# Supplementary material for: Nutrient sensitive protein O-GlcNAcylation modulates the transcriptome through epigenetic mechanisms during embryonic neurogenesis
Source: Life Sci Alliance. 2022 Apr 25;5(8):e202201385. doi: 10.26508/lsa.202201385 (PMC9039347; doi:10.26508/lsa.202201385)
Supplement: Supplementary file 1 [file LSA-2022-01385_Supplemental_Data_1.xlsx]

## Sheet: Function
Category	Functions or Diseases	p	State	Z	N	Pos	Neg	Molecules
Cancer,Organismal Injury and Abnormalities	Cancer of secretory structure	6.2e-17			257	117	140	ABCA7(-1.34),ABHD2(-1.41),ACAT2(+1.46),ACLY(+1.29),ADAMTS13(-1.46),ADAMTS17(-1.91),ADAMTS19(+1.27),ADAMTSL1(+1.8),ADCY1(+1.32),AJAP1(+1.55),AKAP7(+1.61),ALDH3A2(+1.32),AMIGO3(-1.88),AMT(-1.4),ANKRD13B(-1.42),APLNR(+2.64),APOE(-1.32),ARC(-1.67),ARHGAP26(-1.42),ARIH2OS(-2.03),ARL10(-1.39),ARL4A(-1.6),ASNS(+1.38),ATP2B4(+1.45),BAD(-1.48),BBC3(-1.43),BCKDK(-1.37),BCL9(+1.27),BOLA3(-1.48),BRINP2(-3.05…
Cancer,Endocrine System Disorders,Organismal Injury and Abnormalities	Nonpituitary endocrine tumor	2.66e-16			241	108	133	ABCA7(-1.34),ABHD2(-1.41),ACAT2(+1.46),ACLY(+1.29),ADAMTS13(-1.46),ADAMTS17(-1.91),ADAMTS19(+1.27),ADAMTSL1(+1.8),ADCY1(+1.32),AJAP1(+1.55),AKAP7(+1.61),ALDH3A2(+1.32),AMIGO3(-1.88),AMT(-1.4),ANKRD13B(-1.42),APOE(-1.32),ARC(-1.67),ARHGAP26(-1.42),ARIH2OS(-2.03),ARL10(-1.39),ARL4A(-1.6),ASNS(+1.38),ATP2B4(+1.45),BAD(-1.48),BBC3(-1.43),BCKDK(-1.37),BCL9(+1.27),BOLA3(-1.48),BRINP2(-3.05),BTG2(-1.59)…
Cancer,Endocrine System Disorders,Organismal Injury and Abnormalities	Thyroid cancer	3.54e-16			239	108	131	ABCA7(-1.34),ABHD2(-1.41),ACAT2(+1.46),ACLY(+1.29),ADAMTS13(-1.46),ADAMTS17(-1.91),ADAMTS19(+1.27),ADAMTSL1(+1.8),ADCY1(+1.32),AJAP1(+1.55),AKAP7(+1.61),ALDH3A2(+1.32),AMIGO3(-1.88),AMT(-1.4),ANKRD13B(-1.42),APOE(-1.32),ARC(-1.67),ARHGAP26(-1.42),ARIH2OS(-2.03),ARL10(-1.39),ARL4A(-1.6),ASNS(+1.38),ATP2B4(+1.45),BAD(-1.48),BBC3(-1.43),BCKDK(-1.37),BCL9(+1.27),BOLA3(-1.48),BRINP2(-3.05),BTG2(-1.59)…
Cancer,Organismal Injury and Abnormalities	Neck neoplasm	9.27e-16			240	108	132	ABCA7(-1.34),ABHD2(-1.41),ACAT2(+1.46),ACLY(+1.29),ADAMTS13(-1.46),ADAMTS17(-1.91),ADAMTS19(+1.27),ADAMTSL1(+1.8),ADCY1(+1.32),AJAP1(+1.55),AKAP7(+1.61),ALDH3A2(+1.32),AMIGO3(-1.88),AMT(-1.4),ANKRD13B(-1.42),APOE(-1.32),ARC(-1.67),ARHGAP26(-1.42),ARIH2OS(-2.03),ARL10(-1.39),ARL4A(-1.6),ASNS(+1.38),ATP2B4(+1.45),BAD(-1.48),BBC3(-1.43),BCKDK(-1.37),BCL9(+1.27),BOLA3(-1.48),BRINP2(-3.05),BTG2(-1.59)…
Cancer,Endocrine System Disorders,Organismal Injury and Abnormalities	Endocrine carcinoma	1.53e-15			238	107	131	ABCA7(-1.34),ABHD2(-1.41),ACAT2(+1.46),ACLY(+1.29),ADAMTS13(-1.46),ADAMTS17(-1.91),ADAMTS19(+1.27),ADAMTSL1(+1.8),ADCY1(+1.32),AJAP1(+1.55),AKAP7(+1.61),ALDH3A2(+1.32),AMIGO3(-1.88),AMT(-1.4),ANKRD13B(-1.42),APOE(-1.32),ARC(-1.67),ARHGAP26(-1.42),ARIH2OS(-2.03),ARL10(-1.39),ARL4A(-1.6),ASNS(+1.38),ATP2B4(+1.45),BAD(-1.48),BBC3(-1.43),BCKDK(-1.37),BCL9(+1.27),BOLA3(-1.48),BRINP2(-3.05),BTG2(-1.59)…
Cancer,Endocrine System Disorders,Organismal Injury and Abnormalities	Thyroid carcinoma	2.49e-15			237	107	130	ABCA7(-1.34),ABHD2(-1.41),ACAT2(+1.46),ACLY(+1.29),ADAMTS13(-1.46),ADAMTS17(-1.91),ADAMTS19(+1.27),ADAMTSL1(+1.8),ADCY1(+1.32),AJAP1(+1.55),AKAP7(+1.61),ALDH3A2(+1.32),AMIGO3(-1.88),AMT(-1.4),ANKRD13B(-1.42),APOE(-1.32),ARC(-1.67),ARHGAP26(-1.42),ARIH2OS(-2.03),ARL10(-1.39),ARL4A(-1.6),ASNS(+1.38),ATP2B4(+1.45),BAD(-1.48),BBC3(-1.43),BCKDK(-1.37),BCL9(+1.27),BOLA3(-1.48),BRINP2(-3.05),BTG2(-1.59)…
Cancer,Organismal Injury and Abnormalities	Head and neck tumor	4.79e-14		-1.062	245	110	135	ABCA7(-1.34),ABHD2(-1.41),ACAT2(+1.46),ACLY(+1.29),ADAMTS13(-1.46),ADAMTS17(-1.91),ADAMTS19(+1.27),ADAMTSL1(+1.8),ADCY1(+1.32),AJAP1(+1.55),AKAP7(+1.61),ALDH3A2(+1.32),AMIGO3(-1.88),AMT(-1.4),ANKRD13B(-1.42),APOE(-1.32),ARC(-1.67),ARHGAP26(-1.42),ARIH2OS(-2.03),ARL10(-1.39),ARL4A(-1.6),ASNS(+1.38),ATP2B4(+1.45),BAD(-1.48),BBC3(-1.43),BCKDK(-1.37),BCL9(+1.27),BOLA3(-1.48),BRINP2(-3.05),BTG2(-1.59)…
Cancer,Organismal Injury and Abnormalities	Head and neck cancer	5.85e-14		-0.894	243	109	134	ABCA7(-1.34),ABHD2(-1.41),ACAT2(+1.46),ACLY(+1.29),ADAMTS13(-1.46),ADAMTS17(-1.91),ADAMTS19(+1.27),ADAMTSL1(+1.8),ADCY1(+1.32),AJAP1(+1.55),AKAP7(+1.61),ALDH3A2(+1.32),AMIGO3(-1.88),AMT(-1.4),ANKRD13B(-1.42),APOE(-1.32),ARC(-1.67),ARHGAP26(-1.42),ARIH2OS(-2.03),ARL10(-1.39),ARL4A(-1.6),ASNS(+1.38),ATP2B4(+1.45),BAD(-1.48),BBC3(-1.43),BCKDK(-1.37),BCL9(+1.27),BOLA3(-1.48),BRINP2(-3.05),BTG2(-1.59)…
Cancer,Organismal Injury and Abnormalities	Head and neck carcinoma	5.06e-13			240	108	132	ABCA7(-1.34),ABHD2(-1.41),ACAT2(+1.46),ACLY(+1.29),ADAMTS13(-1.46),ADAMTS17(-1.91),ADAMTS19(+1.27),ADAMTSL1(+1.8),ADCY1(+1.32),AJAP1(+1.55),AKAP7(+1.61),ALDH3A2(+1.32),AMIGO3(-1.88),AMT(-1.4),ANKRD13B(-1.42),APOE(-1.32),ARC(-1.67),ARHGAP26(-1.42),ARIH2OS(-2.03),ARL10(-1.39),ARL4A(-1.6),ASNS(+1.38),ATP2B4(+1.45),BAD(-1.48),BBC3(-1.43),BCKDK(-1.37),BCL9(+1.27),BOLA3(-1.48),BRINP2(-3.05),BTG2(-1.59)…
Cancer,Organismal Injury and Abnormalities	Tumorigenesis of tissue	5.5e-13		1.119	279	124	155	ABCA7(-1.34),ABHD2(-1.41),ACAT2(+1.46),ACLY(+1.29),ADAMTS13(-1.46),ADAMTS17(-1.91),ADAMTS19(+1.27),ADAMTSL1(+1.8),ADCY1(+1.32),ADM(-2.27),AJAP1(+1.55),AKAP7(+1.61),ALDH3A2(+1.32),AMIGO3(-1.88),AMT(-1.4),ANKRD13B(-1.42),APLNR(+2.64),APOE(-1.32),ARC(-1.67),ARHGAP26(-1.42),ARIH2OS(-2.03),ARL10(-1.39),ARL4A(-1.6),ASNS(+1.38),ATP2B4(+1.45),BAD(-1.48),BBC3(-1.43),BCKDK(-1.37),BCL9(+1.27),BMP3(-2.79),BO…
Cancer,Organismal Injury and Abnormalities	Carcinoma	5.63e-13		1.672	278	124	154	ABCA7(-1.34),ABHD2(-1.41),ACAT2(+1.46),ACLY(+1.29),ADAMTS13(-1.46),ADAMTS17(-1.91),ADAMTS19(+1.27),ADAMTSL1(+1.8),ADCY1(+1.32),ADM(-2.27),AJAP1(+1.55),AKAP7(+1.61),ALDH3A2(+1.32),AMIGO3(-1.88),AMT(-1.4),ANKRD13B(-1.42),APLNR(+2.64),APOE(-1.32),ARC(-1.67),ARHGAP26(-1.42),ARIH2OS(-2.03),ARL10(-1.39),ARL4A(-1.6),ASNS(+1.38),ATP2B4(+1.45),BAD(-1.48),BBC3(-1.43),BCKDK(-1.37),BCL9(+1.27),BMP3(-2.79),BO…
Cancer,Organismal Injury and Abnormalities	Extracranial solid tumor	2.1e-12		0.019	283	127	156	ABCA7(-1.34),ABHD2(-1.41),ACAT2(+1.46),ACLY(+1.29),ADAMTS13(-1.46),ADAMTS17(-1.91),ADAMTS19(+1.27),ADAMTSL1(+1.8),ADCY1(+1.32),ADM(-2.27),AJAP1(+1.55),AKAP7(+1.61),ALDH3A2(+1.32),AMIGO3(-1.88),AMT(-1.4),ANKRD13B(-1.42),APLNR(+2.64),APOE(-1.32),ARC(-1.67),ARHGAP26(-1.42),ARIH2OS(-2.03),ARL10(-1.39),ARL4A(-1.6),ASNS(+1.38),ATP2B4(+1.45),ATP5F1A(+1.26),BAD(-1.48),BBC3(-1.43),BCKDK(-1.37),BCL9(+1.27)…
Cancer,Organismal Injury and Abnormalities	Cancer	2.43e-12		1.931	284	127	157	ABCA7(-1.34),ABHD2(-1.41),ACAT2(+1.46),ACLY(+1.29),ADAMTS13(-1.46),ADAMTS17(-1.91),ADAMTS19(+1.27),ADAMTSL1(+1.8),ADCY1(+1.32),ADM(-2.27),AJAP1(+1.55),AKAP7(+1.61),ALDH3A2(+1.32),AMIGO3(-1.88),AMT(-1.4),ANKRD13B(-1.42),APLNR(+2.64),APOE(-1.32),ARC(-1.67),ARHGAP26(-1.42),ARIH2OS(-2.03),ARL10(-1.39),ARL4A(-1.6),ASNS(+1.38),ATP2B4(+1.45),ATP5F1A(+1.26),BAD(-1.48),BBC3(-1.43),BCKDK(-1.37),BCL9(+1.27)…
Cancer,Organismal Injury and Abnormalities	Malignant solid tumor	2.44e-12		0.939	283	127	156	ABCA7(-1.34),ABHD2(-1.41),ACAT2(+1.46),ACLY(+1.29),ADAMTS13(-1.46),ADAMTS17(-1.91),ADAMTS19(+1.27),ADAMTSL1(+1.8),ADCY1(+1.32),ADM(-2.27),AJAP1(+1.55),AKAP7(+1.61),ALDH3A2(+1.32),AMIGO3(-1.88),AMT(-1.4),ANKRD13B(-1.42),APLNR(+2.64),APOE(-1.32),ARC(-1.67),ARHGAP26(-1.42),ARIH2OS(-2.03),ARL10(-1.39),ARL4A(-1.6),ASNS(+1.38),ATP2B4(+1.45),ATP5F1A(+1.26),BAD(-1.48),BBC3(-1.43),BCKDK(-1.37),BCL9(+1.27)…
Cancer,Organismal Injury and Abnormalities	Nonhematologic malignant neoplasm	5.72e-12		1.038	279	125	154	ABCA7(-1.34),ABHD2(-1.41),ACAT2(+1.46),ACLY(+1.29),ADAMTS13(-1.46),ADAMTS17(-1.91),ADAMTS19(+1.27),ADAMTSL1(+1.8),ADCY1(+1.32),ADM(-2.27),AJAP1(+1.55),AKAP7(+1.61),ALDH3A2(+1.32),AMIGO3(-1.88),AMT(-1.4),ANKRD13B(-1.42),APLNR(+2.64),APOE(-1.32),ARC(-1.67),ARHGAP26(-1.42),ARIH2OS(-2.03),ARL10(-1.39),ARL4A(-1.6),ASNS(+1.38),ATP2B4(+1.45),BAD(-1.48),BBC3(-1.43),BCKDK(-1.37),BCL9(+1.27),BMP3(-2.79),BO…
Cancer,Organismal Injury and Abnormalities	Neoplasia of cells	6.22e-10	Increased	2.057	140	68	72	ABCA7(-1.34),ADAMTS13(-1.46),ADAMTS17(-1.91),ADAMTS19(+1.27),ADAMTSL1(+1.8),ADCY1(+1.32),AKAP7(+1.61),APOE(-1.32),ARC(-1.67),ARHGAP26(-1.42),ASNS(+1.38),BAD(-1.48),BBC3(-1.43),BCL9(+1.27),BOLA3(-1.48),BRINP2(-3.05),BTG2(-1.59),C16orf45(-1.5),CACNA1A(-1.27),CADM2(-1.94),CARS(+1.32),CBX7(-1.67),CCND2(+1.53),CD44(+1.7),CDH2(+1.27),CDHR5(+1.64),CDKN1A(-1.6),CHGA(-1.72),CHIT1(-2.52),CLMP(+1.54),COL4A1…
Cancer,Organismal Injury and Abnormalities	Cancer of cells	1.51e-09		1.773	136	67	69	ABCA7(-1.34),ADAMTS13(-1.46),ADAMTS17(-1.91),ADAMTS19(+1.27),ADAMTSL1(+1.8),ADCY1(+1.32),AKAP7(+1.61),ARC(-1.67),ARHGAP26(-1.42),ASNS(+1.38),BAD(-1.48),BBC3(-1.43),BCL9(+1.27),BOLA3(-1.48),BRINP2(-3.05),BTG2(-1.59),C16orf45(-1.5),CACNA1A(-1.27),CADM2(-1.94),CARS(+1.32),CCND2(+1.53),CD44(+1.7),CDH2(+1.27),CDHR5(+1.64),CDKN1A(-1.6),CHGA(-1.72),CHIT1(-2.52),CLMP(+1.54),COL4A1(+1.27),DANCR(-1.26),DGK…
Cancer,Gastrointestinal Disease,Organismal Injury and Abnormalities	Digestive organ tumor	2.11e-09		1.37	252	117	135	ABCA7(-1.34),ABHD2(-1.41),ACLY(+1.29),ADAMTS13(-1.46),ADAMTS17(-1.91),ADAMTS19(+1.27),ADAMTSL1(+1.8),ADCY1(+1.32),ADM(-2.27),AJAP1(+1.55),AKAP7(+1.61),ALDH3A2(+1.32),AMIGO3(-1.88),AMT(-1.4),ANKRD13B(-1.42),APLNR(+2.64),APOE(-1.32),ARC(-1.67),ARHGAP26(-1.42),ARIH2OS(-2.03),ARL10(-1.39),ASNS(+1.38),ATP2B4(+1.45),ATP5F1A(+1.26),BAD(-1.48),BBC3(-1.43),BCKDK(-1.37),BCL9(+1.27),BMP3(-2.79),BOLA3(-1.48)…
Cancer,Gastrointestinal Disease,Organismal Injury and Abnormalities	Large intestine neoplasm	2.4e-09		0.849	226	106	120	ABCA7(-1.34),ABHD2(-1.41),ACLY(+1.29),ADAMTS13(-1.46),ADAMTS17(-1.91),ADAMTS19(+1.27),ADAMTSL1(+1.8),ADCY1(+1.32),ADM(-2.27),AJAP1(+1.55),AKAP7(+1.61),ALDH3A2(+1.32),AMIGO3(-1.88),AMT(-1.4),ANKRD13B(-1.42),APLNR(+2.64),ARC(-1.67),ARHGAP26(-1.42),ARL10(-1.39),ASNS(+1.38),ATP2B4(+1.45),ATP5F1A(+1.26),BAD(-1.48),BBC3(-1.43),BCKDK(-1.37),BCL9(+1.27),BMP3(-2.79),BRINP2(-3.05),BTBD3(+1.3),C16orf45(-1.5…
Cancer,Gastrointestinal Disease,Organismal Injury and Abnormalities	Gastrointestinal tumor	2.87e-09		1.489	233	109	124	ABCA7(-1.34),ABHD2(-1.41),ACLY(+1.29),ADAMTS13(-1.46),ADAMTS17(-1.91),ADAMTS19(+1.27),ADAMTSL1(+1.8),ADCY1(+1.32),ADM(-2.27),AJAP1(+1.55),AKAP7(+1.61),ALDH3A2(+1.32),AMIGO3(-1.88),AMT(-1.4),ANKRD13B(-1.42),APLNR(+2.64),APOE(-1.32),ARC(-1.67),ARHGAP26(-1.42),ARL10(-1.39),ASNS(+1.38),ATP2B4(+1.45),ATP5F1A(+1.26),BAD(-1.48),BBC3(-1.43),BCKDK(-1.37),BCL9(+1.27),BMP3(-2.79),BOLA3(-1.48),BRINP2(-3.05),…
Cancer,Gastrointestinal Disease,Organismal Injury and Abnormalities	Gastrointestinal tract cancer	3.47e-09			232	109	123	ABCA7(-1.34),ABHD2(-1.41),ACLY(+1.29),ADAMTS13(-1.46),ADAMTS17(-1.91),ADAMTS19(+1.27),ADAMTSL1(+1.8),ADCY1(+1.32),ADM(-2.27),AJAP1(+1.55),AKAP7(+1.61),ALDH3A2(+1.32),AMIGO3(-1.88),AMT(-1.4),ANKRD13B(-1.42),APLNR(+2.64),APOE(-1.32),ARC(-1.67),ARHGAP26(-1.42),ARL10(-1.39),ASNS(+1.38),ATP2B4(+1.45),ATP5F1A(+1.26),BAD(-1.48),BCKDK(-1.37),BCL9(+1.27),BMP3(-2.79),BOLA3(-1.48),BRINP2(-3.05),BTBD3(+1.3),…
Cancer,Gastrointestinal Disease,Organismal Injury and Abnormalities	Malignant neoplasm of large intestine	6.77e-09			224	106	118	ABCA7(-1.34),ABHD2(-1.41),ACLY(+1.29),ADAMTS13(-1.46),ADAMTS17(-1.91),ADAMTS19(+1.27),ADAMTSL1(+1.8),ADCY1(+1.32),ADM(-2.27),AJAP1(+1.55),AKAP7(+1.61),ALDH3A2(+1.32),AMIGO3(-1.88),AMT(-1.4),ANKRD13B(-1.42),APLNR(+2.64),ARC(-1.67),ARHGAP26(-1.42),ARL10(-1.39),ASNS(+1.38),ATP2B4(+1.45),ATP5F1A(+1.26),BAD(-1.48),BCKDK(-1.37),BCL9(+1.27),BMP3(-2.79),BRINP2(-3.05),BTBD3(+1.3),C16orf45(-1.5),C1S(+1.68)…
Cancer,Organismal Injury and Abnormalities	Abdominal neoplasm	1.51e-08		1.456	260	119	141	ABCA7(-1.34),ABHD2(-1.41),ACLY(+1.29),ADAMTS13(-1.46),ADAMTS17(-1.91),ADAMTS19(+1.27),ADAMTSL1(+1.8),ADCY1(+1.32),ADM(-2.27),AJAP1(+1.55),AKAP7(+1.61),ALDH3A2(+1.32),AMIGO3(-1.88),AMT(-1.4),ANKRD13B(-1.42),APLNR(+2.64),APOE(-1.32),ARC(-1.67),ARHGAP26(-1.42),ARIH2OS(-2.03),ARL10(-1.39),ASNS(+1.38),ATP2B4(+1.45),ATP5F1A(+1.26),BAD(-1.48),BBC3(-1.43),BCKDK(-1.37),BCL9(+1.27),BMP3(-2.79),BRINP2(-3.05…
Gastrointestinal Disease,Hepatic System Disease,Organismal Injury and Abnormalities	Liver lesion	2.2e-08		0.475	153	77	76	ABCA7(-1.34),ACLY(+1.29),ADAMTS13(-1.46),ADAMTS17(-1.91),ADAMTS19(+1.27),ADAMTSL1(+1.8),ADCY1(+1.32),ADM(-2.27),AJAP1(+1.55),AMT(-1.4),APOE(-1.32),ARC(-1.67),ARIH2OS(-2.03),ASNS(+1.38),ATP5F1A(+1.26),BAD(-1.48),BBC3(-1.43),BMP3(-2.79),BRINP2(-3.05),C1S(+1.68),CACNA1A(-1.27),CADM2(-1.94),CARS(+1.32),CBX7(-1.67),CCT8(+1.26),CD44(+1.7),CDH2(+1.27),CDKN1A(-1.6),CHRDL1(+1.46),CLMN(+1.34),COL13A1(+1.62…
Cancer,Gastrointestinal Disease,Organismal Injury and Abnormalities	Digestive system cancer	3.23e-08		1.63	245	114	131	ABCA7(-1.34),ABHD2(-1.41),ACLY(+1.29),ADAMTS13(-1.46),ADAMTS17(-1.91),ADAMTS19(+1.27),ADAMTSL1(+1.8),ADCY1(+1.32),ADM(-2.27),AJAP1(+1.55),AKAP7(+1.61),ALDH3A2(+1.32),AMIGO3(-1.88),AMT(-1.4),ANKRD13B(-1.42),APLNR(+2.64),APOE(-1.32),ARC(-1.67),ARHGAP26(-1.42),ARL10(-1.39),ASNS(+1.38),ATP2B4(+1.45),ATP5F1A(+1.26),BAD(-1.48),BCKDK(-1.37),BCL9(+1.27),BMP3(-2.79),BOLA3(-1.48),BRINP2(-3.05),BTBD3(+1.3),…
Cancer,Organismal Injury and Abnormalities,Reproductive System Disease	Prostate cancer	3.85e-08			114	59	55	ACLY(+1.29),ADAMTS13(-1.46),ADAMTS19(+1.27),ADCY1(+1.32),AMT(-1.4),ANKRD13B(-1.42),ASNS(+1.38),ATP2B4(+1.45),BCKDK(-1.37),BCL9(+1.27),C1S(+1.68),CACNA1A(-1.27),CBX7(-1.67),CCND2(+1.53),CD44(+1.7),CDH2(+1.27),CDKN1A(-1.6),CHGA(-1.72),COL13A1(+1.62),COL4A1(+1.27),CRELD1(-1.5),CTBP1-DT(-1.39),DANCR(-1.26),DGKB(-1.72),DOCK3(-1.39),DSEL(+1.37),EPB41L3(+1.36),EPS8L2(-1.51),FAM78A(-1.68),FBN2(+1.34),FBX…
Cancer,Gastrointestinal Disease,Organismal Injury and Abnormalities	Large intestine adenocarcinoma	3.93e-08			213	102	111	ABCA7(-1.34),ABHD2(-1.41),ACLY(+1.29),ADAMTS13(-1.46),ADAMTS17(-1.91),ADAMTS19(+1.27),ADAMTSL1(+1.8),ADCY1(+1.32),ADM(-2.27),AJAP1(+1.55),AKAP7(+1.61),ALDH3A2(+1.32),AMIGO3(-1.88),AMT(-1.4),ANKRD13B(-1.42),APLNR(+2.64),ARC(-1.67),ARHGAP26(-1.42),ARL10(-1.39),ASNS(+1.38),ATP2B4(+1.45),BAD(-1.48),BCKDK(-1.37),BCL9(+1.27),BRINP2(-3.05),BTBD3(+1.3),C16orf45(-1.5),C1S(+1.68),CACNA1A(-1.27),CADM2(-1.94…
Cancer,Gastrointestinal Disease,Organismal Injury and Abnormalities	Large intestine carcinoma	4.07e-08			214	102	112	ABCA7(-1.34),ABHD2(-1.41),ACLY(+1.29),ADAMTS13(-1.46),ADAMTS17(-1.91),ADAMTS19(+1.27),ADAMTSL1(+1.8),ADCY1(+1.32),ADM(-2.27),AJAP1(+1.55),AKAP7(+1.61),ALDH3A2(+1.32),AMIGO3(-1.88),AMT(-1.4),ANKRD13B(-1.42),APLNR(+2.64),ARC(-1.67),ARHGAP26(-1.42),ARL10(-1.39),ASNS(+1.38),ATP2B4(+1.45),BAD(-1.48),BCKDK(-1.37),BCL9(+1.27),BRINP2(-3.05),BTBD3(+1.3),C16orf45(-1.5),C1S(+1.68),CACNA1A(-1.27),CADM2(-1.94…
Organismal Injury and Abnormalities	Benign lesion	5e-08		1.134	45	30	15	BBC3(-1.43),CBX7(-1.67),CCND2(+1.53),CD44(+1.7),CDH2(+1.27),CDKN1A(-1.6),CLMN(+1.34),COL13A1(+1.62),COL4A1(+1.27),EPB41L3(+1.36),FDFT1(+1.25),GNB4(+1.32),GSTO1(+1.4),HAP1(-1.63),IL17RC(-1.89),KDR(+1.35),KIT(+1.41),LAMC1(+1.29),LRIG1(-1.28),MTHFD2(+1.26),MXRA5(+1.51),MYBL1(-1.45),MYC(-1.46),NFIA(+1.55),NOTCH3(+1.22),ODC1(+1.61),OLFM1(-1.3),PAK1(+1.26),PHLDA1(-2.11),PIK3R1(+1.42),POU3F1(-1.83),PSAT…
Cancer,Organismal Injury and Abnormalities,Reproductive System Disease	Prostatic carcinoma	6.45e-08			102	51	51	ACLY(+1.29),ADAMTS13(-1.46),ADAMTS19(+1.27),ADCY1(+1.32),AMT(-1.4),ANKRD13B(-1.42),ASNS(+1.38),ATP2B4(+1.45),BCKDK(-1.37),BCL9(+1.27),C1S(+1.68),CACNA1A(-1.27),CCND2(+1.53),CD44(+1.7),CDH2(+1.27),CDKN1A(-1.6),CHGA(-1.72),COL13A1(+1.62),COL4A1(+1.27),CRELD1(-1.5),DANCR(-1.26),DGKB(-1.72),DOCK3(-1.39),DSEL(+1.37),EPB41L3(+1.36),EPS8L2(-1.51),FAM78A(-1.68),FBN2(+1.34),FBXL6(-1.34),FERMT1(+1.5),FN1(+…
Cancer,Gastrointestinal Disease,Hepatic System Disease,Organismal Injury and Abnormalities	Liver tumor	7.36e-08		1.048	147	76	71	ABCA7(-1.34),ACLY(+1.29),ADAMTS13(-1.46),ADAMTS17(-1.91),ADAMTS19(+1.27),ADAMTSL1(+1.8),ADCY1(+1.32),AJAP1(+1.55),AMT(-1.4),APOE(-1.32),ARC(-1.67),ARIH2OS(-2.03),ASNS(+1.38),ATP5F1A(+1.26),BMP3(-2.79),BRINP2(-3.05),C1S(+1.68),CACNA1A(-1.27),CADM2(-1.94),CARS(+1.32),CBX7(-1.67),CCT8(+1.26),CD44(+1.7),CDH2(+1.27),CDKN1A(-1.6),CHRDL1(+1.46),CLMN(+1.34),COL13A1(+1.62),COL4A1(+1.27),CRELD1(-1.5),DGKB(…
Cancer,Organismal Injury and Abnormalities	Squamous-cell carcinoma	9.1e-08		1.98	104	50	54	ABCA7(-1.34),ADAMTS13(-1.46),ADAMTS17(-1.91),ADAMTS19(+1.27),ADAMTSL1(+1.8),ADCY1(+1.32),AKAP7(+1.61),ARC(-1.67),ARHGAP26(-1.42),ASNS(+1.38),BCL9(+1.27),BOLA3(-1.48),BRINP2(-3.05),BTG2(-1.59),C16orf45(-1.5),CACNA1A(-1.27),CADM2(-1.94),CARS(+1.32),CD44(+1.7),CDH2(+1.27),CDKN1A(-1.6),CHIT1(-2.52),COL4A1(+1.27),DLX3(-2.36),DOCK3(-1.39),ENPP1(+1.48),EPB41L3(+1.36),EXTL1(-1.9),FBN2(+1.34),FDFT1(+1.25)…
Cancer,Gastrointestinal Disease,Organismal Injury and Abnormalities	Gastrointestinal adenocarcinoma	1.15e-07			215	104	111	ABCA7(-1.34),ABHD2(-1.41),ACLY(+1.29),ADAMTS13(-1.46),ADAMTS17(-1.91),ADAMTS19(+1.27),ADAMTSL1(+1.8),ADCY1(+1.32),ADM(-2.27),AJAP1(+1.55),AKAP7(+1.61),ALDH3A2(+1.32),AMIGO3(-1.88),AMT(-1.4),ANKRD13B(-1.42),APLNR(+2.64),ARC(-1.67),ARHGAP26(-1.42),ARL10(-1.39),ASNS(+1.38),ATP2B4(+1.45),BAD(-1.48),BCKDK(-1.37),BCL9(+1.27),BRINP2(-3.05),BTBD3(+1.3),C16orf45(-1.5),C1S(+1.68),CACNA1A(-1.27),CADM2(-1.94…
Cancer,Organismal Injury and Abnormalities	Embryonal tumor	1.51e-07		-1.005	22	12	10	ADAMTSL1(+1.8),BBC3(-1.43),BTG2(-1.59),CD44(+1.7),CDKN1A(-1.6),DOCK3(-1.39),FBN2(+1.34),FDFT1(+1.25),KDR(+1.35),KIT(+1.41),LRIG1(-1.28),MYC(-1.46),NANOG(+1.29),NPTX1(-2.13),OTX2(-1.49),PIK3R1(+1.42),POU3F1(-1.83),PRRG2(-1.95),PTCH1(+1.39),THBS2(+1.37),TOP2B(+1.24),TUBB2A(+1.76)
Cancer,Gastrointestinal Disease,Organismal Injury and Abnormalities	Gastrointestinal carcinoma	1.68e-07			220	105	115	ABCA7(-1.34),ABHD2(-1.41),ACLY(+1.29),ADAMTS13(-1.46),ADAMTS17(-1.91),ADAMTS19(+1.27),ADAMTSL1(+1.8),ADCY1(+1.32),ADM(-2.27),AJAP1(+1.55),AKAP7(+1.61),ALDH3A2(+1.32),AMIGO3(-1.88),AMT(-1.4),ANKRD13B(-1.42),APLNR(+2.64),APOE(-1.32),ARC(-1.67),ARHGAP26(-1.42),ARL10(-1.39),ASNS(+1.38),ATP2B4(+1.45),BAD(-1.48),BCKDK(-1.37),BCL9(+1.27),BOLA3(-1.48),BRINP2(-3.05),BTBD3(+1.3),C16orf45(-1.5),C1S(+1.68),C…
Cancer,Immunological Disease,Organismal Injury and Abnormalities	Thymus gland tumor	1.99e-07			11	7	4	BBC3(-1.43),CD44(+1.7),CDKN1A(-1.6),KDR(+1.35),KIT(+1.41),MYC(-1.46),PIK3R1(+1.42),TERC(-1.6),TOP2B(+1.24),TUBB2A(+1.76),XRCC6(+1.28)
Cancer,Organismal Injury and Abnormalities	Benign solid tumor	2.18e-07		0.643	40	27	13	BBC3(-1.43),CBX7(-1.67),CCND2(+1.53),CD44(+1.7),CDH2(+1.27),CDKN1A(-1.6),CLMN(+1.34),COL13A1(+1.62),COL4A1(+1.27),EPB41L3(+1.36),FDFT1(+1.25),GNB4(+1.32),GSTO1(+1.4),IL17RC(-1.89),KDR(+1.35),KIT(+1.41),LRIG1(-1.28),MTHFD2(+1.26),MXRA5(+1.51),MYBL1(-1.45),MYC(-1.46),NOTCH3(+1.22),ODC1(+1.61),OLFM1(-1.3),PHLDA1(-2.11),PIK3R1(+1.42),POU3F1(-1.83),PSAT1(+1.42),PTCH1(+1.39),PTGER4(-2.27),RND3(+1.52),S…
Cancer	Hyperplasia of tissue	2.41e-07		1.043	16	6	10	APOE(-1.32),BTG2(-1.59),CCND2(+1.53),CD44(+1.7),CDH2(+1.27),CDKN1A(-1.6),DLX3(-2.36),KIT(+1.41),MAPK8IP3(-1.3),MYBL1(-1.45),MYC(-1.46),NKX3-1(-2.15),OTX2(-1.49),PIK3R1(+1.42),PTCH1(+1.39),TNFRSF11A(-2.11)
Cancer,Organismal Injury and Abnormalities,Reproductive System Disease	Female genital tract clear cell cancer	2.51e-07			10	7	3	APOE(-1.32),CD44(+1.7),CLDN3(-1.57),CLDN7(-1.33),KDR(+1.35),NOTCH3(+1.22),PIK3R1(+1.42),PPP2R1A(+1.25),TOP2B(+1.24),TUBB2A(+1.76)
Cancer,Organismal Injury and Abnormalities	Extrarenal clear cell carcinoma	2.8e-07			10	7	3	APOE(-1.32),CD44(+1.7),CLDN3(-1.57),CLDN7(-1.33),KDR(+1.35),NOTCH3(+1.22),PIK3R1(+1.42),PPP2R1A(+1.25),TOP2B(+1.24),TUBB2A(+1.76)
Amino Acid Metabolism,Small Molecule Biochemistry	Synthesis of alpha-amino acid	3.04e-07		1.664	8	7	1	ASNS(+1.38),GLUD1(+1.29),MYC(-1.46),NOS1(+1.5),PHGDH(+1.26),PSAT1(+1.42),SHMT2(+1.28),VCAN(+1.32)
Cancer,Organismal Injury and Abnormalities	Adenocarcinoma	4e-07		-0.027	239	109	130	ABCA7(-1.34),ABHD2(-1.41),ACLY(+1.29),ADAMTS13(-1.46),ADAMTS17(-1.91),ADAMTS19(+1.27),ADAMTSL1(+1.8),ADCY1(+1.32),ADM(-2.27),AJAP1(+1.55),AKAP7(+1.61),ALDH3A2(+1.32),AMIGO3(-1.88),AMT(-1.4),ANKRD13B(-1.42),APLNR(+2.64),APOE(-1.32),ARC(-1.67),ARHGAP26(-1.42),ARL10(-1.39),ASNS(+1.38),ATP2B4(+1.45),BAD(-1.48),BCKDK(-1.37),BCL9(+1.27),BRINP2(-3.05),BTBD3(+1.3),C16orf45(-1.5),C1S(+1.68),CACNA1A(-1.27)…
Cancer,Organismal Injury and Abnormalities,Reproductive System Disease	Prostatic adenocarcinoma	4.07e-07			96	49	47	ACLY(+1.29),ADAMTS13(-1.46),ADAMTS19(+1.27),ADCY1(+1.32),AMT(-1.4),ANKRD13B(-1.42),ASNS(+1.38),ATP2B4(+1.45),BCKDK(-1.37),BCL9(+1.27),C1S(+1.68),CACNA1A(-1.27),CCND2(+1.53),CD44(+1.7),CDH2(+1.27),CDKN1A(-1.6),COL13A1(+1.62),COL4A1(+1.27),CRELD1(-1.5),DANCR(-1.26),DGKB(-1.72),DOCK3(-1.39),DSEL(+1.37),EPB41L3(+1.36),EPS8L2(-1.51),FAM78A(-1.68),FBN2(+1.34),FBXL6(-1.34),FERMT1(+1.5),FN1(+1.48),FNDC4(…
Embryonic Development,Organismal Development	Development of head	5.06e-07		0.581	45	24	21	ADCY1(+1.32),APOE(-1.32),BCL9(+1.27),BTBD3(+1.3),BTG2(-1.59),CACNA1A(-1.27),CCND2(+1.53),CDH2(+1.27),CDKN1A(-1.6),CHRDL1(+1.46),CLIC4(+1.28),COL4A1(+1.27),CRELD1(-1.5),CSTB(-1.34),DLX3(-2.36),DNAJC30(-1.49),EMX1(-2.0),ERC2(-1.39),FEZF1(-1.93),FN1(+1.48),GDF3(+1.89),HAP1(-1.63),KDR(+1.35),KHDRBS2(-1.41),LAMB1(+1.37),LAMC1(+1.29),LRIG1(-1.28),MAP1B(+1.32),MAPK8IP3(-1.3),MYC(-1.46),NFIA(+1.55),NKX3-…
Cancer,Organismal Injury and Abnormalities	Abdominal adenocarcinoma	5.66e-07			235	108	127	ABCA7(-1.34),ABHD2(-1.41),ACLY(+1.29),ADAMTS13(-1.46),ADAMTS17(-1.91),ADAMTS19(+1.27),ADAMTSL1(+1.8),ADCY1(+1.32),ADM(-2.27),AJAP1(+1.55),AKAP7(+1.61),ALDH3A2(+1.32),AMIGO3(-1.88),AMT(-1.4),ANKRD13B(-1.42),APLNR(+2.64),APOE(-1.32),ARC(-1.67),ARHGAP26(-1.42),ARL10(-1.39),ASNS(+1.38),ATP2B4(+1.45),BAD(-1.48),BCKDK(-1.37),BCL9(+1.27),BRINP2(-3.05),BTBD3(+1.3),C16orf45(-1.5),C1S(+1.68),CACNA1A(-1.27)…
Cancer,Organismal Injury and Abnormalities	Lymphoreticular neoplasm	5.93e-07		-0.074	90	52	38	ABCA7(-1.34),ABHD2(-1.41),ADAMTS17(-1.91),ADAMTSL1(+1.8),ADCY1(+1.32),APLNR(+2.64),ARHGAP26(-1.42),ATP2B4(+1.45),BAD(-1.48),BBC3(-1.43),BRINP2(-3.05),BTBD3(+1.3),BTG2(-1.59),CACNA1A(-1.27),CADM2(-1.94),CCND2(+1.53),CD44(+1.7),CDHR5(+1.64),CDKN1A(-1.6),CHGA(-1.72),CHIT1(-2.52),CLDN7(-1.33),CLMP(+1.54),COL4A1(+1.27),DGKB(-1.72),DNAJA1(+1.25),DSEL(+1.37),FBN2(+1.34),FDFT1(+1.25),FERMT1(+1.5),FN1(+1.…
Cell Morphology,Cellular Assembly and Organization,Cellular Development,Cellular Function and Maintenance,Cellular Growth and Proliferation,Nervous System Development and Function,Organismal Development,Tissue Development	Neuritogenesis	6.47e-07		1.87	32	22	10	ADCY1(+1.32),APOE(-1.32),BTBD3(+1.3),BTG2(-1.59),CACNA1A(-1.27),CD44(+1.7),CDH2(+1.27),CDKN1A(-1.6),CLMN(+1.34),EFNB1(+1.32),EPB41L3(+1.36),ERC2(-1.39),HAP1(-1.63),ICAM5(-2.03),KDR(+1.35),LAMA1(+1.28),LAMB1(+1.37),LAMC1(+1.29),MAP1B(+1.32),MAPK8IP3(-1.3),MINK1(-1.26),NFIA(+1.55),NOS1(+1.5),PAK1(+1.26),PFN2(+1.25),PHGDH(+1.26),RIMS3(+1.33),RYR1(-1.46),SDK2(+1.3),SLIT1(+2.17),TNC(+1.56),TOP2B(+1.24)
Cancer,Organismal Injury and Abnormalities	Trophoblastic tumor	7.54e-07			7	5	2	FOXD3(-1.93),KDR(+1.35),NANOG(+1.29),PAK1(+1.26),PTGER4(-2.27),TOP2B(+1.24),TUBB2A(+1.76)
Cancer,Organismal Injury and Abnormalities	Pelvic cancer	7.78e-07			173	83	90	ABHD2(-1.41),ACLY(+1.29),ADAMTS13(-1.46),ADAMTS19(+1.27),ADAMTSL1(+1.8),ADCY1(+1.32),ADM(-2.27),AJAP1(+1.55),AMT(-1.4),ANKRD13B(-1.42),APOE(-1.32),ASNS(+1.38),ATP2B4(+1.45),BCKDK(-1.37),BCL9(+1.27),BTBD3(+1.3),C16orf45(-1.5),C1S(+1.68),CACNA1A(-1.27),CARS(+1.32),CBX7(-1.67),CCND2(+1.53),CD44(+1.7),CDH2(+1.27),CDHR5(+1.64),CDKN1A(-1.6),CHGA(-1.72),CHIT1(-2.52),CHRDL1(+1.46),CLDN3(-1.57),CLDN7(-1.3…
Cancer,Endocrine System Disorders,Organismal Injury and Abnormalities,Reproductive System Disease	Primary ovarian cancer	8.73e-07			9	7	2	CD44(+1.7),CLDN3(-1.57),COL4A1(+1.27),FN1(+1.48),LRIG1(-1.28),MTHFD2(+1.26),NOTCH3(+1.22),PSAT1(+1.42),VCAN(+1.32)
Cancer,Hematological Disease,Organismal Injury and Abnormalities	Hematologic cancer	9.71e-07		0.062	98	54	44	ABCA7(-1.34),ABHD2(-1.41),ADAMTS17(-1.91),ADAMTSL1(+1.8),ADCY1(+1.32),APLNR(+2.64),APOE(-1.32),ARHGAP26(-1.42),ATP2B4(+1.45),BAD(-1.48),BBC3(-1.43),BRINP2(-3.05),BTBD3(+1.3),BTG2(-1.59),CACNA1A(-1.27),CADM2(-1.94),CBX7(-1.67),CCND2(+1.53),CD44(+1.7),CDHR5(+1.64),CDKN1A(-1.6),CHGA(-1.72),CHIT1(-2.52),CLDN7(-1.33),CLMP(+1.54),COL4A1(+1.27),DGKB(-1.72),DNAJA1(+1.25),DSEL(+1.37),ENPP1(+1.48),FBN2(+1.…
Cancer,Hematological Disease,Organismal Injury and Abnormalities	Hematopoietic neoplasm	9.8e-07		-0.11	99	54	45	ABCA7(-1.34),ABHD2(-1.41),ADAMTS17(-1.91),ADAMTSL1(+1.8),ADCY1(+1.32),APLNR(+2.64),APOE(-1.32),ARHGAP26(-1.42),ATP2B4(+1.45),BAD(-1.48),BBC3(-1.43),BRINP2(-3.05),BTBD3(+1.3),BTG2(-1.59),CACNA1A(-1.27),CADM2(-1.94),CBX7(-1.67),CCND2(+1.53),CD44(+1.7),CDHR5(+1.64),CDKN1A(-1.6),CHGA(-1.72),CHIT1(-2.52),CLDN7(-1.33),CLMP(+1.54),COL4A1(+1.27),DGKB(-1.72),DNAJA1(+1.25),DSEL(+1.37),ENPP1(+1.48),FBN2(+1.…
Cancer,Organismal Injury and Abnormalities	Extraadrenal retroperitoneal tumor	1.07e-06		-0.692	103	58	45	ABCA7(-1.34),ACLY(+1.29),ADAMTS13(-1.46),ADAMTS17(-1.91),ADAMTS19(+1.27),ADAMTSL1(+1.8),ADCY1(+1.32),ADM(-2.27),AJAP1(+1.55),APLNR(+2.64),ARHGAP26(-1.42),ASNS(+1.38),ATP2B4(+1.45),BCL9(+1.27),BRINP2(-3.05),BTG2(-1.59),C1S(+1.68),CACNA1A(-1.27),CADM2(-1.94),CBX7(-1.67),CCND2(+1.53),CD44(+1.7),CDH2(+1.27),CDHR5(+1.64),CDKN1A(-1.6),CHGA(-1.72),COL4A1(+1.27),DGKB(-1.72),DOCK3(-1.39),ERC2(-1.39),FAM78…
Cancer,Organismal Injury and Abnormalities	Abdominal cancer	1.15e-06		1.371	252	116	136	ABCA7(-1.34),ABHD2(-1.41),ACLY(+1.29),ADAMTS13(-1.46),ADAMTS17(-1.91),ADAMTS19(+1.27),ADAMTSL1(+1.8),ADCY1(+1.32),ADM(-2.27),AJAP1(+1.55),AKAP7(+1.61),ALDH3A2(+1.32),AMIGO3(-1.88),AMT(-1.4),ANKRD13B(-1.42),APLNR(+2.64),APOE(-1.32),ARC(-1.67),ARHGAP26(-1.42),ARL10(-1.39),ASNS(+1.38),ATP2B4(+1.45),ATP5F1A(+1.26),BAD(-1.48),BCKDK(-1.37),BCL9(+1.27),BMP3(-2.79),BRINP2(-3.05),BTBD3(+1.3),BTG2(-1.59),C…
Cancer,Endocrine System Disorders,Organismal Injury and Abnormalities,Reproductive System Disease	Clear-cell ovarian carcinoma	1.21e-06			9	6	3	APOE(-1.32),CD44(+1.7),CLDN3(-1.57),CLDN7(-1.33),KDR(+1.35),NOTCH3(+1.22),PPP2R1A(+1.25),TOP2B(+1.24),TUBB2A(+1.76)
Tissue Development	Organization of extracellular matrix	1.22e-06			16	14	2	CD44(+1.7),COL13A1(+1.62),COL4A1(+1.27),FBN2(+1.34),FN1(+1.48),ICAM5(-2.03),KDR(+1.35),LAMA1(+1.28),LAMB1(+1.37),LAMC1(+1.29),MMP15(+1.29),TGFBI(+1.52),TLL2(+1.53),TNC(+1.56),VCAN(+1.32),VWA1(-1.45)
Embryonic Development,Organismal Development	Development of body axis	1.34e-06		0.581	46	24	22	ADCY1(+1.32),APOE(-1.32),ARC(-1.67),BCL9(+1.27),BTBD3(+1.3),BTG2(-1.59),CACNA1A(-1.27),CCND2(+1.53),CDH2(+1.27),CDKN1A(-1.6),CHRDL1(+1.46),CLIC4(+1.28),COL4A1(+1.27),CRELD1(-1.5),CSTB(-1.34),DLX3(-2.36),DNAJC30(-1.49),EMX1(-2.0),ERC2(-1.39),FEZF1(-1.93),FN1(+1.48),GDF3(+1.89),HAP1(-1.63),KDR(+1.35),KHDRBS2(-1.41),LAMB1(+1.37),LAMC1(+1.29),LRIG1(-1.28),MAP1B(+1.32),MAPK8IP3(-1.3),MYC(-1.46),NFIA(+…
Neurological Disease	Motor dysfunction or movement disorder	1.43e-06		-0.032	47	31	16	ADAMTSL1(+1.8),APLNR(+2.64),APOE(-1.32),CACNA1A(-1.27),CD44(+1.7),CDH2(+1.27),CHGA(-1.72),COL13A1(+1.62),COQ8A(-1.34),CSTB(-1.34),DGKB(-1.72),DNAJA1(+1.25),ENPP1(+1.48),EPB41L3(+1.36),FDFT1(+1.25),GNB4(+1.32),GPS2(-1.38),HAP1(-1.63),HTR7(+2.0),ICAM5(-2.03),IVNS1ABP(+1.34),KDM3A(+1.59),KDR(+1.35),LAMA1(+1.28),LAMB1(+1.37),LDHB(+1.22),MAP1B(+1.32),MT1H(-2.24),MYC(-1.46),NFIA(+1.55),NOS1(+1.5),PAK1(…
Cancer,Immunological Disease,Organismal Injury and Abnormalities	Thymus cancer	1.5e-06			9	6	3	BBC3(-1.43),CDKN1A(-1.6),KDR(+1.35),KIT(+1.41),PIK3R1(+1.42),TERC(-1.6),TOP2B(+1.24),TUBB2A(+1.76),XRCC6(+1.28)
Cancer,Organismal Injury and Abnormalities	Pelvic tumor	1.55e-06			174	84	90	ABHD2(-1.41),ACLY(+1.29),ADAMTS13(-1.46),ADAMTS19(+1.27),ADAMTSL1(+1.8),ADCY1(+1.32),ADM(-2.27),AJAP1(+1.55),AMT(-1.4),ANKRD13B(-1.42),APOE(-1.32),ASNS(+1.38),ATP2B4(+1.45),BCKDK(-1.37),BCL9(+1.27),BTBD3(+1.3),C16orf45(-1.5),C1S(+1.68),CACNA1A(-1.27),CARS(+1.32),CBX7(-1.67),CCND2(+1.53),CD44(+1.7),CDH2(+1.27),CDHR5(+1.64),CDKN1A(-1.6),CHGA(-1.72),CHIT1(-2.52),CHRDL1(+1.46),CLDN3(-1.57),CLDN7(-1.3…
Neurological Disease,Skeletal and Muscular Disorders	Neuromuscular disease	1.59e-06			40	27	13	ADAMTSL1(+1.8),APLNR(+2.64),APOE(-1.32),CACNA1A(-1.27),CD44(+1.7),CDH2(+1.27),CHGA(-1.72),COL13A1(+1.62),DGKB(-1.72),DNAJA1(+1.25),FDFT1(+1.25),GPS2(-1.38),HAP1(-1.63),HLA-F(-1.79),ICAM5(-2.03),IVNS1ABP(+1.34),KDM3A(+1.59),KDR(+1.35),KIT(+1.41),LAMB1(+1.37),LDHB(+1.22),MAP1B(+1.32),MT1H(-2.24),NOS1(+1.5),PAK1(+1.26),PAQR6(+1.48),PDK1(+1.54),PFN2(+1.25),POU3F1(-1.83),PSAT1(+1.42),RASGRP2(-1.69),RH…
Nervous System Development and Function	Development of central nervous system	1.78e-06		-0.141	32	18	14	ALDH3A2(+1.32),APOE(-1.32),BTBD3(+1.3),BTG2(-1.59),CACNA1A(-1.27),CCND2(+1.53),CDH2(+1.27),COL4A1(+1.27),CRELD1(-1.5),DNAJC30(-1.49),EMX1(-2.0),FEZF1(-1.93),FN1(+1.48),HAP1(-1.63),KHDRBS2(-1.41),LAMC1(+1.29),MAP1B(+1.32),MAPK8IP3(-1.3),MYC(-1.46),NFIA(+1.55),NOTCH3(+1.22),NPTX1(-2.13),OTX2(-1.49),PAK1(+1.26),PHGDH(+1.26),PTCH1(+1.39),SERPINI1(-1.88),SLIT1(+2.17),THBS2(+1.37),TNC(+1.56),TOP2B(+1.2…
Cell Morphology	Sprouting	1.84e-06		1.477	24	15	9	ADM(-2.27),APOE(-1.32),CACNA1A(-1.27),CD44(+1.7),CDH2(+1.27),CDKN1A(-1.6),EFNB1(+1.32),ERC2(-1.39),FN1(+1.48),ICAM5(-2.03),KDR(+1.35),MAP1B(+1.32),MAPK8IP3(-1.3),MYC(-1.46),NOS1(+1.5),PAK1(+1.26),PFN2(+1.25),PIK3R1(+1.42),RIMS3(+1.33),RYR1(-1.46),SDK2(+1.3),SLIT1(+2.17),TGFBI(+1.52),TNC(+1.56)
Cancer,Organismal Injury and Abnormalities	Abdominal carcinoma	2.08e-06		0.598	245	112	133	ABCA7(-1.34),ABHD2(-1.41),ACLY(+1.29),ADAMTS13(-1.46),ADAMTS17(-1.91),ADAMTS19(+1.27),ADAMTSL1(+1.8),ADCY1(+1.32),ADM(-2.27),AJAP1(+1.55),AKAP7(+1.61),ALDH3A2(+1.32),AMIGO3(-1.88),AMT(-1.4),ANKRD13B(-1.42),APLNR(+2.64),APOE(-1.32),ARC(-1.67),ARHGAP26(-1.42),ARL10(-1.39),ASNS(+1.38),ATP2B4(+1.45),BAD(-1.48),BCKDK(-1.37),BCL9(+1.27),BMP3(-2.79),BRINP2(-3.05),BTBD3(+1.3),C16orf45(-1.5),C1S(+1.68),CA…
Amino Acid Metabolism,Small Molecule Biochemistry	Synthesis of L-amino acid	2.08e-06		1.387	7	6	1	GLUD1(+1.29),MYC(-1.46),NOS1(+1.5),PHGDH(+1.26),PSAT1(+1.42),SHMT2(+1.28),VCAN(+1.32)
Cell Morphology,Cellular Assembly and Organization,Cellular Function and Maintenance	Formation of cellular protrusions	2.12e-06	Increased	2.164	41	26	15	ADCY1(+1.32),APOE(-1.32),BTBD3(+1.3),BTG2(-1.59),CACNA1A(-1.27),CD44(+1.7),CDH2(+1.27),CDKN1A(-1.6),CLMN(+1.34),EFNB1(+1.32),EPB41L3(+1.36),ERC2(-1.39),EVI5L(-1.51),FN1(+1.48),HAP1(-1.63),HTR7(+2.0),ICAM5(-2.03),KDR(+1.35),KIT(+1.41),LAMA1(+1.28),LAMB1(+1.37),LAMC1(+1.29),MAP1B(+1.32),MAPK8IP3(-1.3),MINK1(-1.26),MYC(-1.46),NANOG(+1.29),NFIA(+1.55),NOS1(+1.5),PAK1(+1.26),PFN2(+1.25),PHGDH(+1.26),R…
Cancer,Organismal Injury and Abnormalities	Genitourinary tumor	2.16e-06		0.5	191	95	96	ABHD2(-1.41),ACLY(+1.29),ADAMTS13(-1.46),ADAMTS19(+1.27),ADAMTSL1(+1.8),ADCY1(+1.32),ADM(-2.27),AJAP1(+1.55),AMT(-1.4),ANKRD13B(-1.42),APOE(-1.32),ARHGAP26(-1.42),ASNS(+1.38),ATP2B4(+1.45),ATP5F1A(+1.26),BAD(-1.48),BCKDK(-1.37),BCL9(+1.27),BTBD3(+1.3),BTG2(-1.59),C16orf45(-1.5),C1S(+1.68),CACNA1A(-1.27),CADM2(-1.94),CARS(+1.32),CBX7(-1.67),CCND2(+1.53),CD44(+1.7),CDH2(+1.27),CDKN1A(-1.6),CHGA(-1.…
Neurological Disease	Movement Disorders	2.18e-06		-0.055	46	30	16	ADAMTSL1(+1.8),APLNR(+2.64),APOE(-1.32),CACNA1A(-1.27),CD44(+1.7),CDH2(+1.27),CHGA(-1.72),COL13A1(+1.62),COQ8A(-1.34),CSTB(-1.34),DGKB(-1.72),DNAJA1(+1.25),EPB41L3(+1.36),FDFT1(+1.25),GNB4(+1.32),GPS2(-1.38),HAP1(-1.63),HTR7(+2.0),ICAM5(-2.03),IVNS1ABP(+1.34),KDM3A(+1.59),KDR(+1.35),LAMA1(+1.28),LAMB1(+1.37),LDHB(+1.22),MAP1B(+1.32),MT1H(-2.24),MYC(-1.46),NFIA(+1.55),NOS1(+1.5),PAK1(+1.26),PAQR6(…
Cancer,Organismal Injury and Abnormalities	Malignant genitourinary solid tumor	2.35e-06			188	94	94	ABHD2(-1.41),ACLY(+1.29),ADAMTS13(-1.46),ADAMTS19(+1.27),ADAMTSL1(+1.8),ADCY1(+1.32),ADM(-2.27),AJAP1(+1.55),AMT(-1.4),ANKRD13B(-1.42),APOE(-1.32),ASNS(+1.38),ATP2B4(+1.45),ATP5F1A(+1.26),BAD(-1.48),BCKDK(-1.37),BCL9(+1.27),BTBD3(+1.3),BTG2(-1.59),C16orf45(-1.5),C1S(+1.68),CACNA1A(-1.27),CADM2(-1.94),CARS(+1.32),CBX7(-1.67),CCND2(+1.53),CD44(+1.7),CDH2(+1.27),CDKN1A(-1.6),CHGA(-1.72),CHIT1(-2.52)…
Cancer,Hematological Disease,Immunological Disease,Organismal Injury and Abnormalities	Lymphoma	2.4e-06		-0.432	52	34	18	ABCA7(-1.34),ADAMTSL1(+1.8),BAD(-1.48),BBC3(-1.43),BTG2(-1.59),CACNA1A(-1.27),CCND2(+1.53),CD44(+1.7),CDHR5(+1.64),CDKN1A(-1.6),CHGA(-1.72),CLMP(+1.54),COL4A1(+1.27),DSEL(+1.37),FBN2(+1.34),FDFT1(+1.25),FERMT1(+1.5),FN1(+1.48),HIST1H1D(+1.34),IVNS1ABP(+1.34),KDR(+1.35),KIT(+1.41),LAMB1(+1.37),LPIN1(+1.45),MYC(-1.46),NARS(+1.29),NOS1(+1.5),ODC1(+1.61),OTX2(-1.49),PAK1(+1.26),PCLO(-1.61),PEG10(+1.3…
Neurological Disease,Organismal Injury and Abnormalities,Psychological Disorders	Disorder of basal ganglia	2.43e-06			35	24	11	ADAMTSL1(+1.8),APLNR(+2.64),APOE(-1.32),CD44(+1.7),CDH2(+1.27),CHGA(-1.72),DGKB(-1.72),DNAJA1(+1.25),FDFT1(+1.25),GPS2(-1.38),HAP1(-1.63),ICAM5(-2.03),IVNS1ABP(+1.34),KDM3A(+1.59),KDR(+1.35),LAMB1(+1.37),LDHB(+1.22),MAP1B(+1.32),MT1H(-2.24),NOS1(+1.5),PAK1(+1.26),PAQR6(+1.48),PDK1(+1.54),PFN2(+1.25),POU3F1(-1.83),PSAT1(+1.42),RASGRP2(-1.69),RHOBTB3(+1.51),RYR1(-1.46),SERPINI1(-1.88),TUBA1B(+1.27)…
Cell Morphology,Cellular Development	Branching of cells	2.53e-06		1.241	23	15	8	ADM(-2.27),APOE(-1.32),CACNA1A(-1.27),CD44(+1.7),CDH2(+1.27),CDKN1A(-1.6),EFNB1(+1.32),ERC2(-1.39),FN1(+1.48),ICAM5(-2.03),KDR(+1.35),MAP1B(+1.32),MAPK8IP3(-1.3),NOS1(+1.5),PAK1(+1.26),PFN2(+1.25),RIMS3(+1.33),RND3(+1.52),RYR1(-1.46),SDK2(+1.3),SLIT1(+2.17),TGFBI(+1.52),TNC(+1.56)
Cellular Assembly and Organization,Cellular Function and Maintenance	Organization of cytoskeleton	2.73e-06		1.836	55	32	23	ADCY1(+1.32),ADM(-2.27),APOE(-1.32),ARC(-1.67),BTBD3(+1.3),BTG2(-1.59),C16orf45(-1.5),CACNA1A(-1.27),CD44(+1.7),CDH2(+1.27),CDKN1A(-1.6),CLMN(+1.34),EFNB1(+1.32),EPB41L3(+1.36),EPS8L2(-1.51),ERC2(-1.39),EVI5L(-1.51),FN1(+1.48),HAP1(-1.63),HTR7(+2.0),ICAM5(-2.03),KDR(+1.35),KIT(+1.41),LAMA1(+1.28),LAMB1(+1.37),LAMC1(+1.29),LPIN1(+1.45),MAD2L1(+1.28),MAP1B(+1.32),MAPK8IP3(-1.3),MINK1(-1.26),MYC(-1.…
Organismal Injury and Abnormalities,Tissue Morphology	Quantity of lesion	2.75e-06		-0.807	16	8	8	APOE(-1.32),BBC3(-1.43),BTG2(-1.59),CDKN1A(-1.6),DANCR(-1.26),FERMT1(+1.5),IL17RC(-1.89),IVNS1ABP(+1.34),KIT(+1.41),MYC(-1.46),NOS1(+1.5),ODC1(+1.61),PIK3R1(+1.42),PTCH1(+1.39),SHARPIN(-1.39),TOP2B(+1.24)
Cancer,Endocrine System Disorders,Organismal Injury and Abnormalities,Reproductive System Disease	Serous ovarian adenocarcinoma	2.75e-06			16	10	6	APOE(-1.32),CACNA1A(-1.27),CDKN1A(-1.6),CLDN3(-1.57),CLDN7(-1.33),KDR(+1.35),KIT(+1.41),LRIG1(-1.28),NOTCH3(+1.22),PAPSS2(+1.45),PIK3R1(+1.42),PPP2R1A(+1.25),THBS2(+1.37),TOP2B(+1.24),TUBB2A(+1.76),VCAN(+1.32)
Cellular Assembly and Organization,Cellular Function and Maintenance	Microtubule dynamics	3.1e-06		1.795	49	29	20	ADCY1(+1.32),ADM(-2.27),APOE(-1.32),ARC(-1.67),BTBD3(+1.3),BTG2(-1.59),C16orf45(-1.5),CACNA1A(-1.27),CD44(+1.7),CDH2(+1.27),CDKN1A(-1.6),CLMN(+1.34),EFNB1(+1.32),EPB41L3(+1.36),EPS8L2(-1.51),ERC2(-1.39),EVI5L(-1.51),FN1(+1.48),HAP1(-1.63),HTR7(+2.0),ICAM5(-2.03),KDR(+1.35),KIT(+1.41),LAMA1(+1.28),LAMB1(+1.37),LAMC1(+1.29),MAD2L1(+1.28),MAP1B(+1.32),MAPK8IP3(-1.3),MINK1(-1.26),MYC(-1.46),NANOG(+1.…
Cancer,Organismal Injury and Abnormalities	Anogenital cancer	3.3e-06			177	90	87	ABHD2(-1.41),ACLY(+1.29),ADAMTS13(-1.46),ADAMTS19(+1.27),ADAMTSL1(+1.8),ADCY1(+1.32),ADM(-2.27),AJAP1(+1.55),AMT(-1.4),ANKRD13B(-1.42),APOE(-1.32),ASNS(+1.38),ATP2B4(+1.45),ATP5F1A(+1.26),BAD(-1.48),BCKDK(-1.37),BCL9(+1.27),BTBD3(+1.3),BTG2(-1.59),C16orf45(-1.5),C1S(+1.68),CACNA1A(-1.27),CBX7(-1.67),CCND2(+1.53),CD44(+1.7),CDH2(+1.27),CDKN1A(-1.6),CHGA(-1.72),CHRDL1(+1.46),CLDN3(-1.57),CLDN7(-1.3…
Cellular Development,Cellular Growth and Proliferation,Embryonic Development,Organismal Development	Proliferation of embryonic stem cells	3.76e-06		1.195	7	4	3	CD44(+1.7),CDKN1A(-1.6),FN1(+1.48),MYC(-1.46),NANOG(+1.29),PIK3R1(+1.42),TERC(-1.6)
Cancer,Hematological Disease,Organismal Injury and Abnormalities	Lymphocytic neoplasm	3.79e-06		-0.434	65	37	28	ABCA7(-1.34),ADAMTSL1(+1.8),APOE(-1.32),ARHGAP26(-1.42),BAD(-1.48),BBC3(-1.43),BTG2(-1.59),CACNA1A(-1.27),CBX7(-1.67),CCND2(+1.53),CD44(+1.7),CDHR5(+1.64),CDKN1A(-1.6),CHGA(-1.72),CLMP(+1.54),COL4A1(+1.27),DGKB(-1.72),DSEL(+1.37),ENPP1(+1.48),FBN2(+1.34),FDFT1(+1.25),FERMT1(+1.5),FN1(+1.48),HIST1H1D(+1.34),IVNS1ABP(+1.34),KDR(+1.35),KIT(+1.41),LAMB1(+1.37),LPIN1(+1.45),LRIG1(-1.28),LRRC8A(-1.33),…
Cancer,Hematological Disease,Immunological Disease,Organismal Injury and Abnormalities	B-cell lymphoma	3.92e-06		0.971	38	23	15	ABCA7(-1.34),ADAMTSL1(+1.8),BAD(-1.48),BBC3(-1.43),BTG2(-1.59),CACNA1A(-1.27),CCND2(+1.53),CD44(+1.7),CDHR5(+1.64),CDKN1A(-1.6),CHGA(-1.72),DSEL(+1.37),FBN2(+1.34),FERMT1(+1.5),FN1(+1.48),HIST1H1D(+1.34),IVNS1ABP(+1.34),KIT(+1.41),LPIN1(+1.45),MYC(-1.46),NOS1(+1.5),OTX2(-1.49),PCLO(-1.61),PEG10(+1.32),RND3(+1.52),SDK2(+1.3),SHARPIN(-1.39),SHMT2(+1.28),STARD5(-2.04),THBS2(+1.37),TLL2(+1.53),TMEM13…
Hematological Disease,Immunological Disease	Lymphoproliferative disorder	4.17e-06		-0.434	65	37	28	ABCA7(-1.34),ADAMTSL1(+1.8),APOE(-1.32),ARHGAP26(-1.42),BAD(-1.48),BBC3(-1.43),BTG2(-1.59),CACNA1A(-1.27),CBX7(-1.67),CCND2(+1.53),CD44(+1.7),CDHR5(+1.64),CDKN1A(-1.6),CHGA(-1.72),CLMP(+1.54),COL4A1(+1.27),DGKB(-1.72),DSEL(+1.37),ENPP1(+1.48),FBN2(+1.34),FDFT1(+1.25),FERMT1(+1.5),FN1(+1.48),HIST1H1D(+1.34),IVNS1ABP(+1.34),KDR(+1.35),KIT(+1.41),LAMB1(+1.37),LPIN1(+1.45),LRIG1(-1.28),LRRC8A(-1.33),…
Cancer,Endocrine System Disorders,Gastrointestinal Disease,Organismal Injury and Abnormalities	Pancreatic tumor	4.52e-06		-1.131	84	48	36	ABCA7(-1.34),ACLY(+1.29),ADAMTS13(-1.46),ADAMTS17(-1.91),ADAMTS19(+1.27),ADAMTSL1(+1.8),ADCY1(+1.32),AJAP1(+1.55),APLNR(+2.64),ATP2B4(+1.45),BCL9(+1.27),BRINP2(-3.05),CACNA1A(-1.27),CADM2(-1.94),CD44(+1.7),CDH2(+1.27),CDHR5(+1.64),CDKN1A(-1.6),CHGA(-1.72),COL4A1(+1.27),DGKB(-1.72),DOCK3(-1.39),ERC2(-1.39),FAM78A(-1.68),FBN2(+1.34),FERMT1(+1.5),FN1(+1.48),FOXD3(-1.93),GPS2(-1.38),GRB10(+1.26),HHLA…
Cancer,Organismal Injury and Abnormalities,Reproductive System Disease	Stage II-III breast cancer	4.58e-06			10	8	2	CD44(+1.7),FDFT1(+1.25),FN1(+1.48),KIT(+1.41),LAMA1(+1.28),MYC(-1.46),NEU1(-1.5),RND3(+1.52),TOP2B(+1.24),TUBB2A(+1.76)
Cancer,Organismal Injury and Abnormalities,Reproductive System Disease	Stage I-III mammary tumor	4.94e-06			10	8	2	CD44(+1.7),FDFT1(+1.25),FN1(+1.48),KIT(+1.41),LAMA1(+1.28),MYC(-1.46),NEU1(-1.5),RND3(+1.52),TOP2B(+1.24),TUBB2A(+1.76)
Cancer,Hematological Disease,Immunological Disease,Organismal Injury and Abnormalities	Lymphocytic cancer	4.96e-06		-0.434	63	37	26	ABCA7(-1.34),ADAMTSL1(+1.8),ARHGAP26(-1.42),BAD(-1.48),BBC3(-1.43),BTG2(-1.59),CACNA1A(-1.27),CCND2(+1.53),CD44(+1.7),CDHR5(+1.64),CDKN1A(-1.6),CHGA(-1.72),CLMP(+1.54),COL4A1(+1.27),DGKB(-1.72),DSEL(+1.37),ENPP1(+1.48),FBN2(+1.34),FDFT1(+1.25),FERMT1(+1.5),FN1(+1.48),HIST1H1D(+1.34),IVNS1ABP(+1.34),KDR(+1.35),KIT(+1.41),LAMB1(+1.37),LPIN1(+1.45),LRIG1(-1.28),LRRC8A(-1.33),MYC(-1.46),NARS(+1.29),N…
Organismal Injury and Abnormalities,Tissue Morphology	Size of lesion	5.22e-06			21	8	13	ACAT2(+1.46),ADAMTS13(-1.46),ADCY1(+1.32),APOE(-1.32),BBC3(-1.43),CCND2(+1.53),CD44(+1.7),CDKN1A(-1.6),CSTB(-1.34),DANCR(-1.26),FERMT1(+1.5),IL17RC(-1.89),KDR(+1.35),KIT(+1.41),MYC(-1.46),NDRG4(-1.42),NOS1(+1.5),OLFM1(-1.3),SERPINI1(-1.88),SNHG7(-1.58),TERC(-1.6)
Cancer,Organismal Injury and Abnormalities	Lymphoid cancer	5.48e-06		-0.19	65	37	28	ABCA7(-1.34),ADAMTSL1(+1.8),APOE(-1.32),ARHGAP26(-1.42),BAD(-1.48),BBC3(-1.43),BTG2(-1.59),CACNA1A(-1.27),CBX7(-1.67),CCND2(+1.53),CD44(+1.7),CDHR5(+1.64),CDKN1A(-1.6),CHGA(-1.72),CLMP(+1.54),COL4A1(+1.27),DGKB(-1.72),DSEL(+1.37),ENPP1(+1.48),FBN2(+1.34),FDFT1(+1.25),FERMT1(+1.5),FN1(+1.48),HIST1H1D(+1.34),IVNS1ABP(+1.34),KDR(+1.35),KIT(+1.41),LAMB1(+1.37),LPIN1(+1.45),LRIG1(-1.28),LRRC8A(-1.33),…
Cancer,Connective Tissue Disorders,Organismal Injury and Abnormalities,Skeletal and Muscular Disorders	Bone tumor	5.66e-06			14	8	6	ADAMTSL1(+1.8),CACNA1A(-1.27),DOCK3(-1.39),FBN2(+1.34),FDFT1(+1.25),KDR(+1.35),KIT(+1.41),LRIG1(-1.28),MYC(-1.46),PRRG2(-1.95),PTCH1(+1.39),RYR1(-1.46),TOP2B(+1.24),TUBB2A(+1.76)
Nervous System Development and Function,Neurological Disease,Organ Morphology,Organismal Development,Organismal Injury and Abnormalities	Abnormal morphology of forebrain	6.31e-06			15	9	6	ADCY1(+1.32),EFNB1(+1.32),EMX1(-2.0),FEZF1(-1.93),HAP1(-1.63),MAP1B(+1.32),MAPK8IP3(-1.3),NFIA(+1.55),OTX2(-1.49),PFN2(+1.25),PHGDH(+1.26),PTCH1(+1.39),SHISA2(-2.23),TOP2B(+1.24),XRCC6(+1.28)
Organismal Injury and Abnormalities,Tissue Morphology	Morphology of lesion	6.61e-06			22	8	14	ACAT2(+1.46),ADAMTS13(-1.46),ADCY1(+1.32),APOE(-1.32),BBC3(-1.43),CCND2(+1.53),CD44(+1.7),CDKN1A(-1.6),CSTB(-1.34),DANCR(-1.26),FERMT1(+1.5),FOSL1(-1.83),IL17RC(-1.89),KDR(+1.35),KIT(+1.41),MYC(-1.46),NDRG4(-1.42),NOS1(+1.5),OLFM1(-1.3),SERPINI1(-1.88),SNHG7(-1.58),TERC(-1.6)
Cancer,Gastrointestinal Disease,Hepatic System Disease,Organismal Injury and Abnormalities	Liver carcinoma	6.76e-06		0.537	120	63	57	ABCA7(-1.34),ACLY(+1.29),ADAMTS13(-1.46),ADAMTS17(-1.91),ADAMTS19(+1.27),ADAMTSL1(+1.8),ADCY1(+1.32),AJAP1(+1.55),AMT(-1.4),APOE(-1.32),ARC(-1.67),BMP3(-2.79),BRINP2(-3.05),C1S(+1.68),CACNA1A(-1.27),CADM2(-1.94),CARS(+1.32),CBX7(-1.67),CCT8(+1.26),CD44(+1.7),CDH2(+1.27),CDKN1A(-1.6),CHRDL1(+1.46),CLMN(+1.34),COL13A1(+1.62),COL4A1(+1.27),CRELD1(-1.5),DGKB(-1.72),DNAJA1(+1.25),DSEL(+1.37),EFNB1(+1.…
Embryonic Development,Nervous System Development and Function,Organ Development,Organismal Development,Tissue Development	Formation of brain	7.42e-06		-0.152	26	15	11	APOE(-1.32),BTBD3(+1.3),BTG2(-1.59),CACNA1A(-1.27),CCND2(+1.53),CDH2(+1.27),COL4A1(+1.27),CRELD1(-1.5),DNAJC30(-1.49),EMX1(-2.0),FEZF1(-1.93),HAP1(-1.63),KHDRBS2(-1.41),LAMC1(+1.29),MAP1B(+1.32),MAPK8IP3(-1.3),NFIA(+1.55),NOTCH3(+1.22),OTX2(-1.49),PAK1(+1.26),PHGDH(+1.26),PTCH1(+1.39),SLIT1(+2.17),THBS2(+1.37),TNC(+1.56),TOP2B(+1.24)
Cellular Development,Cellular Growth and Proliferation,Nervous System Development and Function,Tissue Development	Development of neurons	7.45e-06		1.616	36	24	12	ADCY1(+1.32),AMIGO3(-1.88),APOE(-1.32),BTBD3(+1.3),BTG2(-1.59),CACNA1A(-1.27),CD44(+1.7),CDH2(+1.27),CDKN1A(-1.6),CLMN(+1.34),COL4A1(+1.27),EFNB1(+1.32),EPB41L3(+1.36),ERC2(-1.39),HAP1(-1.63),ICAM5(-2.03),KDR(+1.35),LAMA1(+1.28),LAMB1(+1.37),LAMC1(+1.29),MAP1B(+1.32),MAPK8IP3(-1.3),MINK1(-1.26),NFIA(+1.55),NOS1(+1.5),OTX2(-1.49),PAK1(+1.26),PFN2(+1.25),PHGDH(+1.26),RIMS3(+1.33),RYR1(-1.46),SDK2(+…
Nervous System Development and Function	Morphology of nervous system	7.8e-06			41	21	20	ADCY1(+1.32),APOE(-1.32),ARC(-1.67),BAD(-1.48),BTG2(-1.59),CACNA1A(-1.27),CCND2(+1.53),CD44(+1.7),CDH2(+1.27),CDKN1A(-1.6),CLIC4(+1.28),COL13A1(+1.62),CSTB(-1.34),EFNB1(+1.32),EMX1(-2.0),EPB41L3(+1.36),EPS8L2(-1.51),ERC2(-1.39),FEZF1(-1.93),HAP1(-1.63),HTR7(+2.0),KHDRBS2(-1.41),LAMC1(+1.29),MAP1B(+1.32),MAPK8IP3(-1.3),MYC(-1.46),MYH14(-1.43),NFIA(+1.55),NOS1(+1.5),NPTX1(-2.13),OTX2(-1.49),PAK1(+1…
Cancer,Hematological Disease,Immunological Disease,Organismal Injury and Abnormalities	Neoplasia of leukocytes	7.9e-06		-0.434	64	37	27	ABCA7(-1.34),ADAMTSL1(+1.8),APOE(-1.32),ARHGAP26(-1.42),BAD(-1.48),BBC3(-1.43),BTG2(-1.59),CACNA1A(-1.27),CBX7(-1.67),CCND2(+1.53),CD44(+1.7),CDHR5(+1.64),CDKN1A(-1.6),CHGA(-1.72),CLMP(+1.54),COL4A1(+1.27),DGKB(-1.72),DSEL(+1.37),ENPP1(+1.48),FBN2(+1.34),FDFT1(+1.25),FERMT1(+1.5),FN1(+1.48),HIST1H1D(+1.34),IVNS1ABP(+1.34),KDR(+1.35),KIT(+1.41),LAMB1(+1.37),LPIN1(+1.45),LRIG1(-1.28),LRRC8A(-1.33),…
Cancer,Organismal Injury and Abnormalities	Mediastinal cancer	8.2e-06		-1.951	10	6	4	BBC3(-1.43),CDKN1A(-1.6),KDR(+1.35),KIT(+1.41),MYC(-1.46),PIK3R1(+1.42),TERC(-1.6),TOP2B(+1.24),TUBB2A(+1.76),XRCC6(+1.28)
Cancer,Organismal Injury and Abnormalities,Reproductive System Disease	Genital tract cancer	8.41e-06			160	79	81	ABHD2(-1.41),ACLY(+1.29),ADAMTS13(-1.46),ADAMTS19(+1.27),ADAMTSL1(+1.8),ADCY1(+1.32),ADM(-2.27),AJAP1(+1.55),AMT(-1.4),ANKRD13B(-1.42),APOE(-1.32),ASNS(+1.38),ATP2B4(+1.45),BCKDK(-1.37),BCL9(+1.27),BTBD3(+1.3),C16orf45(-1.5),C1S(+1.68),CACNA1A(-1.27),CBX7(-1.67),CCND2(+1.53),CD44(+1.7),CDH2(+1.27),CDKN1A(-1.6),CHGA(-1.72),CHRDL1(+1.46),CLDN3(-1.57),CLDN7(-1.33),CLIC4(+1.28),CLMN(+1.34),COL13A1(+1…
Embryonic Development,Nervous System Development and Function,Organ Development,Organismal Development,Tissue Development	Formation of telencephalon	8.61e-06			12	8	4	CDH2(+1.27),EMX1(-2.0),FEZF1(-1.93),MAP1B(+1.32),MAPK8IP3(-1.3),NFIA(+1.55),OTX2(-1.49),PAK1(+1.26),PTCH1(+1.39),SLIT1(+2.17),TNC(+1.56),TOP2B(+1.24)
Cancer,Gastrointestinal Disease,Hepatic System Disease,Organismal Injury and Abnormalities	Liver cancer	8.95e-06		0.837	123	65	58	ABCA7(-1.34),ACLY(+1.29),ADAMTS13(-1.46),ADAMTS17(-1.91),ADAMTS19(+1.27),ADAMTSL1(+1.8),ADCY1(+1.32),AJAP1(+1.55),AMT(-1.4),APOE(-1.32),ARC(-1.67),ATP5F1A(+1.26),BMP3(-2.79),BRINP2(-3.05),C1S(+1.68),CACNA1A(-1.27),CADM2(-1.94),CARS(+1.32),CBX7(-1.67),CCT8(+1.26),CD44(+1.7),CDH2(+1.27),CDKN1A(-1.6),CHRDL1(+1.46),CLMN(+1.34),COL13A1(+1.62),COL4A1(+1.27),CRELD1(-1.5),DGKB(-1.72),DNAJA1(+1.25),DSEL(+…
Cancer,Hematological Disease,Immunological Disease,Organismal Injury and Abnormalities	Low-grade lymphoma	9.18e-06			26	18	8	ADAMTSL1(+1.8),CACNA1A(-1.27),CCND2(+1.53),CD44(+1.7),CDHR5(+1.64),CHGA(-1.72),DSEL(+1.37),FBN2(+1.34),FN1(+1.48),HIST1H1D(+1.34),LPIN1(+1.45),MYC(-1.46),NOS1(+1.5),OTX2(-1.49),PCLO(-1.61),PEG10(+1.32),RND3(+1.52),SDK2(+1.3),STARD5(-2.04),THBS2(+1.37),TMEM132D(-1.29),TMEM175(-1.6),TNC(+1.56),TOP2B(+1.24),TUBB2A(+1.76),XRCC6(+1.28)
Cellular Movement	Cell movement	9.2e-06	Increased	2.886	78	43	35	ABHD2(-1.41),ADAMTS13(-1.46),ADM(-2.27),AJAP1(+1.55),APLNR(+2.64),APOE(-1.32),ASNS(+1.38),ATP2B4(+1.45),ATP5F1A(+1.26),BTG2(-1.59),CD44(+1.7),CDH2(+1.27),CDKN1A(-1.6),CHGA(-1.72),CLDN3(-1.57),CLDN7(-1.33),CLIC4(+1.28),COL4A1(+1.27),DANCR(-1.26),DLX3(-2.36),DNAJA1(+1.25),DOCK3(-1.39),EFNB1(+1.32),FERMT1(+1.5),FEZF1(-1.93),FGF19(+1.67),FN1(+1.48),FOSL1(-1.83),FOXD3(-1.93),HTR7(+2.0),IL17RC(-1.89),I…
Cancer,Hematological Disease,Immunological Disease,Organismal Injury and Abnormalities	Non-Hodgkin lymphoma	9.92e-06		-0.357	44	29	15	ABCA7(-1.34),ADAMTSL1(+1.8),BBC3(-1.43),BTG2(-1.59),CACNA1A(-1.27),CCND2(+1.53),CD44(+1.7),CDHR5(+1.64),CDKN1A(-1.6),CHGA(-1.72),COL4A1(+1.27),DSEL(+1.37),FBN2(+1.34),FDFT1(+1.25),FERMT1(+1.5),FN1(+1.48),HIST1H1D(+1.34),KDR(+1.35),KIT(+1.41),LAMB1(+1.37),LPIN1(+1.45),MYC(-1.46),NOS1(+1.5),ODC1(+1.61),OTX2(-1.49),PCLO(-1.61),PEG10(+1.32),PIK3R1(+1.42),RHOBTB3(+1.51),RND3(+1.52),SDK2(+1.3),SHARPIN(…
Cancer,Organismal Injury and Abnormalities	Development of benign tumor	1e-05		0.619	25	15	10	BBC3(-1.43),CBX7(-1.67),CD44(+1.7),CDH2(+1.27),CDKN1A(-1.6),CLMN(+1.34),EPB41L3(+1.36),FDFT1(+1.25),GNB4(+1.32),IL17RC(-1.89),KDR(+1.35),LRIG1(-1.28),MYC(-1.46),ODC1(+1.61),PHLDA1(-2.11),PIK3R1(+1.42),POU3F1(-1.83),PSAT1(+1.42),PTCH1(+1.39),RND3(+1.52),SERPINI1(-1.88),SLC7A5(+1.42),THBS2(+1.37),TNK1(-1.53),TUBB2A(+1.76)
Cancer,Immunological Disease,Organismal Injury and Abnormalities	Development of thymus gland tumor	1.14e-05			5	1	4	BBC3(-1.43),CDKN1A(-1.6),MYC(-1.46),TERC(-1.6),XRCC6(+1.28)
Organismal Survival	Organismal death	1.15e-05		-1.101	80	47	33	ACLY(+1.29),ADAMTS13(-1.46),ADM(-2.27),APLNR(+2.64),APOE(-1.32),ARC(-1.67),BAD(-1.48),BBC3(-1.43),CACNA1A(-1.27),CCND2(+1.53),CD44(+1.7),CDH2(+1.27),CDKN1A(-1.6),CHGA(-1.72),CLDN7(-1.33),CLIC4(+1.28),CLMP(+1.54),COL13A1(+1.62),COL4A1(+1.27),CRELD1(-1.5),DLX3(-2.36),EFNB1(+1.32),EPB41L3(+1.36),FBN2(+1.34),FDFT1(+1.25),FERMT1(+1.5),FEZF1(-1.93),FGF19(+1.67),FN1(+1.48),FOSL1(-1.83),FOXD3(-1.93),GDF3…
Organ Morphology	Morphology of skin	1.22e-05			18	7	11	APOE(-1.32),CBX7(-1.67),CCND2(+1.53),CDKN1A(-1.6),CLDN7(-1.33),EFNB1(+1.32),FERMT1(+1.5),HAP1(-1.63),KIT(+1.41),LRIG1(-1.28),LRRC8A(-1.33),MYBL1(-1.45),MYC(-1.46),ODC1(+1.61),PHGDH(+1.26),TCF15(-1.83),TERC(-1.6),THBS2(+1.37)
Cellular Assembly and Organization,Cellular Function and Maintenance	Organization of cytoplasm	1.27e-05		1.836	57	32	25	ADCY1(+1.32),ADM(-2.27),APOE(-1.32),ARC(-1.67),BTBD3(+1.3),BTG2(-1.59),C16orf45(-1.5),CACNA1A(-1.27),CD44(+1.7),CDH2(+1.27),CDKN1A(-1.6),CLMN(+1.34),EFNB1(+1.32),EPB41L3(+1.36),EPS8L2(-1.51),ERC2(-1.39),EVI5L(-1.51),FN1(+1.48),HAP1(-1.63),HTR7(+2.0),ICAM5(-2.03),KDR(+1.35),KIT(+1.41),LAMA1(+1.28),LAMB1(+1.37),LAMC1(+1.29),LPIN1(+1.45),MAD2L1(+1.28),MAP1B(+1.32),MAPK8IP3(-1.3),MINK1(-1.26),MYC(-1.…
Dermatological Diseases and Conditions,Developmental Disorder,Hereditary Disorder,Metabolic Disease,Organismal Injury and Abnormalities	Premature aging	1.27e-05			11	6	5	BBC3(-1.43),COL4A1(+1.27),ENPP1(+1.48),FERMT1(+1.5),MYBL1(-1.45),NKX3-1(-2.15),OSBPL6(+1.57),PTGER4(-2.27),TERC(-1.6),THBS2(+1.37),TNC(+1.56)
Cancer,Hematological Disease,Immunological Disease,Organismal Injury and Abnormalities	B-cell neoplasm	1.34e-05		0.903	50	28	22	ABCA7(-1.34),ADAMTSL1(+1.8),APOE(-1.32),BAD(-1.48),BBC3(-1.43),BTG2(-1.59),CACNA1A(-1.27),CBX7(-1.67),CCND2(+1.53),CD44(+1.7),CDHR5(+1.64),CDKN1A(-1.6),CHGA(-1.72),DSEL(+1.37),ENPP1(+1.48),FBN2(+1.34),FDFT1(+1.25),FERMT1(+1.5),FN1(+1.48),HIST1H1D(+1.34),IVNS1ABP(+1.34),KDR(+1.35),KIT(+1.41),LPIN1(+1.45),LRIG1(-1.28),LRRC8A(-1.33),MYC(-1.46),NOS1(+1.5),NOTCH3(+1.22),OTX2(-1.49),PCLO(-1.61),PEG10(+…
Tissue Development	Formation of extracellular matrix	1.42e-05	Increased	2.169	5	3	2	ADM(-2.27),APOE(-1.32),CD44(+1.7),FN1(+1.48),VCAN(+1.32)
Cancer,Organismal Injury and Abnormalities,Reproductive System Disease	Stage III breast cancer	1.48e-05			9	7	2	FDFT1(+1.25),FN1(+1.48),KIT(+1.41),LAMA1(+1.28),MYC(-1.46),NEU1(-1.5),RND3(+1.52),TOP2B(+1.24),TUBB2A(+1.76)
Cancer,Organismal Injury and Abnormalities	Malignant neoplasm of retroperitoneum	1.53e-05			91	54	37	ABCA7(-1.34),ACLY(+1.29),ADAMTS13(-1.46),ADAMTS17(-1.91),ADAMTS19(+1.27),ADAMTSL1(+1.8),ADCY1(+1.32),ADM(-2.27),AJAP1(+1.55),APLNR(+2.64),ASNS(+1.38),ATP2B4(+1.45),BCL9(+1.27),BTG2(-1.59),C1S(+1.68),CACNA1A(-1.27),CADM2(-1.94),CBX7(-1.67),CCND2(+1.53),CD44(+1.7),CDH2(+1.27),CDHR5(+1.64),CDKN1A(-1.6),CHGA(-1.72),COL4A1(+1.27),DGKB(-1.72),ERC2(-1.39),FAM78A(-1.68),FBN2(+1.34),FDFT1(+1.25),FGF19(+1.…
Cancer,Hematological Disease,Organismal Injury and Abnormalities	Hematologic cancer of cells	1.59e-05		-0.423	60	36	24	ABCA7(-1.34),ADAMTSL1(+1.8),ARHGAP26(-1.42),BAD(-1.48),BBC3(-1.43),BTG2(-1.59),CACNA1A(-1.27),CCND2(+1.53),CD44(+1.7),CDHR5(+1.64),CDKN1A(-1.6),CHGA(-1.72),CLMP(+1.54),COL4A1(+1.27),DGKB(-1.72),DSEL(+1.37),ENPP1(+1.48),FBN2(+1.34),FDFT1(+1.25),FERMT1(+1.5),FN1(+1.48),HIST1H1D(+1.34),IVNS1ABP(+1.34),KDR(+1.35),KIT(+1.41),LAMB1(+1.37),LPIN1(+1.45),LRIG1(-1.28),LRRC8A(-1.33),MYC(-1.46),NARS(+1.29),N…
Neurological Disease	Dyskinesia	1.6e-05			28	18	10	APLNR(+2.64),APOE(-1.32),CACNA1A(-1.27),CD44(+1.7),CDH2(+1.27),DGKB(-1.72),DNAJA1(+1.25),FDFT1(+1.25),HAP1(-1.63),HTR7(+2.0),ICAM5(-2.03),IVNS1ABP(+1.34),KDM3A(+1.59),LAMB1(+1.37),LDHB(+1.22),MT1H(-2.24),NOS1(+1.5),PDK1(+1.54),PFN2(+1.25),POU3F1(-1.83),PSAT1(+1.42),RASGRP2(-1.69),RHOBTB3(+1.51),RYR1(-1.46),SERPINI1(-1.88),TUNAR(+1.5),VCAN(+1.32),XRCC6(+1.28)
Cancer,Hematological Disease,Immunological Disease,Organismal Injury and Abnormalities	Indolent non-Hodgkin lymphoma	1.6e-05			21	15	6	ADAMTSL1(+1.8),CACNA1A(-1.27),CCND2(+1.53),CD44(+1.7),CDHR5(+1.64),DSEL(+1.37),FBN2(+1.34),HIST1H1D(+1.34),LPIN1(+1.45),OTX2(-1.49),PCLO(-1.61),PEG10(+1.32),RND3(+1.52),SDK2(+1.3),STARD5(-2.04),THBS2(+1.37),TMEM132D(-1.29),TMEM175(-1.6),TNC(+1.56),TOP2B(+1.24),TUBB2A(+1.76)
Cellular Development,Connective Tissue Development and Function,Tissue Development	Differentiation of connective tissue cells	1.62e-05		1.259	29	14	15	ADM(-2.27),APOE(-1.32),ARL4A(-1.6),BMP3(-2.79),CD44(+1.7),CDKN1A(-1.6),DLX3(-2.36),EFNB1(+1.32),ENPP1(+1.48),FBN2(+1.34),FN1(+1.48),FOSL1(-1.83),GDF3(+1.89),GPS2(-1.38),LAMC1(+1.29),LPIN1(+1.45),MYC(-1.46),NOS1(+1.5),PEG10(+1.32),PIK3R1(+1.42),PTCH1(+1.39),PTGER4(-2.27),SHARPIN(-1.39),TCTA(-2.22),TNC(+1.56),TNFRSF11A(-2.11),TOB1(-1.53),WNT5B(+1.68),ZFPM1(-1.52)
Cancer,Organismal Injury and Abnormalities,Reproductive System Disease	Genital tumor	1.64e-05		0.022	161	80	81	ABHD2(-1.41),ACLY(+1.29),ADAMTS13(-1.46),ADAMTS19(+1.27),ADAMTSL1(+1.8),ADCY1(+1.32),ADM(-2.27),AJAP1(+1.55),AMT(-1.4),ANKRD13B(-1.42),APOE(-1.32),ASNS(+1.38),ATP2B4(+1.45),BCKDK(-1.37),BCL9(+1.27),BTBD3(+1.3),C16orf45(-1.5),C1S(+1.68),CACNA1A(-1.27),CBX7(-1.67),CCND2(+1.53),CD44(+1.7),CDH2(+1.27),CDKN1A(-1.6),CHGA(-1.72),CHRDL1(+1.46),CLDN3(-1.57),CLDN7(-1.33),CLIC4(+1.28),CLMN(+1.34),COL13A1(+1…
Cancer,Hematological Disease,Immunological Disease,Organismal Injury and Abnormalities	B cell cancer	1.71e-05		0.903	42	25	17	ABCA7(-1.34),ADAMTSL1(+1.8),BAD(-1.48),BBC3(-1.43),BTG2(-1.59),CACNA1A(-1.27),CCND2(+1.53),CD44(+1.7),CDHR5(+1.64),CDKN1A(-1.6),CHGA(-1.72),DSEL(+1.37),FBN2(+1.34),FERMT1(+1.5),FN1(+1.48),HIST1H1D(+1.34),IVNS1ABP(+1.34),KDR(+1.35),KIT(+1.41),LPIN1(+1.45),LRIG1(-1.28),MYC(-1.46),NOS1(+1.5),NOTCH3(+1.22),OTX2(-1.49),PCLO(-1.61),PEG10(+1.32),PTGER4(-2.27),RND3(+1.52),SDK2(+1.3),SHARPIN(-1.39),SHMT2(…
Developmental Disorder,Neurological Disease,Organismal Injury and Abnormalities	Hypoplasia of brain	1.71e-05			9	5	4	CSTB(-1.34),EFNB1(+1.32),EMX1(-2.0),LAMA1(+1.28),MAP1B(+1.32),NFIA(+1.55),OTX2(-1.49),PCLO(-1.61),PHGDH(+1.26)
Cardiovascular System Development and Function,Cellular Movement	Cell movement of endothelial cell lines	1.82e-05		1.762	10	6	4	ADM(-2.27),APOE(-1.32),BTG2(-1.59),CD44(+1.7),CDH2(+1.27),FN1(+1.48),KDR(+1.35),NEU1(-1.5),TNC(+1.56),YARS(+1.36)
Nervous System Development and Function,Neurological Disease,Organ Morphology,Organismal Development,Organismal Injury and Abnormalities	Abnormal morphology of brain	1.86e-05			23	12	11	ADCY1(+1.32),APOE(-1.32),BAD(-1.48),CACNA1A(-1.27),CCND2(+1.53),CSTB(-1.34),EFNB1(+1.32),EMX1(-2.0),FEZF1(-1.93),HAP1(-1.63),KHDRBS2(-1.41),LAMC1(+1.29),MAP1B(+1.32),MAPK8IP3(-1.3),NFIA(+1.55),NOS1(+1.5),OTX2(-1.49),PFN2(+1.25),PHGDH(+1.26),PTCH1(+1.39),SHISA2(-2.23),TOP2B(+1.24),XRCC6(+1.28)
Cancer,Hematological Disease,Organismal Injury and Abnormalities	Mature lymphocytic neoplasm	1.88e-05			53	32	21	ADAMTSL1(+1.8),APOE(-1.32),BBC3(-1.43),BTG2(-1.59),CACNA1A(-1.27),CBX7(-1.67),CCND2(+1.53),CD44(+1.7),CDHR5(+1.64),CDKN1A(-1.6),CHGA(-1.72),COL4A1(+1.27),DSEL(+1.37),ENPP1(+1.48),FBN2(+1.34),FDFT1(+1.25),FERMT1(+1.5),FN1(+1.48),HIST1H1D(+1.34),KDR(+1.35),KIT(+1.41),LAMB1(+1.37),LPIN1(+1.45),LRIG1(-1.28),LRRC8A(-1.33),MYC(-1.46),NOS1(+1.5),NOTCH3(+1.22),ODC1(+1.61),OTX2(-1.49),PCLO(-1.61),PEG10(+1…
Developmental Disorder,Neurological Disease,Organismal Injury and Abnormalities	Congenital encephalopathy	1.92e-05		-0.664	17	12	5	ASNS(+1.38),CCND2(+1.53),COL4A1(+1.27),CSTB(-1.34),EFNB1(+1.32),EMX1(-2.0),LAMA1(+1.28),LAMB1(+1.37),LAMC1(+1.29),MAP1B(+1.32),NFIA(+1.55),OTX2(-1.49),PCLO(-1.61),PHGDH(+1.26),PTCH1(+1.39),TUBB2A(+1.76),WDR81(-1.48)
Cancer,Hematological Disease,Immunological Disease,Organismal Injury and Abnormalities	Chronic lymphocytic leukemia / small lymphocytic lymphoma	1.94e-05			26	16	10	ADAMTSL1(+1.8),BTG2(-1.59),CACNA1A(-1.27),CCND2(+1.53),CD44(+1.7),CDHR5(+1.64),CDKN1A(-1.6),DSEL(+1.37),FBN2(+1.34),HIST1H1D(+1.34),KDR(+1.35),LPIN1(+1.45),LRIG1(-1.28),MYC(-1.46),OTX2(-1.49),PCLO(-1.61),PEG10(+1.32),RND3(+1.52),SDK2(+1.3),STARD5(-2.04),THBS2(+1.37),TMEM132D(-1.29),TMEM175(-1.6),TNC(+1.56),TOP2B(+1.24),TUBB2A(+1.76)
Cardiovascular System Development and Function	Development of vasculature	1.96e-05	Increased	2.539	43	29	14	ADM(-2.27),APLNR(+2.64),APOE(-1.32),ATP5F1A(+1.26),CD44(+1.7),CDH2(+1.27),CDKN1A(-1.6),CHGA(-1.72),CLIC4(+1.28),COL13A1(+1.62),COL4A1(+1.27),CRELD1(-1.5),DLX3(-2.36),EFNB1(+1.32),ENPP1(+1.48),FBN2(+1.34),FGF19(+1.67),FN1(+1.48),FOSL1(-1.83),KDR(+1.35),KIT(+1.41),LAMA1(+1.28),LAMC1(+1.29),MAPK8IP3(-1.3),MMP15(+1.29),MYC(-1.46),NANOG(+1.29),NCF1(-2.69),NEU1(-1.5),NOS1(+1.5),NOTCH3(+1.22),NPTX1(-2.1…
Cellular Movement	Migration of stomach cancer cell lines	2.17e-05		1.414	6	4	2	CD44(+1.7),CDH2(+1.27),DANCR(-1.26),FN1(+1.48),PAK1(+1.26),TOB1(-1.53)
Gastrointestinal Disease,Organismal Injury and Abnormalities	Colorectal disorder	2.2e-05		0.849	137	67	70	ABHD2(-1.41),ACLY(+1.29),ADAMTS13(-1.46),ADM(-2.27),AJAP1(+1.55),AKAP7(+1.61),AMIGO3(-1.88),ARC(-1.67),ARL10(-1.39),ASNS(+1.38),ATP2B4(+1.45),ATP5F1A(+1.26),BBC3(-1.43),BCKDK(-1.37),BCL9(+1.27),BMP3(-2.79),BTBD3(+1.3),CACNA1A(-1.27),CADM2(-1.94),CARS(+1.32),CCND2(+1.53),CD44(+1.7),CDH2(+1.27),CDHR5(+1.64),CDKN1A(-1.6),CHGA(-1.72),CHIT1(-2.52),CLDN3(-1.57),CLDN7(-1.33),CLMN(+1.34),COL4A1(+1.27),CR…
Hereditary Disorder,Neurological Disease,Organismal Injury and Abnormalities,Psychological Disorders,Skeletal and Muscular Disorders	Huntington Disease	2.26e-05			26	17	9	APLNR(+2.64),APOE(-1.32),CD44(+1.7),CDH2(+1.27),DGKB(-1.72),DNAJA1(+1.25),FDFT1(+1.25),HAP1(-1.63),ICAM5(-2.03),IVNS1ABP(+1.34),KDM3A(+1.59),LAMB1(+1.37),LDHB(+1.22),MT1H(-2.24),NOS1(+1.5),PDK1(+1.54),PFN2(+1.25),POU3F1(-1.83),PSAT1(+1.42),RASGRP2(-1.69),RHOBTB3(+1.51),RYR1(-1.46),SERPINI1(-1.88),TUNAR(+1.5),VCAN(+1.32),XRCC6(+1.28)
Cardiovascular System Development and Function,Cell Morphology	Shape change of vascular endothelial cells	2.29e-05		0.505	7	5	2	ADM(-2.27),CD44(+1.7),FN1(+1.48),KDR(+1.35),NCF1(-2.69),PAK1(+1.26),TNC(+1.56)
Cancer,Gastrointestinal Disease,Organismal Injury and Abnormalities	Hepatobiliary carcinoma	2.3e-05		0.853	123	65	58	ABCA7(-1.34),ACLY(+1.29),ADAMTS13(-1.46),ADAMTS17(-1.91),ADAMTS19(+1.27),ADAMTSL1(+1.8),ADCY1(+1.32),AJAP1(+1.55),AMT(-1.4),APOE(-1.32),ARC(-1.67),BMP3(-2.79),BRINP2(-3.05),C1S(+1.68),CACNA1A(-1.27),CADM2(-1.94),CARS(+1.32),CBX7(-1.67),CCT8(+1.26),CD44(+1.7),CDH2(+1.27),CDKN1A(-1.6),CHRDL1(+1.46),CLMN(+1.34),COL13A1(+1.62),COL4A1(+1.27),CRELD1(-1.5),DGKB(-1.72),DNAJA1(+1.25),DOCK3(-1.39),DSEL(+1.…
Cardiovascular System Development and Function,Cell Morphology	Ruffling of vascular endothelial cells	2.31e-05			3	2	1	KDR(+1.35),NCF1(-2.69),PAK1(+1.26)
Cancer,Hematological Disease,Immunological Disease,Organismal Injury and Abnormalities	Mediastinal lymphoma	2.35e-05		-1.951	8	4	4	BBC3(-1.43),CDKN1A(-1.6),MYC(-1.46),PIK3R1(+1.42),TERC(-1.6),TOP2B(+1.24),TUBB2A(+1.76),XRCC6(+1.28)
Cancer,Organismal Injury and Abnormalities	Development of head and neck tumor	2.47e-05		-1.189	10	5	5	BBC3(-1.43),BTG2(-1.59),CDKN1A(-1.6),MYC(-1.46),NOTCH3(+1.22),PTCH1(+1.39),TERC(-1.6),TOP2B(+1.24),TUBB2A(+1.76),XRCC6(+1.28)
Cancer,Organismal Injury and Abnormalities	Malignant neoplasm of heart, mediastinum and pleura	2.61e-05		-1.951	11	7	4	BBC3(-1.43),CDKN1A(-1.6),KDR(+1.35),KIT(+1.41),MYC(-1.46),PIK3R1(+1.42),TERC(-1.6),THBS2(+1.37),TOP2B(+1.24),TUBB2A(+1.76),XRCC6(+1.28)
Cancer,Gastrointestinal Disease,Hepatic System Disease,Organismal Injury and Abnormalities	Hepatobiliary system cancer	2.86e-05		1.119	126	67	59	ABCA7(-1.34),ACLY(+1.29),ADAMTS13(-1.46),ADAMTS17(-1.91),ADAMTS19(+1.27),ADAMTSL1(+1.8),ADCY1(+1.32),AJAP1(+1.55),AMT(-1.4),APOE(-1.32),ARC(-1.67),ATP5F1A(+1.26),BMP3(-2.79),BRINP2(-3.05),C1S(+1.68),CACNA1A(-1.27),CADM2(-1.94),CARS(+1.32),CBX7(-1.67),CCT8(+1.26),CD44(+1.7),CDH2(+1.27),CDKN1A(-1.6),CHRDL1(+1.46),CLMN(+1.34),COL13A1(+1.62),COL4A1(+1.27),CRELD1(-1.5),DGKB(-1.72),DNAJA1(+1.25),DOCK3(…
Cancer,Gastrointestinal Disease,Organismal Injury and Abnormalities	Colorectal tumor	3e-05		0.849	136	67	69	ABHD2(-1.41),ACLY(+1.29),ADAMTS13(-1.46),ADM(-2.27),AJAP1(+1.55),AKAP7(+1.61),AMIGO3(-1.88),ARC(-1.67),ARL10(-1.39),ASNS(+1.38),ATP2B4(+1.45),ATP5F1A(+1.26),BBC3(-1.43),BCKDK(-1.37),BCL9(+1.27),BMP3(-2.79),BTBD3(+1.3),CACNA1A(-1.27),CADM2(-1.94),CARS(+1.32),CCND2(+1.53),CD44(+1.7),CDH2(+1.27),CDHR5(+1.64),CDKN1A(-1.6),CHGA(-1.72),CHIT1(-2.52),CLDN3(-1.57),CLDN7(-1.33),CLMN(+1.34),COL4A1(+1.27),CR…
Cancer,Gastrointestinal Disease,Organismal Injury and Abnormalities	Pancreatobiliary tumor	3.16e-05		-0.492	89	51	38	ABCA7(-1.34),ACLY(+1.29),ADAMTS13(-1.46),ADAMTS17(-1.91),ADAMTS19(+1.27),ADAMTSL1(+1.8),ADCY1(+1.32),AJAP1(+1.55),APLNR(+2.64),ATP2B4(+1.45),BCL9(+1.27),BRINP2(-3.05),C1S(+1.68),CACNA1A(-1.27),CADM2(-1.94),CD44(+1.7),CDH2(+1.27),CDHR5(+1.64),CDKN1A(-1.6),CHGA(-1.72),COL4A1(+1.27),DGKB(-1.72),DOCK3(-1.39),ENPP1(+1.48),ERC2(-1.39),FAM78A(-1.68),FBN2(+1.34),FERMT1(+1.5),FN1(+1.48),FOXD3(-1.93),GPS2(…
Cancer,Dermatological Diseases and Conditions,Organismal Injury and Abnormalities	Non-melanoma skin cancer	3.21e-05			33	17	16	ADAMTSL1(+1.8),BRINP2(-3.05),CACNA1A(-1.27),CADM2(-1.94),CARS(+1.32),CD44(+1.7),CDH2(+1.27),COL4A1(+1.27),DLX3(-2.36),EPB41L3(+1.36),EXTL1(-1.9),FBN2(+1.34),HHLA1(+1.67),KDR(+1.35),KHDRBS2(-1.41),KIAA1257(-1.51),KIT(+1.41),LAMA1(+1.28),LZTR1(-1.38),PAK1(+1.26),PALM2-AKAP2(-1.54),PCLO(-1.61),RGL3(-1.39),RYR1(-1.46),SLIT1(+2.17),TEX2(-1.51),TLL2(+1.53),TMEM132D(-1.29),TOP2B(+1.24),TTBK1(-1.92),TUBB…
Cancer,Hematological Disease,Immunological Disease,Organismal Injury and Abnormalities	Small B-cell lymphocytic lymphoma	3.34e-05			20	14	6	ADAMTSL1(+1.8),CACNA1A(-1.27),CCND2(+1.53),CDHR5(+1.64),DSEL(+1.37),FBN2(+1.34),HIST1H1D(+1.34),LPIN1(+1.45),OTX2(-1.49),PCLO(-1.61),PEG10(+1.32),RND3(+1.52),SDK2(+1.3),STARD5(-2.04),THBS2(+1.37),TMEM132D(-1.29),TMEM175(-1.6),TNC(+1.56),TOP2B(+1.24),TUBB2A(+1.76)
Cellular Growth and Proliferation,Tissue Development	Proliferation of epithelial cells	3.35e-05		1.947	24	14	10	ALDH3A2(+1.32),BAD(-1.48),CCND2(+1.53),CD44(+1.7),CDKN1A(-1.6),CHGA(-1.72),FERMT1(+1.5),FGF19(+1.67),FN1(+1.48),KDR(+1.35),KIT(+1.41),LAMB1(+1.37),LAMC1(+1.29),LRIG1(-1.28),MYC(-1.46),NKX3-1(-2.15),ODC1(+1.61),PAK1(+1.26),PTCH1(+1.39),SLC7A5(+1.42),TERC(-1.6),TMC8(-2.28),TNFRSF11A(-2.11),TOB1(-1.53)
Cellular Development,Cellular Growth and Proliferation,Embryonic Development	Proliferation of embryonic cell lines	3.46e-05		0.935	16	12	4	ADCY1(+1.32),BTG2(-1.59),CDKN1A(-1.6),FBN2(+1.34),FGF19(+1.67),FN1(+1.48),MYC(-1.46),NANOG(+1.29),NOTCH3(+1.22),ODC1(+1.61),PIK3R1(+1.42),PPP2R1A(+1.25),PTCH1(+1.39),TOB1(-1.53),VCAN(+1.32),XRCC6(+1.28)
Cancer,Connective Tissue Disorders,Organismal Injury and Abnormalities,Skeletal and Muscular Disorders	Bone cancer	3.46e-05			12	7	5	ADAMTSL1(+1.8),DOCK3(-1.39),FBN2(+1.34),FDFT1(+1.25),KDR(+1.35),KIT(+1.41),LRIG1(-1.28),MYC(-1.46),PRRG2(-1.95),RYR1(-1.46),TOP2B(+1.24),TUBB2A(+1.76)
Cancer,Neurological Disease,Organismal Injury and Abnormalities	Malignant peripheral nerve sheath tumor	3.66e-05			6	4	2	ADM(-2.27),CD44(+1.7),KDR(+1.35),KIT(+1.41),MYC(-1.46),TOP2B(+1.24)
Cancer,Hematological Disease,Immunological Disease,Organismal Injury and Abnormalities	Mature B-cell neoplasm	3.73e-05			46	27	19	ADAMTSL1(+1.8),APOE(-1.32),BBC3(-1.43),BTG2(-1.59),CACNA1A(-1.27),CBX7(-1.67),CCND2(+1.53),CD44(+1.7),CDHR5(+1.64),CDKN1A(-1.6),CHGA(-1.72),DSEL(+1.37),ENPP1(+1.48),FBN2(+1.34),FDFT1(+1.25),FERMT1(+1.5),FN1(+1.48),HIST1H1D(+1.34),KDR(+1.35),KIT(+1.41),LPIN1(+1.45),LRIG1(-1.28),LRRC8A(-1.33),MYC(-1.46),NOS1(+1.5),NOTCH3(+1.22),OTX2(-1.49),PCLO(-1.61),PEG10(+1.32),POU3F1(-1.83),PTGER4(-2.27),RND3(+…
Cancer,Connective Tissue Disorders,Organismal Injury and Abnormalities	Connective tissue cancer	3.87e-05			15	10	5	ADAMTSL1(+1.8),CD44(+1.7),DOCK3(-1.39),FBN2(+1.34),FDFT1(+1.25),FN1(+1.48),KDR(+1.35),KIT(+1.41),LRIG1(-1.28),MYC(-1.46),PRRG2(-1.95),PTCH1(+1.39),RYR1(-1.46),TOP2B(+1.24),TUBB2A(+1.76)
Cancer,Organismal Injury and Abnormalities	Advanced malignant solid tumor	4.11e-05		-0.152	32	21	11	ADM(-2.27),BBC3(-1.43),CACNA1A(-1.27),CCND2(+1.53),CD44(+1.7),CDH2(+1.27),CHGA(-1.72),CLDN3(-1.57),COL4A1(+1.27),DLX3(-2.36),EPB41L3(+1.36),FBN2(+1.34),FDFT1(+1.25),FEZF1(-1.93),FN1(+1.48),IVNS1ABP(+1.34),KDR(+1.35),KIT(+1.41),LRIG1(-1.28),MYC(-1.46),NOTCH3(+1.22),OLFML3(+1.58),PAK1(+1.26),PAPSS2(+1.45),PDK1(+1.54),PPP2R1A(+1.25),RYR1(-1.46),TNC(+1.56),TNFRSF11A(-2.11),TOP2B(+1.24),TUBB2A(+1.76),…
Cancer,Connective Tissue Disorders,Organismal Injury and Abnormalities	Ewing sarcoma	4.17e-05			9	6	3	ADAMTSL1(+1.8),CD44(+1.7),DOCK3(-1.39),FBN2(+1.34),FDFT1(+1.25),LRIG1(-1.28),PRRG2(-1.95),TOP2B(+1.24),TUBB2A(+1.76)
Cancer,Endocrine System Disorders,Gastrointestinal Disease,Organismal Injury and Abnormalities	Pancreatic cancer	4.18e-05			72	44	28	ABCA7(-1.34),ACLY(+1.29),ADAMTS13(-1.46),ADAMTS17(-1.91),ADAMTS19(+1.27),ADAMTSL1(+1.8),ADCY1(+1.32),AJAP1(+1.55),APLNR(+2.64),ATP2B4(+1.45),BCL9(+1.27),CACNA1A(-1.27),CADM2(-1.94),CD44(+1.7),CDH2(+1.27),CDHR5(+1.64),CDKN1A(-1.6),CHGA(-1.72),COL4A1(+1.27),DGKB(-1.72),ERC2(-1.39),FBN2(+1.34),FN1(+1.48),FOXD3(-1.93),GPS2(-1.38),GRB10(+1.26),HHLA1(+1.67),HMGCS1(+1.6),ICAM5(-2.03),KDR(+1.35),KIT(+1.4…
Nervous System Development and Function	Morphology of central nervous system	4.26e-05			27	12	15	ADCY1(+1.32),APOE(-1.32),BAD(-1.48),BTG2(-1.59),CACNA1A(-1.27),CCND2(+1.53),CDKN1A(-1.6),CSTB(-1.34),EFNB1(+1.32),EMX1(-2.0),FEZF1(-1.93),HAP1(-1.63),KHDRBS2(-1.41),LAMC1(+1.29),MAP1B(+1.32),MAPK8IP3(-1.3),MYC(-1.46),NFIA(+1.55),NOS1(+1.5),OTX2(-1.49),PFN2(+1.25),PHGDH(+1.26),POU3F1(-1.83),PTCH1(+1.39),SHISA2(-2.23),TOP2B(+1.24),XRCC6(+1.28)
Cancer,Organismal Injury and Abnormalities	Incidence of tumor	4.36e-05		-0.739	187	93	94	ABHD2(-1.41),ACLY(+1.29),ADAMTS13(-1.46),ADAMTS19(+1.27),ADAMTSL1(+1.8),ADCY1(+1.32),ADM(-2.27),AJAP1(+1.55),AKAP7(+1.61),AMIGO3(-1.88),AMT(-1.4),APOE(-1.32),ARC(-1.67),ARL10(-1.39),ASNS(+1.38),ATP2B4(+1.45),BAD(-1.48),BBC3(-1.43),BCKDK(-1.37),BCL9(+1.27),BTBD3(+1.3),BTG2(-1.59),C16orf45(-1.5),C1S(+1.68),CACNA1A(-1.27),CADM2(-1.94),CARS(+1.32),CBX7(-1.67),CCND2(+1.53),CCT8(+1.26),CD44(+1.7),CDH2(…
Cellular Movement	Invasion of cells	4.36e-05		1.523	39	24	15	ADM(-2.27),AJAP1(+1.55),BTG2(-1.59),CD44(+1.7),CDH2(+1.27),CDKN1A(-1.6),CHGA(-1.72),CLDN3(-1.57),CLDN7(-1.33),DANCR(-1.26),FGF19(+1.67),FN1(+1.48),FOSL1(-1.83),FOXD3(-1.93),IVNS1ABP(+1.34),KDR(+1.35),KIT(+1.41),LAMA1(+1.28),LAMC1(+1.29),LRIG1(-1.28),MINK1(-1.26),MMP15(+1.29),MYC(-1.46),NANOG(+1.29),NOTCH3(+1.22),ODC1(+1.61),PAK1(+1.26),PDK1(+1.54),PIK3R1(+1.42),RND3(+1.52),SNHG7(-1.58),TERC(-1.6)…
Cancer,Organismal Injury and Abnormalities	Development of sarcoma	4.49e-05		1.069	16	10	6	ADAMTSL1(+1.8),CD44(+1.7),CDKN1A(-1.6),DOCK3(-1.39),FBN2(+1.34),FDFT1(+1.25),FN1(+1.48),KDR(+1.35),KIT(+1.41),LRIG1(-1.28),PRRG2(-1.95),PTCH1(+1.39),TERC(-1.6),TNK1(-1.53),TOP2B(+1.24),TUBB2A(+1.76)
Cell-To-Cell Signaling and Interaction,Cellular Assembly and Organization,Cellular Function and Maintenance,Tissue Development	Formation of cell-associated matrix	4.58e-05			3	2	1	APOE(-1.32),CD44(+1.7),VCAN(+1.32)
Cancer,Developmental Disorder,Embryonic Development,Organismal Injury and Abnormalities	Hyperplasia of embryonic tissue	4.58e-05			3	1	2	BTG2(-1.59),MAPK8IP3(-1.3),PTCH1(+1.39)
Cancer,Organismal Injury and Abnormalities,Reproductive System Disease	Female genital tract serous carcinoma	4.8e-05			20	13	7	APOE(-1.32),CACNA1A(-1.27),CDKN1A(-1.6),CHRDL1(+1.46),CLDN3(-1.57),CLDN7(-1.33),ENPP1(+1.48),KDR(+1.35),KIT(+1.41),LRIG1(-1.28),NOTCH3(+1.22),PAPSS2(+1.45),PIK3R1(+1.42),PPP2R1A(+1.25),RIPOR2(-1.75),SLC7A5(+1.42),THBS2(+1.37),TOP2B(+1.24),TUBB2A(+1.76),VCAN(+1.32)
Cancer,Neurological Disease,Organismal Injury and Abnormalities	Nervous system neoplasm	4.81e-05		0.162	49	28	21	ADAMTS13(-1.46),ADM(-2.27),BBC3(-1.43),BTG2(-1.59),CACNA1A(-1.27),CCND2(+1.53),CD44(+1.7),CDKN1A(-1.6),CLMP(+1.54),COL4A1(+1.27),DANCR(-1.26),ERC2(-1.39),FGF19(+1.67),FN1(+1.48),GOLGA6A (includes others)(+2.15),HERC2P3(-1.49),KDR(+1.35),KIT(+1.41),LAMB1(+1.37),LRIG1(-1.28),MAD2L1(+1.28),MMP15(+1.29),MYC(-1.46),NANOG(+1.29),NFIA(+1.55),NOS1(+1.5),NOTCH3(+1.22),NPTX1(-2.13),ODC1(+1.61),OTX2(-1.49),…
Cancer,Organismal Injury and Abnormalities	Secondary tumor	4.99e-05		1.135	38	26	12	ADM(-2.27),APOE(-1.32),BBC3(-1.43),CCND2(+1.53),CD44(+1.7),CDH2(+1.27),CDKN1A(-1.6),CHGA(-1.72),CLDN3(-1.57),COL4A1(+1.27),DANCR(-1.26),DLX3(-2.36),EPB41L3(+1.36),FBN2(+1.34),FDFT1(+1.25),FEZF1(-1.93),FN1(+1.48),IVNS1ABP(+1.34),KDR(+1.35),KIT(+1.41),MYC(-1.46),NANOG(+1.29),NOTCH3(+1.22),OLFML3(+1.58),PAK1(+1.26),PAPSS2(+1.45),PDK1(+1.54),PIK3R1(+1.42),PPP2R1A(+1.25),PTCH1(+1.39),RYR1(-1.46),TGFBI…
Neurological Disease	Neurological signs	4.99e-05			30	19	11	ADCY1(+1.32),APLNR(+2.64),APOE(-1.32),CACNA1A(-1.27),CARF(-1.52),CD44(+1.7),CDH2(+1.27),DGKB(-1.72),DNAJA1(+1.25),FDFT1(+1.25),HAP1(-1.63),HTR7(+2.0),ICAM5(-2.03),IVNS1ABP(+1.34),KDM3A(+1.59),LAMB1(+1.37),LDHB(+1.22),MT1H(-2.24),NOS1(+1.5),PDK1(+1.54),PFN2(+1.25),POU3F1(-1.83),PSAT1(+1.42),RASGRP2(-1.69),RHOBTB3(+1.51),RYR1(-1.46),SERPINI1(-1.88),TUNAR(+1.5),VCAN(+1.32),XRCC6(+1.28)
Cell Cycle	Cell cycle progression of myeloid cells	5e-05			4	3	1	CD44(+1.7),CDKN1A(-1.6),KIT(+1.41),PIK3R1(+1.42)
Cardiovascular System Development and Function,Organismal Development,Tissue Morphology	Morphology of endothelial tissue	5.13e-05			8	4	4	ADM(-2.27),APOE(-1.32),CD44(+1.7),CDKN1A(-1.6),CHGA(-1.72),CLIC4(+1.28),FN1(+1.48),PAK1(+1.26)
Nervous System Development and Function,Neurological Disease,Organ Morphology,Organismal Development,Organismal Injury and Abnormalities	Abnormal morphology of diencephalon	5.13e-05			8	3	5	ADCY1(+1.32),FEZF1(-1.93),HAP1(-1.63),MAPK8IP3(-1.3),NFIA(+1.55),OTX2(-1.49),SHISA2(-2.23),XRCC6(+1.28)
Cancer,Gastrointestinal Disease,Organismal Injury and Abnormalities	Colorectal cancer	5.2e-05			133	66	67	ABHD2(-1.41),ACLY(+1.29),ADAMTS13(-1.46),ADM(-2.27),AJAP1(+1.55),AKAP7(+1.61),AMIGO3(-1.88),ARC(-1.67),ARL10(-1.39),ASNS(+1.38),ATP2B4(+1.45),ATP5F1A(+1.26),BCKDK(-1.37),BCL9(+1.27),BMP3(-2.79),BTBD3(+1.3),CACNA1A(-1.27),CADM2(-1.94),CARS(+1.32),CCND2(+1.53),CD44(+1.7),CDH2(+1.27),CDHR5(+1.64),CDKN1A(-1.6),CHGA(-1.72),CHIT1(-2.52),CLDN3(-1.57),CLDN7(-1.33),CLMN(+1.34),COL4A1(+1.27),CRELD1(-1.5),D…
Cancer,Organismal Injury and Abnormalities	Metastatic solid tumor	5.22e-05		-0.152	29	20	9	ADM(-2.27),BBC3(-1.43),CCND2(+1.53),CD44(+1.7),CDH2(+1.27),CHGA(-1.72),CLDN3(-1.57),COL4A1(+1.27),DLX3(-2.36),EPB41L3(+1.36),FBN2(+1.34),FDFT1(+1.25),FEZF1(-1.93),FN1(+1.48),IVNS1ABP(+1.34),KDR(+1.35),KIT(+1.41),MYC(-1.46),NOTCH3(+1.22),OLFML3(+1.58),PAK1(+1.26),PAPSS2(+1.45),PDK1(+1.54),PPP2R1A(+1.25),RYR1(-1.46),TNC(+1.56),TNFRSF11A(-2.11),TOP2B(+1.24),TUBB2A(+1.76)
Cancer,Hematological Disease,Immunological Disease,Organismal Injury and Abnormalities	Thymic lymphoma	5.25e-05			5	2	3	BBC3(-1.43),CDKN1A(-1.6),PIK3R1(+1.42),TERC(-1.6),XRCC6(+1.28)
Cardiovascular System Development and Function,Organismal Development	Angiogenesis	5.37e-05	Increased	2.539	38	26	12	ADM(-2.27),APLNR(+2.64),APOE(-1.32),ATP5F1A(+1.26),CD44(+1.7),CDH2(+1.27),CDKN1A(-1.6),CHGA(-1.72),CLIC4(+1.28),COL13A1(+1.62),COL4A1(+1.27),DLX3(-2.36),EFNB1(+1.32),FN1(+1.48),FOSL1(-1.83),KDR(+1.35),KIT(+1.41),LAMA1(+1.28),LAMC1(+1.29),MMP15(+1.29),MYC(-1.46),NANOG(+1.29),NCF1(-2.69),NEU1(-1.5),NOS1(+1.5),NOTCH3(+1.22),NPTX1(-2.13),ODC1(+1.61),PAK1(+1.26),PIK3R1(+1.42),PTCH1(+1.39),PTGER4(-2.27…
Cancer,Dermatological Diseases and Conditions,Organismal Injury and Abnormalities	Development of skin tumor	5.42e-05		0.896	7	4	3	CDKN1A(-1.6),CLIC4(+1.28),IL17RC(-1.89),ODC1(+1.61),PAK1(+1.26),PTCH1(+1.39),TNK1(-1.53)
Cancer,Organismal Injury and Abnormalities	Primary neoplasm	5.42e-05			23	17	6	CD44(+1.7),CLDN3(-1.57),CLMP(+1.54),COL4A1(+1.27),FN1(+1.48),KDR(+1.35),KIT(+1.41),LRIG1(-1.28),LZTR1(-1.38),MTHFD2(+1.26),MYC(-1.46),NANOG(+1.29),NOTCH3(+1.22),ODC1(+1.61),PPP2R1A(+1.25),PSAT1(+1.42),PTCH1(+1.39),PTGER4(-2.27),TNC(+1.56),TOP2B(+1.24),TSPYL2(-1.5),TUBB2A(+1.76),VCAN(+1.32)
Cancer,Endocrine System Disorders,Organismal Injury and Abnormalities,Reproductive System Disease	Ovarian serous tumor	5.45e-05			30	16	14	ABHD2(-1.41),ADAMTS19(+1.27),ADCY1(+1.32),APOE(-1.32),CACNA1A(-1.27),CDKN1A(-1.6),CLDN3(-1.57),CLDN7(-1.33),DGKB(-1.72),DNAJA1(+1.25),DOCK3(-1.39),EFNB1(+1.32),FEZF1(-1.93),FN1(+1.48),KDR(+1.35),KIT(+1.41),LRIG1(-1.28),NFIA(+1.55),NOTCH3(+1.22),PALM2-AKAP2(-1.54),PAPSS2(+1.45),PIK3R1(+1.42),PPP2R1A(+1.25),RYR1(-1.46),TBC1D32(-1.64),THBS2(+1.37),TOP2B(+1.24),TUBB2A(+1.76),VCAN(+1.32),ZNF555(-1.45)
Developmental Disorder,Neurological Disease,Organismal Injury and Abnormalities	Congenital malformation of brain	5.6e-05		-0.664	16	11	5	CCND2(+1.53),COL4A1(+1.27),CSTB(-1.34),EFNB1(+1.32),EMX1(-2.0),LAMA1(+1.28),LAMB1(+1.37),LAMC1(+1.29),MAP1B(+1.32),NFIA(+1.55),OTX2(-1.49),PCLO(-1.61),PHGDH(+1.26),PTCH1(+1.39),TUBB2A(+1.76),WDR81(-1.48)
Cancer,Gastrointestinal Disease,Organismal Injury and Abnormalities	Upper gastrointestinal tract cancer	5.62e-05			85	42	43	ABCA7(-1.34),ADAMTS13(-1.46),ADAMTS17(-1.91),ADAMTSL1(+1.8),AJAP1(+1.55),AKAP7(+1.61),AMT(-1.4),APOE(-1.32),ARC(-1.67),ARHGAP26(-1.42),BCL9(+1.27),BOLA3(-1.48),BRINP2(-3.05),C16orf45(-1.5),CACNA1A(-1.27),CCND2(+1.53),CCT8(+1.26),CD44(+1.7),CDH2(+1.27),CDKN1A(-1.6),CHGA(-1.72),COL4A1(+1.27),CSTB(-1.34),DANCR(-1.26),DOCK3(-1.39),EPB41L3(+1.36),FBN2(+1.34),FDFT1(+1.25),FERMT1(+1.5),FEZF1(-1.93),FN1(…
Cancer,Neurological Disease,Organismal Injury and Abnormalities	Central nervous system solid tumor	5.63e-05		0.503	47	28	19	ADAMTS13(-1.46),BTG2(-1.59),CACNA1A(-1.27),CCND2(+1.53),CD44(+1.7),CDKN1A(-1.6),CLMP(+1.54),COL4A1(+1.27),DANCR(-1.26),ERC2(-1.39),FGF19(+1.67),FN1(+1.48),GOLGA6A (includes others)(+2.15),HERC2P3(-1.49),KDR(+1.35),KIT(+1.41),LAMB1(+1.37),LRIG1(-1.28),MAD2L1(+1.28),MMP15(+1.29),MYC(-1.46),NANOG(+1.29),NFIA(+1.55),NOS1(+1.5),NOTCH3(+1.22),NPTX1(-2.13),ODC1(+1.61),OTX2(-1.49),PALM2-AKAP2(-1.54),PAQR…
Tissue Development	Growth of epithelial tissue	5.75e-05		1.761	30	18	12	ADM(-2.27),ALDH3A2(+1.32),APOE(-1.32),ATP5F1A(+1.26),BAD(-1.48),CCND2(+1.53),CD44(+1.7),CDH2(+1.27),CDKN1A(-1.6),CHGA(-1.72),COL4A1(+1.27),FERMT1(+1.5),FGF19(+1.67),FN1(+1.48),KDR(+1.35),KIT(+1.41),LAMB1(+1.37),LAMC1(+1.29),LRIG1(-1.28),MYC(-1.46),NANOG(+1.29),NKX3-1(-2.15),ODC1(+1.61),PAK1(+1.26),PTCH1(+1.39),SLC7A5(+1.42),TERC(-1.6),TMC8(-2.28),TNFRSF11A(-2.11),TOB1(-1.53)
Cell Death and Survival	Apoptosis	5.82e-05		-1.195	83	44	39	ACLY(+1.29),ADAMTS13(-1.46),ADCY1(+1.32),ADM(-2.27),APOE(-1.32),ARC(-1.67),ASNS(+1.38),ATP2B4(+1.45),BAD(-1.48),BBC3(-1.43),BTG2(-1.59),CACNA1A(-1.27),CCND2(+1.53),CD44(+1.7),CDH2(+1.27),CDKN1A(-1.6),CLDN7(-1.33),CLIC4(+1.28),COL4A1(+1.27),COQ8A(-1.34),CRELD1(-1.5),CSTB(-1.34),DANCR(-1.26),DNAJA1(+1.25),EFNB1(+1.32),FGF19(+1.67),FN1(+1.48),FOSL1(-1.83),FRAT1(-1.75),GDF3(+1.89),GLUD1(+1.29),GPS2(-…
Cancer,Organismal Injury and Abnormalities	Connective or soft tissue tumor	5.83e-05		0.015	52	28	24	ADAMTSL1(+1.8),ATP2B4(+1.45),BTBD3(+1.3),CACNA1A(-1.27),CCND2(+1.53),CCT8(+1.26),CD44(+1.7),CDKN1A(-1.6),CLDN3(-1.57),COL13A1(+1.62),COL4A1(+1.27),DOCK3(-1.39),FBN2(+1.34),FDFT1(+1.25),FERMT1(+1.5),FN1(+1.48),KDR(+1.35),KIT(+1.41),LAMB1(+1.37),LPIN1(+1.45),LRIG1(-1.28),MINK1(-1.26),MTHFD2(+1.26),MYADML2(-2.56),MYBL1(-1.45),MYC(-1.46),MYH14(-1.43),NKX3-1(-2.15),NOTCH3(+1.22),OLFM1(-1.3),PCLO(-1.61…
Cardiovascular System Development and Function,Cell Morphology,Organismal Development,Tissue Morphology	Morphology of endothelial cells	5.92e-05			7	4	3	ADM(-2.27),APOE(-1.32),CD44(+1.7),CHGA(-1.72),CLIC4(+1.28),FN1(+1.48),PAK1(+1.26)
Nervous System Development and Function,Organ Morphology,Organismal Development	Morphology of brain	6.01e-05			25	12	13	ADCY1(+1.32),APOE(-1.32),BAD(-1.48),BTG2(-1.59),CACNA1A(-1.27),CCND2(+1.53),CDKN1A(-1.6),CSTB(-1.34),EFNB1(+1.32),EMX1(-2.0),FEZF1(-1.93),HAP1(-1.63),KHDRBS2(-1.41),LAMC1(+1.29),MAP1B(+1.32),MAPK8IP3(-1.3),NFIA(+1.55),NOS1(+1.5),OTX2(-1.49),PFN2(+1.25),PHGDH(+1.26),PTCH1(+1.39),SHISA2(-2.23),TOP2B(+1.24),XRCC6(+1.28)
Cancer,Connective Tissue Disorders,Organismal Injury and Abnormalities	Extraskeletal osteosarcoma	6.16e-05			5	5	0	CD44(+1.7),KDR(+1.35),KIT(+1.41),TOP2B(+1.24),TUBB2A(+1.76)
Cancer,Organismal Injury and Abnormalities	Genitourinary carcinoma	6.32e-05			161	77	84	ABHD2(-1.41),ACLY(+1.29),ADAMTS13(-1.46),ADAMTS19(+1.27),ADAMTSL1(+1.8),ADCY1(+1.32),ADM(-2.27),AJAP1(+1.55),AMT(-1.4),ANKRD13B(-1.42),APOE(-1.32),ASNS(+1.38),ATP2B4(+1.45),BCKDK(-1.37),BCL9(+1.27),BTBD3(+1.3),C1S(+1.68),CACNA1A(-1.27),CADM2(-1.94),CARS(+1.32),CBX7(-1.67),CCND2(+1.53),CD44(+1.7),CDH2(+1.27),CDKN1A(-1.6),CHGA(-1.72),CHIT1(-2.52),CHRDL1(+1.46),CLDN3(-1.57),CLDN7(-1.33),CLMN(+1.34),…
Cancer,Hematological Disease,Immunological Disease,Organismal Injury and Abnormalities	Development of thymic lymphoma	6.47e-05			4	1	3	BBC3(-1.43),CDKN1A(-1.6),TERC(-1.6),XRCC6(+1.28)
Cardiovascular System Development and Function,Cell Morphology,Organismal Development,Tissue Morphology	Morphology of vascular endothelial cells	6.56e-05			6	3	3	ADM(-2.27),APOE(-1.32),CD44(+1.7),CHGA(-1.72),CLIC4(+1.28),PAK1(+1.26)
Cancer,Endocrine System Disorders,Gastrointestinal Disease,Organismal Injury and Abnormalities	Pancreatic carcinoma	6.87e-05			68	41	27	ABCA7(-1.34),ACLY(+1.29),ADAMTS13(-1.46),ADAMTS17(-1.91),ADAMTS19(+1.27),ADAMTSL1(+1.8),ADCY1(+1.32),AJAP1(+1.55),APLNR(+2.64),ATP2B4(+1.45),BCL9(+1.27),CACNA1A(-1.27),CADM2(-1.94),CD44(+1.7),CDH2(+1.27),CDHR5(+1.64),CDKN1A(-1.6),CHGA(-1.72),COL4A1(+1.27),DGKB(-1.72),ERC2(-1.39),FBN2(+1.34),FOXD3(-1.93),GPS2(-1.38),GRB10(+1.26),HHLA1(+1.67),HMGCS1(+1.6),ICAM5(-2.03),KDR(+1.35),KIT(+1.41),LAMA1(+1…
Cellular Development,Cellular Growth and Proliferation,Hair and Skin Development and Function,Organ Development,Tissue Development	Proliferation of dermal cells	6.93e-05		1.358	12	6	6	ALDH3A2(+1.32),CD44(+1.7),CDKN1A(-1.6),CHGA(-1.72),FERMT1(+1.5),FN1(+1.48),LRIG1(-1.28),MYC(-1.46),PAK1(+1.26),PTCH1(+1.39),TERC(-1.6),TMC8(-2.28)
Cell-To-Cell Signaling and Interaction,Connective Tissue Development and Function	Binding of fibroblasts	7.03e-05	Increased	2.613	7	6	1	APOE(-1.32),CD44(+1.7),CDH2(+1.27),FN1(+1.48),THBS2(+1.37),TNC(+1.56),VCAN(+1.32)
Dermatological Diseases and Conditions,Organismal Injury and Abnormalities	Formation of skin lesion	7.24e-05		0.896	9	4	5	APOE(-1.32),CDKN1A(-1.6),CLIC4(+1.28),IL17RC(-1.89),NCF1(-2.69),ODC1(+1.61),PAK1(+1.26),PTCH1(+1.39),TNK1(-1.53)
Embryonic Development,Nervous System Development and Function,Organ Development,Organismal Development,Tissue Development	Formation of forebrain	7.47e-05		-1	14	9	5	CDH2(+1.27),CRELD1(-1.5),EMX1(-2.0),FEZF1(-1.93),MAP1B(+1.32),MAPK8IP3(-1.3),NFIA(+1.55),NOTCH3(+1.22),OTX2(-1.49),PAK1(+1.26),PTCH1(+1.39),SLIT1(+2.17),TNC(+1.56),TOP2B(+1.24)
Cancer,Organismal Injury and Abnormalities	Primary solid tumor	7.5e-05			20	16	4	CD44(+1.7),CLDN3(-1.57),CLMP(+1.54),COL4A1(+1.27),FN1(+1.48),KDR(+1.35),KIT(+1.41),LRIG1(-1.28),MTHFD2(+1.26),MYC(-1.46),NANOG(+1.29),NOTCH3(+1.22),PPP2R1A(+1.25),PSAT1(+1.42),PTCH1(+1.39),PTGER4(-2.27),TNC(+1.56),TOP2B(+1.24),TUBB2A(+1.76),VCAN(+1.32)
Cancer,Hematological Disease,Immunological Disease,Organismal Injury and Abnormalities	B-cell non-Hodgkin lymphoma	7.55e-05			33	21	12	ABCA7(-1.34),ADAMTSL1(+1.8),BBC3(-1.43),BTG2(-1.59),CACNA1A(-1.27),CCND2(+1.53),CDHR5(+1.64),CHGA(-1.72),DSEL(+1.37),FBN2(+1.34),FERMT1(+1.5),FN1(+1.48),HIST1H1D(+1.34),KIT(+1.41),LPIN1(+1.45),MYC(-1.46),NOS1(+1.5),OTX2(-1.49),PCLO(-1.61),PEG10(+1.32),RND3(+1.52),SDK2(+1.3),SHARPIN(-1.39),SHMT2(+1.28),STARD5(-2.04),THBS2(+1.37),TLL2(+1.53),TMEM132D(-1.29),TMEM175(-1.6),TNC(+1.56),TOP2B(+1.24),TUB…
Cellular Development,Cellular Growth and Proliferation	Cell proliferation of tumor cell lines	7.66e-05		1.369	59	32	27	ACLY(+1.29),ADM(-2.27),ASNS(+1.38),BAD(-1.48),BBC3(-1.43),BTG2(-1.59),CBX7(-1.67),CCND2(+1.53),CD44(+1.7),CDKN1A(-1.6),CHGA(-1.72),DANCR(-1.26),DLX3(-2.36),EPB41L3(+1.36),FDFT1(+1.25),FEZF1(-1.93),FGF19(+1.67),FN1(+1.48),FOSL1(-1.83),FOXD3(-1.93),GDF3(+1.89),GPS2(-1.38),HIST1H1D(+1.34),KDR(+1.35),KIT(+1.41),LRIG1(-1.28),MAD2L1(+1.28),MAP1B(+1.32),MYBL1(-1.45),MYC(-1.46),MYH14(-1.43),NANOG(+1.29),…
Tissue Morphology	Quantity of stem cells	7.83e-05		1.479	8	5	3	BBC3(-1.43),CDKN1A(-1.6),FERMT1(+1.5),FN1(+1.48),KIT(+1.41),MYC(-1.46),NOTCH3(+1.22),TNC(+1.56)
Cellular Growth and Proliferation,Embryonic Development	Pluripotency of embryonic stem cells	7.94e-05			3	1	2	FOXD3(-1.93),MYC(-1.46),NANOG(+1.29)
Cancer,Organismal Injury and Abnormalities	Breast or colorectal cancer	8.16e-05			152	76	76	ABHD2(-1.41),ACLY(+1.29),ADAMTS13(-1.46),ADM(-2.27),AJAP1(+1.55),AKAP7(+1.61),AMIGO3(-1.88),APOE(-1.32),ARC(-1.67),ARL10(-1.39),ASNS(+1.38),ATP2B4(+1.45),ATP5F1A(+1.26),BAD(-1.48),BCKDK(-1.37),BCL9(+1.27),BMP3(-2.79),BTBD3(+1.3),BTG2(-1.59),CACNA1A(-1.27),CADM2(-1.94),CARS(+1.32),CCND2(+1.53),CD44(+1.7),CDH2(+1.27),CDHR5(+1.64),CDKN1A(-1.6),CHGA(-1.72),CHIT1(-2.52),CLDN3(-1.57),CLDN7(-1.33),CLMN(…
Cancer,Organismal Injury and Abnormalities	Genitourinary adenocarcinoma	8.16e-05			145	73	72	ABHD2(-1.41),ACLY(+1.29),ADAMTS13(-1.46),ADAMTS19(+1.27),ADAMTSL1(+1.8),ADCY1(+1.32),ADM(-2.27),AJAP1(+1.55),AMT(-1.4),ANKRD13B(-1.42),APOE(-1.32),ASNS(+1.38),ATP2B4(+1.45),BCKDK(-1.37),BCL9(+1.27),BTBD3(+1.3),C1S(+1.68),CACNA1A(-1.27),CADM2(-1.94),CBX7(-1.67),CCND2(+1.53),CD44(+1.7),CDH2(+1.27),CDKN1A(-1.6),CHRDL1(+1.46),CLDN3(-1.57),CLDN7(-1.33),CLMN(+1.34),COL13A1(+1.62),COL4A1(+1.27),CRELD1(-…
Cancer,Organismal Injury and Abnormalities	Epithelioid sarcoma	8.23e-05			4	4	0	CD44(+1.7),KDR(+1.35),KIT(+1.41),TOP2B(+1.24)
Cancer,Organismal Injury and Abnormalities,Skeletal and Muscular Disorders	Leiomyosarcoma	8.3e-05			7	6	1	CD44(+1.7),CDKN1A(-1.6),KDR(+1.35),KIT(+1.41),TOP2B(+1.24),TUBB2A(+1.76),VCAN(+1.32)
Cellular Movement	Migration of cells	8.47e-05	Increased	2.724	68	37	31	ABHD2(-1.41),ADAMTS13(-1.46),ADM(-2.27),APOE(-1.32),ASNS(+1.38),ATP5F1A(+1.26),BTG2(-1.59),CD44(+1.7),CDH2(+1.27),CDKN1A(-1.6),CHGA(-1.72),CLDN7(-1.33),CLIC4(+1.28),COL4A1(+1.27),DANCR(-1.26),DLX3(-2.36),DOCK3(-1.39),EFNB1(+1.32),FERMT1(+1.5),FEZF1(-1.93),FGF19(+1.67),FN1(+1.48),FOSL1(-1.83),FOXD3(-1.93),HTR7(+2.0),IL17RC(-1.89),IVNS1ABP(+1.34),KDR(+1.35),KIT(+1.41),LAMA1(+1.28),LAMB1(+1.37),LAMC…
Cancer,Organismal Injury and Abnormalities	Serous neoplasm	8.48e-05			35	19	16	ABHD2(-1.41),ADAMTS19(+1.27),ADCY1(+1.32),APOE(-1.32),CACNA1A(-1.27),CDKN1A(-1.6),CHRDL1(+1.46),CLDN3(-1.57),CLDN7(-1.33),DGKB(-1.72),DNAJA1(+1.25),DOCK3(-1.39),EFNB1(+1.32),ENPP1(+1.48),FEZF1(-1.93),FN1(+1.48),KDR(+1.35),KIT(+1.41),LRIG1(-1.28),NFIA(+1.55),NOTCH3(+1.22),PALM2-AKAP2(-1.54),PAPSS2(+1.45),PIK3R1(+1.42),PPP2R1A(+1.25),RIPOR2(-1.75),RYR1(-1.46),SLC7A5(+1.42),TBC1D32(-1.64),THBS2(+1.3…
Cancer,Organismal Injury and Abnormalities	Advanced malignant tumor	8.68e-05		1.135	40	26	14	ADM(-2.27),APOE(-1.32),BBC3(-1.43),CACNA1A(-1.27),CCND2(+1.53),CD44(+1.7),CDH2(+1.27),CDKN1A(-1.6),CHGA(-1.72),CLDN3(-1.57),COL4A1(+1.27),DANCR(-1.26),DLX3(-2.36),EPB41L3(+1.36),FBN2(+1.34),FDFT1(+1.25),FEZF1(-1.93),FN1(+1.48),IVNS1ABP(+1.34),KDR(+1.35),KIT(+1.41),LRIG1(-1.28),MYC(-1.46),NANOG(+1.29),NOTCH3(+1.22),OLFML3(+1.58),PAK1(+1.26),PAPSS2(+1.45),PDK1(+1.54),PIK3R1(+1.42),PPP2R1A(+1.25),PT…
Nervous System Development and Function,Neurological Disease,Organ Morphology,Organismal Development,Organismal Injury and Abnormalities	Abnormal morphology of corpus callosum	9.03e-05			6	3	3	EFNB1(+1.32),EMX1(-2.0),MAP1B(+1.32),MAPK8IP3(-1.3),NFIA(+1.55),OTX2(-1.49)
Cancer,Organismal Injury and Abnormalities,Tissue Morphology,Tumor Morphology	Size of tumor	9.13e-05			11	3	8	BBC3(-1.43),CCND2(+1.53),CDKN1A(-1.6),CSTB(-1.34),DANCR(-1.26),FERMT1(+1.5),IL17RC(-1.89),KDR(+1.35),MYC(-1.46),SNHG7(-1.58),TERC(-1.6)
Cancer,Organismal Injury and Abnormalities	Connective tissue tumor	9.23e-05		-0.014	46	25	21	ADAMTSL1(+1.8),ATP2B4(+1.45),BTBD3(+1.3),CACNA1A(-1.27),CCND2(+1.53),CCT8(+1.26),CD44(+1.7),CDKN1A(-1.6),CLDN3(-1.57),COL13A1(+1.62),COL4A1(+1.27),DOCK3(-1.39),FBN2(+1.34),FDFT1(+1.25),FERMT1(+1.5),FN1(+1.48),KDR(+1.35),KIT(+1.41),LAMB1(+1.37),LPIN1(+1.45),LRIG1(-1.28),MINK1(-1.26),MYADML2(-2.56),MYC(-1.46),MYH14(-1.43),NKX3-1(-2.15),NOTCH3(+1.22),PCLO(-1.61),PIK3R1(+1.42),POU3F1(-1.83),PPP2R1A(+…
Cancer,Organismal Injury and Abnormalities	Primary tumor	9.3e-05			20	16	4	CD44(+1.7),CLDN3(-1.57),CLMP(+1.54),COL4A1(+1.27),FN1(+1.48),KDR(+1.35),KIT(+1.41),LRIG1(-1.28),MTHFD2(+1.26),MYC(-1.46),NANOG(+1.29),NOTCH3(+1.22),PPP2R1A(+1.25),PSAT1(+1.42),PTCH1(+1.39),PTGER4(-2.27),TNC(+1.56),TOP2B(+1.24),TUBB2A(+1.76),VCAN(+1.32)
Connective Tissue Disorders,Organismal Injury and Abnormalities,Skeletal and Muscular Disorders	Bone lesion	9.74e-05			15	9	6	ADAMTSL1(+1.8),CACNA1A(-1.27),DOCK3(-1.39),FBN2(+1.34),FDFT1(+1.25),GDF3(+1.89),KDR(+1.35),KIT(+1.41),LRIG1(-1.28),MYC(-1.46),PRRG2(-1.95),PTCH1(+1.39),RYR1(-1.46),TOP2B(+1.24),TUBB2A(+1.76)
Cancer,Organismal Injury and Abnormalities	Fibrous tissue tumor	9.96e-05			11	9	2	CCND2(+1.53),CD44(+1.7),CDKN1A(-1.6),COL13A1(+1.62),COL4A1(+1.27),KDR(+1.35),KIT(+1.41),MYC(-1.46),NOTCH3(+1.22),TOP2B(+1.24),TUBB2A(+1.76)
Cell Morphology,Cellular Assembly and Organization,Cellular Function and Maintenance	Formation of filopodia	9.96e-05		0.05	11	7	4	FN1(+1.48),HTR7(+2.0),ICAM5(-2.03),KDR(+1.35),MAP1B(+1.32),MAPK8IP3(-1.3),MYC(-1.46),NANOG(+1.29),PAK1(+1.26),RIPOR2(-1.75),TNC(+1.56)
Cancer,Organismal Injury and Abnormalities	Malignant neoplasm of aerodigestive tract	0.000102			67	33	34	ABCA7(-1.34),ADAMTS13(-1.46),ADAMTS17(-1.91),ADAMTSL1(+1.8),ADCY1(+1.32),AJAP1(+1.55),AKAP7(+1.61),ARC(-1.67),ARHGAP26(-1.42),BCL9(+1.27),BOLA3(-1.48),BRINP2(-3.05),C16orf45(-1.5),CACNA1A(-1.27),CD44(+1.7),CDH2(+1.27),CDKN1A(-1.6),CHGA(-1.72),COL4A1(+1.27),CSTB(-1.34),DOCK3(-1.39),FBN2(+1.34),FDFT1(+1.25),FN1(+1.48),FOXD3(-1.93),HNRNPC(+1.25),KDR(+1.35),KIT(+1.41),LAMA1(+1.28),LRRC8A(-1.33),LZTR1…
Cancer,Gastrointestinal Disease,Organismal Injury and Abnormalities	Upper gastrointestinal carcinoma	0.000103			81	42	39	ABCA7(-1.34),ADAMTS13(-1.46),ADAMTS17(-1.91),ADAMTSL1(+1.8),AJAP1(+1.55),AKAP7(+1.61),AMT(-1.4),APOE(-1.32),ARC(-1.67),ARHGAP26(-1.42),BCL9(+1.27),BOLA3(-1.48),BRINP2(-3.05),C16orf45(-1.5),CACNA1A(-1.27),CCND2(+1.53),CCT8(+1.26),CD44(+1.7),CDH2(+1.27),CHGA(-1.72),COL4A1(+1.27),DOCK3(-1.39),EPB41L3(+1.36),FBN2(+1.34),FDFT1(+1.25),FERMT1(+1.5),FN1(+1.48),FOXD3(-1.93),HAP1(-1.63),HNRNPC(+1.25),KDR(+…
Cancer,Organismal Injury and Abnormalities	Cancer of head	0.000105			45	25	20	ADAMTS17(-1.91),ADAMTSL1(+1.8),AKAP7(+1.61),ARHGAP26(-1.42),BCL9(+1.27),BOLA3(-1.48),BTG2(-1.59),C16orf45(-1.5),CACNA1A(-1.27),CD44(+1.7),CDH2(+1.27),CDKN1A(-1.6),COL4A1(+1.27),FDFT1(+1.25),FN1(+1.48),FOXD3(-1.93),HNRNPC(+1.25),KDR(+1.35),KIT(+1.41),LAMA1(+1.28),LRRC8A(-1.33),MAD2L1(+1.28),MMP15(+1.29),MYC(-1.46),MYH14(-1.43),NANOG(+1.29),NASP(+1.25),NDST2(-1.39),NOTCH3(+1.22),NPTX1(-2.13),OTX2(-…
Neurological Disease,Organismal Injury and Abnormalities	Intracranial lesion	0.00011		-0.182	34	19	15	ADAMTS13(-1.46),BTG2(-1.59),CACNA1A(-1.27),CCND2(+1.53),CD44(+1.7),ERC2(-1.39),FBN2(+1.34),FGF19(+1.67),GOLGA6A (includes others)(+2.15),HERC2P3(-1.49),KDR(+1.35),KIT(+1.41),MAD2L1(+1.28),MMP15(+1.29),MYC(-1.46),NANOG(+1.29),NFIA(+1.55),NOS1(+1.5),NOTCH3(+1.22),NPTX1(-2.13),OTX2(-1.49),PALM2-AKAP2(-1.54),PCLO(-1.61),PHLDA1(-2.11),PIK3R1(+1.42),PPP2R1A(+1.25),PTCH1(+1.39),RPL21(+1.34),RYR1(-1.46),…
Cell Morphology	Morphology of cellular protrusions	0.000111			16	10	6	APOE(-1.32),ARC(-1.67),CACNA1A(-1.27),CCND2(+1.53),EFNB1(+1.32),EPB41L3(+1.36),EPS8L2(-1.51),HTR7(+2.0),MAP1B(+1.32),MYH14(-1.43),NOS1(+1.5),PAK1(+1.26),PFN2(+1.25),POU3F1(-1.83),TNC(+1.56),VCAN(+1.32)
Tissue Development	Development of epithelial tissue	0.000113		0.776	24	15	9	ADM(-2.27),APOE(-1.32),ATP5F1A(+1.26),CD44(+1.7),CDH2(+1.27),CDKN1A(-1.6),CHGA(-1.72),CLDN3(-1.57),CLIC4(+1.28),COL4A1(+1.27),DLX3(-2.36),FN1(+1.48),KDR(+1.35),KIT(+1.41),LAMA1(+1.28),LAMB1(+1.37),LAMC1(+1.29),MYC(-1.46),NANOG(+1.29),NKX3-1(-2.15),NOTCH3(+1.22),ODC1(+1.61),PAK1(+1.26),TBC1D32(-1.64)
Cellular Development,Cellular Growth and Proliferation,Nervous System Development and Function,Tissue Development	Growth of neurites	0.000114		1.414	22	14	8	APOE(-1.32),CDH2(+1.27),CDKN1A(-1.6),DOCK3(-1.39),EFNB1(+1.32),FEZF1(-1.93),FN1(+1.48),HAP1(-1.63),ICAM5(-2.03),KIT(+1.41),LAMA1(+1.28),MAP1B(+1.32),NFIA(+1.55),NOS1(+1.5),NPTX1(-2.13),PAK1(+1.26),PFN2(+1.25),RIMS3(+1.33),SLIT1(+2.17),TMOD2(-1.57),TNC(+1.56),VCAN(+1.32)
Cardiovascular Disease	Aneurysm	0.000116			8	4	4	ADM(-2.27),APOE(-1.32),FBN2(+1.34),KDR(+1.35),LAMC1(+1.29),NCF1(-2.69),PTGER4(-2.27),VCAN(+1.32)
Cancer,Neurological Disease,Organismal Injury and Abnormalities	Glioma	0.000119			41	25	16	ADAMTS13(-1.46),CCND2(+1.53),CD44(+1.7),CDKN1A(-1.6),COL4A1(+1.27),DANCR(-1.26),ERC2(-1.39),FGF19(+1.67),FN1(+1.48),GOLGA6A (includes others)(+2.15),HERC2P3(-1.49),KDR(+1.35),KIT(+1.41),LAMB1(+1.37),LRIG1(-1.28),MMP15(+1.29),MYC(-1.46),NFIA(+1.55),NOS1(+1.5),NOTCH3(+1.22),NPTX1(-2.13),ODC1(+1.61),PALM2-AKAP2(-1.54),PAQR6(+1.48),PCLO(-1.61),PDK1(+1.54),PHLDA1(-2.11),PIK3R1(+1.42),POU3F1(-1.83),PPP…
Cellular Development	Differentiation of nervous system	0.000121		-0.686	23	15	8	APLNR(+2.64),BRINP2(-3.05),BTG2(-1.59),CDH2(+1.27),CHRDL1(+1.46),EFNB1(+1.32),EMX1(-2.0),FEZF1(-1.93),FN1(+1.48),HTR7(+2.0),LAMC1(+1.29),MAP1B(+1.32),MAPK8IP3(-1.3),MYC(-1.46),NFIA(+1.55),NOS1(+1.5),NOTCH3(+1.22),OTX2(-1.49),PHGDH(+1.26),POU3F1(-1.83),TNC(+1.56),TUNAR(+1.5),VCAN(+1.32)
Nervous System Development and Function,Tissue Morphology	Morphology of nervous tissue	0.000123			27	14	13	APOE(-1.32),ARC(-1.67),CACNA1A(-1.27),CCND2(+1.53),CDH2(+1.27),COL13A1(+1.62),CSTB(-1.34),EFNB1(+1.32),EPB41L3(+1.36),EPS8L2(-1.51),ERC2(-1.39),FEZF1(-1.93),HTR7(+2.0),LAMC1(+1.29),MAP1B(+1.32),MAPK8IP3(-1.3),MYC(-1.46),MYH14(-1.43),NFIA(+1.55),NOS1(+1.5),NPTX1(-2.13),OTX2(-1.49),PAK1(+1.26),PFN2(+1.25),POU3F1(-1.83),VCAN(+1.32),WNT5B(+1.68)
Cardiovascular Disease	Vascular lesion	0.000123		0.377	14	8	6	ACAT2(+1.46),ADAMTS13(-1.46),ADM(-2.27),APOE(-1.32),CD44(+1.7),FBN2(+1.34),FN1(+1.48),KDR(+1.35),LAMC1(+1.29),MYC(-1.46),NCF1(-2.69),NOS1(+1.5),PTGER4(-2.27),VCAN(+1.32)
Cancer,Hematological Disease,Immunological Disease,Organismal Injury and Abnormalities	Diffuse small-cell lymphoma	0.000124			23	14	9	ADAMTSL1(+1.8),BBC3(-1.43),CACNA1A(-1.27),CCND2(+1.53),CDHR5(+1.64),DSEL(+1.37),FBN2(+1.34),HIST1H1D(+1.34),LPIN1(+1.45),MYC(-1.46),OTX2(-1.49),PCLO(-1.61),PEG10(+1.32),RND3(+1.52),SDK2(+1.3),SHARPIN(-1.39),STARD5(-2.04),THBS2(+1.37),TMEM132D(-1.29),TMEM175(-1.6),TNC(+1.56),TOP2B(+1.24),TUBB2A(+1.76)
Tissue Development	Branching of epithelial tissue	0.000127		0.676	9	7	2	ADM(-2.27),CD44(+1.7),CLIC4(+1.28),FN1(+1.48),KDR(+1.35),NKX3-1(-2.15),PAK1(+1.26),TGFBI(+1.52),TNC(+1.56)
Cancer,Dermatological Diseases and Conditions,Organismal Injury and Abnormalities	Skin squamous cell carcinoma	0.00013			31	15	16	ADAMTSL1(+1.8),BRINP2(-3.05),CACNA1A(-1.27),CADM2(-1.94),CARS(+1.32),CD44(+1.7),CDH2(+1.27),COL4A1(+1.27),DLX3(-2.36),EPB41L3(+1.36),EXTL1(-1.9),FBN2(+1.34),HHLA1(+1.67),KDR(+1.35),KHDRBS2(-1.41),KIAA1257(-1.51),LAMA1(+1.28),LZTR1(-1.38),PAK1(+1.26),PALM2-AKAP2(-1.54),PCLO(-1.61),RGL3(-1.39),RYR1(-1.46),SLIT1(+2.17),TEX2(-1.51),TLL2(+1.53),TMEM132D(-1.29),TTBK1(-1.92),TUBB2A(+1.76),VCAN(+1.32),WD…
Cell-To-Cell Signaling and Interaction,Connective Tissue Development and Function	Adhesion of fibroblasts	0.000134	Increased	2.425	6	6	0	CD44(+1.7),CDH2(+1.27),FN1(+1.48),THBS2(+1.37),TNC(+1.56),VCAN(+1.32)
Hair and Skin Development and Function,Organ Development	Growth of skin	0.000134		1.566	13	7	6	ALDH3A2(+1.32),CD44(+1.7),CDKN1A(-1.6),CHGA(-1.72),FERMT1(+1.5),FN1(+1.48),LRIG1(-1.28),MYC(-1.46),ODC1(+1.61),PAK1(+1.26),PTCH1(+1.39),TERC(-1.6),TMC8(-2.28)
Ophthalmic Disease,Organismal Injury and Abnormalities	Ocular lesion	0.000143			7	5	2	CDKN1A(-1.6),KIT(+1.41),NOTCH3(+1.22),OTX2(-1.49),PIK3R1(+1.42),TOP2B(+1.24),TUBB2A(+1.76)
Cellular Movement	Cell movement of cancer cells	0.000147		1.912	10	7	3	CD44(+1.7),CDH2(+1.27),CHGA(-1.72),FN1(+1.48),KDR(+1.35),NKX3-1(-2.15),PAK1(+1.26),TERC(-1.6),TNC(+1.56),VCAN(+1.32)
Cancer,Endocrine System Disorders,Gastrointestinal Disease,Organismal Injury and Abnormalities	Pancreatic ductal carcinoma	0.000148			63	38	25	ABCA7(-1.34),ADAMTS13(-1.46),ADAMTS17(-1.91),ADAMTS19(+1.27),ADAMTSL1(+1.8),ADCY1(+1.32),AJAP1(+1.55),APLNR(+2.64),ATP2B4(+1.45),BCL9(+1.27),CACNA1A(-1.27),CADM2(-1.94),CD44(+1.7),CDH2(+1.27),CDHR5(+1.64),CDKN1A(-1.6),CHGA(-1.72),COL4A1(+1.27),DGKB(-1.72),ERC2(-1.39),FBN2(+1.34),GPS2(-1.38),GRB10(+1.26),HHLA1(+1.67),HMGCS1(+1.6),ICAM5(-2.03),KDR(+1.35),KIT(+1.41),LAMA1(+1.28),LAMB1(+1.37),LIPT2(-…
Cancer,Gastrointestinal Disease,Organismal Injury and Abnormalities	Development of digestive organ tumor	0.000153		0.025	130	66	64	ABHD2(-1.41),ACLY(+1.29),ADAMTS13(-1.46),ADM(-2.27),AJAP1(+1.55),AKAP7(+1.61),AMIGO3(-1.88),AMT(-1.4),APOE(-1.32),ARC(-1.67),ARL10(-1.39),ASNS(+1.38),ATP2B4(+1.45),BCKDK(-1.37),BCL9(+1.27),BTBD3(+1.3),CACNA1A(-1.27),CADM2(-1.94),CARS(+1.32),CBX7(-1.67),CCND2(+1.53),CCT8(+1.26),CD44(+1.7),CDH2(+1.27),CDHR5(+1.64),CDKN1A(-1.6),CHGA(-1.72),CHIT1(-2.52),CLMN(+1.34),DGKB(-1.72),DNAJA1(+1.25),DOCK3(-1.…
Cardiovascular Disease,Organismal Injury and Abnormalities	Aortic aneurysm	0.000154			7	3	4	ADM(-2.27),APOE(-1.32),FBN2(+1.34),KDR(+1.35),NCF1(-2.69),PTGER4(-2.27),VCAN(+1.32)
Cancer,Organismal Injury and Abnormalities	Growth of melanoma	0.000154		-0.816	7	4	3	ADM(-2.27),CD44(+1.7),FOXD3(-1.93),KDR(+1.35),KIT(+1.41),PTGER4(-2.27),TNC(+1.56)
Cancer,Connective Tissue Disorders,Organismal Injury and Abnormalities	Osteosarcoma	0.000154			13	10	3	ADAMTSL1(+1.8),CD44(+1.7),DOCK3(-1.39),FBN2(+1.34),FDFT1(+1.25),FN1(+1.48),KDR(+1.35),KIT(+1.41),LRIG1(-1.28),PRRG2(-1.95),PTCH1(+1.39),TOP2B(+1.24),TUBB2A(+1.76)
Cancer	Hyperplasia of epithelial tissue	0.000157		0.262	9	2	7	CCND2(+1.53),CDH2(+1.27),CDKN1A(-1.6),DLX3(-2.36),MYBL1(-1.45),MYC(-1.46),NKX3-1(-2.15),OTX2(-1.49),TNFRSF11A(-2.11)
Tissue Development	Formation of epithelial tissue	0.000159		0.6	8	7	1	ADM(-2.27),CD44(+1.7),COL4A1(+1.27),FN1(+1.48),KDR(+1.35),LAMB1(+1.37),LAMC1(+1.29),NOTCH3(+1.22)
Cancer,Organismal Injury and Abnormalities	Serous adenocarcinoma	0.000159			34	19	15	ABHD2(-1.41),ADAMTS19(+1.27),ADCY1(+1.32),APOE(-1.32),CACNA1A(-1.27),CDKN1A(-1.6),CHRDL1(+1.46),CLDN3(-1.57),CLDN7(-1.33),DGKB(-1.72),DNAJA1(+1.25),DOCK3(-1.39),EFNB1(+1.32),ENPP1(+1.48),FEZF1(-1.93),FN1(+1.48),KDR(+1.35),KIT(+1.41),LRIG1(-1.28),NFIA(+1.55),NOTCH3(+1.22),PALM2-AKAP2(-1.54),PAPSS2(+1.45),PIK3R1(+1.42),PPP2R1A(+1.25),RIPOR2(-1.75),RYR1(-1.46),SLC7A5(+1.42),TBC1D32(-1.64),THBS2(+1.3…
Cellular Development,Cellular Growth and Proliferation,Nervous System Development and Function,Tissue Development	Outgrowth of neurites	0.000162		1.219	19	12	7	APOE(-1.32),CDH2(+1.27),CDKN1A(-1.6),DOCK3(-1.39),EFNB1(+1.32),FEZF1(-1.93),FN1(+1.48),HAP1(-1.63),ICAM5(-2.03),KIT(+1.41),LAMA1(+1.28),MAP1B(+1.32),NFIA(+1.55),NPTX1(-2.13),PAK1(+1.26),PFN2(+1.25),RIMS3(+1.33),TNC(+1.56),VCAN(+1.32)
Cancer,Organismal Injury and Abnormalities	Upper aerodigestive tract carcinoma	0.000164			65	33	32	ABCA7(-1.34),ADAMTS13(-1.46),ADAMTS17(-1.91),ADAMTSL1(+1.8),ADCY1(+1.32),AJAP1(+1.55),AKAP7(+1.61),ARC(-1.67),ARHGAP26(-1.42),BCL9(+1.27),BOLA3(-1.48),BRINP2(-3.05),C16orf45(-1.5),CACNA1A(-1.27),CD44(+1.7),CDH2(+1.27),CHGA(-1.72),COL4A1(+1.27),DOCK3(-1.39),FBN2(+1.34),FDFT1(+1.25),FN1(+1.48),FOXD3(-1.93),HNRNPC(+1.25),KDR(+1.35),KIT(+1.41),LAMA1(+1.28),LRRC8A(-1.33),LZTR1(-1.38),MACROD2(-1.9),MMP…
Cellular Development,Cellular Growth and Proliferation,Hair and Skin Development and Function,Organ Development,Tissue Development	Proliferation of epidermal cells	0.000165		1.137	11	5	6	ALDH3A2(+1.32),CDKN1A(-1.6),CHGA(-1.72),FERMT1(+1.5),FN1(+1.48),LRIG1(-1.28),MYC(-1.46),PAK1(+1.26),PTCH1(+1.39),TERC(-1.6),TMC8(-2.28)
Organismal Development,Organismal Injury and Abnormalities	Abnormal morphology of head	0.000167			35	13	22	ADCY1(+1.32),APOE(-1.32),BAD(-1.48),CACNA1A(-1.27),CCND2(+1.53),CDKN1A(-1.6),CRELD1(-1.5),CSTB(-1.34),EFNB1(+1.32),EMX1(-2.0),EPS8L2(-1.51),ERC2(-1.39),FEZF1(-1.93),HAP1(-1.63),KHDRBS2(-1.41),LAMC1(+1.29),LRIG1(-1.28),MAP1B(+1.32),MAPK8IP3(-1.3),NFIA(+1.55),NKX3-1(-2.15),NOS1(+1.5),NOTCH3(+1.22),OTX2(-1.49),PFN2(+1.25),PHGDH(+1.26),PTCH1(+1.39),SHISA2(-2.23),TCF15(-1.83),TMEM107(-1.86),TNFRSF11A(…
Nervous System Development and Function,Neurological Disease,Organ Morphology,Organismal Development,Organismal Injury and Abnormalities	Abnormal morphology of telencephalon	0.000172			11	7	4	EFNB1(+1.32),EMX1(-2.0),FEZF1(-1.93),MAP1B(+1.32),MAPK8IP3(-1.3),NFIA(+1.55),OTX2(-1.49),PFN2(+1.25),PHGDH(+1.26),TOP2B(+1.24),XRCC6(+1.28)
Organismal Injury and Abnormalities	Growth of lesion	0.000172		0.617	35	19	16	ACLY(+1.29),ADM(-2.27),APOE(-1.32),BBC3(-1.43),BTG2(-1.59),CD44(+1.7),CDHR5(+1.64),CDKN1A(-1.6),COL4A1(+1.27),FEZF1(-1.93),FGF19(+1.67),FN1(+1.48),FOSL1(-1.83),FOXD3(-1.93),KDR(+1.35),KIT(+1.41),LAMB1(+1.37),LRIG1(-1.28),MYC(-1.46),NDUFAF3(-1.55),NKX3-1(-2.15),NOTCH3(+1.22),ODC1(+1.61),PAK1(+1.26),PDK1(+1.54),PEG10(+1.32),PHLDA1(-2.11),PPP2R1A(+1.25),PTCH1(+1.39),PTGER4(-2.27),SLC7A5(+1.42),TERC(…
Cell Death and Survival	Cell viability	0.000173		0.628	49	25	24	ACLY(+1.29),ADCY1(+1.32),AKAP7(+1.61),APOE(-1.32),ASNS(+1.38),BAD(-1.48),BBC3(-1.43),BCKDK(-1.37),BTG2(-1.59),CARS(+1.32),CCND2(+1.53),CD44(+1.7),CDH2(+1.27),CDKN1A(-1.6),CLDN3(-1.57),DGKB(-1.72),EFNB1(+1.32),FN1(+1.48),FOSL1(-1.83),GLUD1(+1.29),HAP1(-1.63),HLA-F(-1.79),KDR(+1.35),KIFC2(-1.47),KIT(+1.41),LRIG1(-1.28),MAD2L1(+1.28),MYC(-1.46),NKX3-1(-2.15),NME3(-1.33),OTX2(-1.49),PAK1(+1.26),PDK1(…
Cancer,Gastrointestinal Disease,Organismal Injury and Abnormalities	Colon tumor	0.000175			118	58	60	ABHD2(-1.41),ACLY(+1.29),ADAMTS13(-1.46),ADM(-2.27),AJAP1(+1.55),AKAP7(+1.61),AMIGO3(-1.88),ARC(-1.67),ARL10(-1.39),ASNS(+1.38),BBC3(-1.43),BCKDK(-1.37),BCL9(+1.27),BTBD3(+1.3),CACNA1A(-1.27),CADM2(-1.94),CARS(+1.32),CD44(+1.7),CDH2(+1.27),CDHR5(+1.64),CDKN1A(-1.6),CHGA(-1.72),CHIT1(-2.52),CLDN3(-1.57),CLMN(+1.34),CRELD1(-1.5),DGKB(-1.72),DNAJA1(+1.25),DOCK3(-1.39),DSEL(+1.37),EFNB1(+1.32),EPB41L…
Developmental Disorder,Hereditary Disorder,Organismal Injury and Abnormalities	Neu-Laxova syndrome	0.000178			2	2	0	PHGDH(+1.26),PSAT1(+1.42)
Cancer,Developmental Disorder,Embryonic Development,Organismal Injury and Abnormalities	Hyperplasia of granule neuron progenitor cells	0.000178			2	1	1	BTG2(-1.59),PTCH1(+1.39)
Small Molecule Biochemistry	Metabolism of formaldehyde	0.000178			2	2	0	ALDH3A2(+1.32),KDM3A(+1.59)
Cell-To-Cell Signaling and Interaction	Selection of endothelial cells	0.000178			2	2	0	FN1(+1.48),TNC(+1.56)
Skeletal and Muscular System Development and Function	Density of long bones	0.000178			2	1	1	THBS2(+1.37),TNFRSF11A(-2.11)
Cell Morphology	Arrest in shape change	0.000178			2	2	0	PFN2(+1.25),PIK3R1(+1.42)
Cell Cycle	Mid-G1 phase	0.000178			2	1	1	FN1(+1.48),MYC(-1.46)
Embryonic Development,Nervous System Development and Function,Organ Morphology,Organismal Development,Tissue Morphology	Area of external granular layer	0.000178			2	1	1	BTG2(-1.59),PTCH1(+1.39)
Cellular Function and Maintenance	Maintenance of embryonic stem cells	0.000178			2	2	0	FN1(+1.48),NANOG(+1.29)
Cancer,Organismal Injury and Abnormalities,Tissue Morphology,Tumor Morphology	Morphology of tumor	0.000182			12	3	9	BBC3(-1.43),CCND2(+1.53),CDKN1A(-1.6),CSTB(-1.34),DANCR(-1.26),FERMT1(+1.5),FOSL1(-1.83),IL17RC(-1.89),KDR(+1.35),MYC(-1.46),SNHG7(-1.58),TERC(-1.6)
Cancer,Organismal Injury and Abnormalities	Sarcoma	0.000184		-0.014	43	22	21	ADAMTSL1(+1.8),ATP2B4(+1.45),BTBD3(+1.3),CACNA1A(-1.27),CCT8(+1.26),CD44(+1.7),CDKN1A(-1.6),CLDN3(-1.57),COL13A1(+1.62),DOCK3(-1.39),FBN2(+1.34),FDFT1(+1.25),FERMT1(+1.5),FN1(+1.48),KDR(+1.35),KIT(+1.41),LAMB1(+1.37),LPIN1(+1.45),LRIG1(-1.28),MINK1(-1.26),MYADML2(-2.56),MYC(-1.46),MYH14(-1.43),NKX3-1(-2.15),PCLO(-1.61),PIK3R1(+1.42),POU3F1(-1.83),PPP2R1A(+1.25),PRRG2(-1.95),PTCH1(+1.39),RHOBTB3(+…
Cell Death and Survival	Cell survival	0.000185		0.911	51	27	24	ACLY(+1.29),ADCY1(+1.32),AKAP7(+1.61),APOE(-1.32),ASNS(+1.38),BAD(-1.48),BBC3(-1.43),BCKDK(-1.37),BTG2(-1.59),CARS(+1.32),CCND2(+1.53),CD44(+1.7),CDH2(+1.27),CDKN1A(-1.6),CLDN3(-1.57),DGKB(-1.72),EFNB1(+1.32),FN1(+1.48),FOSL1(-1.83),GLUD1(+1.29),GRB10(+1.26),HAP1(-1.63),HLA-F(-1.79),KDR(+1.35),KIFC2(-1.47),KIT(+1.41),LRIG1(-1.28),MAD2L1(+1.28),MYC(-1.46),NKX3-1(-2.15),NME3(-1.33),ODC1(+1.61),OTX2…
Cancer,Gastrointestinal Disease,Organismal Injury and Abnormalities	Stage IIIB gastric cancer	0.000187			3	2	1	FEZF1(-1.93),KDR(+1.35),TOP2B(+1.24)
Cell-To-Cell Signaling and Interaction,Cellular Compromise,Tumor Morphology	Adhesion of melanoma cells	0.000187			3	3	0	CD44(+1.7),CDH2(+1.27),TGFBI(+1.52)
Nervous System Development and Function,Neurological Disease,Organ Morphology,Organismal Development,Organismal Injury and Abnormalities	Abnormal morphology of fimbria hippocampi	0.000187			3	0	3	EMX1(-2.0),MAPK8IP3(-1.3),OTX2(-1.49)
Dermatological Diseases and Conditions,Developmental Disorder,Hereditary Disorder,Metabolic Disease,Organismal Injury and Abnormalities	Hutchinson-Gilford progeria syndrome	0.000189			8	5	3	COL4A1(+1.27),ENPP1(+1.48),MYBL1(-1.45),NKX3-1(-2.15),OSBPL6(+1.57),PTGER4(-2.27),THBS2(+1.37),TNC(+1.56)
Cancer,Hematological Disease,Immunological Disease,Organismal Injury and Abnormalities	Diffuse B-cell lymphoma	0.000191			26	18	8	ADAMTSL1(+1.8),CACNA1A(-1.27),CCND2(+1.53),CDHR5(+1.64),DSEL(+1.37),FBN2(+1.34),FERMT1(+1.5),HIST1H1D(+1.34),KIT(+1.41),LPIN1(+1.45),MYC(-1.46),OTX2(-1.49),PCLO(-1.61),PEG10(+1.32),RND3(+1.52),SDK2(+1.3),SHARPIN(-1.39),SHMT2(+1.28),STARD5(-2.04),THBS2(+1.37),TLL2(+1.53),TMEM132D(-1.29),TMEM175(-1.6),TNC(+1.56),TOP2B(+1.24),TUBB2A(+1.76)
Organismal Development	Morphology of head	0.000191			38	15	23	ADCY1(+1.32),APOE(-1.32),BAD(-1.48),BTG2(-1.59),CACNA1A(-1.27),CCND2(+1.53),CDKN1A(-1.6),CLIC4(+1.28),CRELD1(-1.5),CSTB(-1.34),EFNB1(+1.32),EMX1(-2.0),EPS8L2(-1.51),ERC2(-1.39),FEZF1(-1.93),HAP1(-1.63),KHDRBS2(-1.41),LAMC1(+1.29),LRIG1(-1.28),MAP1B(+1.32),MAPK8IP3(-1.3),NFIA(+1.55),NKX3-1(-2.15),NOS1(+1.5),NOTCH3(+1.22),OTX2(-1.49),PFN2(+1.25),PHGDH(+1.26),PIK3R1(+1.42),PTCH1(+1.39),SHISA2(-2.23)…
Cancer,Organismal Injury and Abnormalities,Respiratory Disease	Advanced lung cancer	0.000192		-1	14	9	5	ADM(-2.27),BBC3(-1.43),CD44(+1.7),CLDN3(-1.57),FDFT1(+1.25),FN1(+1.48),IVNS1ABP(+1.34),KDR(+1.35),KIT(+1.41),MYC(-1.46),PDK1(+1.54),TNFRSF11A(-2.11),TOP2B(+1.24),TUBB2A(+1.76)
Cell Death and Survival	Cell death of B-lymphocyte derived cell lines	0.000192		-1.169	9	6	3	BAD(-1.48),CCND2(+1.53),CD44(+1.7),CDKN1A(-1.6),FN1(+1.48),KIT(+1.41),MYC(-1.46),PIK3R1(+1.42),TNC(+1.56)
Cell Death and Survival	Cell death of tumor cell lines	0.000195		-0.623	54	31	23	ADM(-2.27),APOE(-1.32),ASNS(+1.38),ATP5F1A(+1.26),BAD(-1.48),BBC3(-1.43),BTG2(-1.59),CACNA1A(-1.27),CCND2(+1.53),CCT8(+1.26),CD44(+1.7),CDKN1A(-1.6),COL4A1(+1.27),CSTB(-1.34),DANCR(-1.26),FDFT1(+1.25),FN1(+1.48),FOSL1(-1.83),FOXD3(-1.93),GPS2(-1.38),GRB10(+1.26),HAP1(-1.63),HMGCS1(+1.6),HNRNPC(+1.25),IVNS1ABP(+1.34),KDR(+1.35),KIT(+1.41),LRIG1(-1.28),MAD2L1(+1.28),MYBL1(-1.45),MYC(-1.46),NANOG(+1…
Cancer,Organismal Injury and Abnormalities,Renal and Urological Disease	Urinary tract cancer	0.000198			62	32	30	ADM(-2.27),ASNS(+1.38),BCL9(+1.27),BTG2(-1.59),C1S(+1.68),CACNA1A(-1.27),CADM2(-1.94),CARS(+1.32),CBX7(-1.67),CCND2(+1.53),CD44(+1.7),CDKN1A(-1.6),CHIT1(-2.52),CRELD1(-1.5),DLX3(-2.36),EPS8L2(-1.51),FAM78A(-1.68),FBN2(+1.34),FDFT1(+1.25),FGF19(+1.67),FN1(+1.48),FOSL1(-1.83),GOLGA6A (includes others)(+2.15),GPS2(-1.38),HCFC1R1(-1.42),HIST1H1D(+1.34),IL17RC(-1.89),KDM3A(+1.59),KDR(+1.35),KHDRBS2(-1…
Organismal Development	Growth of organism	0.000198		1.537	32	20	12	APLNR(+2.64),APOE(-1.32),ARC(-1.67),BBC3(-1.43),CD44(+1.7),CDKN1A(-1.6),CLIC4(+1.28),COL4A1(+1.27),DLX3(-2.36),EFNB1(+1.32),FDFT1(+1.25),FN1(+1.48),FOSL1(-1.83),GRB10(+1.26),HAP1(-1.63),KDR(+1.35),KIT(+1.41),LAMA1(+1.28),LRRC8A(-1.33),MAP1B(+1.32),MYC(-1.46),NANOG(+1.29),NASP(+1.25),NCF1(-2.69),OTX2(-1.49),PAPSS2(+1.45),PIK3R1(+1.42),PTCH1(+1.39),TERC(-1.6),TNC(+1.56),TOP2B(+1.24),YARS(+1.36)
Cellular Development,Cellular Growth and Proliferation,Nervous System Development and Function,Tissue Development	Proliferation of neuronal cells	0.0002		1.585	24	15	9	APOE(-1.32),CDH2(+1.27),CDKN1A(-1.6),DOCK3(-1.39),EFNB1(+1.32),FEZF1(-1.93),FN1(+1.48),HAP1(-1.63),ICAM5(-2.03),KIT(+1.41),LAMA1(+1.28),MAP1B(+1.32),NFIA(+1.55),NOS1(+1.5),NPTX1(-2.13),OTX2(-1.49),PAK1(+1.26),PFN2(+1.25),PTCH1(+1.39),RIMS3(+1.33),SLIT1(+2.17),TMOD2(-1.57),TNC(+1.56),VCAN(+1.32)
Cell Morphology,Nervous System Development and Function,Tissue Morphology	Morphology of neurons	0.000211			26	14	12	APOE(-1.32),ARC(-1.67),CACNA1A(-1.27),CCND2(+1.53),CDH2(+1.27),COL13A1(+1.62),CSTB(-1.34),EFNB1(+1.32),EPB41L3(+1.36),EPS8L2(-1.51),ERC2(-1.39),FEZF1(-1.93),HTR7(+2.0),LAMC1(+1.29),MAP1B(+1.32),MAPK8IP3(-1.3),MYH14(-1.43),NFIA(+1.55),NOS1(+1.5),NPTX1(-2.13),OTX2(-1.49),PAK1(+1.26),PFN2(+1.25),POU3F1(-1.83),VCAN(+1.32),WNT5B(+1.68)
Cancer,Neurological Disease,Organismal Injury and Abnormalities	Brain tumor	0.000213		-0.182	33	18	15	ADAMTS13(-1.46),BTG2(-1.59),CACNA1A(-1.27),CCND2(+1.53),CD44(+1.7),ERC2(-1.39),FGF19(+1.67),GOLGA6A (includes others)(+2.15),HERC2P3(-1.49),KDR(+1.35),KIT(+1.41),MAD2L1(+1.28),MMP15(+1.29),MYC(-1.46),NANOG(+1.29),NFIA(+1.55),NOS1(+1.5),NOTCH3(+1.22),NPTX1(-2.13),OTX2(-1.49),PALM2-AKAP2(-1.54),PCLO(-1.61),PHLDA1(-2.11),PIK3R1(+1.42),PPP2R1A(+1.25),PTCH1(+1.39),RPL21(+1.34),RYR1(-1.46),SERPINI1(-1.…
Amino Acid Metabolism,Small Molecule Biochemistry	Metabolism of amino acids	0.000217		1.532	11	8	3	AMT(-1.4),ASNS(+1.38),BCKDK(-1.37),GLUD1(+1.29),MYC(-1.46),NOS1(+1.5),PHGDH(+1.26),PSAT1(+1.42),SHMT2(+1.28),SLC7A5(+1.42),VCAN(+1.32)
Skeletal and Muscular System Development and Function	Morphology of muscle	0.000218			23	13	10	ADM(-2.27),APOE(-1.32),CDH2(+1.27),CDKN1A(-1.6),CLMP(+1.54),COL13A1(+1.62),ENPP1(+1.48),FN1(+1.48),GPCPD1(+1.41),GRB10(+1.26),KDM3A(+1.59),LRRC8A(-1.33),MYC(-1.46),NCF1(-2.69),NOS1(+1.5),NOTCH3(+1.22),OTX2(-1.49),PIK3R1(+1.42),RYR1(-1.46),TCF15(-1.83),TERC(-1.6),THBS2(+1.37),TLL2(+1.53)
Cancer,Organismal Injury and Abnormalities,Reproductive System Disease	Breast adenocarcinoma	0.000219			20	13	7	CD44(+1.7),CDH2(+1.27),CDKN1A(-1.6),FBN2(+1.34),FDFT1(+1.25),FN1(+1.48),FOSL1(-1.83),KIT(+1.41),MT1H(-2.24),MYC(-1.46),NOTCH3(+1.22),NPTX1(-2.13),PIK3R1(+1.42),PPP2R1A(+1.25),RYR1(-1.46),SYT6(+1.44),TNC(+1.56),TOP2B(+1.24),TUBB2A(+1.76),ZFPM1(-1.52)
Cancer,Neurological Disease,Organismal Injury and Abnormalities	Central nervous system cancer	0.00022			40	26	14	ADAMTS13(-1.46),BTG2(-1.59),CCND2(+1.53),CD44(+1.7),CDKN1A(-1.6),CLMP(+1.54),COL4A1(+1.27),ERC2(-1.39),FGF19(+1.67),FN1(+1.48),GOLGA6A (includes others)(+2.15),KDR(+1.35),KIT(+1.41),MAD2L1(+1.28),MMP15(+1.29),MYC(-1.46),NANOG(+1.29),NFIA(+1.55),NOS1(+1.5),NOTCH3(+1.22),NPTX1(-2.13),ODC1(+1.61),OTX2(-1.49),PAQR6(+1.48),PCLO(-1.61),PHLDA1(-2.11),PIK3R1(+1.42),POU3F1(-1.83),PPP2R1A(+1.25),PTCH1(+1.3…
Cancer,Organismal Injury and Abnormalities,Renal and Urological Disease	Urinary tract tumor	0.000223			63	32	31	ADM(-2.27),ARHGAP26(-1.42),ASNS(+1.38),BCL9(+1.27),BTG2(-1.59),C1S(+1.68),CACNA1A(-1.27),CADM2(-1.94),CARS(+1.32),CBX7(-1.67),CCND2(+1.53),CD44(+1.7),CDKN1A(-1.6),CHIT1(-2.52),CRELD1(-1.5),DLX3(-2.36),EPS8L2(-1.51),FAM78A(-1.68),FBN2(+1.34),FDFT1(+1.25),FGF19(+1.67),FN1(+1.48),FOSL1(-1.83),GOLGA6A (includes others)(+2.15),GPS2(-1.38),HCFC1R1(-1.42),HIST1H1D(+1.34),IL17RC(-1.89),KDM3A(+1.59),KDR(+…
Cellular Growth and Proliferation	Outgrowth of cells	0.000223		1.24	20	13	7	APOE(-1.32),CDH2(+1.27),CDKN1A(-1.6),DOCK3(-1.39),EFNB1(+1.32),FEZF1(-1.93),FN1(+1.48),HAP1(-1.63),ICAM5(-2.03),KDR(+1.35),KIT(+1.41),LAMA1(+1.28),MAP1B(+1.32),NFIA(+1.55),NPTX1(-2.13),PAK1(+1.26),PFN2(+1.25),RIMS3(+1.33),TNC(+1.56),VCAN(+1.32)
Connective Tissue Development and Function,Nervous System Development and Function,Skeletal and Muscular System Development and Function	Curvature of vertebral column	0.000226			4	1	3	CDKN1A(-1.6),RYR1(-1.46),TCF15(-1.83),TOP2B(+1.24)
Cell Death and Survival,Cellular Development,Cellular Function and Maintenance,Cellular Growth and Proliferation	Self-renewal of stem cells	0.00023		0.269	6	3	3	CDKN1A(-1.6),FOXD3(-1.93),KIT(+1.41),MYC(-1.46),NANOG(+1.29),PIK3R1(+1.42)
Cell-To-Cell Signaling and Interaction	Adhesion of tumor cell lines	0.000233		-0.502	16	10	6	APOE(-1.32),CD44(+1.7),CDH2(+1.27),EFNB1(+1.32),FGF19(+1.67),FN1(+1.48),MAD2L1(+1.28),MINK1(-1.26),NEU1(-1.5),NME3(-1.33),PAK1(+1.26),PHLDA1(-2.11),PIK3R1(+1.42),RASGRP2(-1.69),TNC(+1.56),VCAN(+1.32)
Cellular Development,Cellular Growth and Proliferation,Organ Development,Skeletal and Muscular System Development and Function,Tissue Development	Proliferation of myoblasts	0.000233		1.342	5	3	2	CDKN1A(-1.6),FN1(+1.48),LAMA1(+1.28),MYC(-1.46),ODC1(+1.61)
Protein Synthesis	Metabolism of cellular protein	0.000235			11	8	3	APOE(-1.32),CDH2(+1.27),CHRDL1(+1.46),FN1(+1.48),LAMB1(+1.37),LAMC1(+1.29),MXRA8(-1.59),TGFBI(+1.52),TNC(+1.56),VCAN(+1.32),VWA1(-1.45)
Cancer,Organismal Injury and Abnormalities	Ductal carcinoma	0.000244			76	44	32	ABCA7(-1.34),ADAMTS13(-1.46),ADAMTS17(-1.91),ADAMTS19(+1.27),ADAMTSL1(+1.8),ADCY1(+1.32),AJAP1(+1.55),APLNR(+2.64),ATP2B4(+1.45),BCL9(+1.27),C1S(+1.68),CACNA1A(-1.27),CADM2(-1.94),CD44(+1.7),CDH2(+1.27),CDHR5(+1.64),CDKN1A(-1.6),CHGA(-1.72),COL4A1(+1.27),DGKB(-1.72),DOCK3(-1.39),ENPP1(+1.48),ERC2(-1.39),FBN2(+1.34),FN1(+1.48),FOSL1(-1.83),GPS2(-1.38),GRB10(+1.26),HHLA1(+1.67),HMGCS1(+1.6),ICAM5(-…
Cell Death and Survival	Cell viability of tumor cell lines	0.000249		0.84	35	17	18	AKAP7(+1.61),APOE(-1.32),ASNS(+1.38),BAD(-1.48),BCKDK(-1.37),BTG2(-1.59),CARS(+1.32),CCND2(+1.53),CD44(+1.7),CDH2(+1.27),CDKN1A(-1.6),CLDN3(-1.57),DGKB(-1.72),FN1(+1.48),FOSL1(-1.83),GLUD1(+1.29),KDR(+1.35),KIFC2(-1.47),KIT(+1.41),LRIG1(-1.28),MAD2L1(+1.28),MYC(-1.46),NME3(-1.33),PAK1(+1.26),PDK1(+1.54),PIK3R1(+1.42),PPP2R1A(+1.25),RPS6KL1(-1.85),SMARCC2(-1.23),TERC(-1.6),TNK1(-1.53),TOB1(-1.53),…
Cellular Movement,Skeletal and Muscular System Development and Function	Migration of smooth muscle cells	0.00025	Increased	2.078	10	6	4	ADM(-2.27),APOE(-1.32),CD44(+1.7),CLIC4(+1.28),FN1(+1.48),KDR(+1.35),MYC(-1.46),PAK1(+1.26),PTGER4(-2.27),VCAN(+1.32)
Cancer,Endocrine System Disorders,Gastrointestinal Disease,Organismal Injury and Abnormalities	Pancreatic ductal adenocarcinoma	0.000254			62	37	25	ABCA7(-1.34),ADAMTS13(-1.46),ADAMTS17(-1.91),ADAMTS19(+1.27),ADAMTSL1(+1.8),ADCY1(+1.32),AJAP1(+1.55),APLNR(+2.64),ATP2B4(+1.45),BCL9(+1.27),CACNA1A(-1.27),CADM2(-1.94),CD44(+1.7),CDH2(+1.27),CDHR5(+1.64),CDKN1A(-1.6),CHGA(-1.72),COL4A1(+1.27),DGKB(-1.72),ERC2(-1.39),FBN2(+1.34),GPS2(-1.38),GRB10(+1.26),HHLA1(+1.67),HMGCS1(+1.6),ICAM5(-2.03),KIT(+1.41),LAMA1(+1.28),LAMB1(+1.37),LIPT2(-2.01),LZTR1…
Cancer,Endocrine System Disorders,Gastrointestinal Disease,Organismal Injury and Abnormalities	Pancreatic adenocarcinoma	0.00026			63	38	25	ABCA7(-1.34),ADAMTS13(-1.46),ADAMTS17(-1.91),ADAMTS19(+1.27),ADAMTSL1(+1.8),ADCY1(+1.32),AJAP1(+1.55),APLNR(+2.64),ATP2B4(+1.45),BCL9(+1.27),CACNA1A(-1.27),CADM2(-1.94),CD44(+1.7),CDH2(+1.27),CDHR5(+1.64),CDKN1A(-1.6),CHGA(-1.72),COL4A1(+1.27),DGKB(-1.72),ERC2(-1.39),FBN2(+1.34),GPS2(-1.38),GRB10(+1.26),HHLA1(+1.67),HMGCS1(+1.6),ICAM5(-2.03),KDR(+1.35),KIT(+1.41),LAMA1(+1.28),LAMB1(+1.37),LIPT2(-…
Developmental Disorder,Neurological Disease,Organismal Injury and Abnormalities	Hypoplasia of telencephalon	0.000261			5	4	1	EFNB1(+1.32),EMX1(-2.0),MAP1B(+1.32),NFIA(+1.55),PHGDH(+1.26)
Cellular Development,Connective Tissue Development and Function,Tissue Development	Differentiation of bone cells	0.000263		0.503	18	9	9	APOE(-1.32),BMP3(-2.79),EFNB1(+1.32),ENPP1(+1.48),FBN2(+1.34),FN1(+1.48),FOSL1(-1.83),MYC(-1.46),NOS1(+1.5),PIK3R1(+1.42),PTCH1(+1.39),PTGER4(-2.27),SHARPIN(-1.39),TCTA(-2.22),TNC(+1.56),TNFRSF11A(-2.11),TOB1(-1.53),WNT5B(+1.68)
Amino Acid Metabolism,Small Molecule Biochemistry	Synthesis of L-serine	0.000264			3	3	0	PHGDH(+1.26),PSAT1(+1.42),SHMT2(+1.28)
Cell Cycle	Interphase of skin cell lines	0.000264			3	1	2	DLX3(-2.36),FN1(+1.48),MYC(-1.46)
Cancer,Organismal Injury and Abnormalities	Initiation of formation of tumor	0.000264			3	1	2	CD44(+1.7),MYC(-1.46),TNFRSF11A(-2.11)
Cellular Development,Cellular Growth and Proliferation	Cell proliferation of breast cancer cell lines	0.000266		1.781	22	14	8	BAD(-1.48),BTG2(-1.59),CCND2(+1.53),CD44(+1.7),CDKN1A(-1.6),FGF19(+1.67),FN1(+1.48),FOSL1(-1.83),GDF3(+1.89),GPS2(-1.38),KDR(+1.35),LRIG1(-1.28),MYC(-1.46),NANOG(+1.29),NDUFAF3(-1.55),NOTCH3(+1.22),ODC1(+1.61),PAK1(+1.26),PHGDH(+1.26),PIK3R1(+1.42),PPP2R1A(+1.25),TNC(+1.56)
Cell Cycle	Arrest in G0 phase	0.000266			8	2	6	BAD(-1.48),BTG2(-1.59),CD44(+1.7),CDKN1A(-1.6),DANCR(-1.26),MYC(-1.46),PIK3R1(+1.42),SNHG7(-1.58)
Cell-To-Cell Signaling and Interaction,Hair and Skin Development and Function	Adhesion of keratinocytes	0.000268			4	3	1	CD44(+1.7),CHGA(-1.72),FERMT1(+1.5),FN1(+1.48)
Cardiovascular System Development and Function,Cellular Function and Maintenance,Tissue Development	Function of vascular endothelial cells	0.000268			4	3	1	CD44(+1.7),CLIC4(+1.28),NCF1(-2.69),NOS1(+1.5)
Cancer,Organismal Injury and Abnormalities,Reproductive System Disease	Choriocarcinoma	0.000268			4	4	0	KDR(+1.35),PAK1(+1.26),TOP2B(+1.24),TUBB2A(+1.76)
Cell Morphology,Cellular Assembly and Organization,Cellular Function and Maintenance	Extension of cellular protrusions	0.000268		1.35	12	8	4	APOE(-1.32),CD44(+1.7),CDH2(+1.27),CDKN1A(-1.6),EFNB1(+1.32),FN1(+1.48),HAP1(-1.63),KDR(+1.35),MAP1B(+1.32),NFIA(+1.55),OLFM1(-1.3),PAK1(+1.26)
Cellular Development,Cellular Growth and Proliferation	Proliferation of stem cells	0.000268		1.51	12	9	3	CD44(+1.7),CDKN1A(-1.6),FN1(+1.48),KDM3A(+1.59),KDR(+1.35),KIT(+1.41),LAMA1(+1.28),MYC(-1.46),NANOG(+1.29),PIK3R1(+1.42),TERC(-1.6),TNC(+1.56)
Cancer,Gastrointestinal Disease,Organismal Injury and Abnormalities	Colon cancer	0.000271			116	57	59	ABHD2(-1.41),ACLY(+1.29),ADAMTS13(-1.46),ADM(-2.27),AJAP1(+1.55),AKAP7(+1.61),AMIGO3(-1.88),ARC(-1.67),ARL10(-1.39),ASNS(+1.38),BCKDK(-1.37),BCL9(+1.27),BTBD3(+1.3),CACNA1A(-1.27),CADM2(-1.94),CARS(+1.32),CD44(+1.7),CDH2(+1.27),CDHR5(+1.64),CDKN1A(-1.6),CHGA(-1.72),CHIT1(-2.52),CLDN3(-1.57),CLMN(+1.34),CRELD1(-1.5),DGKB(-1.72),DNAJA1(+1.25),DOCK3(-1.39),DSEL(+1.37),EFNB1(+1.32),EPB41L3(+1.36),ERC…
Cell Cycle	G1 phase	0.000276		0.16	20	9	11	APOE(-1.32),BAD(-1.48),BTG2(-1.59),CCND2(+1.53),CDKN1A(-1.6),DANCR(-1.26),DLX3(-2.36),FN1(+1.48),FOXD3(-1.93),GPS2(-1.38),KDR(+1.35),KIT(+1.41),LPIN1(+1.45),MYC(-1.46),NANOG(+1.29),NASP(+1.25),PIK3R1(+1.42),PTCH1(+1.39),SNHG7(-1.58),TOB1(-1.53)
Cell Morphology,Nervous System Development and Function,Tissue Morphology	Morphology of neurites	0.000277			13	8	5	APOE(-1.32),ARC(-1.67),CACNA1A(-1.27),CCND2(+1.53),EFNB1(+1.32),EPB41L3(+1.36),HTR7(+2.0),MAP1B(+1.32),MYH14(-1.43),NOS1(+1.5),PFN2(+1.25),POU3F1(-1.83),VCAN(+1.32)
Cancer,Neurological Disease,Organismal Injury and Abnormalities	Peripheral nervous system neoplasm	0.000281			8	5	3	ADM(-2.27),BBC3(-1.43),CD44(+1.7),KDR(+1.35),KIT(+1.41),MYC(-1.46),TOP2B(+1.24),TUBB2A(+1.76)
Organismal Injury and Abnormalities	Pathological Cyst	0.000283		-0.068	10	6	4	CD44(+1.7),CDKN1A(-1.6),KIT(+1.41),LAMC1(+1.29),MYC(-1.46),NFIA(+1.55),ODC1(+1.61),PTCH1(+1.39),PTGER4(-2.27),TOB1(-1.53)
Cancer,Organismal Injury and Abnormalities,Reproductive System Disease	Ductal breast carcinoma	0.000287			17	11	6	CD44(+1.7),CDH2(+1.27),CDKN1A(-1.6),FBN2(+1.34),FN1(+1.48),FOSL1(-1.83),KIT(+1.41),MT1H(-2.24),NOTCH3(+1.22),NPTX1(-2.13),PPP2R1A(+1.25),RYR1(-1.46),SYT6(+1.44),TNC(+1.56),TOP2B(+1.24),TUBB2A(+1.76),ZFPM1(-1.52)
Cellular Development,Cellular Growth and Proliferation	Proliferation of lung cancer cell lines	0.000292		0.069	15	7	8	ACLY(+1.29),BAD(-1.48),BBC3(-1.43),CDKN1A(-1.6),EPB41L3(+1.36),FOSL1(-1.83),MYC(-1.46),MYH14(-1.43),NASP(+1.25),NOTCH3(+1.22),PIK3R1(+1.42),SNHG7(-1.58),THBS2(+1.37),TNK1(-1.53),TUBB2A(+1.76)
Cancer,Organismal Injury and Abnormalities,Renal and Urological Disease	Bladder cancer	0.000293			41	24	17	BCL9(+1.27),CACNA1A(-1.27),CARS(+1.32),CCND2(+1.53),CD44(+1.7),CDKN1A(-1.6),CHIT1(-2.52),CRELD1(-1.5),DLX3(-2.36),EPS8L2(-1.51),FBN2(+1.34),FN1(+1.48),FOSL1(-1.83),HCFC1R1(-1.42),HIST1H1D(+1.34),IL17RC(-1.89),KDM3A(+1.59),KDR(+1.35),KHDRBS2(-1.41),KIT(+1.41),LAMC1(+1.29),LPIN1(+1.45),LZTR1(-1.38),MT1H(-2.24),NDRG4(-1.42),NOS1(+1.5),NOTCH3(+1.22),ODC1(+1.61),PAK1(+1.26),PCLO(-1.61),PHLDA3(-1.46),P…
Cancer,Organismal Injury and Abnormalities	Frequency of tumor	0.000295		-0.369	178	90	88	ABHD2(-1.41),ACLY(+1.29),ADAMTS13(-1.46),ADAMTS19(+1.27),ADAMTSL1(+1.8),ADCY1(+1.32),ADM(-2.27),AJAP1(+1.55),AKAP7(+1.61),AMIGO3(-1.88),AMT(-1.4),APOE(-1.32),ARC(-1.67),ARL10(-1.39),ASNS(+1.38),ATP2B4(+1.45),BAD(-1.48),BBC3(-1.43),BCKDK(-1.37),BCL9(+1.27),BTBD3(+1.3),BTG2(-1.59),C1S(+1.68),CACNA1A(-1.27),CADM2(-1.94),CARS(+1.32),CBX7(-1.67),CCND2(+1.53),CCT8(+1.26),CD44(+1.7),CDH2(+1.27),CDHR5(+1…
Cancer,Immunological Disease,Organismal Injury and Abnormalities	Neoplasia of lymphoid organ	0.000297		-1.103	12	7	5	APOE(-1.32),BBC3(-1.43),CD44(+1.7),CDKN1A(-1.6),KDR(+1.35),KIT(+1.41),MYC(-1.46),PIK3R1(+1.42),TERC(-1.6),TOP2B(+1.24),TUBB2A(+1.76),XRCC6(+1.28)
Organismal Injury and Abnormalities,Reproductive System Disease	Disorder of pregnancy	0.000299			25	16	9	ADM(-2.27),ALDH3A2(+1.32),C16orf45(-1.5),C1S(+1.68),CBX7(-1.67),DLX3(-2.36),FERMT1(+1.5),FOXD3(-1.93),GRB10(+1.26),KDR(+1.35),LOC642361(-1.67),LRIG1(-1.28),MMP15(+1.29),MOCOS(+1.44),MXRA5(+1.51),MYC(-1.46),NOTCH3(+1.22),PAK1(+1.26),PEG10(+1.32),PTGER4(-2.27),SLC39A8(+1.53),THBS2(+1.37),TNC(+1.56),TOP2B(+1.24),TUBB2A(+1.76)
Cancer,Organismal Injury and Abnormalities	Breast or pancreatic cancer	0.000304			123	70	53	ABCA7(-1.34),ABHD2(-1.41),ACLY(+1.29),ADAMTS13(-1.46),ADAMTS17(-1.91),ADAMTS19(+1.27),ADAMTSL1(+1.8),ADCY1(+1.32),AJAP1(+1.55),APLNR(+2.64),APOE(-1.32),ATP2B4(+1.45),ATP5F1A(+1.26),BAD(-1.48),BCL9(+1.27),BTG2(-1.59),CACNA1A(-1.27),CADM2(-1.94),CCND2(+1.53),CD44(+1.7),CDH2(+1.27),CDHR5(+1.64),CDKN1A(-1.6),CHGA(-1.72),CLDN3(-1.57),CLDN7(-1.33),CLIC4(+1.28),COL4A1(+1.27),DGKB(-1.72),DNAJA1(+1.25),DO…
Cancer,Organismal Injury and Abnormalities,Reproductive System Disease	TNM stage III breast cancer	0.00032			6	4	2	FN1(+1.48),KIT(+1.41),LAMA1(+1.28),MYC(-1.46),NEU1(-1.5),RND3(+1.52)
Cancer,Organismal Injury and Abnormalities	Fibrosarcoma	0.00032			6	4	2	CD44(+1.7),CDKN1A(-1.6),KDR(+1.35),KIT(+1.41),MYC(-1.46),TOP2B(+1.24)
Nervous System Development and Function,Organ Morphology,Organismal Development	Morphology of cerebellum	0.00032			10	5	5	BTG2(-1.59),CACNA1A(-1.27),CCND2(+1.53),CSTB(-1.34),KHDRBS2(-1.41),MAP1B(+1.32),NFIA(+1.55),OTX2(-1.49),PHGDH(+1.26),PTCH1(+1.39)
Dermatological Diseases and Conditions,Metabolic Disease,Organismal Injury and Abnormalities	Xanthoma	0.000324			5	4	1	APOE(-1.32),CD44(+1.7),KDR(+1.35),KIT(+1.41),TOP2B(+1.24)
Carbohydrate Metabolism	Metabolism of polysaccharide	0.000325		0.053	14	9	5	APLNR(+2.64),APOE(-1.32),CD44(+1.7),CHGA(-1.72),CHIT1(-2.52),DSEL(+1.37),ENPP1(+1.48),FGF19(+1.67),GRB10(+1.26),NDST2(-1.39),PGM1(+1.46),PPP1R3B(+1.54),PTGER4(-2.27),VCAN(+1.32)
Cell Death and Survival	Apoptosis of B lymphocytes	0.000326		-1.526	9	2	7	BAD(-1.48),BBC3(-1.43),CDKN1A(-1.6),FOSL1(-1.83),LRIG1(-1.28),MYC(-1.46),PDK1(+1.54),PIK3R1(+1.42),TERC(-1.6)
Cell Morphology,Cellular Assembly and Organization,Cellular Development,Cellular Function and Maintenance,Cellular Growth and Proliferation,Nervous System Development and Function,Organismal Development,Tissue Development	Branching of neurons	0.000332		0.663	16	9	7	APOE(-1.32),CACNA1A(-1.27),CDH2(+1.27),CDKN1A(-1.6),EFNB1(+1.32),ERC2(-1.39),ICAM5(-2.03),MAP1B(+1.32),MAPK8IP3(-1.3),NOS1(+1.5),PAK1(+1.26),PFN2(+1.25),RIMS3(+1.33),RYR1(-1.46),SDK2(+1.3),SLIT1(+2.17)
Cellular Development,Cellular Growth and Proliferation,Connective Tissue Development and Function,Hair and Skin Development and Function,Organ Development,Tissue Development	Proliferation of keratinocytes	0.000333		1.03	10	4	6	ALDH3A2(+1.32),CDKN1A(-1.6),CHGA(-1.72),FERMT1(+1.5),FN1(+1.48),LRIG1(-1.28),MYC(-1.46),PTCH1(+1.39),TERC(-1.6),TMC8(-2.28)
Cancer,Cardiovascular Disease,Organismal Injury and Abnormalities	Angiosarcoma	0.000347			7	5	2	CD44(+1.7),CDKN1A(-1.6),KDR(+1.35),KIT(+1.41),TNK1(-1.53),TOP2B(+1.24),TUBB2A(+1.76)
Nervous System Development and Function,Neurological Disease,Organ Morphology,Organismal Development,Organismal Injury and Abnormalities	Abnormal morphology of hippocampus	0.000348			8	2	6	APOE(-1.32),BAD(-1.48),EMX1(-2.0),FEZF1(-1.93),MAP1B(+1.32),MAPK8IP3(-1.3),NFIA(+1.55),OTX2(-1.49)
Skeletal and Muscular System Development and Function	Function of muscle	0.000349		0.032	16	7	9	ADM(-2.27),APLNR(+2.64),APOE(-1.32),CD44(+1.7),CDKN1A(-1.6),CHGA(-1.72),EFNB1(+1.32),GPCPD1(+1.41),IVNS1ABP(+1.34),MYH14(-1.43),NCF1(-2.69),NOS1(+1.5),PIK3R1(+1.42),PTGER4(-2.27),RYR1(-1.46),TERC(-1.6)
Cancer,Organismal Injury and Abnormalities	Growth of tumor	0.000354		0.617	34	19	15	ACLY(+1.29),ADM(-2.27),BBC3(-1.43),BTG2(-1.59),CD44(+1.7),CDHR5(+1.64),CDKN1A(-1.6),COL4A1(+1.27),FEZF1(-1.93),FGF19(+1.67),FN1(+1.48),FOSL1(-1.83),FOXD3(-1.93),KDR(+1.35),KIT(+1.41),LAMB1(+1.37),LRIG1(-1.28),MYC(-1.46),NDUFAF3(-1.55),NKX3-1(-2.15),NOTCH3(+1.22),ODC1(+1.61),PAK1(+1.26),PDK1(+1.54),PEG10(+1.32),PHLDA1(-2.11),PPP2R1A(+1.25),PTCH1(+1.39),PTGER4(-2.27),SLC7A5(+1.42),TERC(-1.6),TNC(+1…
Neurological Disease,Organismal Injury and Abnormalities	Brain lesion	0.000355		0.005	35	20	15	ADAMTS13(-1.46),BTG2(-1.59),CACNA1A(-1.27),CCND2(+1.53),CD44(+1.7),ERC2(-1.39),FBN2(+1.34),FGF19(+1.67),FN1(+1.48),GOLGA6A (includes others)(+2.15),HERC2P3(-1.49),KDR(+1.35),KIT(+1.41),MAD2L1(+1.28),MMP15(+1.29),MYC(-1.46),NANOG(+1.29),NFIA(+1.55),NOS1(+1.5),NOTCH3(+1.22),NPTX1(-2.13),OTX2(-1.49),PALM2-AKAP2(-1.54),PCLO(-1.61),PHLDA1(-2.11),PIK3R1(+1.42),PPP2R1A(+1.25),PTCH1(+1.39),RPL21(+1.34),R…
Cancer,Organismal Injury and Abnormalities	Development of malignant tumor	0.000356		0.463	175	88	87	ABHD2(-1.41),ACLY(+1.29),ADAMTS13(-1.46),ADAMTS19(+1.27),ADAMTSL1(+1.8),ADCY1(+1.32),ADM(-2.27),AJAP1(+1.55),AKAP7(+1.61),AMIGO3(-1.88),AMT(-1.4),APOE(-1.32),ARC(-1.67),ARL10(-1.39),ASNS(+1.38),ATP2B4(+1.45),BAD(-1.48),BBC3(-1.43),BCKDK(-1.37),BCL9(+1.27),BTBD3(+1.3),BTG2(-1.59),C1S(+1.68),CACNA1A(-1.27),CADM2(-1.94),CARS(+1.32),CBX7(-1.67),CCND2(+1.53),CCT8(+1.26),CD44(+1.7),CDH2(+1.27),CDHR5(+1…
Cell Death and Survival	Necrosis	0.000356		-0.911	80	46	34	ACLY(+1.29),ADAMTS13(-1.46),ADCY1(+1.32),ADM(-2.27),APOE(-1.32),ASNS(+1.38),ATP2B4(+1.45),ATP5F1A(+1.26),BAD(-1.48),BBC3(-1.43),BCKDK(-1.37),BTG2(-1.59),CACNA1A(-1.27),CCND2(+1.53),CCT8(+1.26),CD44(+1.7),CDH2(+1.27),CDKN1A(-1.6),CLIC4(+1.28),COL4A1(+1.27),CSTB(-1.34),DANCR(-1.26),EFNB1(+1.32),FDFT1(+1.25),FGF19(+1.67),FN1(+1.48),FOSL1(-1.83),FOXD3(-1.93),FRAT1(-1.75),GLUD1(+1.29),GPS2(-1.38),GRB1…
Cell Death and Survival,Cellular Function and Maintenance	Self-renewal of cells	0.000357		0.534	9	5	4	CD44(+1.7),CDKN1A(-1.6),FOXD3(-1.93),KIT(+1.41),MYC(-1.46),NANOG(+1.29),PIK3R1(+1.42),TERC(-1.6),XRCC6(+1.28)
Cardiovascular System Development and Function,Tissue Morphology	Quantity of endothelial cell lines	0.00036			3	2	1	FN1(+1.48),MYC(-1.46),THBS2(+1.37)
Nervous System Development and Function,Neurological Disease,Organ Morphology,Organismal Development,Organismal Injury and Abnormalities	Lack of dentate gyrus	0.00036			3	0	3	EMX1(-2.0),FEZF1(-1.93),OTX2(-1.49)
Cancer,Hematological Disease,Immunological Disease,Organismal Injury and Abnormalities	Newly diagnosed FLT3-ITD mutation positive acute leukemia	0.00036			3	3	0	KDR(+1.35),KIT(+1.41),TOP2B(+1.24)
Cellular Movement	Migration of granule neuron progenitor cells	0.00036			3	3	0	CDH2(+1.27),EFNB1(+1.32),LAMA1(+1.28)
Cell Cycle,Embryonic Development	Entry into S phase of embryonic cell lines	0.00036			3	1	2	CDKN1A(-1.6),CSTB(-1.34),NANOG(+1.29)
Cancer,Hematological Disease,Immunological Disease,Organismal Injury and Abnormalities	Newly diagnosed FLT3 D835 mutation positive acute myeloid leukemia	0.00036			3	3	0	KDR(+1.35),KIT(+1.41),TOP2B(+1.24)
Cancer,Organismal Injury and Abnormalities	Visceral metastasis	0.00036		-1	19	14	5	ADM(-2.27),BBC3(-1.43),CCND2(+1.53),CD44(+1.7),CDH2(+1.27),CLDN3(-1.57),COL4A1(+1.27),EPB41L3(+1.36),FBN2(+1.34),IVNS1ABP(+1.34),KDR(+1.35),KIT(+1.41),MYC(-1.46),OLFML3(+1.58),PAPSS2(+1.45),PDK1(+1.54),TNFRSF11A(-2.11),TOP2B(+1.24),TUBB2A(+1.76)
Cellular Development,Nervous System Development and Function,Tissue Development	Differentiation of neurons	0.00036		-1.129	19	12	7	APLNR(+2.64),BRINP2(-3.05),BTG2(-1.59),CHRDL1(+1.46),EFNB1(+1.32),EMX1(-2.0),FEZF1(-1.93),FN1(+1.48),HTR7(+2.0),LAMC1(+1.29),MAP1B(+1.32),MAPK8IP3(-1.3),MYC(-1.46),NOS1(+1.5),NOTCH3(+1.22),OTX2(-1.49),PHGDH(+1.26),TNC(+1.56),TUNAR(+1.5)
Cell Death and Survival	Apoptosis of synovial cells	0.00036		-0.481	5	2	3	ADM(-2.27),BBC3(-1.43),CD44(+1.7),FN1(+1.48),MYC(-1.46)
Cancer,Organismal Injury and Abnormalities	Transitional-cell carcinoma	0.000361			15	12	3	CD44(+1.7),CDKN1A(-1.6),CHIT1(-2.52),DLX3(-2.36),FN1(+1.48),KDM3A(+1.59),KDR(+1.35),KIT(+1.41),NOTCH3(+1.22),PAK1(+1.26),PIK3R1(+1.42),PPP2R1A(+1.25),PTCH1(+1.39),TOP2B(+1.24),TUBB2A(+1.76)
Carbohydrate Metabolism	Synthesis of polysaccharide	0.000363		-0.579	12	8	4	APLNR(+2.64),APOE(-1.32),CHGA(-1.72),DSEL(+1.37),ENPP1(+1.48),FGF19(+1.67),GRB10(+1.26),NDST2(-1.39),PGM1(+1.46),PPP1R3B(+1.54),PTGER4(-2.27),VCAN(+1.32)
Cancer,Organismal Injury and Abnormalities	Upper aero-digestive squamous cell carcinoma	0.000366			52	25	27	ABCA7(-1.34),ADAMTS13(-1.46),ADAMTS17(-1.91),ADCY1(+1.32),AKAP7(+1.61),ARC(-1.67),ARHGAP26(-1.42),BCL9(+1.27),BOLA3(-1.48),BRINP2(-3.05),C16orf45(-1.5),CACNA1A(-1.27),CD44(+1.7),CDH2(+1.27),COL4A1(+1.27),DOCK3(-1.39),FBN2(+1.34),FDFT1(+1.25),FN1(+1.48),FOXD3(-1.93),HNRNPC(+1.25),KDR(+1.35),LAMA1(+1.28),LRRC8A(-1.33),LZTR1(-1.38),MACROD2(-1.9),MMP15(+1.29),MOCOS(+1.44),MYH14(-1.43),NASP(+1.25),NDS…
Cancer,Gastrointestinal Disease,Organismal Injury and Abnormalities	Stage IIA-IIIC gastric cancer	0.00037			4	3	1	FEZF1(-1.93),KDR(+1.35),TOP2B(+1.24),TUBB2A(+1.76)
Cancer,Gastrointestinal Disease,Organismal Injury and Abnormalities	Stage III gastric cancer	0.00037			4	3	1	FEZF1(-1.93),KDR(+1.35),TOP2B(+1.24),TUBB2A(+1.76)
Cancer,Neurological Disease,Organismal Injury and Abnormalities	Central nervous system neuroepithelial tumor	0.000378			36	22	14	ADAMTS13(-1.46),CCND2(+1.53),CD44(+1.7),CDKN1A(-1.6),COL4A1(+1.27),ERC2(-1.39),FGF19(+1.67),FN1(+1.48),GOLGA6A (includes others)(+2.15),HERC2P3(-1.49),KDR(+1.35),KIT(+1.41),MMP15(+1.29),MYC(-1.46),NFIA(+1.55),NOS1(+1.5),NOTCH3(+1.22),NPTX1(-2.13),ODC1(+1.61),PALM2-AKAP2(-1.54),PAQR6(+1.48),PCLO(-1.61),PHLDA1(-2.11),PIK3R1(+1.42),POU3F1(-1.83),PPP2R1A(+1.25),PTCH1(+1.39),RPL21(+1.34),RYR1(-1.46),S…
Cancer,Organismal Injury and Abnormalities	Advanced extracranial solid tumor	0.000378		-1	25	17	8	ADM(-2.27),BBC3(-1.43),CACNA1A(-1.27),CCND2(+1.53),CD44(+1.7),CDH2(+1.27),CLDN3(-1.57),COL4A1(+1.27),EPB41L3(+1.36),FBN2(+1.34),FDFT1(+1.25),FEZF1(-1.93),FN1(+1.48),IVNS1ABP(+1.34),KDR(+1.35),KIT(+1.41),LRIG1(-1.28),MYC(-1.46),OLFML3(+1.58),PAPSS2(+1.45),PDK1(+1.54),TNFRSF11A(-2.11),TOP2B(+1.24),TUBB2A(+1.76),VCAN(+1.32)
Cancer,Hematological Disease,Immunological Disease,Organismal Injury and Abnormalities	Diffuse lymphoma	0.000382			27	18	9	ADAMTSL1(+1.8),BBC3(-1.43),CACNA1A(-1.27),CCND2(+1.53),CDHR5(+1.64),DSEL(+1.37),FBN2(+1.34),FERMT1(+1.5),HIST1H1D(+1.34),KIT(+1.41),LPIN1(+1.45),MYC(-1.46),OTX2(-1.49),PCLO(-1.61),PEG10(+1.32),RND3(+1.52),SDK2(+1.3),SHARPIN(-1.39),SHMT2(+1.28),STARD5(-2.04),THBS2(+1.37),TLL2(+1.53),TMEM132D(-1.29),TMEM175(-1.6),TNC(+1.56),TOP2B(+1.24),TUBB2A(+1.76)
Cell Morphology,Cellular Assembly and Organization,Cellular Function and Maintenance,Nervous System Development and Function	Extension of axons	0.000386		1.937	8	6	2	APOE(-1.32),CDH2(+1.27),EFNB1(+1.32),FN1(+1.48),MAP1B(+1.32),NFIA(+1.55),OLFM1(-1.3),PAK1(+1.26)
Carbohydrate Metabolism	Synthesis of glycogen	0.000392		0.44	7	6	1	APLNR(+2.64),CHGA(-1.72),ENPP1(+1.48),FGF19(+1.67),GRB10(+1.26),PGM1(+1.46),PPP1R3B(+1.54)
Skeletal and Muscular System Development and Function	Function of smooth muscle	0.000392			7	2	5	ADM(-2.27),APOE(-1.32),CD44(+1.7),CDKN1A(-1.6),EFNB1(+1.32),NCF1(-2.69),PTGER4(-2.27)
Carbohydrate Metabolism	Internalization of carbohydrate	0.000392		0.431	7	6	1	CD44(+1.7),ENPP1(+1.48),FGF19(+1.67),GRB10(+1.26),MYC(-1.46),PIK3R1(+1.42),VCAN(+1.32)
Cellular Growth and Proliferation	Colony formation of tumor cell lines	0.000395		0.846	16	10	6	BBC3(-1.43),CD44(+1.7),CDKN1A(-1.6),EPB41L3(+1.36),FGF19(+1.67),HIST1H1D(+1.34),KIT(+1.41),MAD2L1(+1.28),MYC(-1.46),NKX3-1(-2.15),NOS1(+1.5),NSMCE3(-1.47),PAK1(+1.26),PIK3R1(+1.42),TSPYL2(-1.5),VCAN(+1.32)
Cardiovascular Disease,Cardiovascular System Development and Function,Organismal Injury and Abnormalities	Abnormal morphology of vasculature	0.000395			16	8	8	ADM(-2.27),APOE(-1.32),CLIC4(+1.28),CRELD1(-1.5),DLX3(-2.36),ENPP1(+1.48),FGF19(+1.67),FN1(+1.48),MAPK8IP3(-1.3),MMP15(+1.29),MYC(-1.46),NCF1(-2.69),NOS1(+1.5),NOTCH3(+1.22),PTGER4(-2.27),THBS2(+1.37)
Cancer,Immunological Disease,Organismal Injury and Abnormalities	Thymic epithelial tumor	0.000403			6	5	1	CD44(+1.7),KDR(+1.35),KIT(+1.41),MYC(-1.46),TOP2B(+1.24),TUBB2A(+1.76)
Cancer,Gastrointestinal Disease,Organismal Injury and Abnormalities	Metastatic gastric cancer	0.000403			6	5	1	CD44(+1.7),FEZF1(-1.93),KDR(+1.35),KIT(+1.41),TOP2B(+1.24),TUBB2A(+1.76)
Cellular Assembly and Organization	Formation of plasma membrane	0.000407		1.132	14	10	4	AMIGO3(-1.88),CACNA1A(-1.27),CD44(+1.7),CDH2(+1.27),CHGA(-1.72),CLDN3(-1.57),COL13A1(+1.62),COL4A1(+1.27),LAMC1(+1.29),NFIA(+1.55),PAK1(+1.26),SDK2(+1.3),THBS2(+1.37),TNC(+1.56)
Cell Death and Survival,Cellular Assembly and Organization,Cellular Development,Nervous System Development and Function,Tissue Development,Tissue Morphology	Regeneration of neurites	0.000417			7	2	5	ADM(-2.27),APOE(-1.32),CDKN1A(-1.6),FERMT1(+1.5),LAMC1(+1.29),MAPK8IP3(-1.3),POU3F1(-1.83)
Cancer,Organismal Injury and Abnormalities	Fibroma	0.000427			8	8	0	CCND2(+1.53),COL13A1(+1.62),COL4A1(+1.27),KDR(+1.35),KIT(+1.41),NOTCH3(+1.22),TOP2B(+1.24),TUBB2A(+1.76)
Cancer,Organismal Injury and Abnormalities,Reproductive System Disease	Prostatic intraepithelial tumor	0.000427			8	4	4	CHGA(-1.72),MXRA5(+1.51),MXRA8(-1.59),MYC(-1.46),NKX3-1(-2.15),PSAT1(+1.42),TOP2B(+1.24),VCAN(+1.32)
Cancer,Neurological Disease,Organismal Injury and Abnormalities	Recurrent brain tumor	0.00043			4	4	0	KDR(+1.35),KIT(+1.41),TOP2B(+1.24),TUBB2A(+1.76)
Cancer,Cellular Development,Organismal Injury and Abnormalities	Immortalization of fibroblasts	0.00043		-0.225	4	1	3	CBX7(-1.67),CCND2(+1.53),CDKN1A(-1.6),MYC(-1.46)
Cellular Movement	Cell movement of ovarian cancer cell lines	0.000434		1.524	6	4	2	CD44(+1.7),CDH2(+1.27),CLDN3(-1.57),CLDN7(-1.33),FN1(+1.48),PAK1(+1.26)
Cellular Development	Immortalization	0.000434		0.5	6	2	4	CBX7(-1.67),CCND2(+1.53),CDKN1A(-1.6),FGF19(+1.67),MYC(-1.46),TERC(-1.6)
Cancer,Organismal Injury and Abnormalities	Thoracic cancer	0.000436		-0.955	65	41	24	ACLY(+1.29),ADAMTS13(-1.46),ADM(-2.27),APOE(-1.32),ASNS(+1.38),BBC3(-1.43),CACNA1A(-1.27),CBX7(-1.67),CCND2(+1.53),CD44(+1.7),CDKN1A(-1.6),CHGA(-1.72),CLDN3(-1.57),COL4A1(+1.27),DNAJA1(+1.25),EPB41L3(+1.36),FBN2(+1.34),FDFT1(+1.25),FERMT1(+1.5),FN1(+1.48),GRB10(+1.26),HERC2P3(-1.49),IVNS1ABP(+1.34),KDR(+1.35),KIFC2(-1.47),KIT(+1.41),LAMC1(+1.29),LDHB(+1.22),MAD2L1(+1.28),MMP15(+1.29),MTHFD2(+1.26…
Nervous System Development and Function,Neurological Disease,Organ Morphology,Organismal Development,Organismal Injury and Abnormalities	Abnormal morphology of cerebral cortex	0.000437			11	4	7	ADCY1(+1.32),APOE(-1.32),BAD(-1.48),EMX1(-2.0),FEZF1(-1.93),HAP1(-1.63),LAMC1(+1.29),MAP1B(+1.32),MAPK8IP3(-1.3),NFIA(+1.55),OTX2(-1.49)
Cell Death and Survival	Neuronal cell death	0.000446		-0.852	27	13	14	ADCY1(+1.32),APOE(-1.32),BAD(-1.48),BBC3(-1.43),BCKDK(-1.37),BTG2(-1.59),CACNA1A(-1.27),CDH2(+1.27),CDKN1A(-1.6),EFNB1(+1.32),FN1(+1.48),FRAT1(-1.75),GLUD1(+1.29),HAP1(-1.63),HLA-F(-1.79),KDR(+1.35),MAP1B(+1.32),NCF1(-2.69),NOS1(+1.5),NPTX1(-2.13),OTX2(-1.49),PAK1(+1.26),PDK1(+1.54),PIK3R1(+1.42),PTCH1(+1.39),SERPINI1(-1.88),XRCC6(+1.28)
Organismal Injury and Abnormalities	Sclerotic lesion	0.000468		1.233	11	8	3	ACAT2(+1.46),ADAMTS13(-1.46),APOE(-1.32),CD44(+1.7),FN1(+1.48),KDR(+1.35),KIT(+1.41),NCF1(-2.69),NOS1(+1.5),TUBB2A(+1.76),VCAN(+1.32)
Developmental Disorder,Hereditary Disorder,Metabolic Disease,Organismal Injury and Abnormalities	Autosomal dominant amyloidosis	0.000475			3	1	2	ABCA7(-1.34),APOE(-1.32),TGFBI(+1.52)
Cell Cycle	Anaphase of tumor cell lines	0.000475			3	2	1	CDKN1A(-1.6),MAD2L1(+1.28),TOP2B(+1.24)
Tissue Morphology	Quantity of tumor cells	0.000485		-0.152	5	2	3	CDKN1A(-1.6),KDR(+1.35),MYC(-1.46),TNFRSF11A(-2.11),VCAN(+1.32)
Cancer,Neurological Disease,Organismal Injury and Abnormalities	Recurrent central nervous system tumor	0.000485			5	5	0	KDR(+1.35),KIT(+1.41),ODC1(+1.61),TOP2B(+1.24),TUBB2A(+1.76)
Cardiovascular Disease,Cardiovascular System Development and Function,Organismal Injury and Abnormalities,Tissue Morphology	Abnormal morphology of artery	0.000485			9	4	5	ADM(-2.27),APOE(-1.32),FGF19(+1.67),FN1(+1.48),MYC(-1.46),NCF1(-2.69),NOS1(+1.5),NOTCH3(+1.22),PTGER4(-2.27)
Cancer,Organismal Injury and Abnormalities	Head and neck squamous cell carcinoma	0.000486			68	35	33	ABCA7(-1.34),ADAMTS13(-1.46),ADAMTS17(-1.91),ADAMTS19(+1.27),ADCY1(+1.32),AKAP7(+1.61),ARC(-1.67),ARHGAP26(-1.42),BCL9(+1.27),BOLA3(-1.48),BRINP2(-3.05),C16orf45(-1.5),CACNA1A(-1.27),CD44(+1.7),CDH2(+1.27),CHIT1(-2.52),COL4A1(+1.27),DOCK3(-1.39),FBN2(+1.34),FDFT1(+1.25),FGF19(+1.67),FN1(+1.48),FOXD3(-1.93),GOLGA6A (includes others)(+2.15),GOLGA8A/GOLGA8B(-1.28),HNRNPC(+1.25),KDR(+1.35),KIT(+1.41)…
Cancer,Organismal Injury and Abnormalities	Synovial sarcoma	0.000496			4	4	0	CD44(+1.7),KDR(+1.35),KIT(+1.41),TOP2B(+1.24)
Organ Morphology,Organismal Development,Reproductive System Development and Function	Mass of placenta	0.000496			4	1	3	ADM(-2.27),APOE(-1.32),GRB10(+1.26),PHLDA3(-1.46)
Amino Acid Metabolism,Small Molecule Biochemistry	Synthesis of glutamine family amino acid	0.000496		1.131	4	3	1	GLUD1(+1.29),MYC(-1.46),NOS1(+1.5),VCAN(+1.32)
Tissue Development	Formation of basement membrane	0.000496			4	3	1	ADM(-2.27),LAMB1(+1.37),LAMC1(+1.29),NOTCH3(+1.22)
Cell Cycle	Cell cycle progression of blood cells	0.000497		-0.739	7	5	2	CD44(+1.7),CDKN1A(-1.6),KIT(+1.41),MAD2L1(+1.28),MYC(-1.46),PDK1(+1.54),PIK3R1(+1.42)
Embryonic Development,Hair and Skin Development and Function,Organ Development,Organismal Development,Tissue Development	Formation of skin	0.00051		0.843	19	11	8	ALDH3A2(+1.32),CCND2(+1.53),CDKN1A(-1.6),CLIC4(+1.28),DLX3(-2.36),FERMT1(+1.5),FN1(+1.48),KDR(+1.35),KIT(+1.41),LPIN1(+1.45),LRIG1(-1.28),LRRC8A(-1.33),MYC(-1.46),PTCH1(+1.39),RND3(+1.52),RYR1(-1.46),SHARPIN(-1.39),TCF15(-1.83),VCAN(+1.32)
Skeletal and Muscular Disorders,Skeletal and Muscular System Development and Function	Abnormal morphology of muscle	0.000516			15	8	7	APOE(-1.32),CDH2(+1.27),CDKN1A(-1.6),CLMP(+1.54),COL13A1(+1.62),ENPP1(+1.48),FN1(+1.48),KDM3A(+1.59),LRRC8A(-1.33),NOTCH3(+1.22),OTX2(-1.49),RYR1(-1.46),TCF15(-1.83),TERC(-1.6),THBS2(+1.37)
Cancer,Organismal Injury and Abnormalities	Mucinous adenocarcinoma	0.000527			7	5	2	APOE(-1.32),CLDN7(-1.33),KDR(+1.35),KIT(+1.41),NOTCH3(+1.22),PPP2R1A(+1.25),TUBB2A(+1.76)
Developmental Disorder,Neurological Disease,Organismal Injury and Abnormalities	Hypoplasia of mesencephalon	0.000529			2	1	1	OTX2(-1.49),PHGDH(+1.26)
Cell Death and Survival	Antiapoptosis of stomach cancer cell lines	0.000529			2	2	0	CD44(+1.7),FN1(+1.48)
Cancer,Organismal Injury and Abnormalities	Metastatic potential of colorectal cancer cell lines	0.000529			2	2	0	FN1(+1.48),NANOG(+1.29)
Cellular Assembly and Organization	Targeting of cellular membrane	0.000529			2	1	1	AKAP7(+1.61),NCF1(-2.69)
Cell Morphology,Cellular Movement,Visual System Development and Function	Cell spreading of eye cell lines	0.000529			2	2	0	FN1(+1.48),TGFBI(+1.52)
Cellular Compromise,Reproductive System Development and Function	Acidification of gonadal cell lines	0.000529			2	2	0	APLNR(+2.64),SLC7A5(+1.42)
Neurological Disease	Action tremor	0.000529			2	0	2	MYC(-1.46),POU3F1(-1.83)
Connective Tissue Disorders,Developmental Disorder,Hereditary Disorder,Ophthalmic Disease,Organismal Injury and Abnormalities	Lattice corneal dystrophy type I	0.000529			2	1	1	APOE(-1.32),TGFBI(+1.52)
Cancer,Organismal Injury and Abnormalities	Chondrosarcoma	0.000533			5	4	1	CDKN1A(-1.6),KDR(+1.35),KIT(+1.41),PTCH1(+1.39),TOP2B(+1.24)
Cellular Assembly and Organization,Cellular Function and Maintenance,Tissue Development	Formation of actin stress fibers	0.000534		0.727	13	10	3	CD44(+1.7),CDKN1A(-1.6),FN1(+1.48),KDR(+1.35),MINK1(-1.26),PAK1(+1.26),PFN2(+1.25),PIK3R1(+1.42),PTGER4(-2.27),PTPRB(+1.91),RND3(+1.52),TGFBI(+1.52),TNC(+1.56)
Nervous System Development and Function,Neurological Disease	Abnormal morphology of nervous system	0.000535			31	17	14	ADCY1(+1.32),APOE(-1.32),BAD(-1.48),CACNA1A(-1.27),CCND2(+1.53),CD44(+1.7),COL13A1(+1.62),CSTB(-1.34),EFNB1(+1.32),EMX1(-2.0),EPB41L3(+1.36),EPS8L2(-1.51),ERC2(-1.39),FEZF1(-1.93),HAP1(-1.63),KHDRBS2(-1.41),LAMC1(+1.29),MAP1B(+1.32),MAPK8IP3(-1.3),NFIA(+1.55),NOS1(+1.5),NPTX1(-2.13),OTX2(-1.49),PFN2(+1.25),PHGDH(+1.26),PTCH1(+1.39),SHISA2(-2.23),TOP2B(+1.24),VCAN(+1.32),WNT5B(+1.68),XRCC6(+1.28)
Organ Morphology,Reproductive System Development and Function	Morphology of placenta	0.00055			9	3	6	ADM(-2.27),APOE(-1.32),DLX3(-2.36),FOXD3(-1.93),GRB10(+1.26),MMP15(+1.29),MYC(-1.46),PEG10(+1.32),PHLDA3(-1.46)
Cellular Assembly and Organization,Cellular Function and Maintenance,Nervous System Development and Function,Tissue Morphology	Quantity of neurites	0.000558		-0.262	7	4	3	APOE(-1.32),ARC(-1.67),HAP1(-1.63),HTR7(+2.0),MAP1B(+1.32),PAK1(+1.26),PFN2(+1.25)
Cancer,Neurological Disease,Organismal Injury and Abnormalities	Glioma cancer	0.000563			34	22	12	ADAMTS13(-1.46),CCND2(+1.53),CD44(+1.7),CDKN1A(-1.6),COL4A1(+1.27),ERC2(-1.39),FGF19(+1.67),FN1(+1.48),GOLGA6A (includes others)(+2.15),KDR(+1.35),KIT(+1.41),MMP15(+1.29),MYC(-1.46),NFIA(+1.55),NOS1(+1.5),NOTCH3(+1.22),NPTX1(-2.13),ODC1(+1.61),PAQR6(+1.48),PCLO(-1.61),PHLDA1(-2.11),PIK3R1(+1.42),POU3F1(-1.83),PPP2R1A(+1.25),RPL21(+1.34),RYR1(-1.46),SERPINI1(-1.88),SHMT2(+1.28),TGFBI(+1.52),TMC8(-…
Cancer,Dermatological Diseases and Conditions,Metabolic Disease,Organismal Injury and Abnormalities	Malignant fibrous histiocytoma	0.000569			4	4	0	CD44(+1.7),KDR(+1.35),KIT(+1.41),TOP2B(+1.24)
Metabolic Disease,Organismal Injury and Abnormalities	Abnormal metabolism	0.00057		0.273	17	13	4	ACAT2(+1.46),ADCY1(+1.32),APOE(-1.32),CD44(+1.7),CDKN1A(-1.6),CHIT1(-2.52),DSEL(+1.37),FDFT1(+1.25),FN1(+1.48),HINT2(-1.67),KDM3A(+1.59),KDR(+1.35),KIT(+1.41),LPIN1(+1.45),NOS1(+1.5),PIK3R1(+1.42),TOP2B(+1.24)
Cancer,Organismal Injury and Abnormalities,Respiratory Disease	Lung cancer	0.000572		0.017	64	40	24	ACLY(+1.29),ADAMTS13(-1.46),ADM(-2.27),APOE(-1.32),ASNS(+1.38),BBC3(-1.43),CACNA1A(-1.27),CBX7(-1.67),CCND2(+1.53),CD44(+1.7),CDKN1A(-1.6),CHGA(-1.72),CLDN3(-1.57),COL4A1(+1.27),DNAJA1(+1.25),EPB41L3(+1.36),FBN2(+1.34),FDFT1(+1.25),FERMT1(+1.5),FN1(+1.48),GRB10(+1.26),HERC2P3(-1.49),IVNS1ABP(+1.34),KDR(+1.35),KIFC2(-1.47),KIT(+1.41),LAMC1(+1.29),LDHB(+1.22),MAD2L1(+1.28),MMP15(+1.29),MTHFD2(+1.26…
Cellular Development,Cellular Growth and Proliferation	Cell proliferation of carcinoma cell lines	0.000575		0.837	20	11	9	ACLY(+1.29),ASNS(+1.38),BAD(-1.48),BBC3(-1.43),CD44(+1.7),CDKN1A(-1.6),DLX3(-2.36),EPB41L3(+1.36),FOSL1(-1.83),HIST1H1D(+1.34),MYC(-1.46),MYH14(-1.43),NASP(+1.25),NOTCH3(+1.22),PAK1(+1.26),PIK3R1(+1.42),SNHG7(-1.58),THBS2(+1.37),TNK1(-1.53),TUBB2A(+1.76)
Cancer,Organismal Injury and Abnormalities	Benign connective or soft tissue neoplasm	0.000582			17	13	4	CCND2(+1.53),COL13A1(+1.62),COL4A1(+1.27),FDFT1(+1.25),KDR(+1.35),KIT(+1.41),MTHFD2(+1.26),MYBL1(-1.45),MYC(-1.46),NOTCH3(+1.22),OLFM1(-1.3),PTGER4(-2.27),TNC(+1.56),TOP2B(+1.24),TUBB2A(+1.76),VCAN(+1.32),WNT5B(+1.68)
Cancer,Organismal Injury and Abnormalities	Tumorigenesis of epithelial neoplasm	0.000603		1.035	174	90	84	ABHD2(-1.41),ACLY(+1.29),ADAMTS13(-1.46),ADAMTS19(+1.27),ADAMTSL1(+1.8),ADCY1(+1.32),ADM(-2.27),AJAP1(+1.55),AKAP7(+1.61),AMIGO3(-1.88),AMT(-1.4),APOE(-1.32),ARC(-1.67),ARL10(-1.39),ASNS(+1.38),ATP2B4(+1.45),BBC3(-1.43),BCKDK(-1.37),BCL9(+1.27),BTBD3(+1.3),C1S(+1.68),CACNA1A(-1.27),CADM2(-1.94),CARS(+1.32),CBX7(-1.67),CCND2(+1.53),CCT8(+1.26),CD44(+1.7),CDH2(+1.27),CDHR5(+1.64),CDKN1A(-1.6),CHGA(…
Cardiovascular Disease	Spontaneous hypertension	0.000611			3	3	0	APLNR(+2.64),ATP2B4(+1.45),NOS1(+1.5)
Amino Acid Metabolism,Small Molecule Biochemistry	Metabolism of glycine	0.000611			3	2	1	AMT(-1.4),PHGDH(+1.26),SHMT2(+1.28)
Cell Cycle	Entry into S phase of muscle cells	0.000611			3	0	3	CDKN1A(-1.6),MYBL1(-1.45),MYC(-1.46)
Carbohydrate Metabolism,Small Molecule Biochemistry	Catabolism of hexose	0.000611			3	1	2	BAD(-1.48),MYC(-1.46),PGM1(+1.46)
Cancer,Hematological Disease,Organismal Injury and Abnormalities	ZMYM2-FGFR1 induced stem cell leukemia lymphoma syndrome	0.000611			3	1	2	CDKN1A(-1.6),MYC(-1.46),NOTCH3(+1.22)
Cancer,Organismal Injury and Abnormalities	Stage III cancer	0.000612			11	8	3	FDFT1(+1.25),FEZF1(-1.93),FN1(+1.48),KDR(+1.35),KIT(+1.41),LAMA1(+1.28),MYC(-1.46),NEU1(-1.5),RND3(+1.52),TOP2B(+1.24),TUBB2A(+1.76)
Cell Death and Survival	Cell viability of breast cancer cell lines	0.000617		-0.675	12	4	8	BTG2(-1.59),CD44(+1.7),CDKN1A(-1.6),FN1(+1.48),MAD2L1(+1.28),MYC(-1.46),NME3(-1.33),PDK1(+1.54),TERC(-1.6),TNK1(-1.53),TOB1(-1.53),YPEL3(-1.69)
Cellular Development,Cellular Growth and Proliferation	Cell proliferation of ovarian cancer cell lines	0.000623		0.72	9	5	4	CD44(+1.7),CDKN1A(-1.6),FN1(+1.48),FOSL1(-1.83),HIST1H1D(+1.34),LRIG1(-1.28),MYC(-1.46),NOTCH3(+1.22),PAK1(+1.26)
Developmental Disorder,Embryonic Development,Organismal Development,Tissue Morphology	Abnormal morphology of embryonic tissue	0.000624			23	10	13	ADM(-2.27),ARC(-1.67),CACNA1A(-1.27),CCND2(+1.53),CDH2(+1.27),CDKN1A(-1.6),EFNB1(+1.32),FEZF1(-1.93),FN1(+1.48),FOXD3(-1.93),HAP1(-1.63),HIST1H1D(+1.34),LAMA1(+1.28),LAMC1(+1.29),MAD2L1(+1.28),MAPK8IP3(-1.3),MYC(-1.46),NOTCH3(+1.22),OTX2(-1.49),TCF15(-1.83),TMEM107(-1.86),TOP2B(+1.24),ZFPM1(-1.52)
Cancer,Gastrointestinal Disease,Hepatic System Disease,Organismal Injury and Abnormalities	Hepatoblastoma	0.000639			5	4	1	KDR(+1.35),KIT(+1.41),MYC(-1.46),TOP2B(+1.24),TUBB2A(+1.76)
Cancer,Organismal Injury and Abnormalities	Unresectable advanced soft tissue sarcoma	0.00065			4	4	0	KDR(+1.35),KIT(+1.41),TOP2B(+1.24),TUBB2A(+1.76)
Developmental Disorder,Nervous System Development and Function,Neurological Disease,Organ Morphology,Organismal Development,Organismal Injury and Abnormalities	Agenesis of corpus callosum	0.00065			4	3	1	EFNB1(+1.32),EMX1(-2.0),MAP1B(+1.32),NFIA(+1.55)
Cancer,Connective Tissue Disorders,Organismal Injury and Abnormalities	Metastatic liposarcoma	0.00065			4	4	0	KDR(+1.35),KIT(+1.41),TOP2B(+1.24),TUBB2A(+1.76)
Cardiovascular System Development and Function,Skeletal and Muscular System Development and Function	Function of vascular smooth muscle	0.00065			4	1	3	APOE(-1.32),CD44(+1.7),CDKN1A(-1.6),NCF1(-2.69)
Cancer,Organismal Injury and Abnormalities,Respiratory Disease	Respiratory system tumor	0.000652		-0.484	77	45	32	ABCA7(-1.34),ACLY(+1.29),ADAMTS13(-1.46),ADCY1(+1.32),ADM(-2.27),APOE(-1.32),ASNS(+1.38),BBC3(-1.43),BRINP2(-3.05),CACNA1A(-1.27),CBX7(-1.67),CCND2(+1.53),CD44(+1.7),CDKN1A(-1.6),CHGA(-1.72),CLDN3(-1.57),COL4A1(+1.27),DNAJA1(+1.25),DOCK3(-1.39),EPB41L3(+1.36),FBN2(+1.34),FDFT1(+1.25),FERMT1(+1.5),FN1(+1.48),GRB10(+1.26),HERC2P3(-1.49),IVNS1ABP(+1.34),KDR(+1.35),KIFC2(-1.47),KIT(+1.41),LAMC1(+1.29…
Cell Morphology,Cellular Assembly and Organization,Cellular Function and Maintenance,Nervous System Development and Function	Extension of neurites	0.000661		1.479	10	6	4	APOE(-1.32),CDH2(+1.27),CDKN1A(-1.6),EFNB1(+1.32),FN1(+1.48),HAP1(-1.63),MAP1B(+1.32),NFIA(+1.55),OLFM1(-1.3),PAK1(+1.26)
Cell Cycle	Cell cycle progression	0.000667		-0.011	37	21	16	ADM(-2.27),APOE(-1.32),ASNS(+1.38),BAD(-1.48),BRINP2(-3.05),BTG2(-1.59),CBX7(-1.67),CCND2(+1.53),CD44(+1.7),CDKN1A(-1.6),CSTB(-1.34),DANCR(-1.26),FOSL1(-1.83),FOXD3(-1.93),GRB10(+1.26),KDR(+1.35),KIT(+1.41),LRIG1(-1.28),MAD2L1(+1.28),MYC(-1.46),MYH14(-1.43),NANOG(+1.29),NASP(+1.25),NKX3-1(-2.15),NOTCH3(+1.22),NUCKS1(+1.26),PAK1(+1.26),PDK1(+1.54),PIK3R1(+1.42),PPP2R1A(+1.25),PTCH1(+1.39),PTPRB(+1…
Organismal Injury and Abnormalities,Renal and Urological Disease	Renal lesion	0.000668		0.277	41	22	19	ADM(-2.27),APOE(-1.32),ARHGAP26(-1.42),ASNS(+1.38),BTG2(-1.59),C1S(+1.68),CADM2(-1.94),CBX7(-1.67),CCND2(+1.53),CD44(+1.7),CDKN1A(-1.6),FAM78A(-1.68),FBN2(+1.34),FDFT1(+1.25),FGF19(+1.67),FN1(+1.48),GOLGA6A (includes others)(+2.15),GPS2(-1.38),KDR(+1.35),KIFC2(-1.47),KIT(+1.41),LAMC1(+1.29),MOCOS(+1.44),MYC(-1.46),NASP(+1.25),NFIA(+1.55),PAK1(+1.26),PALM2-AKAP2(-1.54),PCLO(-1.61),PHLDA1(-2.11),PI…
Organismal Development	Abnormal morphology of body cavity	0.000671			49	24	25	ABCA7(-1.34),ADM(-2.27),APLNR(+2.64),APOE(-1.32),BBC3(-1.43),CCND2(+1.53),CD44(+1.7),CDH2(+1.27),CDKN1A(-1.6),CHGA(-1.72),CLDN7(-1.33),CLMP(+1.54),DLX3(-2.36),DNAJA1(+1.25),FDFT1(+1.25),FERMT1(+1.5),FGF19(+1.67),FN1(+1.48),FOSL1(-1.83),HINT2(-1.67),HIST1H1D(+1.34),KIT(+1.41),LAMB1(+1.37),LAMC1(+1.29),LRRC8A(-1.33),MAPK8IP3(-1.3),MMP15(+1.29),MTHFD2(+1.26),MYBL1(-1.45),MYC(-1.46),MYH14(-1.43),NCF1…
Cancer,Organismal Injury and Abnormalities,Renal and Urological Disease	Urothelial cancer	0.000674			15	10	5	BTG2(-1.59),CD44(+1.7),CDKN1A(-1.6),CHIT1(-2.52),DLX3(-2.36),KDM3A(+1.59),KDR(+1.35),KIT(+1.41),NOTCH3(+1.22),PAK1(+1.26),PIK3R1(+1.42),POU3F1(-1.83),PPP2R1A(+1.25),TOP2B(+1.24),TUBB2A(+1.76)
Cellular Development,Cellular Growth and Proliferation,Organ Development,Skeletal and Muscular System Development and Function,Tissue Development	Proliferation of muscle cells	0.000677		0.51	17	10	7	ADM(-2.27),APOE(-1.32),CDKN1A(-1.6),FN1(+1.48),KIT(+1.41),LAMA1(+1.28),MYC(-1.46),NCF1(-2.69),NDRG4(-1.42),NOS1(+1.5),NOTCH3(+1.22),ODC1(+1.61),PAK1(+1.26),PIK3R1(+1.42),TERC(-1.6),TNC(+1.56),VCAN(+1.32)
Cancer,Gastrointestinal Disease,Organismal Injury and Abnormalities	Colorectal carcinoma	0.000679			114	58	56	ABHD2(-1.41),ACLY(+1.29),ADAMTS13(-1.46),ADM(-2.27),AJAP1(+1.55),AKAP7(+1.61),AMIGO3(-1.88),ARC(-1.67),ARL10(-1.39),ASNS(+1.38),ATP2B4(+1.45),BCKDK(-1.37),BCL9(+1.27),BTBD3(+1.3),CACNA1A(-1.27),CADM2(-1.94),CARS(+1.32),CD44(+1.7),CDH2(+1.27),CDHR5(+1.64),CHGA(-1.72),CHIT1(-2.52),CLMN(+1.34),DGKB(-1.72),DNAJA1(+1.25),DOCK3(-1.39),DSEL(+1.37),EPB41L3(+1.36),ERC2(-1.39),FAM78A(-1.68),FBN2(+1.34),FBX…
Cell Morphology,Cellular Function and Maintenance	Permeability of cells	0.000691		-0.563	8	7	1	ADM(-2.27),CLMP(+1.54),COL4A1(+1.27),KDR(+1.35),LAMA1(+1.28),PAK1(+1.26),PTPRB(+1.91),TGFBI(+1.52)
Cell Death and Survival	Apoptosis of B-lymphocyte derived cell lines	0.000691		-0.892	8	5	3	BAD(-1.48),CCND2(+1.53),CD44(+1.7),CDKN1A(-1.6),FN1(+1.48),KIT(+1.41),MYC(-1.46),TNC(+1.56)
Cancer,Gastrointestinal Disease,Hepatic System Disease,Organismal Injury and Abnormalities	Development of hepatocellular carcinoma	0.000696		0.624	7	3	4	CBX7(-1.67),CDKN1A(-1.6),FGF19(+1.67),MYC(-1.46),PIK3R1(+1.42),TNK1(-1.53),VCAN(+1.32)
Cancer,Gastrointestinal Disease,Organismal Injury and Abnormalities	Intestinal adenoma	0.000697			11	8	3	CD44(+1.7),CLMN(+1.34),EPB41L3(+1.36),LRIG1(-1.28),ODC1(+1.61),PHLDA1(-2.11),PIK3R1(+1.42),PSAT1(+1.42),RND3(+1.52),SLC7A5(+1.42),TNK1(-1.53)
Nervous System Development and Function,Neurological Disease,Organ Morphology,Organismal Development,Organismal Injury and Abnormalities	Abnormal morphology of olfactory bulb	0.000698			5	3	2	FEZF1(-1.93),MAP1B(+1.32),OTX2(-1.49),PHGDH(+1.26),TOP2B(+1.24)
Neurological Disease	Progressive neurological disorder	0.000716			25	15	10	ADAMTSL1(+1.8),APOE(-1.32),BAD(-1.48),CACNA1A(-1.27),CD44(+1.7),CDKN1A(-1.6),CHGA(-1.72),CSTB(-1.34),EPS8L2(-1.51),FDFT1(+1.25),GPS2(-1.38),HLA-F(-1.79),KDR(+1.35),KIT(+1.41),LDHB(+1.22),MAP1B(+1.32),MTHFD2(+1.26),NOS1(+1.5),PAK1(+1.26),PAQR6(+1.48),PCLO(-1.61),TNC(+1.56),TOP2B(+1.24),TUBA1B(+1.27),TUBB2A(+1.76)
Cancer,Organismal Injury and Abnormalities,Renal and Urological Disease	Stage II renal cancer	0.000739			4	4	0	KDR(+1.35),KIT(+1.41),TOP2B(+1.24),TUBB2A(+1.76)
Cancer,Neurological Disease,Organismal Injury and Abnormalities	Recurrent glioma	0.000739			4	4	0	KDR(+1.35),ODC1(+1.61),TOP2B(+1.24),TUBB2A(+1.76)
Cell Cycle,Embryonic Development	S phase of embryonic cell lines	0.000739		0.025	4	1	3	CDKN1A(-1.6),CSTB(-1.34),MYC(-1.46),NANOG(+1.29)
Cancer,Organismal Injury and Abnormalities,Renal and Urological Disease	Stage I renal cancer	0.000739			4	4	0	KDR(+1.35),KIT(+1.41),TOP2B(+1.24),TUBB2A(+1.76)
Cancer,Organismal Injury and Abnormalities,Reproductive System Disease	Gestational trophoblastic neoplasm	0.000739			4	3	1	PAK1(+1.26),PTGER4(-2.27),TOP2B(+1.24),TUBB2A(+1.76)
Cell Death and Survival	Cell death of bone marrow cell lines	0.000757		-0.943	6	3	3	BAD(-1.48),CCND2(+1.53),KIT(+1.41),MYC(-1.46),NME3(-1.33),PPP2R1A(+1.25)
Cancer,Organismal Injury and Abnormalities	Stage IIIA cancer	0.000757			6	5	1	FDFT1(+1.25),FEZF1(-1.93),KDR(+1.35),KIT(+1.41),TOP2B(+1.24),TUBB2A(+1.76)
Cell Morphology,Cellular Assembly and Organization,Cellular Development,Cellular Function and Maintenance,Cellular Growth and Proliferation,Embryonic Development,Nervous System Development and Function,Organismal Development,Tissue Development	Branching of neurites	0.000759		0.32	15	9	6	APOE(-1.32),CACNA1A(-1.27),CDH2(+1.27),CDKN1A(-1.6),EFNB1(+1.32),ICAM5(-2.03),MAP1B(+1.32),MAPK8IP3(-1.3),NOS1(+1.5),PAK1(+1.26),PFN2(+1.25),RIMS3(+1.33),RYR1(-1.46),SDK2(+1.3),SLIT1(+2.17)
Cancer,Endocrine System Disorders,Organismal Injury and Abnormalities,Reproductive System Disease	High-grade serous ovarian carcinoma	0.000761			5	5	0	KDR(+1.35),THBS2(+1.37),TOP2B(+1.24),TUBB2A(+1.76),VCAN(+1.32)
Cell-To-Cell Signaling and Interaction	Binding of connective tissue cells	0.000762	Increased	2.309	10	8	2	ADM(-2.27),APOE(-1.32),CD44(+1.7),CDH2(+1.27),CDHR5(+1.64),FN1(+1.48),TGFBI(+1.52),THBS2(+1.37),TNC(+1.56),VCAN(+1.32)
Developmental Disorder	Agenesis	0.000767			11	6	5	EFNB1(+1.32),EMX1(-2.0),LAMC1(+1.29),MAP1B(+1.32),MYBL1(-1.45),MYC(-1.46),NFIA(+1.55),OTX2(-1.49),TGFBI(+1.52),TNFRSF11A(-2.11),XRCC6(+1.28)
Cancer,Endocrine System Disorders,Gastrointestinal Disease,Organismal Injury and Abnormalities	Non-functional pancreatic neuroendocrine tumor	0.00077			3	2	1	CHGA(-1.72),KDR(+1.35),KIT(+1.41)
Cancer,Endocrine System Disorders,Gastrointestinal Disease,Organismal Injury and Abnormalities	Functional pancreatic endocrine tumor	0.00077			3	2	1	CHGA(-1.72),KDR(+1.35),KIT(+1.41)
Cancer,Dermatological Diseases and Conditions,Organismal Injury and Abnormalities	Dermatofibrosarcoma	0.00077			3	3	0	CD44(+1.7),KIT(+1.41),TOP2B(+1.24)
Cell-To-Cell Signaling and Interaction,Cellular Assembly and Organization,Cellular Function and Maintenance	Formation of focal complexes	0.00077			3	3	0	EFNB1(+1.32),FN1(+1.48),PAK1(+1.26)
Cardiovascular System Development and Function	Morphology of vasculature	0.000785			17	9	8	ADM(-2.27),APOE(-1.32),CLIC4(+1.28),CRELD1(-1.5),DLX3(-2.36),ENPP1(+1.48),FGF19(+1.67),FN1(+1.48),KDR(+1.35),MAPK8IP3(-1.3),MMP15(+1.29),MYC(-1.46),NCF1(-2.69),NOS1(+1.5),NOTCH3(+1.22),PTGER4(-2.27),THBS2(+1.37)
Carbohydrate Metabolism	Catabolism of carbohydrate	0.000792			8	3	5	APOE(-1.32),BAD(-1.48),CD44(+1.7),CHIT1(-2.52),MYC(-1.46),NEU1(-1.5),PGM1(+1.46),PPP1R3B(+1.54)
Cancer,Hematological Disease,Immunological Disease,Organismal Injury and Abnormalities	Myeloid leukemia	0.0008			51	28	23	ABHD2(-1.41),ADAMTSL1(+1.8),ADCY1(+1.32),APLNR(+2.64),ARHGAP26(-1.42),ATP2B4(+1.45),BBC3(-1.43),BTBD3(+1.3),BTG2(-1.59),CACNA1A(-1.27),CADM2(-1.94),CCND2(+1.53),CD44(+1.7),CDKN1A(-1.6),CHIT1(-2.52),CLDN7(-1.33),CLMP(+1.54),DGKB(-1.72),DNAJA1(+1.25),GOLGA6A (includes others)(+2.15),GOLGA8A/GOLGA8B(-1.28),HERC2P3(-1.49),IL17RC(-1.89),KDM3A(+1.59),KDR(+1.35),KIT(+1.41),LAMA1(+1.28),LDHB(+1.22),LRIG1…
Cancer,Gastrointestinal Disease,Organismal Injury and Abnormalities	Oral cancer	0.00081			38	21	17	ADAMTS17(-1.91),ADAMTSL1(+1.8),AKAP7(+1.61),ARHGAP26(-1.42),BCL9(+1.27),BOLA3(-1.48),C16orf45(-1.5),CACNA1A(-1.27),CD44(+1.7),CDH2(+1.27),COL4A1(+1.27),FDFT1(+1.25),FN1(+1.48),FOXD3(-1.93),HNRNPC(+1.25),KDR(+1.35),LAMA1(+1.28),LRRC8A(-1.33),MMP15(+1.29),MYC(-1.46),MYH14(-1.43),NASP(+1.25),NDST2(-1.39),NOTCH3(+1.22),OTX2(-1.49),PAQR6(+1.48),PIK3R1(+1.42),PTCH1(+1.39),PTPRB(+1.91),PURG(-1.46),RND3(…
Dermatological Diseases and Conditions,Organismal Injury and Abnormalities	Hyperkeratosis	0.000817		0.447	7	3	4	APOE(-1.32),ENPP1(+1.48),FERMT1(+1.5),FN1(+1.48),LRIG1(-1.28),LRRC8A(-1.33),MYC(-1.46)
Cancer,Organismal Injury and Abnormalities	Stage I cancer	0.000823			9	7	2	CD44(+1.7),FDFT1(+1.25),FEZF1(-1.93),FN1(+1.48),KDR(+1.35),KIT(+1.41),PTGER4(-2.27),TOP2B(+1.24),TUBB2A(+1.76)
Cancer,Neurological Disease,Organismal Injury and Abnormalities	Neurogenic tumor	0.000828			8	5	3	ADM(-2.27),BBC3(-1.43),CD44(+1.7),KDR(+1.35),KIT(+1.41),MYC(-1.46),TOP2B(+1.24),TUBB2A(+1.76)
Cancer,Gastrointestinal Disease,Hepatic System Disease,Organismal Injury and Abnormalities	Development of liver tumor	0.000828		0.246	8	3	5	CBX7(-1.67),CDKN1A(-1.6),FGF19(+1.67),MYC(-1.46),PIK3R1(+1.42),TERC(-1.6),TNK1(-1.53),VCAN(+1.32)
Cancer,Connective Tissue Disorders,Organismal Injury and Abnormalities,Skeletal and Muscular Disorders	Skeletal metastasis	0.000828			5	4	1	FDFT1(+1.25),KDR(+1.35),KIT(+1.41),RYR1(-1.46),TUBB2A(+1.76)
Cancer,Organismal Injury and Abnormalities	Adenoma	0.000831		1.023	18	11	7	BBC3(-1.43),CBX7(-1.67),CD44(+1.7),CDH2(+1.27),CLMN(+1.34),EPB41L3(+1.36),GNB4(+1.32),LRIG1(-1.28),MYC(-1.46),ODC1(+1.61),PHLDA1(-2.11),PIK3R1(+1.42),POU3F1(-1.83),PSAT1(+1.42),RND3(+1.52),SLC7A5(+1.42),TNK1(-1.53),TUBB2A(+1.76)
Cellular Movement,Embryonic Development	Invasion of embryonic cell lines	0.000835		0.152	4	3	1	FOSL1(-1.83),NANOG(+1.29),ODC1(+1.61),RND3(+1.52)
Amino Acid Metabolism,Small Molecule Biochemistry	Metabolism of serine family amino acid	0.000835			4	3	1	AMT(-1.4),PHGDH(+1.26),PSAT1(+1.42),SHMT2(+1.28)
Cancer,Organismal Injury and Abnormalities	Giant-cell tumor	0.000835			4	4	0	FDFT1(+1.25),KDR(+1.35),KIT(+1.41),TOP2B(+1.24)
Cancer,Organismal Injury and Abnormalities,Renal and Urological Disease	Stage III renal cancer	0.000835			4	4	0	KDR(+1.35),KIT(+1.41),TOP2B(+1.24),TUBB2A(+1.76)
Cellular Development,Embryonic Development,Hair and Skin Development and Function,Organ Development,Organismal Development,Tissue Development	Differentiation of skin	0.000845		0.368	10	6	4	CDKN1A(-1.6),CLIC4(+1.28),DLX3(-2.36),FN1(+1.48),KIT(+1.41),LPIN1(+1.45),LRIG1(-1.28),MYC(-1.46),PTCH1(+1.39),RND3(+1.52)
Cancer,Organismal Injury and Abnormalities,Renal and Urological Disease	Bladder carcinoma	0.000858			37	21	16	BCL9(+1.27),CACNA1A(-1.27),CARS(+1.32),CD44(+1.7),CDKN1A(-1.6),CHIT1(-2.52),CRELD1(-1.5),DLX3(-2.36),EPS8L2(-1.51),FBN2(+1.34),HCFC1R1(-1.42),HIST1H1D(+1.34),IL17RC(-1.89),KDM3A(+1.59),KDR(+1.35),KHDRBS2(-1.41),KIT(+1.41),LAMC1(+1.29),LPIN1(+1.45),LZTR1(-1.38),MT1H(-2.24),NDRG4(-1.42),NOS1(+1.5),NOTCH3(+1.22),PAK1(+1.26),PCLO(-1.61),PHLDA3(-1.46),PIK3R1(+1.42),PPP2R1A(+1.25),PTCH1(+1.39),SETD4(+1…
Nervous System Development and Function,Organ Morphology,Organismal Development	Size of brain	0.000875			10	5	5	BTG2(-1.59),HAP1(-1.63),KHDRBS2(-1.41),LAMC1(+1.29),MAP1B(+1.32),MAPK8IP3(-1.3),OTX2(-1.49),PHGDH(+1.26),PTCH1(+1.39),TOP2B(+1.24)
Cancer,Organismal Injury and Abnormalities,Tissue Morphology	Quantity of tumor	0.000875		-1.362	10	6	4	CDKN1A(-1.6),DANCR(-1.26),FERMT1(+1.5),IL17RC(-1.89),IVNS1ABP(+1.34),KIT(+1.41),MYC(-1.46),ODC1(+1.61),PIK3R1(+1.42),TOP2B(+1.24)
Dermatological Diseases and Conditions,Organ Morphology,Organismal Injury and Abnormalities	Abnormal morphology of skin	0.000876			12	3	9	APOE(-1.32),CDKN1A(-1.6),CLDN7(-1.33),EFNB1(+1.32),FERMT1(+1.5),HAP1(-1.63),LRIG1(-1.28),LRRC8A(-1.33),MYBL1(-1.45),PHGDH(+1.26),TCF15(-1.83),TERC(-1.6)
Cancer,Organismal Injury and Abnormalities	Development of carcinoma	0.00088		1.336	171	88	83	ABHD2(-1.41),ACLY(+1.29),ADAMTS13(-1.46),ADAMTS19(+1.27),ADAMTSL1(+1.8),ADCY1(+1.32),ADM(-2.27),AJAP1(+1.55),AKAP7(+1.61),AMIGO3(-1.88),AMT(-1.4),APOE(-1.32),ARC(-1.67),ARL10(-1.39),ASNS(+1.38),ATP2B4(+1.45),BCKDK(-1.37),BCL9(+1.27),BTBD3(+1.3),C1S(+1.68),CACNA1A(-1.27),CADM2(-1.94),CARS(+1.32),CBX7(-1.67),CCND2(+1.53),CCT8(+1.26),CD44(+1.7),CDH2(+1.27),CDHR5(+1.64),CDKN1A(-1.6),CHGA(-1.72),CHIT1…
Cardiovascular System Development and Function,Cellular Movement	Cell movement of endothelial cells	0.000889		1.065	17	11	6	ADM(-2.27),APOE(-1.32),ATP5F1A(+1.26),CD44(+1.7),CDH2(+1.27),CHGA(-1.72),COL4A1(+1.27),EFNB1(+1.32),FN1(+1.48),HTR7(+2.0),KDR(+1.35),MYC(-1.46),NEU1(-1.5),NPTX1(-2.13),SLIT1(+2.17),TGFBI(+1.52),THBS2(+1.37)
Cell Cycle	Interphase	0.000895		0.542	28	14	14	APOE(-1.32),BAD(-1.48),BTG2(-1.59),CCND2(+1.53),CD44(+1.7),CDKN1A(-1.6),CSTB(-1.34),DANCR(-1.26),DLX3(-2.36),FN1(+1.48),FOXD3(-1.93),GPS2(-1.38),GRB10(+1.26),KDR(+1.35),KIT(+1.41),LPIN1(+1.45),MAD2L1(+1.28),MYBL1(-1.45),MYC(-1.46),NANOG(+1.29),NASP(+1.25),PAK1(+1.26),PHLDA1(-2.11),PIK3R1(+1.42),PPP2R1A(+1.25),PTCH1(+1.39),SNHG7(-1.58),TOB1(-1.53)
Cell-To-Cell Signaling and Interaction,Cellular Assembly and Organization,Cellular Function and Maintenance	Development of gap junctions	0.000901		1.206	12	9	3	AMIGO3(-1.88),CACNA1A(-1.27),CD44(+1.7),CDH2(+1.27),CHGA(-1.72),COL4A1(+1.27),LAMC1(+1.29),NFIA(+1.55),PAK1(+1.26),SDK2(+1.3),THBS2(+1.37),TNC(+1.56)
Cell Cycle	Senescence of cells	0.000906		-0.702	14	7	7	ACLY(+1.29),APOE(-1.32),CBX7(-1.67),CDKN1A(-1.6),CHRDL1(+1.46),MYC(-1.46),NCF1(-2.69),NKX3-1(-2.15),NOTCH3(+1.22),PAK1(+1.26),UQCRFS1(+1.33),VCAN(+1.32),XRCC6(+1.28),YPEL3(-1.69)
Cancer,Organismal Injury and Abnormalities,Reproductive System Disease	Androgen-independent prostate tumor	0.000917			6	6	0	FDFT1(+1.25),KDM3A(+1.59),KDR(+1.35),KIT(+1.41),TOP2B(+1.24),TUBB2A(+1.76)
Cell Death and Survival,Skeletal and Muscular Disorders	Cell death of muscle cell lines	0.000917		-0.555	6	3	3	BAD(-1.48),CDKN1A(-1.6),MYC(-1.46),NOTCH3(+1.22),PIK3R1(+1.42),SLK(+1.26)
Cellular Development,Cellular Growth and Proliferation	Cell proliferation of melanoma cell lines	0.000936		0.598	10	6	4	BAD(-1.48),CD44(+1.7),FOXD3(-1.93),GDF3(+1.89),KIT(+1.41),MYC(-1.46),NOTCH3(+1.22),PHGDH(+1.26),TERC(-1.6),VCAN(+1.32)
Cancer,Organismal Injury and Abnormalities,Reproductive System Disease	Endometrial clear cell carcinoma	0.000941			4	4	0	PIK3R1(+1.42),PPP2R1A(+1.25),TOP2B(+1.24),TUBB2A(+1.76)
Nervous System Development and Function,Neurological Disease,Organ Morphology,Organismal Development,Organismal Injury and Abnormalities	Abnormal morphology of thalamus	0.000941			4	1	3	ADCY1(+1.32),FEZF1(-1.93),MAPK8IP3(-1.3),OTX2(-1.49)
Metabolic Disease,Organismal Injury and Abnormalities	Disorder of lipid metabolism	0.000943		0.273	13	11	2	ACAT2(+1.46),APOE(-1.32),CD44(+1.7),CHIT1(-2.52),FDFT1(+1.25),FN1(+1.48),KDM3A(+1.59),KDR(+1.35),KIT(+1.41),LPIN1(+1.45),NOS1(+1.5),PIK3R1(+1.42),TOP2B(+1.24)
Cardiovascular Disease,Cardiovascular System Development and Function,Organ Morphology,Organismal Development,Organismal Injury and Abnormalities,Tissue Morphology	Abnormal morphology of coronary artery	0.000953			3	1	2	ADM(-2.27),APOE(-1.32),NOS1(+1.5)
Embryonic Development,Organ Development,Organismal Development,Reproductive System Development and Function,Tissue Development	Formation of labyrinthine zone of placenta	0.000953			3	1	2	DLX3(-2.36),FOSL1(-1.83),MMP15(+1.29)
Cancer,Gastrointestinal Disease,Hepatic System Disease,Organismal Injury and Abnormalities	Locally advanced hepatocellular carcinoma	0.000953			3	3	0	KDR(+1.35),KIT(+1.41),TOP2B(+1.24)
Cancer,Dermatological Diseases and Conditions,Organismal Injury and Abnormalities	Papilloma	0.000985		-0.391	8	5	3	CDKN1A(-1.6),GSTO1(+1.4),IL17RC(-1.89),KDR(+1.35),MYC(-1.46),ODC1(+1.61),PTCH1(+1.39),THBS2(+1.37)
Cell-To-Cell Signaling and Interaction,Cellular Assembly and Organization,Cellular Function and Maintenance	Assembly of intercellular junctions	0.000992		0.785	13	9	4	AMIGO3(-1.88),CACNA1A(-1.27),CD44(+1.7),CDH2(+1.27),CHGA(-1.72),CLDN3(-1.57),COL4A1(+1.27),LAMC1(+1.29),NFIA(+1.55),PAK1(+1.26),SDK2(+1.3),THBS2(+1.37),TNC(+1.56)
Cellular Movement	Migration of connective tissue cells	0.00104		1.004	10	5	5	APOE(-1.32),CD44(+1.7),CDKN1A(-1.6),FN1(+1.48),FOSL1(-1.83),MYC(-1.46),NCF1(-2.69),PAK1(+1.26),RND3(+1.52),THBS2(+1.37)
Cardiovascular System Development and Function,Cell Morphology,Cellular Development,Organismal Development,Tissue Development	Branching of endothelial cells	0.00104		0.676	6	5	1	ADM(-2.27),CD44(+1.7),FN1(+1.48),KDR(+1.35),TGFBI(+1.52),TNC(+1.56)
Cell Cycle	Senescence of ovarian cancer cell lines	0.00105			2	0	2	CDKN1A(-1.6),MYC(-1.46)
Cancer,Organismal Injury and Abnormalities	Tumorigenesis of lymphoma cell lines	0.00105			2	1	1	CD44(+1.7),CDKN1A(-1.6)
Embryonic Development	Maintenance of embryonic tissue	0.00105			2	0	2	CDKN1A(-1.6),FOXD3(-1.93)
Nervous System Development and Function,Neurological Disease,Organ Morphology,Organismal Development,Organismal Injury and Abnormalities	Lack of Fimbria hippocampi	0.00105			2	0	2	EMX1(-2.0),OTX2(-1.49)
Developmental Disorder,Hereditary Disorder,Metabolic Disease,Ophthalmic Disease,Organismal Injury and Abnormalities	Familial ocular amyloidosis	0.00105			2	1	1	APOE(-1.32),TGFBI(+1.52)
Cell Morphology	Morphology of bladder cancer cell lines	0.00105			2	0	2	CDKN1A(-1.6),FOSL1(-1.83)
Nervous System Development and Function,Neurological Disease,Organ Morphology,Organismal Development,Organismal Injury and Abnormalities	Abnormal morphology of parietal lobe	0.00105			2	1	1	MAP1B(+1.32),MAPK8IP3(-1.3)
Cell Morphology,Cellular Function and Maintenance,Tissue Morphology	Permeability of connective tissue cells	0.00105			2	2	0	COL4A1(+1.27),LAMA1(+1.28)
Cell Cycle,Hair and Skin Development and Function	Entry into S phase of skin cell lines	0.00105			2	1	1	FN1(+1.48),MYC(-1.46)
Cancer,Cellular Development,Cellular Growth and Proliferation,Organismal Injury and Abnormalities,Tissue Morphology,Tumor Morphology	Quantity of cancer stem cells	0.00105			2	1	1	KDR(+1.35),TNFRSF11A(-2.11)
Cardiovascular Disease,Hereditary Disorder,Neurological Disease,Organismal Injury and Abnormalities	Autosomal dominant cerebral small vessel disease	0.00105			2	2	0	COL4A1(+1.27),NOTCH3(+1.22)
Cell Cycle	Initiation of interphase of breast cancer cell lines	0.00105			2	0	2	BAD(-1.48),CDKN1A(-1.6)
Cancer,Gastrointestinal Disease,Organismal Injury and Abnormalities	Oral cavity carcinoma	0.00105			37	21	16	ADAMTS17(-1.91),ADAMTSL1(+1.8),AKAP7(+1.61),ARHGAP26(-1.42),BCL9(+1.27),BOLA3(-1.48),C16orf45(-1.5),CACNA1A(-1.27),CD44(+1.7),CDH2(+1.27),COL4A1(+1.27),FDFT1(+1.25),FN1(+1.48),FOXD3(-1.93),HNRNPC(+1.25),KDR(+1.35),LAMA1(+1.28),LRRC8A(-1.33),MMP15(+1.29),MYH14(-1.43),NASP(+1.25),NDST2(-1.39),NOTCH3(+1.22),OTX2(-1.49),PAQR6(+1.48),PIK3R1(+1.42),PTCH1(+1.39),PTPRB(+1.91),PURG(-1.46),RND3(+1.52),RPS6…
Endocrine System Disorders,Gastrointestinal Disease,Metabolic Disease,Organismal Injury and Abnormalities	Experimentally-induced diabetes	0.00105			7	4	3	BTG2(-1.59),C1S(+1.68),CCND2(+1.53),COL4A1(+1.27),FN1(+1.48),MYC(-1.46),NCF1(-2.69)
Cellular Development,Cellular Growth and Proliferation,Nervous System Development and Function	Proliferation of oligodendrocyte precursor cells	0.00105			4	3	1	CDH2(+1.27),EMX1(-2.0),FN1(+1.48),TNC(+1.56)
Cellular Development,Cellular Growth and Proliferation	Proliferation of bladder cancer cell lines	0.00106			5	1	4	CD44(+1.7),CDKN1A(-1.6),CHGA(-1.72),FOSL1(-1.83),TERC(-1.6)
Cell-To-Cell Signaling and Interaction	Adhesion of colorectal cancer cell lines	0.00106		-0.468	5	4	1	CD44(+1.7),EFNB1(+1.32),FN1(+1.48),MAD2L1(+1.28),PHLDA1(-2.11)
Cancer,Organismal Injury and Abnormalities	Blue round small cell tumor	0.00106			23	15	8	ATP2B4(+1.45),BBC3(-1.43),CACNA1A(-1.27),CCT8(+1.26),CD44(+1.7),CDKN1A(-1.6),CHGA(-1.72),COL13A1(+1.62),FERMT1(+1.5),KDR(+1.35),KIT(+1.41),LPIN1(+1.45),MYADML2(-2.56),MYC(-1.46),NOTCH3(+1.22),ODC1(+1.61),PAQR6(+1.48),PIK3R1(+1.42),PTCH1(+1.39),SMARCC2(-1.23),TOP2B(+1.24),TUBB2A(+1.76),WDR81(-1.48)
Cardiovascular System Development and Function,Organismal Development	Vasculogenesis	0.00106	Increased	2.196	29	23	6	ADM(-2.27),APLNR(+2.64),APOE(-1.32),ATP5F1A(+1.26),CD44(+1.7),CDH2(+1.27),CDKN1A(-1.6),CHGA(-1.72),CLIC4(+1.28),COL13A1(+1.62),COL4A1(+1.27),EFNB1(+1.32),FN1(+1.48),KDR(+1.35),KIT(+1.41),LAMA1(+1.28),MYC(-1.46),NANOG(+1.29),NEU1(-1.5),NOS1(+1.5),NOTCH3(+1.22),ODC1(+1.61),PAK1(+1.26),PTCH1(+1.39),PTPRB(+1.91),TGFBI(+1.52),THBS2(+1.37),TNC(+1.56),YARS(+1.36)
Organismal Development	Morphology of body cavity	0.00107			53	26	27	ABCA7(-1.34),ADM(-2.27),APLNR(+2.64),APOE(-1.32),BBC3(-1.43),CCND2(+1.53),CD44(+1.7),CDH2(+1.27),CDKN1A(-1.6),CHGA(-1.72),CLDN7(-1.33),CLMP(+1.54),DLX3(-2.36),DNAJA1(+1.25),EFNB1(+1.32),FDFT1(+1.25),FERMT1(+1.5),FGF19(+1.67),FN1(+1.48),FOSL1(-1.83),FOXD3(-1.93),HINT2(-1.67),HIST1H1D(+1.34),KIT(+1.41),LAMB1(+1.37),LAMC1(+1.29),LRRC8A(-1.33),MAPK8IP3(-1.3),MMP15(+1.29),MTHFD2(+1.26),MYBL1(-1.45),MY…
Cellular Development,Skeletal and Muscular System Development and Function,Tissue Development	Differentiation of muscle	0.00107		-1.035	15	10	5	APLNR(+2.64),ARHGAP26(-1.42),BCL9(+1.27),BTG2(-1.59),CD44(+1.7),CDH2(+1.27),CDKN1A(-1.6),FN1(+1.48),GDF3(+1.89),LAMC1(+1.29),MBNL3(+1.62),MYC(-1.46),ODC1(+1.61),PIK3R1(+1.42),RIPOR2(-1.75)
Cellular Development,Nervous System Development and Function	Differentiation of neuroglia	0.00107		1	10	7	3	CDH2(+1.27),EMX1(-2.0),FN1(+1.48),LAMC1(+1.29),NFIA(+1.55),NOTCH3(+1.22),OTX2(-1.49),POU3F1(-1.83),TNC(+1.56),VCAN(+1.32)
Cancer,Organismal Injury and Abnormalities,Renal and Urological Disease	Renal tumor	0.0011			38	21	17	ADM(-2.27),ARHGAP26(-1.42),ASNS(+1.38),BTG2(-1.59),C1S(+1.68),CADM2(-1.94),CBX7(-1.67),CCND2(+1.53),CD44(+1.7),CDKN1A(-1.6),FAM78A(-1.68),FBN2(+1.34),FDFT1(+1.25),FGF19(+1.67),FN1(+1.48),GOLGA6A (includes others)(+2.15),GPS2(-1.38),KDR(+1.35),KIFC2(-1.47),KIT(+1.41),LAMC1(+1.29),MOCOS(+1.44),MYC(-1.46),NASP(+1.25),PAK1(+1.26),PALM2-AKAP2(-1.54),PCLO(-1.61),PHLDA1(-2.11),PIK3R1(+1.42),POU3F1(-1.83…
Organ Morphology	Morphology of gland	0.00111			18	7	11	APOE(-1.32),CBX7(-1.67),CCND2(+1.53),CDKN1A(-1.6),DNAJA1(+1.25),FN1(+1.48),FOXD3(-1.93),LAMC1(+1.29),MYBL1(-1.45),MYC(-1.46),NCF1(-2.69),NKX3-1(-2.15),ODC1(+1.61),OTX2(-1.49),PIK3R1(+1.42),SYTL1(-1.4),TGFBI(+1.52),TOP3B(-1.26)
Cancer,Organismal Injury and Abnormalities	Intraepithelial neoplasm	0.00113			13	6	7	BRINP2(-3.05),CDH2(+1.27),CHGA(-1.72),MXRA5(+1.51),MXRA8(-1.59),MYC(-1.46),NKX3-1(-2.15),PSAT1(+1.42),SHMT2(+1.28),TMC8(-2.28),TOP2B(+1.24),UFSP1(-1.72),VCAN(+1.32)
Cancer,Cellular Development,Cellular Growth and Proliferation,Organismal Injury and Abnormalities,Tumor Morphology	Proliferation of tumor cells	0.00113		0.307	19	12	7	ACLY(+1.29),BTG2(-1.59),CD44(+1.7),CDHR5(+1.64),CDKN1A(-1.6),FGF19(+1.67),FOSL1(-1.83),KDR(+1.35),KIT(+1.41),MYC(-1.46),NDUFAF3(-1.55),NKX3-1(-2.15),NOTCH3(+1.22),ODC1(+1.61),PDK1(+1.54),PEG10(+1.32),PTCH1(+1.39),TNFRSF11A(-2.11),VCAN(+1.32)
Cancer,Neurological Disease,Organismal Injury and Abnormalities	Neuroectodermal tumor	0.00115			12	5	7	BBC3(-1.43),BTG2(-1.59),CDKN1A(-1.6),MYC(-1.46),NANOG(+1.29),NPTX1(-2.13),OTX2(-1.49),PIK3R1(+1.42),POU3F1(-1.83),PTCH1(+1.39),TOP2B(+1.24),TUBB2A(+1.76)
Developmental Disorder,Embryonic Development,Organismal Development,Tissue Morphology	Abnormal morphology of cortical plate	0.00116			3	2	1	LAMC1(+1.29),MAPK8IP3(-1.3),TOP2B(+1.24)

## Sheet: Network
Rank	Top Diseases and Functions	Score	N	Pos	Neg	Molecules in Network
1	Cancer, Hematological Disease, Immunological Disease	36	24	14	10	ADAMTSL1(+1.8),ASNS(+1.38),calpain,Cbp/p300,CD44(+1.7),CLDN3(-1.57),COL4A1(+1.27),Ecm,estrogen receptor,FAM78A(-1.68),FBN2(+1.34),Fibrin,Fibrinogen,HIST1H1D(+1.34),MBNL3(+1.62),MMP15(+1.29),MYC(-1.46),NARS(+1.29),NDUFAF3(-1.55),NSMCE3(-1.47),P-TEFb,PAPSS2(+1.45),PEG10(+1.32),RNA polymerase II,RPL21(+1.34),Rxr,SHMT2(+1.28),SMARCC2(-1.23),TERC(-1.6),Tgf beta,THBS2(+1.37),Thrombospondin,UVSSA(-1.3),…
2	Nervous System Development and Function, Organ Morphology, Organismal Development	36	22	11	11	ALDH3A2(+1.32),ARC(-1.67),Cadherin,Calcineurin protein(s),Caspase 3/7,CDH2(+1.27),CLDN7(-1.33),COL13A1(+1.62),collagen,cytochrome C,DANCR(-1.26),DNA-methyltransferase,GDF3(+1.89),GPS2(-1.38),GSTO1(+1.4),Hdac,Hedgehog,HINT2(-1.67),JINK1/2,Jnk,KHDRBS2(-1.41),LDHB(+1.22),MAP2K1/2,MT1H(-2.24),NDRG4(-1.42),NDST2(-1.39),NFIA(+1.55),NPTX1(-2.13),PHGDH(+1.26),PTCH1(+1.39),RYR1(-1.46),SLK(+1.26),TCF,Wnt,W…
3	Carbohydrate Metabolism, Cellular Function and Maintenance, Molecular Transport	34	21	10	11	ACAT2(+1.46),ADCY1(+1.32),ADRB,BMP3(-2.79),CACNA1A(-1.27),CaMKII,CHGA(-1.72),Cofilin,ENPP1(+1.48),ERC2(-1.39),ERK1/2,FEZF1(-1.93),FGF19(+1.67),HAP1(-1.63),ITPR,KDM3A(+1.59),L-type Calcium Channel,LPIN1(+1.45),MINK1(-1.26),NEU1(-1.5),Ngf,NOS1(+1.5),PCLO(-1.61),PDK1(+1.54),PFK,PP1 protein complex group,PP2A,PPP1R3B(+1.54),Proinsulin,SLIT1(+2.17),Stat3-Stat3,TSPYL2(-1.5),tyrosine kinase,Vla-4,YPEL3(…
4	Cell-To-Cell Signaling and Interaction, Cellular Development, Tissue Development	30	19	11	8	CDHR5(+1.64),Collagen type I,Collagen type IV,Collagen(s),DLX3(-2.36),DOCK3(-1.39),EFNB1(+1.32),EPS8L2(-1.51),ERK,Fcer1,growth factor receptor,HMGCS1(+1.6),Integrin alpha V beta 3,LAMA1(+1.28),LAMB1(+1.37),LAMC1(+1.29),Laminin (complex),Laminin (family),Laminin1,MAPK8IP3(-1.3),MBLAC2(-1.44),Mek,NDPK,NME3(-1.33),NOTCH3(+1.22),Pdgf (complex),PDGF BB,PHLDA1(-2.11),PSAT1(+1.42),Rap1,RASGRP2(-1.69),Sm…
5	Cell Cycle, Cellular Assembly and Organization, Embryonic Development	29	19	11	8	26s Proteasome,ADCY,Alp,ANKRD13B(-1.42),Calmodulin,CBX7(-1.67),CCT8(+1.26),CDKN1A(-1.6),CG,Ck2,CLMN(+1.34),Creb,CTBP1-DT(-1.39),DNAJA1(+1.25),GNB4(+1.32),GOLGA6A (includes others)(+2.15),HISTONE,Histone h3,HNRNPA3(+1.21),Hsp70,Hsp90,MAP1B(+1.32),NANOG(+1.29),NUCKS1(+1.26),P38 MAPK,PAN2(-1.33),PPP2R1A(+1.25),PRKAA,SHARPIN(-1.39),SLX1A/SLX1B(-1.5),TUBA1B(+1.27),tubulin,tubulin (family),Ubiquitin,ZN…
6	Lipid Metabolism, Small Molecule Biochemistry, Vitamin and Mineral Metabolism	28	19	4	15	APP,CARF(-1.52),CDH1,COL13A1(+1.62),CXorf56,DNAJC30(-1.49),EPS8L2(-1.51),FERMT1(+1.5),FLRT1,GOLGA8A/GOLGA8B(-1.28),GPCPD1(+1.41),HADHA,HCFC1R1(-1.42),HIVEP3,LIF,MROH1(-1.35),NDP,NME3(-1.33),OLFM1(-1.3),PHLDA3(-1.46),phosphatidylinositol-3,4,5-triphosphate,PIP5KL1(-1.61),Prss1 (includes others),PURG(-1.46),RELL2(-1.55),RFLNB(+1.35),RTP4,SERPINI1(-1.88),SLC16A13(-1.55),SLC9A6,SLFN5,TMEM175(-1.6),tr…
7	Cardiovascular System Development and Function, Metabolic Disease, Tissue Morphology	24	16	4	12	ADAMTS13(-1.46),ADM(-2.27),ALT,Ap2,c-Src,C1S(+1.68),Complement component 1,CSTB(-1.34),DGKB(-1.72),elastase,Fc gamma receptor,FOSL1(-1.83),hemoglobin,HLA-F(-1.79),IgG,IgG1,IgG2a,Igg3,Ldh (complex),LDL,MYBL1(-1.45),NADPH oxidase,NCF1(-2.69),NFkB (complex),NFkB (family),RND3(+1.52),SAA,Serine Protease,SLC2A6(-1.41),SLC7A5(+1.42),sphingomyelinase,SYT6(+1.44),SYTL1(-1.4),TMOD2(-1.57),ZNF555(-1.45)
8	Cellular Compromise, Cellular Development, Cellular Growth and Proliferation	24	16	5	11	AMT(-1.4),BANCR,CARS(+1.32),CASTOR3(-1.5),CNEP1R1,DANCR(-1.26),ELAVL1,EXTL1(-1.9),FALEC,FUT5(-2.15),GRB2,HCP5(-1.82),HNF4A,IFNG,IL33,MT1H(-2.24),NIPAL1(-1.55),palmitoylsphingomyelin,PANX2,PM20D2(+1.42),PMP2,PNMA2(+1.93),PRRG2(-1.95),RGL3(-1.39),RIMS3(+1.33),SDR16C5,SNHG16,SOX2-OT,Sprr2d,Sprr2e,Sprr2i,Sprr2k,TNF,TOP3B(-1.26),TUNAR(+1.5)
9	Cancer, Immunological Disease, Organismal Injury and Abnormalities	23	16	6	10	Akt,ARL4A(-1.6),AURK,BBC3(-1.43),BCL9(+1.27),Bcl9-Cbp/p300-Ctnnb1-Lef/Tcf,BTG2(-1.59),Cdk,CDK2-CyclinE,CDK4/6,Cyclin A,Cyclin D,Cyclin E,DNA-PK,Dynein,E2f,FOXD3(-1.93),Gcn5l,Histone h4,Importin alpha,LRRC8A(-1.33),NASP(+1.25),NKX3-1(-2.15),Rar,Rb,RHOBTB3(+1.51),RP5_1148A213(-2.85),SERCA,SPATC1L(-1.52),TGFBI(+1.52),TOB1(-1.53),Top2,TOP2B(+1.24),XRCC6(+1.28),ZNF79(-1.47)
10	Nervous System Development and Function, Neurological Disease, Organ Morphology	23	16	8	8	14-3-3,AKAP7(+1.61),Alpha tubulin,ARHGAP26(-1.42),BAD(-1.48),caspase,CD3,CLIC4(+1.28),Cyclin B,EMX1(-2.0),EPB41L3(+1.36),FERMT1(+1.5),Focal adhesion kinase,FRAT1(-1.75),GLUD1(+1.29),Ifn gamma,Integrin,KDR(+1.35),LRIG1(-1.28),MAD2L1(+1.28),NPIPA8 (includes others)(-1.97),OTX2(-1.49),p70 S6k,Pak,Pdgfr,Pkc(s),Pld,Raf,RAS,Ras homolog,Sos,TCR,TNK1(-1.53),TSH,YARS(+1.36)
11	Lipid Metabolism, Molecular Transport, Small Molecule Biochemistry	22	15	2	13	ABCA7(-1.34),Apoc3,AZU1,B4GALT4,CHIT1(-2.52),cholesterol,CHRDL1(+1.46),COQ8A(-1.34),COQ8B,EGLN3,ELANE,EVI5L(-1.51),FNDC11(-1.97),GTPase,HSPA5,LRP1B,MACROD2(-1.9),MAGED4/MAGED4B(-1.47),MINPP1,NDUFAF3(-1.55),NRROS,NUCB1,Orm1 (includes others),OSBPL6(+1.57),PCDHA10,REL,RGN,SDF2,SDF2L1(-1.56),SEPT10,SGSM2(-1.27),STARD5(-2.04),TCF15(-1.83),VWA1(-1.45),ZFPL1
12	Cardiovascular Disease, Cell Cycle, Developmental Disorder	21	15	5	10	ABHD2(-1.41),AMIGO3(-1.88),ARL10(-1.39),CHPF,CNDP2,DAGLA,EVC,FANCD2,FLVCR2,GTPBP8,HNRNPL,HYKK(-2.41),IGF1,KIAA1257(-1.51),KYAT3,KYNU,MBNL2,MOCOS(+1.44),MXRA8(-1.59),NXF1,PDLIM2,RNF130,RNF144A(+1.36),RPS6KL1(-1.85),SAMD12(-1.82),SETD4(+1.38),SLC22A3(+1.83),SLC31A1,SLC9A7(-1.54),STK10,THADA,TSPAN18(+1.38),XXYLT1,YPEL3(-1.69),ZNF544
13	Nervous System Development and Function, Neurological Disease, Organ Morphology	20	14	5	9	C16orf45(-1.5),CLMP(+1.54),CRIM1,DSEL(+1.37),enterolactone,ESR2,FAM102B(+1.46),FBXL6(-1.34),GDAP1,GON4L,HDAC1,JPH3,KIF14,KRBA2(-1.51),MCM2,MCMDC2(-2.0),MICOS10-NBL1/NBL1,MXRA5(+1.51),NPNT,PGBD4(-2.29),PLEC,PLEKHA6,PPP1CA,RHOBTB3(+1.51),SBNO1,SPP1,STX16-NPEPL1(-2.38),TBC1D32(-1.64),TDRD9,TEX2(-1.51),TMEM132D(-1.29),TRIM25,TRMT61A,UTP20,ZNF787
14	Cell Cycle, Cellular Movement, Dermatological Diseases and Conditions	19	14	3	11	ADCY1(+1.32),ADRB2,AR,ATP2B4(+1.45),CALCRL,CRELD1(-1.5),Crip2,DANCR(-1.26),DRD2,Fcor,FNDC10(-1.44),FOXO1,GALR3,GPR182,GPR85,JUN,KDM1A,KPNA2,Lefty,miR-139-5p (miRNAs w/seed CUACAGU),PALM2-AKAP2(-1.54),POU3F1(-1.83),PRKACA,PTEN,PTPRB(+1.91),RAMP2,RAMP3,RIPOR2(-1.75),SCFD2(-1.46),Smad2/3,SNHG7(-1.58),TCTA(-2.22),TMC6,TMC8(-2.28),YPEL3(-1.69)
15	Cell Morphology, Cellular Assembly and Organization, Organismal Injury and Abnormalities	18	14	7	7	ABCA7(-1.34),Actin,Alpha catenin,ATPase,BCR (complex),Erm,F Actin,Fgf,HNRNPC(+1.25),Hsp27,ICAM5(-2.03),IFFO1(-1.38),Ige,IVNS1ABP(+1.34),Mlc,MTHFD2(+1.26),MYH14(-1.43),Myosin,Notch,PARP,PFN2(+1.25),PI3K (complex),PI3K p85,PIK3R1(+1.42),PLC gamma,Profilin,PTK,Rock,Rsk,Sapk,SNX32(-2.06),SRP9(+1.25),TNFRSF11A(-2.11),TTBK1(-1.92),TUBB2A(+1.76)
16	Cancer, Organismal Injury and Abnormalities, Reproductive System Disease	17	13	6	7	ADAMTS17(-1.91),ADAMTS19(+1.27),Adaptor protein 2,APLNR(+2.64),BCKDK(-1.37),BTBD3(+1.3),EGLN,FSH,G protein beta gamma,Gpcr,Gsk3,HTR7(+2.0),IKK (complex),IL12 (family),IL17RC(-1.89),LZTR1(-1.38),Metalloprotease,Mmp,MTORC1,NMDA Receptor,P110,p85 (pik3r),PAK1(+1.26),Pka,PLC,PTGER4(-2.27),Rac,Secretase gamma,Sfk,SHISA2(-2.23),SLC39A8(+1.53),SRC (family),TMEM107(-1.86),Tnf (family),Vegf
17	Cell Cycle, Hematological Disease, Skeletal and Muscular System Development and Function	16	12	8	4	AMPK,Ap1,APOE(-1.32),BRINP2(-3.05),CCND2(+1.53),cytokine,FAM27E3/FAM27E4(-3.07),FDFT1(+1.25),GRB10(+1.26),Growth hormone,HDL,HDL-cholesterol,Hif1,Ifn,IFN Beta,IL1,IL12 (complex),Immunoglobulin,JAK,KIT(+1.41),Lh,Mapk,Nos,Nr1h,ODC1(+1.61),PGM1(+1.46),PI3K (family),Pro-inflammatory Cytokine,Shc,STAT,STAT5a/b,TLL2(+1.53),TP53I11(+1.31),VLDL-cholesterol,ZFPM1(-1.52)
18	Cancer, Cell Morphology, Gastrointestinal Disease	14	11	3	8	ABHD11,ABHD17A,ACP6,ADCY3,AJAP1(+1.55),ARC(-1.67),ARGLU1,BOLA3(-1.48),C1QBP,CADM2(-1.94),CAV1,CAVIN3,CTNND2,DLG4,DLGAP2,EGR1,FNDC4(-1.74),KCNA4,KCNQ2,KIFC2(-1.47),LRRC7,LSM14A,MYRIP,OLFML3(+1.58),OPA3,RNF220,SDHAF3,SDK1,SDK2(+1.3),SLC14A1,SLC4A4,TMEM59L(-2.14),UBC,UFSP1(-1.72),ZDHHC12(-1.52)
19	Cell Morphology, Embryonic Development, Hair and Skin Development and Function	12	10	7	3	8,9-epoxyeicosatrienoic acid,ACLY(+1.29),ADGRG3,ATP5F1A(+1.26),B3GNT5,C19orf73(-2.17),CD7,CDRT4(+2.48),CLIC2,FASLG,FN1(+1.48),GLP1R,GSTO1(+1.4),GSTP1,Igm,Insulin,Interferon alpha,KRT25,KRT27,KRT31,KRT71,LINC00963,MACC1(-1.58),MYADML2(-2.56),PAQR6(+1.48),PARVG,PLEKHA2,PRSS2,SCRN1(+1.3),SLC23A1,SORT1,taurochenodeoxycholate,TCIRG1,TNFSF18,UTS2
20	Developmental Disorder, Hereditary Disorder, Ophthalmic Disease	2	1	1	0	POC1B,POC1B-GALNT4(+2.44)
21	Hereditary Disorder, Metabolic Disease, Neurological Disease	2	1	0	1	LIPT2(-2.01),Non-amino-acyl group acyltransferase
22		2	1	0	1	RNU5D-1(-2.77),snRNP
23		2	1	0	1	mir-3180(-2.4),miR-3180-3p (and other miRNAs w/seed GGGGCGG),miR-3180-5p (miRNAs w/seed UUCCAGA)

## Sheet: Pathway
Pathway	p	State	Z	Ratio	N	Pos	Neg	Molecules
Superpathway of Serine and Glycine Biosynthesis I	0.0165727		NaN	0.429	3	3	0	PHGDH(+1.26),PSAT1(+1.42),SHMT2(+1.28)

## Sheet: Regulator
Type	Regulator	p	FC	State	Z	N	Pos	Neg	Molecules
chemical drug	sunitinib	9.7e-09		Inhibited	-3.13	10	8	2	BBC3(-1.43),CCND2(+1.53),CD44(+1.7),CDKN1A(-1.6),FN1(+1.48),KDR(+1.35),LAMB1(+1.37),LAMC1(+1.29),TGFBI(+1.52),TNC(+1.56)
transcription regulator	TP53	1e-08			-1.933	57	36	21	ACLY(+1.29),APOE(-1.32),ASNS(+1.38),ATP5F1A(+1.26),BAD(-1.48),BBC3(-1.43),BTG2(-1.59),CARS(+1.32),CCND2(+1.53),CD44(+1.7),CDKN1A(-1.6),CLIC4(+1.28),COL4A1(+1.27),COQ8A(-1.34),CSTB(-1.34),FDFT1(+1.25),FN1(+1.48),FOSL1(-1.83),HMGCS1(+1.6),IFFO1(-1.38),KDR(+1.35),KIT(+1.41),LDHB(+1.22),LPIN1(+1.45),MAD2L1(+1.28),MOCOS(+1.44),MYBL1(-1.45),MYC(-1.46),NANOG(+1.29),NARS(+1.29),NCF1(-2.69),NDRG4(-1.42),N…
chemical - endogenous mammalian	beta-estradiol	1.21e-08			0.105	58	31	27	ADCY1(+1.32),ADM(-2.27),APOE(-1.32),ARC(-1.67),ARL4A(-1.6),BBC3(-1.43),BRINP2(-3.05),BTG2(-1.59),CCND2(+1.53),CD44(+1.7),CDH2(+1.27),CDKN1A(-1.6),CHGA(-1.72),CLDN7(-1.33),CLIC4(+1.28),COL13A1(+1.62),CSTB(-1.34),EPB41L3(+1.36),FDFT1(+1.25),FN1(+1.48),FOSL1(-1.83),GRB10(+1.26),HMGCS1(+1.6),KDR(+1.35),KIT(+1.41),LAMB1(+1.37),LPIN1(+1.45),LRRC8A(-1.33),MAD2L1(+1.28),MYBL1(-1.45),MYC(-1.46),NARS(+1.29…
other	RASSF1	4.2e-08			-0.194	11	8	3	APOE(-1.32),CCND2(+1.53),CDH2(+1.27),CDKN1A(-1.6),COL13A1(+1.62),COL4A1(+1.27),EPB41L3(+1.36),MAP1B(+1.32),MYC(-1.46),PAK1(+1.26),TUBB2A(+1.76)
kinase	AKT1	1.16e-07			1.088	18	13	5	ACAT2(+1.46),ACLY(+1.29),BAD(-1.48),CCND2(+1.53),CDKN1A(-1.6),COL4A1(+1.27),DLX3(-2.36),FN1(+1.48),HMGCS1(+1.6),KDR(+1.35),LAMA1(+1.28),LAMB1(+1.37),LDHB(+1.22),MYC(-1.46),PHLDA1(-2.11),PIK3R1(+1.42),THBS2(+1.37),VCAN(+1.32)
transcription regulator	CTNNB1	1.81e-07			0.329	31	22	9	ACAT2(+1.46),ACLY(+1.29),ALDH3A2(+1.32),ARL4A(-1.6),BBC3(-1.43),CCND2(+1.53),CD44(+1.7),CDH2(+1.27),CDKN1A(-1.6),CHGA(-1.72),COL4A1(+1.27),ENPP1(+1.48),FN1(+1.48),FOSL1(-1.83),HMGCS1(+1.6),KDR(+1.35),KIT(+1.41),LAMB1(+1.37),MMP15(+1.29),MYC(-1.46),NANOG(+1.29),NME3(-1.33),NOTCH3(+1.22),NPTX1(-2.13),PIK3R1(+1.42),PTCH1(+1.39),SCRN1(+1.3),TNC(+1.56),VCAN(+1.32),WNT5B(+1.68),YPEL3(-1.69)
transcription regulator	TWIST1	3.1e-07		Activated	2.18	13	10	3	CD44(+1.7),CDH2(+1.27),CDKN1A(-1.6),FBN2(+1.34),FN1(+1.48),FOSL1(-1.83),KIT(+1.41),MXRA8(-1.59),OLFML3(+1.58),TGFBI(+1.52),THBS2(+1.37),TLL2(+1.53),VCAN(+1.32)
transcription regulator	ATF4	3.58e-07			1.544	13	10	3	ASNS(+1.38),BBC3(-1.43),CARS(+1.32),CDKN1A(-1.6),FN1(+1.48),GRB10(+1.26),MTHFD2(+1.26),NARS(+1.29),PHGDH(+1.26),PSAT1(+1.42),SHMT2(+1.28),SLC7A5(+1.42),TNFRSF11A(-2.11)
transmembrane receptor	ITGB1	4.22e-07			-0.156	12	9	3	ADAMTSL1(+1.8),APOE(-1.32),CDH2(+1.27),CDKN1A(-1.6),FBN2(+1.34),FN1(+1.48),LAMA1(+1.28),LAMB1(+1.37),LAMC1(+1.29),MMP15(+1.29),MYC(-1.46),OLFML3(+1.58)
group	Akt	4.82e-07			0.19	17	8	9	ADM(-2.27),ATP5F1A(+1.26),BAD(-1.48),BBC3(-1.43),BTG2(-1.59),CCND2(+1.53),CD44(+1.7),CDKN1A(-1.6),FN1(+1.48),FOSL1(-1.83),MYC(-1.46),NOS1(+1.5),PTGER4(-2.27),THBS2(+1.37),TNC(+1.56),TNFRSF11A(-2.11),VCAN(+1.32)
complex	PDGF BB	7.76e-07			0.585	18	11	7	ACAT2(+1.46),ADM(-2.27),BMP3(-2.79),CD44(+1.7),CDKN1A(-1.6),ENPP1(+1.48),FN1(+1.48),FOSL1(-1.83),HMGCS1(+1.6),MYC(-1.46),NOS1(+1.5),ODC1(+1.61),PFN2(+1.25),PHLDA1(-2.11),RND3(+1.52),TNC(+1.56),TOB1(-1.53),VCAN(+1.32)
chemical - endogenous mammalian	tretinoin	1.41e-06			-0.452	46	30	16	ABHD2(-1.41),ADM(-2.27),APLNR(+2.64),APOE(-1.32),ASNS(+1.38),BTG2(-1.59),CCND2(+1.53),CD44(+1.7),CDKN1A(-1.6),COL4A1(+1.27),EFNB1(+1.32),FBN2(+1.34),FERMT1(+1.5),FGF19(+1.67),FN1(+1.48),FOSL1(-1.83),FOXD3(-1.93),GDF3(+1.89),GRB10(+1.26),HNRNPC(+1.25),KDR(+1.35),KIT(+1.41),LAMB1(+1.37),MAP1B(+1.32),MAPK8IP3(-1.3),MTHFD2(+1.26),MYC(-1.46),NANOG(+1.29),NCF1(-2.69),NME3(-1.33),ODC1(+1.61),OTX2(-1.49)…
transcription regulator	MYC	2.64e-06	-1.461	Activated	2.135	36	25	11	ABCA7(-1.34),ADM(-2.27),ASNS(+1.38),BBC3(-1.43),CCND2(+1.53),CD44(+1.7),CDH2(+1.27),CDKN1A(-1.6),CLDN7(-1.33),CLIC4(+1.28),COL4A1(+1.27),CSTB(-1.34),DLX3(-2.36),FBN2(+1.34),FN1(+1.48),FOSL1(-1.83),GDF3(+1.89),GLUD1(+1.29),KDR(+1.35),LDHB(+1.22),MAD2L1(+1.28),MYC(-1.46),NANOG(+1.29),NARS(+1.29),ODC1(+1.61),OTX2(-1.49),PAK1(+1.26),PDK1(+1.54),PEG10(+1.32),PSAT1(+1.42),RPL21(+1.34),SHMT2(+1.28),SLC7…
chemical - protease inhibitor	4-(2-aminoethyl)benzenesulfonylfluoride	3.46e-06			-1.664	6	4	2	ADAMTSL1(+1.8),CDKN1A(-1.6),FBN2(+1.34),FN1(+1.48),SERPINI1(-1.88),TNC(+1.56)
transcription regulator	PAX3	3.49e-06				13	8	5	ALDH3A2(+1.32),ARC(-1.67),ASNS(+1.38),ATP2B4(+1.45),CDKN1A(-1.6),FOXD3(-1.93),HNRNPA3(+1.21),OLFM1(-1.3),PHGDH(+1.26),POU3F1(-1.83),TNC(+1.56),VCAN(+1.32),YARS(+1.36)
transcription regulator	SP1	4.04e-06			0.023	23	12	11	ABHD2(-1.41),ALDH3A2(+1.32),APOE(-1.32),ASNS(+1.38),BBC3(-1.43),CCND2(+1.53),CDH2(+1.27),CDKN1A(-1.6),CHGA(-1.72),DLX3(-2.36),FN1(+1.48),FOSL1(-1.83),KDR(+1.35),KIT(+1.41),LAMA1(+1.28),MYBL1(-1.45),MYC(-1.46),NOS1(+1.5),PDK1(+1.54),PTGER4(-2.27),RASGRP2(-1.69),SLC39A8(+1.53),TNC(+1.56)
other	DAB2IP	6.78e-06			-0.991	4	2	2	CD44(+1.7),CDKN1A(-1.6),KIT(+1.41),MYC(-1.46)
growth factor	TGFB1	6.89e-06		Activated	2.786	48	35	13	ACLY(+1.29),ADM(-2.27),ALDH3A2(+1.32),APLNR(+2.64),APOE(-1.32),ARL4A(-1.6),ASNS(+1.38),BAD(-1.48),BBC3(-1.43),C1S(+1.68),CARS(+1.32),CCND2(+1.53),CD44(+1.7),CDH2(+1.27),CDKN1A(-1.6),CLIC4(+1.28),COL4A1(+1.27),DNAJA1(+1.25),ENPP1(+1.48),FERMT1(+1.5),FN1(+1.48),GNB4(+1.32),HNRNPC(+1.25),KDR(+1.35),KIT(+1.41),LAMC1(+1.29),MAPK8IP3(-1.3),MTHFD2(+1.26),MYBL1(-1.45),MYC(-1.46),NCF1(-2.69),NDRG4(-1.42),…
ligand-dependent nuclear receptor	PGR	7.76e-06			1.667	15	11	4	CD44(+1.7),CDKN1A(-1.6),CLDN7(-1.33),FN1(+1.48),GRB10(+1.26),MAD2L1(+1.28),MYC(-1.46),PAPSS2(+1.45),PFN2(+1.25),RASGRP2(-1.69),SLC39A8(+1.53),SLC7A5(+1.42),TGFBI(+1.52),TNC(+1.56),VCAN(+1.32)
peptidase	MMP2	8.64e-06			-0.314	6	3	3	CD44(+1.7),CDKN1A(-1.6),FN1(+1.48),ICAM5(-2.03),MYC(-1.46),PPP2R1A(+1.25)
enzyme	TAZ	9.59e-06			1.342	9	7	2	CD44(+1.7),CDH2(+1.27),FN1(+1.48),KDM3A(+1.59),KIT(+1.41),MYC(-1.46),PCLO(-1.61),PGM1(+1.46),PPP1R3B(+1.54)
transcription regulator	NANOG	1.17e-05	1.287		-0.928	10	6	4	CCND2(+1.53),FOXD3(-1.93),GOLGA6A (includes others)(+2.15),KDR(+1.35),LAMA1(+1.28),MAP1B(+1.32),NANOG(+1.29),NPIPA8 (includes others)(-1.97),NPTX1(-2.13),TOB1(-1.53)
cytokine	WNT1	1.25e-05			-0.436	10	6	4	CCND2(+1.53),CDKN1A(-1.6),EFNB1(+1.32),FN1(+1.48),KIT(+1.41),MYC(-1.46),NANOG(+1.29),NOTCH3(+1.22),OTX2(-1.49),TERC(-1.6)
enzyme	ALDH2	1.28e-05		Inhibited	-2.219	5	5	0	MTHFD2(+1.26),PHGDH(+1.26),PSAT1(+1.42),SHMT2(+1.28),SLC7A5(+1.42)
chemical - kinase inhibitor	LY294002	1.29e-05			-0.868	21	11	10	APOE(-1.32),BAD(-1.48),BBC3(-1.43),CCND2(+1.53),CD44(+1.7),CDKN1A(-1.6),FDFT1(+1.25),FN1(+1.48),FOSL1(-1.83),GRB10(+1.26),HMGCS1(+1.6),LAMB1(+1.37),MYC(-1.46),NANOG(+1.29),NPTX1(-2.13),PHLDA1(-2.11),PIK3R1(+1.42),RND3(+1.52),TCF15(-1.83),TOP3B(-1.26),VCAN(+1.32)
transcription regulator	TFAP4	1.4e-05			1.664	6	4	2	CD44(+1.7),CDH2(+1.27),CDKN1A(-1.6),CLDN7(-1.33),FN1(+1.48),RHOBTB3(+1.51)
enzyme	CD38	1.43e-05			1.976	11	9	2	ASNS(+1.38),CCND2(+1.53),CD44(+1.7),FN1(+1.48),PDK1(+1.54),PGM1(+1.46),PSAT1(+1.42),RASGRP2(-1.69),SDF2L1(-1.56),SLC39A8(+1.53),SLC7A5(+1.42)
other	COL4A3	1.6e-05				5	5	0	COL4A1(+1.27),FN1(+1.48),LAMA1(+1.28),LAMB1(+1.37),LAMC1(+1.29)
transcription regulator	KLF4	1.98e-05			-0.893	14	9	5	CCND2(+1.53),CD44(+1.7),CDKN1A(-1.6),CLDN7(-1.33),DLX3(-2.36),FN1(+1.48),GDF3(+1.89),KDR(+1.35),LAMA1(+1.28),MYC(-1.46),NANOG(+1.29),ODC1(+1.61),OTX2(-1.49),TNC(+1.56)
kinase	ERBB2	2.07e-05			0.276	26	17	9	BTG2(-1.59),CCND2(+1.53),CDH2(+1.27),CDKN1A(-1.6),CLDN3(-1.57),CLDN7(-1.33),COL4A1(+1.27),FN1(+1.48),KDR(+1.35),KIT(+1.41),LAMB1(+1.37),MAP1B(+1.32),MAPK8IP3(-1.3),MYBL1(-1.45),MYC(-1.46),NDRG4(-1.42),NOTCH3(+1.22),PDK1(+1.54),PFN2(+1.25),PGM1(+1.46),PTPRB(+1.91),SERPINI1(-1.88),TGFBI(+1.52),TNC(+1.56),VCAN(+1.32),WNT5B(+1.68)
transcription regulator	WT1	2.33e-05			-0.924	13	8	5	ASNS(+1.38),BTG2(-1.59),CDKN1A(-1.6),CLIC4(+1.28),COL4A1(+1.27),FDFT1(+1.25),GRB10(+1.26),HCFC1R1(-1.42),MYC(-1.46),NOTCH3(+1.22),ODC1(+1.61),PHLDA1(-2.11),YARS(+1.36)
other	RASSF6	2.49e-05				3	0	3	BBC3(-1.43),BTG2(-1.59),CDKN1A(-1.6)
chemical reagent	25-hydroxycholesterol	2.68e-05			-1.026	7	6	1	ACAT2(+1.46),ACLY(+1.29),ASNS(+1.38),FDFT1(+1.25),FOSL1(-1.83),HMGCS1(+1.6),PTCH1(+1.39)
growth factor	EGF	3.61e-05			0.72	20	10	10	ARC(-1.67),BBC3(-1.43),BTG2(-1.59),CCND2(+1.53),CD44(+1.7),CDKN1A(-1.6),CLDN3(-1.57),CLDN7(-1.33),FN1(+1.48),FOSL1(-1.83),GPS2(-1.38),HMGCS1(+1.6),MAD2L1(+1.28),MYC(-1.46),NANOG(+1.29),NCF1(-2.69),ODC1(+1.61),TNC(+1.56),VCAN(+1.32),XRCC6(+1.28)
chemical - kinase inhibitor	staurosporine	3.64e-05			-0.113	9	1	8	ARC(-1.67),BAD(-1.48),BBC3(-1.43),BTG2(-1.59),CDKN1A(-1.6),FOSL1(-1.83),MYC(-1.46),NCF1(-2.69),ODC1(+1.61)
transcription regulator	SPDEF	3.99e-05		Inhibited	-2.4	7	5	2	CDH2(+1.27),CDKN1A(-1.6),CLDN7(-1.33),COL13A1(+1.62),COL4A1(+1.27),LAMC1(+1.29),TNC(+1.56)
other	TOPBP1	4.17e-05				4	0	4	BBC3(-1.43),CDKN1A(-1.6),COQ8A(-1.34),MYC(-1.46)
transcription regulator	CREB1	4.19e-05			-1.058	21	9	12	ADM(-2.27),APOE(-1.32),ARC(-1.67),ATP2B4(+1.45),BRINP2(-3.05),BTG2(-1.59),CARS(+1.32),CDH2(+1.27),CDKN1A(-1.6),CHGA(-1.72),CLMP(+1.54),ERC2(-1.39),FGF19(+1.67),FN1(+1.48),FRAT1(-1.75),HMGCS1(+1.6),MYC(-1.46),NOS1(+1.5),PEG10(+1.32),RIPOR2(-1.75),SERPINI1(-1.88)
other	ACTL6A	4.22e-05			-1	5	1	4	BAD(-1.48),BBC3(-1.43),CCND2(+1.53),CDKN1A(-1.6),MYC(-1.46)
transcription regulator	HTT	4.83e-05			0.493	24	14	10	ACAT2(+1.46),APOE(-1.32),ATP5F1A(+1.26),BBC3(-1.43),BMP3(-2.79),CDHR5(+1.64),CDKN1A(-1.6),COL4A1(+1.27),DLX3(-2.36),EPB41L3(+1.36),FDFT1(+1.25),FN1(+1.48),FOSL1(-1.83),HAP1(-1.63),HMGCS1(+1.6),LDHB(+1.22),NOS1(+1.5),NPTX1(-2.13),OTX2(-1.49),PDK1(+1.54),PFN2(+1.25),RASGRP2(-1.69),TGFBI(+1.52),THBS2(+1.37)
chemical drug	ganciclovir	4.93e-05				3	1	2	ARC(-1.67),CDKN1A(-1.6),THBS2(+1.37)
group	SERCA	4.93e-05				3	0	3	BTG2(-1.59),FOSL1(-1.83),MYC(-1.46)
chemical drug	ramipril	5.01e-05		Inhibited	-2.236	5	5	0	COL4A1(+1.27),FN1(+1.48),LAMA1(+1.28),LAMB1(+1.37),LAMC1(+1.29)
chemical drug	sulindac sulfide	5.29e-05			-0.239	7	5	2	BAD(-1.48),CDKN1A(-1.6),MAD2L1(+1.28),MTHFD2(+1.26),PIK3R1(+1.42),PPP2R1A(+1.25),XRCC6(+1.28)
transcription regulator	EGR1	5.68e-05			0.387	11	4	7	ARC(-1.67),CCND2(+1.53),CD44(+1.7),CDKN1A(-1.6),CHGA(-1.72),FN1(+1.48),FOSL1(-1.83),MYBL1(-1.45),MYC(-1.46),PEG10(+1.32),UFSP1(-1.72)
chemical - kinase inhibitor	SP600125	5.69e-05			-0.131	14	9	5	ACAT2(+1.46),ADM(-2.27),APOE(-1.32),BAD(-1.48),BTG2(-1.59),CD44(+1.7),CDKN1A(-1.6),COL4A1(+1.27),FN1(+1.48),GRB10(+1.26),LAMA1(+1.28),MTHFD2(+1.26),OSBPL6(+1.57),THBS2(+1.37)
complex	PI3K (complex)	5.9e-05			0.879	14	8	6	BBC3(-1.43),CCND2(+1.53),CD44(+1.7),CDH2(+1.27),CDKN1A(-1.6),CHGA(-1.72),FN1(+1.48),FOSL1(-1.83),KDR(+1.35),MTHFD2(+1.26),MYC(-1.46),NANOG(+1.29),RND3(+1.52),TNFRSF11A(-2.11)
chemical drug	everolimus	5.9e-05			-1.221	5	2	3	BBC3(-1.43),CCND2(+1.53),CDKN1A(-1.6),KDR(+1.35),MYC(-1.46)
chemical drug	5-azacytidine	6.35e-05			0.469	10	6	4	ATP5F1A(+1.26),BBC3(-1.43),CD44(+1.7),CDKN1A(-1.6),FOSL1(-1.83),KDR(+1.35),LDHB(+1.22),SLC7A5(+1.42),TERC(-1.6),THBS2(+1.37)
complex	Pdgf (complex)	6.55e-05			0.241	8	6	2	CCND2(+1.53),CD44(+1.7),CDKN1A(-1.6),COL4A1(+1.27),FN1(+1.48),MYC(-1.46),NOTCH3(+1.22),ODC1(+1.61)
kinase	FGFR2	7.31e-05			0.379	9	7	2	CCND2(+1.53),CDKN1A(-1.6),COL4A1(+1.27),FN1(+1.48),GRB10(+1.26),LAMA1(+1.28),LAMB1(+1.37),MYC(-1.46),NANOG(+1.29)
enzyme	OGA	7.72e-05			-0.883	17	11	6	ADAMTS17(-1.91),APOE(-1.32),CD44(+1.7),CDKN1A(-1.6),CLDN7(-1.33),EFNB1(+1.32),FDFT1(+1.25),FN1(+1.48),HMGCS1(+1.6),LAMB1(+1.37),LRIG1(-1.28),NANOG(+1.29),OTX2(-1.49),PDK1(+1.54),PIK3R1(+1.42),TGFBI(+1.52),TNC(+1.56)
group	Vegf	7.76e-05			1.461	19	11	8	APLNR(+2.64),ASNS(+1.38),BTBD3(+1.3),CD44(+1.7),FN1(+1.48),FOSL1(-1.83),GRB10(+1.26),HTR7(+2.0),IL17RC(-1.89),KDR(+1.35),LRIG1(-1.28),MAD2L1(+1.28),MYC(-1.46),PAN2(-1.33),PHLDA1(-2.11),SHISA2(-2.23),SLK(+1.26),TNC(+1.56),TNFRSF11A(-2.11)
chemical - endogenous mammalian	hydrogen peroxide	8.39e-05			0.567	19	11	8	ACAT2(+1.46),BAD(-1.48),BBC3(-1.43),BTG2(-1.59),CDKN1A(-1.6),CLDN7(-1.33),FDFT1(+1.25),FN1(+1.48),FOSL1(-1.83),KDR(+1.35),KIT(+1.41),MYC(-1.46),NOS1(+1.5),NOTCH3(+1.22),ODC1(+1.61),PTGER4(-2.27),RPL21(+1.34),TUBB2A(+1.76),XRCC6(+1.28)
other	PDS5B	8.54e-05				3	2	1	CDH2(+1.27),MYC(-1.46),NANOG(+1.29)
chemical - endogenous mammalian	4-coumaric acid	8.54e-05				3	1	2	CDKN1A(-1.6),MYC(-1.46),ODC1(+1.61)
transcription regulator	SOX17	9.35e-05				5	5	0	COL4A1(+1.27),KDR(+1.35),LAMA1(+1.28),LAMB1(+1.37),NANOG(+1.29)
transcription regulator	TP63	9.81e-05			-0.495	16	9	7	ADM(-2.27),BAD(-1.48),BBC3(-1.43),CCND2(+1.53),CDH2(+1.27),CDKN1A(-1.6),CLDN3(-1.57),COL4A1(+1.27),FN1(+1.48),FOSL1(-1.83),MAD2L1(+1.28),MYC(-1.46),NANOG(+1.29),NOTCH3(+1.22),PAK1(+1.26),TNC(+1.56)
kinase	PIM1	0.000103			-0.059	6	1	5	BBC3(-1.43),CCND2(+1.53),CDKN1A(-1.6),FOSL1(-1.83),MYC(-1.46),NKX3-1(-2.15)
kinase	EIF2AK3	0.000106				8	5	3	ASNS(+1.38),BTG2(-1.59),CARS(+1.32),FOSL1(-1.83),MYC(-1.46),NARS(+1.29),SHMT2(+1.28),YARS(+1.36)
kinase	MET	0.000113			1.577	8	6	2	CCND2(+1.53),CD44(+1.7),CDH2(+1.27),CDKN1A(-1.6),FN1(+1.48),MAD2L1(+1.28),MYC(-1.46),NANOG(+1.29)
transmembrane receptor	DAG1	0.000114				4	4	0	LAMA1(+1.28),LAMB1(+1.37),LAMC1(+1.29),NOS1(+1.5)
group	estrogen receptor	0.000121		Inhibited	-2.354	12	10	2	CCND2(+1.53),CD44(+1.7),CLDN3(-1.57),COL13A1(+1.62),COL4A1(+1.27),FN1(+1.48),MAP1B(+1.32),MMP15(+1.29),MYC(-1.46),NOTCH3(+1.22),TNC(+1.56),WNT5B(+1.68)
other	MTBP	0.000135				3	2	1	CCND2(+1.53),CDKN1A(-1.6),ODC1(+1.61)
enzyme	DDX5	0.00014				4	0	4	BBC3(-1.43),CDKN1A(-1.6),FOSL1(-1.83),MYC(-1.46)
other	SCAP	0.000144			1.982	7	6	1	ACLY(+1.29),ASNS(+1.38),FDFT1(+1.25),HMGCS1(+1.6),MTHFD2(+1.26),PDK1(+1.54),PTGER4(-2.27)
ligand-dependent nuclear receptor	AHR	0.000144			-1.181	15	8	7	ADM(-2.27),BTG2(-1.59),CDH2(+1.27),CDKN1A(-1.6),COL13A1(+1.62),COL4A1(+1.27),FBN2(+1.34),FN1(+1.48),FOSL1(-1.83),KIT(+1.41),MYC(-1.46),NOTCH3(+1.22),NPTX1(-2.13),TGFBI(+1.52),TSPYL2(-1.5)
other	CD44	0.000147	1.698		1.639	11	8	3	CCND2(+1.53),CD44(+1.7),CDKN1A(-1.6),FN1(+1.48),LAMB1(+1.37),LAMC1(+1.29),MBNL3(+1.62),MYC(-1.46),NANOG(+1.29),THBS2(+1.37),TNFRSF11A(-2.11)
chemical drug	sirolimus	0.000152			-1.495	19	14	5	ADM(-2.27),ASNS(+1.38),ATP2B4(+1.45),BBC3(-1.43),CCND2(+1.53),CDKN1A(-1.6),FN1(+1.48),KDR(+1.35),LAMB1(+1.37),LDHB(+1.22),LPIN1(+1.45),MYC(-1.46),NANOG(+1.29),NEU1(-1.5),ODC1(+1.61),PGM1(+1.46),PIK3R1(+1.42),RPL21(+1.34),TUBB2A(+1.76)
other	APP	0.000155			0	27	18	9	APOE(-1.32),ARC(-1.67),ATP5F1A(+1.26),BAD(-1.48),BBC3(-1.43),C1S(+1.68),CCND2(+1.53),CD44(+1.7),CDH2(+1.27),COL13A1(+1.62),FN1(+1.48),HAP1(-1.63),LDHB(+1.22),MAP1B(+1.32),MYC(-1.46),NCF1(-2.69),NOS1(+1.5),NPTX1(-2.13),PAK1(+1.26),PDK1(+1.54),PIK3R1(+1.42),PPP2R1A(+1.25),TOP2B(+1.24),TUBA1B(+1.27),TUBB2A(+1.76),VCAN(+1.32),YPEL3(-1.69)
chemical drug	methylprednisolone	0.00016			0.008	19	13	6	ALDH3A2(+1.32),ARL4A(-1.6),ASNS(+1.38),CD44(+1.7),CDH2(+1.27),CDKN1A(-1.6),CLDN3(-1.57),CLDN7(-1.33),FDFT1(+1.25),FN1(+1.48),GLUD1(+1.29),IVNS1ABP(+1.34),MYC(-1.46),NFIA(+1.55),ODC1(+1.61),PDK1(+1.54),PSAT1(+1.42),RND3(+1.52),TOB1(-1.53)
enzyme	GNA15	0.000166				8	4	4	ADM(-2.27),BMP3(-2.79),ENPP1(+1.48),FOSL1(-1.83),MYC(-1.46),ODC1(+1.61),PFN2(+1.25),VCAN(+1.32)
kinase	DCAF1	0.000172			1.98	4	0	4	BAD(-1.48),CDKN1A(-1.6),NKX3-1(-2.15),TOB1(-1.53)
kinase	FGFR4	0.000172				4	3	1	CD44(+1.7),CDH2(+1.27),CDKN1A(-1.6),KDR(+1.35)
other	PCDH11Y	0.000172			-1.067	4	1	3	CD44(+1.7),CHGA(-1.72),FOSL1(-1.83),MYC(-1.46)
transporter	ATP7B	0.000183			1.342	5	5	0	ACLY(+1.29),FDFT1(+1.25),HMGCS1(+1.6),LPIN1(+1.45),MAD2L1(+1.28)
other	FKRP	0.000187				2	2	0	LAMA1(+1.28),LAMC1(+1.29)
other	CCT5	0.000187				2	0	2	BBC3(-1.43),CDKN1A(-1.6)
enzyme	DDX24	0.000187				2	0	2	BBC3(-1.43),CDKN1A(-1.6)
G-protein coupled receptor	GALR2	0.000187				2	0	2	BAD(-1.48),CDKN1A(-1.6)
other	MAPT	0.0002				15	13	2	ACLY(+1.29),ATP5F1A(+1.26),C1S(+1.68),CCT8(+1.26),CDKN1A(-1.6),LDHB(+1.22),MAP1B(+1.32),NOS1(+1.5),PAK1(+1.26),PCLO(-1.61),PFN2(+1.25),PPP2R1A(+1.25),TOP2B(+1.24),TUBA1B(+1.27),TUBB2A(+1.76)
other	SOX2-OT	0.000201				3	3	0	CD44(+1.7),CDH2(+1.27),NANOG(+1.29)
other	MSI2	0.000201				3	1	2	CLDN3(-1.57),CLDN7(-1.33),FN1(+1.48)
other	Sox2ot	0.000201				3	3	0	CD44(+1.7),CDH2(+1.27),NANOG(+1.29)
transcription regulator	HUWE1	0.000201				3	1	2	CCND2(+1.53),CDKN1A(-1.6),MYC(-1.46)
other	SPRY4-IT1	0.000201				3	1	2	CDH2(+1.27),CLDN3(-1.57),CLDN7(-1.33)
growth factor	PDGFB	0.000202			-0.022	6	3	3	BBC3(-1.43),FN1(+1.48),MYC(-1.46),NOTCH3(+1.22),PHLDA1(-2.11),TNC(+1.56)
transcription regulator	SP3	0.000204			-0.418	11	7	4	ASNS(+1.38),CDH2(+1.27),CDKN1A(-1.6),DLX3(-2.36),FOSL1(-1.83),KDR(+1.35),LAMA1(+1.28),NOS1(+1.5),RASGRP2(-1.69),SLC39A8(+1.53),TNC(+1.56)
other	MYOC	0.000207			0.762	7	5	2	CD44(+1.7),CHRDL1(+1.46),CLDN7(-1.33),FN1(+1.48),LAMB1(+1.37),LAMC1(+1.29),PTGER4(-2.27)
phosphatase	PTPN3	0.000207			1	4	2	2	CDKN1A(-1.6),FN1(+1.48),MYC(-1.46),TGFBI(+1.52)
transcription regulator	EPAS1	0.000221			0.621	11	6	5	ACLY(+1.29),ADM(-2.27),BBC3(-1.43),CACNA1A(-1.27),CDKN1A(-1.6),FN1(+1.48),HMGCS1(+1.6),KDM3A(+1.59),KDR(+1.35),PAN2(-1.33),SLC7A5(+1.42)
transcription regulator	NKX2-3	0.000221		Activated	2.129	11	6	5	ADM(-2.27),ASNS(+1.38),DANCR(-1.26),FBN2(+1.34),HCP5(-1.82),HLA-F(-1.79),MCMDC2(-2.0),PAPSS2(+1.45),PHGDH(+1.26),PSAT1(+1.42),SHMT2(+1.28)
chemical drug	potassium chloride	0.000222			-0.314	7	4	3	ATP2B4(+1.45),BTG2(-1.59),MYC(-1.46),NOS1(+1.5),NPTX1(-2.13),ODC1(+1.61),PIK3R1(+1.42)
group	Insulin	0.000276		Activated	2.771	16	11	5	ACLY(+1.29),APLNR(+2.64),APOE(-1.32),CCT8(+1.26),CDKN1A(-1.6),COL4A1(+1.27),FN1(+1.48),GRB10(+1.26),HAP1(-1.63),LAMB1(+1.37),LPIN1(+1.45),MYC(-1.46),NCF1(-2.69),ODC1(+1.61),PIK3R1(+1.42),TGFBI(+1.52)
chemical toxicant	thapsigargin	0.000279			-1.602	10	4	6	ADCY1(+1.32),ARC(-1.67),ASNS(+1.38),BBC3(-1.43),CDKN1A(-1.6),FN1(+1.48),LPIN1(+1.45),MYC(-1.46),SERPINI1(-1.88),STARD5(-2.04)
transcription regulator	TAL1	0.000279			0.251	11	5	6	BTBD3(+1.3),CDKN1A(-1.6),HLA-F(-1.79),KIT(+1.41),MYC(-1.46),NKX3-1(-2.15),NOS1(+1.5),PTGER4(-2.27),TOB1(-1.53),XRCC6(+1.28),YARS(+1.36)
chemical - endogenous mammalian	D-glucose	0.000282			1.433	21	15	6	ACLY(+1.29),ASNS(+1.38),ATP2B4(+1.45),BAD(-1.48),BBC3(-1.43),CARS(+1.32),CCND2(+1.53),CDKN1A(-1.6),COL4A1(+1.27),FN1(+1.48),KDR(+1.35),LAMB1(+1.37),LAMC1(+1.29),MYC(-1.46),NCF1(-2.69),NEU1(-1.5),ODC1(+1.61),PDK1(+1.54),PGM1(+1.46),SLC39A8(+1.53),YARS(+1.36)
chemical - endogenous mammalian	L-threonine	0.000284				3	1	2	FOXD3(-1.93),MYC(-1.46),NANOG(+1.29)
enzyme	RLIM	0.000284				3	2	1	CDH2(+1.27),CDKN1A(-1.6),FN1(+1.48)
other	Igkv1-117	0.000284				3	1	2	CCND2(+1.53),CDKN1A(-1.6),MYC(-1.46)
transcription regulator	SOX2	0.000292			1.074	17	12	5	CD44(+1.7),CDH2(+1.27),CDKN1A(-1.6),CLDN7(-1.33),DLX3(-2.36),FOXD3(-1.93),GDF3(+1.89),GOLGA6A (includes others)(+2.15),KDM3A(+1.59),KDR(+1.35),NANOG(+1.29),NOTCH3(+1.22),OTX2(-1.49),PDK1(+1.54),PIK3R1(+1.42),PSAT1(+1.42),VCAN(+1.32)
microRNA	mir-221	0.000295			-1.238	4	3	1	BBC3(-1.43),KDR(+1.35),KIT(+1.41),PIK3R1(+1.42)
chemical - endogenous mammalian	dihydrotestosterone	0.000297			-0.316	19	10	9	ACLY(+1.29),ADM(-2.27),APOE(-1.32),BTG2(-1.59),CCND2(+1.53),CDH2(+1.27),CDKN1A(-1.6),COL4A1(+1.27),FN1(+1.48),GRB10(+1.26),MYC(-1.46),NCF1(-2.69),NKX3-1(-2.15),NOS1(+1.5),ODC1(+1.61),PHGDH(+1.26),PHLDA1(-2.11),PTGER4(-2.27),VCAN(+1.32)
enzyme	GNAQ	0.000297				8	3	5	ADM(-2.27),BTG2(-1.59),CD44(+1.7),MYC(-1.46),NEU1(-1.5),NFIA(+1.55),PDK1(+1.54),PHLDA1(-2.11)
complex	Collagen type I	0.00031			0.881	6	4	2	APOE(-1.32),CDH2(+1.27),FN1(+1.48),KDR(+1.35),MYC(-1.46),TNC(+1.56)
transcription regulator	FOXO4	0.000311			-1.912	7	6	1	ACLY(+1.29),CCND2(+1.53),CDKN1A(-1.6),COL4A1(+1.27),FDFT1(+1.25),HMGCS1(+1.6),PTPRB(+1.91)
group	Mek	0.000324			0.797	11	4	7	APOE(-1.32),CCND2(+1.53),CDKN1A(-1.6),FOSL1(-1.83),FOXD3(-1.93),KDR(+1.35),MYC(-1.46),NANOG(+1.29),OTX2(-1.49),PHLDA1(-2.11),RND3(+1.52)
enzyme	KDM1A	0.000344			-0.851	10	4	6	ADM(-2.27),CCND2(+1.53),CDKN1A(-1.6),CLDN7(-1.33),MYC(-1.46),NKX3-1(-2.15),PSAT1(+1.42),PTPRB(+1.91),SLC22A3(+1.83),SNHG7(-1.58)
transcription regulator	GATA6	0.000344			0.973	10	5	5	CDKN1A(-1.6),COL4A1(+1.27),DLX3(-2.36),FOXD3(-1.93),LAMA1(+1.28),LDHB(+1.22),MYC(-1.46),NANOG(+1.29),NFIA(+1.55),OTX2(-1.49)
other	VCAN	0.000355	1.318	Activated	2.138	9	6	3	ADM(-2.27),APOE(-1.32),C1S(+1.68),CDKN1A(-1.6),FN1(+1.48),LAMB1(+1.37),MAP1B(+1.32),NOTCH3(+1.22),VCAN(+1.32)
chemical drug	panobinostat	0.000363			-1.548	5	2	3	BBC3(-1.43),CCND2(+1.53),CDKN1A(-1.6),KIT(+1.41),MYC(-1.46)
chemical drug	PC-SPES	0.000377				7	5	2	ACLY(+1.29),CDKN1A(-1.6),FDFT1(+1.25),LAMC1(+1.29),MAD2L1(+1.28),NKX3-1(-2.15),TUBB2A(+1.76)
chemical - endogenous mammalian	L-serine	0.000387				3	2	1	CDKN1A(-1.6),PHGDH(+1.26),PSAT1(+1.42)
other	SNHG20	0.000387				3	1	2	CDH2(+1.27),CDKN1A(-1.6),MYC(-1.46)
other	CCAT1	0.000387				3	1	2	CDH2(+1.27),CDKN1A(-1.6),MYC(-1.46)
translation regulator	EIF4E	0.00039			-0.214	9	4	5	BAD(-1.48),CDKN1A(-1.6),FN1(+1.48),FOSL1(-1.83),GPS2(-1.38),MYC(-1.46),ODC1(+1.61),TGFBI(+1.52),TNC(+1.56)
other	SKP2	0.000406			1.718	4	2	2	BBC3(-1.43),CCND2(+1.53),CDKN1A(-1.6),ODC1(+1.61)
complex	IgG	0.000421			1	10	5	5	ADM(-2.27),APOE(-1.32),CCND2(+1.53),CDKN1A(-1.6),FN1(+1.48),MYC(-1.46),RND3(+1.52),TNC(+1.56),TOB1(-1.53),TUBB2A(+1.76)
cytokine	EDN1	0.000455			-0.046	10	6	4	CDH2(+1.27),COL4A1(+1.27),FN1(+1.48),FOSL1(-1.83),MYC(-1.46),NCF1(-2.69),ODC1(+1.61),PTGER4(-2.27),TNC(+1.56),VCAN(+1.32)
enzyme	GNA14	0.000459				6	2	4	ADM(-2.27),BTG2(-1.59),ENPP1(+1.48),NEU1(-1.5),PDK1(+1.54),PHLDA1(-2.11)
chemical drug	WR 1065	0.000472			-1.091	4	2	2	CDKN1A(-1.6),KDR(+1.35),MYC(-1.46),TOP2B(+1.24)
complex	FSH	0.000492			1.535	15	6	9	ADM(-2.27),AKAP7(+1.61),ALDH3A2(+1.32),BAD(-1.48),BCKDK(-1.37),BTG2(-1.59),CCND2(+1.53),CDH2(+1.27),FOSL1(-1.83),LZTR1(-1.38),MT1H(-2.24),MYC(-1.46),PPP2R1A(+1.25),TOB1(-1.53),TP53I11(+1.31)
enzyme	IDH1	0.000492				5	3	2	CLDN3(-1.57),CLDN7(-1.33),FN1(+1.48),GLUD1(+1.29),PTCH1(+1.39)
transcription regulator	YY1	0.000497				12	8	4	BTG2(-1.59),CDKN1A(-1.6),CHRDL1(+1.46),DLX3(-2.36),HNRNPC(+1.25),KDR(+1.35),LAMA1(+1.28),MAD2L1(+1.28),MYC(-1.46),PFN2(+1.25),RND3(+1.52),TGFBI(+1.52)
other	SH3KBP1	0.00051				3	2	1	CCND2(+1.53),FN1(+1.48),MYC(-1.46)
ion channel	CLCA2	0.00051				3	2	1	CDH2(+1.27),CDKN1A(-1.6),FN1(+1.48)
transcription regulator	FOXD3	0.00051	-1.932			3	2	1	CDKN1A(-1.6),NANOG(+1.29),RND3(+1.52)
transcription regulator	TRRAP	0.00051				3	2	1	CCND2(+1.53),CDKN1A(-1.6),MAD2L1(+1.28)
complex	NFkB (complex)	0.000522			0.608	20	10	10	ADM(-2.27),APOE(-1.32),BAD(-1.48),BBC3(-1.43),CCND2(+1.53),CD44(+1.7),CDKN1A(-1.6),ENPP1(+1.48),FN1(+1.48),HLA-F(-1.79),KDR(+1.35),KIT(+1.41),MYBL1(-1.45),MYC(-1.46),NOS1(+1.5),ODC1(+1.61),SLC2A6(-1.41),SLC7A5(+1.42),TMOD2(-1.57),XRCC6(+1.28)
transcription regulator	E2F1	0.000526			-1.748	17	11	6	BAD(-1.48),BBC3(-1.43),CBX7(-1.67),CCND2(+1.53),CD44(+1.7),CDKN1A(-1.6),GPS2(-1.38),KDR(+1.35),KIT(+1.41),MAD2L1(+1.28),MYC(-1.46),PDK1(+1.54),PIK3R1(+1.42),PSAT1(+1.42),RND3(+1.52),TOP2B(+1.24),YARS(+1.36)
G-protein coupled receptor	F2R	0.000543		Activated	2.621	7	6	1	CD44(+1.7),CLDN3(-1.57),COL13A1(+1.62),FN1(+1.48),KDR(+1.35),LAMB1(+1.37),LDHB(+1.22)
growth factor	AGT	0.000554			0.427	16	12	4	ACAT2(+1.46),ADM(-2.27),CCND2(+1.53),CD44(+1.7),CDKN1A(-1.6),COL4A1(+1.27),FDFT1(+1.25),FN1(+1.48),HMGCS1(+1.6),LAMB1(+1.37),MAD2L1(+1.28),MYC(-1.46),NCF1(-2.69),NOS1(+1.5),NOTCH3(+1.22),PIK3R1(+1.42)
chemical drug	MLN8054	0.000555				2	0	2	BBC3(-1.43),CDKN1A(-1.6)
chemical drug	2-(3-chlorophenylamino)phenylacetic acid	0.000555				2	2	0	COL4A1(+1.27),FN1(+1.48)
transcription regulator	ELL	0.000555				2	0	2	CDKN1A(-1.6),MYC(-1.46)
other	U2AF2	0.000555				2	0	2	BBC3(-1.43),CDKN1A(-1.6)
microRNA	mir-431	0.000555				2	2	0	FN1(+1.48),VCAN(+1.32)
transcription regulator	FOXO6	0.000555				2	1	1	MYC(-1.46),PAK1(+1.26)
other	AHNAK	0.000555				2	1	1	CCND2(+1.53),MYC(-1.46)
other	PDZD2	0.000555				2	0	2	BAD(-1.48),CDKN1A(-1.6)
other	TCP1	0.000555				2	0	2	BBC3(-1.43),CDKN1A(-1.6)
chemical reagent	8-butyl-10-[(3-methoxy-5-pyrrol-2-ylidenepyrrol-2-ylidene)methyl]-11-azabicyclo[7.2.1]dodeca-1(12),9-diene	0.000555				2	0	2	BBC3(-1.43),CDKN1A(-1.6)
other	UIMC1	0.000555				2	0	2	BBC3(-1.43),CDKN1A(-1.6)
chemical drug	lisofylline	0.000555				2	2	0	COL4A1(+1.27),LAMB1(+1.37)
chemical drug	trichostatin A	0.000579		Inhibited	-2.559	25	15	10	ADCY1(+1.32),APOE(-1.32),ARC(-1.67),BAD(-1.48),BBC3(-1.43),CCND2(+1.53),CD44(+1.7),CDH2(+1.27),CDKN1A(-1.6),EFNB1(+1.32),FN1(+1.48),HMGCS1(+1.6),KDR(+1.35),KIT(+1.41),MYC(-1.46),MYH14(-1.43),NUCKS1(+1.26),OLFM1(-1.3),PAK1(+1.26),PSAT1(+1.42),RND3(+1.52),SERPINI1(-1.88),TERC(-1.6),TNC(+1.56),VCAN(+1.32)
chemical drug	nitroprusside	0.000596			0.664	5	2	3	ADM(-2.27),LAMB1(+1.37),LAMC1(+1.29),MYC(-1.46),MYH14(-1.43)
group	AURK	0.000653		Activated	2.219	5	0	5	BBC3(-1.43),BTG2(-1.59),CDKN1A(-1.6),RP5_1148A213(-2.85),ZNF79(-1.47)
other	H2AFB3 (includes others)	0.000653		Inhibited	-2.236	5	0	5	ARC(-1.67),BBC3(-1.43),CDKN1A(-1.6),ICAM5(-2.03),NKX3-1(-2.15)
other	ANLN	0.000653		Activated	2.236	5	0	5	BBC3(-1.43),BTG2(-1.59),CDKN1A(-1.6),RP5_1148A213(-2.85),ZNF79(-1.47)
cytokine	IL5	0.000658			1.571	12	7	5	ASNS(+1.38),CCND2(+1.53),CDKN1A(-1.6),MYC(-1.46),PDK1(+1.54),PGM1(+1.46),PSAT1(+1.42),RASGRP2(-1.69),RIPOR2(-1.75),SDF2L1(-1.56),SLC39A8(+1.53),SLC7A5(+1.42)
transcription regulator	JUN	0.000668		Activated	2.229	16	10	6	ACAT2(+1.46),APOE(-1.32),ASNS(+1.38),BBC3(-1.43),BCL9(+1.27),CCND2(+1.53),CD44(+1.7),CDKN1A(-1.6),CHGA(-1.72),FN1(+1.48),FOSL1(-1.83),KDR(+1.35),MYC(-1.46),NANOG(+1.29),PDK1(+1.54),TNC(+1.56)
chemical drug	arsenic trioxide	0.00067			-0.898	13	7	6	ACAT2(+1.46),BAD(-1.48),BBC3(-1.43),CD44(+1.7),CDKN1A(-1.6),FDFT1(+1.25),FN1(+1.48),HMGCS1(+1.6),MT1H(-2.24),MYC(-1.46),NCF1(-2.69),SHMT2(+1.28),UQCRFS1(+1.33)
phosphatase	PTEN	0.000684		Inhibited	-2.434	20	10	10	ADM(-2.27),ATP5F1A(+1.26),BBC3(-1.43),BTG2(-1.59),CD44(+1.7),CDKN1A(-1.6),FDFT1(+1.25),FGF19(+1.67),FNDC10(-1.44),KDR(+1.35),LDHB(+1.22),LZTR1(-1.38),MAD2L1(+1.28),MYC(-1.46),NEU1(-1.5),NKX3-1(-2.15),PGM1(+1.46),PHGDH(+1.26),PIK3R1(+1.42),YPEL3(-1.69)
chemical drug	tosedostat	0.000713			1.067	4	3	1	ASNS(+1.38),CARS(+1.32),CDKN1A(-1.6),PSAT1(+1.42)
transcription regulator	EOMES	0.000762			-1.633	7	6	1	ADM(-2.27),APLNR(+2.64),KDR(+1.35),MXRA5(+1.51),NANOG(+1.29),RND3(+1.52),TGFBI(+1.52)
chemical drug	ritonavir	0.000774				8	5	3	ABHD2(-1.41),ACAT2(+1.46),CARS(+1.32),CCND2(+1.53),FDFT1(+1.25),MT1H(-2.24),MYC(-1.46),WNT5B(+1.68)
peptidase	MMP1	0.00078			-1.013	5	2	3	BAD(-1.48),CDKN1A(-1.6),FN1(+1.48),KDR(+1.35),MYC(-1.46)
enzyme	IDH2	0.000827				3	1	2	CLDN3(-1.57),CLDN7(-1.33),FN1(+1.48)
transcription regulator	GTF2I	0.000827				3	1	2	CDKN1A(-1.6),KDR(+1.35),MYC(-1.46)
chemical - kinase inhibitor	U0126	0.000852			-0.306	17	9	8	APLNR(+2.64),ARC(-1.67),BAD(-1.48),CCND2(+1.53),CD44(+1.7),CDKN1A(-1.6),CHGA(-1.72),COL4A1(+1.27),FN1(+1.48),FOSL1(-1.83),KDR(+1.35),LAMB1(+1.37),MYC(-1.46),NOS1(+1.5),PHLDA1(-2.11),RND3(+1.52),TOP3B(-1.26)
other	GAST	0.00086			1.572	6	5	1	CHGA(-1.72),DNAJA1(+1.25),NARS(+1.29),ODC1(+1.61),PIK3R1(+1.42),TNC(+1.56)
cytokine	CSF1	0.000887			-0.238	10	5	5	APOE(-1.32),BAD(-1.48),CCND2(+1.53),CDKN1A(-1.6),FDFT1(+1.25),FN1(+1.48),HMGCS1(+1.6),MYC(-1.46),SLC7A5(+1.42),TNFRSF11A(-2.11)
transcription regulator	HOXA10	0.000905			0.378	9	4	5	ADM(-2.27),APOE(-1.32),ARL4A(-1.6),CDKN1A(-1.6),FN1(+1.48),MAP1B(+1.32),PHGDH(+1.26),PIK3R1(+1.42),PTGER4(-2.27)
chemical drug	tazemetostat	0.000912			-1.212	12	9	3	CCND2(+1.53),CDH2(+1.27),EFNB1(+1.32),FN1(+1.48),MYC(-1.46),NUCKS1(+1.26),OLFM1(-1.3),PAK1(+1.26),PSAT1(+1.42),SERPINI1(-1.88),TNC(+1.56),VCAN(+1.32)
chemical reagent	SP2509	0.000912			-1.212	12	9	3	CCND2(+1.53),CDH2(+1.27),EFNB1(+1.32),FN1(+1.48),MYC(-1.46),NUCKS1(+1.26),OLFM1(-1.3),PAK1(+1.26),PSAT1(+1.42),SERPINI1(-1.88),TNC(+1.56),VCAN(+1.32)
other	CDH1	0.000918			-0.686	6	4	2	CD44(+1.7),CDH2(+1.27),FN1(+1.48),FOSL1(-1.83),MYC(-1.46),PIK3R1(+1.42)
other	MBD3	0.000918				6	2	4	APOE(-1.32),CCND2(+1.53),CD44(+1.7),FOSL1(-1.83),FRAT1(-1.75),MYC(-1.46)
microRNA	mir-24	0.000925			0.651	5	3	2	CDH2(+1.27),CDKN1A(-1.6),FN1(+1.48),KDR(+1.35),MYC(-1.46)
transcription regulator	KLF2	0.000941			-0.816	9	6	3	ADM(-2.27),APLNR(+2.64),CD44(+1.7),CDH2(+1.27),CDKN1A(-1.6),COL4A1(+1.27),KDR(+1.35),MYC(-1.46),NOTCH3(+1.22)
cytokine	WNT3A	0.000967			1.673	11	10	1	CCND2(+1.53),CD44(+1.7),CDH2(+1.27),EFNB1(+1.32),FN1(+1.48),KDR(+1.35),KIT(+1.41),MYC(-1.46),NANOG(+1.29),RFLNB(+1.35),TNC(+1.56)
kinase	SRC	0.000993			-0.647	7	3	4	CCND2(+1.53),CDKN1A(-1.6),FN1(+1.48),FOSL1(-1.83),MYC(-1.46),NANOG(+1.29),TNFRSF11A(-2.11)
growth factor	IGF1	0.00102			0.394	16	5	11	ADM(-2.27),AMIGO3(-1.88),BAD(-1.48),BBC3(-1.43),BTG2(-1.59),CCND2(+1.53),CD44(+1.7),CDKN1A(-1.6),CHGA(-1.72),FN1(+1.48),MYC(-1.46),ODC1(+1.61),PHLDA1(-2.11),PTGER4(-2.27),TGFBI(+1.52),YPEL3(-1.69)
transporter	IGFBP7	0.00102				3	1	2	ASNS(+1.38),CDKN1A(-1.6),MYC(-1.46)
kinase	AURKA	0.00102				3	0	3	BBC3(-1.43),CDKN1A(-1.6),MYC(-1.46)
transcription regulator	ZBTB33	0.00102				3	0	3	BBC3(-1.43),CDKN1A(-1.6),MYC(-1.46)
transcription regulator	ZNF148	0.00102				3	2	1	CDKN1A(-1.6),FN1(+1.48),ODC1(+1.61)
transcription regulator	HOXB4	0.00102				3	1	2	CCND2(+1.53),FOSL1(-1.83),MYC(-1.46)
other	NPPB	0.00103			-1.982	4	4	0	ACAT2(+1.46),FDFT1(+1.25),FN1(+1.48),HMGCS1(+1.6)
transcription regulator	HMGA1	0.00106			-1.89	8	6	2	ARL4A(-1.6),CCND2(+1.53),CD44(+1.7),COL4A1(+1.27),KIT(+1.41),LAMA1(+1.28),LAMB1(+1.37),MYC(-1.46)
transcription regulator	SMARCA4	0.00109			0.645	19	12	7	ABHD2(-1.41),ASNS(+1.38),ATP2B4(+1.45),CD44(+1.7),CDKN1A(-1.6),EFNB1(+1.32),FN1(+1.48),GSTO1(+1.4),HCP5(-1.82),HLA-F(-1.79),KDR(+1.35),KIT(+1.41),MAP1B(+1.32),MT1H(-2.24),MYC(-1.46),NANOG(+1.29),PDK1(+1.54),PTCH1(+1.39),SMARCC2(-1.23)
chemical - endogenous mammalian	cyclic AMP	0.00109			-0.66	11	7	4	ARC(-1.67),CCND2(+1.53),CDH2(+1.27),CDKN1A(-1.6),CHGA(-1.72),FN1(+1.48),KDR(+1.35),MYC(-1.46),NOS1(+1.5),ODC1(+1.61),PTCH1(+1.39)
chemical - kinase inhibitor	PD 180970	0.0011				2	1	1	CCND2(+1.53),MYC(-1.46)
transporter	SLC13A5	0.0011				2	1	1	ACLY(+1.29),CDKN1A(-1.6)
peptidase	USP22	0.0011				2	1	1	CCND2(+1.53),CDKN1A(-1.6)
complex	P-TEFb	0.0011				2	0	2	BBC3(-1.43),CDKN1A(-1.6)
chemical - endogenous mammalian	asparagine	0.0011				2	2	0	ASNS(+1.38),ODC1(+1.61)
other	PHF19	0.0011				2	1	1	FGF19(+1.67),OTX2(-1.49)
enzyme	TOPORS	0.0011				2	0	2	CDKN1A(-1.6),NKX3-1(-2.15)
other	H3F3A/H3F3B	0.0011				2	0	2	BBC3(-1.43),CDKN1A(-1.6)
kinase	EEF2K	0.0011				2	1	1	CDKN1A(-1.6),MAP1B(+1.32)
chemical reagent	A-Fos	0.0011				2	1	1	MYC(-1.46),ODC1(+1.61)
enzyme	CTH	0.0011				2	1	1	ASNS(+1.38),CDKN1A(-1.6)
chemical - endogenous mammalian	5,6,7,8-tetrahydrobiopterin	0.0011				2	1	1	MYC(-1.46),NOS1(+1.5)
kinase	PAK1	0.00116	1.265		0.147	4	1	3	CDKN1A(-1.6),FN1(+1.48),FOSL1(-1.83),MYC(-1.46)
chemical drug	daunorubicin	0.00116			-1.165	4	1	3	ABCA7(-1.34),CDKN1A(-1.6),MYC(-1.46),UQCRFS1(+1.33)
chemical - endogenous non-mammalian	honokiol	0.00116				4	2	2	BAD(-1.48),CCND2(+1.53),CDKN1A(-1.6),KDR(+1.35)
chemical drug	vorinostat	0.00116			-0.895	11	5	6	ARC(-1.67),ATP2B4(+1.45),BAD(-1.48),BBC3(-1.43),CDH2(+1.27),CDKN1A(-1.6),HMGCS1(+1.6),KIT(+1.41),MMP15(+1.29),MYC(-1.46),ZFPM1(-1.52)
other	CCN1	0.00118			-0.323	6	3	3	BAD(-1.48),CCND2(+1.53),CDKN1A(-1.6),FN1(+1.48),KDR(+1.35),MYC(-1.46)
transcription regulator	GATA3	0.0012			0.808	10	3	7	ADM(-2.27),CDH2(+1.27),CDKN1A(-1.6),DLX3(-2.36),FN1(+1.48),KIT(+1.41),MYC(-1.46),NKX3-1(-2.15),PTGER4(-2.27),ZFPM1(-1.52)
chemical - endogenous mammalian	cholesterol	0.00124			-0.433	10	7	3	ABCA7(-1.34),ACLY(+1.29),APOE(-1.32),FDFT1(+1.25),FN1(+1.48),HMGCS1(+1.6),PSAT1(+1.42),PTCH1(+1.39),SLC7A5(+1.42),STARD5(-2.04)
other	GAS2L3	0.00125				3	1	2	BTG2(-1.59),CCND2(+1.53),CDKN1A(-1.6)
enzyme	DDX17	0.00125				3	0	3	CDKN1A(-1.6),FOSL1(-1.83),MYC(-1.46)
chemical drug	mevastatin	0.00125				3	1	2	APOE(-1.32),CDKN1A(-1.6),NOS1(+1.5)
chemical drug	cisplatin	0.00127		Inhibited	-2.377	22	12	10	ASNS(+1.38),BBC3(-1.43),BTG2(-1.59),CD44(+1.7),CDKN1A(-1.6),EPS8L2(-1.51),FN1(+1.48),FOSL1(-1.83),HAP1(-1.63),HMGCS1(+1.6),LAMB1(+1.37),LDHB(+1.22),LPIN1(+1.45),MYC(-1.46),NCF1(-2.69),NOTCH3(+1.22),ODC1(+1.61),PGM1(+1.46),PHGDH(+1.26),PHLDA3(-1.46),TOB1(-1.53),XRCC6(+1.28)
chemical toxicant	bucladesine	0.00127			-0.452	13	6	7	ADM(-2.27),APOE(-1.32),CD44(+1.7),CDH2(+1.27),CDKN1A(-1.6),CHGA(-1.72),ENPP1(+1.48),FOSL1(-1.83),KIT(+1.41),MYC(-1.46),ODC1(+1.61),PTCH1(+1.39),PTGER4(-2.27)
kinase	PLK1	0.00129				4	1	3	BBC3(-1.43),CDKN1A(-1.6),MYC(-1.46),PIK3R1(+1.42)
ligand-dependent nuclear receptor	RARG	0.00133			1.432	6	3	3	COL4A1(+1.27),FOXD3(-1.93),LAMB1(+1.37),MYC(-1.46),NANOG(+1.29),OTX2(-1.49)
other	INS	0.00136			-0.322	8	5	3	ACLY(+1.29),ADM(-2.27),ALDH3A2(+1.32),ATP5F1A(+1.26),CDKN1A(-1.6),FOSL1(-1.83),GRB10(+1.26),NOS1(+1.5)
transcription regulator	MAX	0.00141			1.131	6	3	3	CCND2(+1.53),CDKN1A(-1.6),MYC(-1.46),ODC1(+1.61),PDK1(+1.54),TERC(-1.6)
other	IGFBP3	0.00144			0	4	2	2	BAD(-1.48),CDKN1A(-1.6),THBS2(+1.37),TNC(+1.56)
chemical - endogenous mammalian	testosterone	0.00144			1.719	13	10	3	CDH2(+1.27),CDKN1A(-1.6),FN1(+1.48),FOSL1(-1.83),NKX3-1(-2.15),NOS1(+1.5),ODC1(+1.61),PIK3R1(+1.42),PTCH1(+1.39),RPL21(+1.34),SLC39A8(+1.53),TUBB2A(+1.76),VCAN(+1.32)
transcription regulator	SNAI1	0.00147			1.455	7	3	4	CCND2(+1.53),CDH2(+1.27),CDKN1A(-1.6),CLDN3(-1.57),CLDN7(-1.33),FN1(+1.48),FOSL1(-1.83)
transcription regulator	CEBPA	0.00149			0.622	15	8	7	ACLY(+1.29),APLNR(+2.64),ASNS(+1.38),BTG2(-1.59),CCND2(+1.53),CDKN1A(-1.6),DLX3(-2.36),KDM3A(+1.59),MYC(-1.46),OTX2(-1.49),PFN2(+1.25),SERPINI1(-1.88),TNFRSF11A(-2.11),TUBB2A(+1.76),VCAN(+1.32)
group	PLC	0.0015				3	1	2	MYC(-1.46),ODC1(+1.61),TNFRSF11A(-2.11)
mature microRNA	miR-199a-3p (and other miRNAs w/seed CAGUAGU)	0.0015				3	3	0	CD44(+1.7),FN1(+1.48),VCAN(+1.32)
transcription regulator	MXI1	0.0015				3	2	1	MTHFD2(+1.26),MYC(-1.46),ODC1(+1.61)
kinase	PDGFRA	0.0015				3	1	2	CDKN1A(-1.6),KIT(+1.41),MYC(-1.46)
chemical - endogenous non-mammalian	decursin	0.0015				3	1	2	CDKN1A(-1.6),KDR(+1.35),MYC(-1.46)
group	TCF	0.00158				6	4	2	ALDH3A2(+1.32),ARL4A(-1.6),CCT8(+1.26),CD44(+1.7),MYC(-1.46),PTCH1(+1.39)
peptidase	UCHL1	0.00159			-0.555	5	3	2	CDKN1A(-1.6),LDHB(+1.22),LPIN1(+1.45),PURG(-1.46),SLC39A8(+1.53)
group	Ngf	0.00159			0.394	5	2	3	BAD(-1.48),BBC3(-1.43),CDKN1A(-1.6),NOS1(+1.5),ODC1(+1.61)
cytokine	TNF	0.00163			-0.568	41	19	22	ADM(-2.27),APOE(-1.32),ARC(-1.67),ATP2B4(+1.45),BBC3(-1.43),BTBD3(+1.3),BTG2(-1.59),CASTOR3(-1.5),CCND2(+1.53),CD44(+1.7),CDH2(+1.27),CDKN1A(-1.6),CLDN7(-1.33),CLIC4(+1.28),DANCR(-1.26),FERMT1(+1.5),FN1(+1.48),FOSL1(-1.83),GNB4(+1.32),HLA-F(-1.79),KDR(+1.35),KIT(+1.41),LAMC1(+1.29),LRIG1(-1.28),MYC(-1.46),NCF1(-2.69),NKX3-1(-2.15),NME3(-1.33),NOS1(+1.5),ODC1(+1.61),PAN2(-1.33),PHGDH(+1.26),PHLDA1…
transcription regulator	TWIST2	0.00176			1.236	4	3	1	CD44(+1.7),CDH2(+1.27),CDKN1A(-1.6),FN1(+1.48)
growth factor	BMP7	0.00177			0.943	7	6	1	ATP5F1A(+1.26),CD44(+1.7),CDKN1A(-1.6),FN1(+1.48),GDF3(+1.89),GRB10(+1.26),PIK3R1(+1.42)
chemical drug	tanespimycin	0.00177			-0.84	7	5	2	CDKN1A(-1.6),FDFT1(+1.25),HMGCS1(+1.6),HNRNPC(+1.25),KIT(+1.41),MYC(-1.46),PTCH1(+1.39)
enzyme	RNF20	0.00178				3	0	3	CDKN1A(-1.6),FEZF1(-1.93),MYC(-1.46)
other	S100B	0.00178				3	0	3	CDKN1A(-1.6),CHGA(-1.72),MYC(-1.46)
transcription regulator	NFIA	0.00178	1.551			3	3	0	CDH2(+1.27),EFNB1(+1.32),NFIA(+1.55)
chemical drug	acyclic retinoid	0.00178				3	1	2	CDKN1A(-1.6),KDR(+1.35),MYC(-1.46)
transcription regulator	TRIM29	0.00182				2	1	1	CD44(+1.7),CDKN1A(-1.6)
other	BCAS2	0.00182				2	0	2	BBC3(-1.43),CDKN1A(-1.6)
transcription regulator	ZMIZ2	0.00182				2	1	1	CD44(+1.7),MYC(-1.46)
other	SNHG3	0.00182				2	1	1	CCND2(+1.53),MYC(-1.46)
other	PUF60	0.00182				2	1	1	MYC(-1.46),XRCC6(+1.28)
enzyme	TYMS	0.00182				2	0	2	CDKN1A(-1.6),MYC(-1.46)
mature microRNA	miR-873-5p (and other miRNAs w/seed CAGGAAC)	0.00182				2	1	1	CD44(+1.7),MYC(-1.46)
phosphatase	PPP1R13B	0.00182				2	0	2	BBC3(-1.43),CDKN1A(-1.6)
other	KCTD11	0.00182				2	2	0	CCND2(+1.53),PTCH1(+1.39)
transcription regulator	BRCA2	0.00182				2	0	2	BBC3(-1.43),CDKN1A(-1.6)
enzyme	GNL2	0.00182				2	0	2	CDKN1A(-1.6),MYC(-1.46)
chemical drug	tideglusib	0.00182				2	2	0	KDR(+1.35),NANOG(+1.29)
kinase	JAK2	0.00186			-0.152	7	3	4	BBC3(-1.43),CCND2(+1.53),CDKN1A(-1.6),MYC(-1.46),NANOG(+1.29),ODC1(+1.61),PHLDA3(-1.46)
other	PDLIM2	0.00186			0	6	2	4	KIAA1257(-1.51),KIT(+1.41),PHLDA1(-2.11),PHLDA3(-1.46),SLC22A3(+1.83),YPEL3(-1.69)
chemical - endogenous non-mammalian	tunicamycin	0.00187			-1.567	9	3	6	ASNS(+1.38),BBC3(-1.43),CDKN1A(-1.6),LPIN1(+1.45),MYC(-1.46),NARS(+1.29),PHLDA1(-2.11),SDF2L1(-1.56),STARD5(-2.04)
transcription regulator	MYCN	0.0019			0.518	11	8	3	ABCA7(-1.34),CCND2(+1.53),CDKN1A(-1.6),COL4A1(+1.27),FN1(+1.48),ODC1(+1.61),PDK1(+1.54),PHGDH(+1.26),RPL21(+1.34),TERC(-1.6),TUBA1B(+1.27)
transporter	UCP1	0.00195			1.656	8	7	1	ASNS(+1.38),GSTO1(+1.4),MTHFD2(+1.26),MYC(-1.46),ODC1(+1.61),PHGDH(+1.26),PSAT1(+1.42),SHMT2(+1.28)
transcription regulator	LEF1	0.00197				5	3	2	CD44(+1.7),CDKN1A(-1.6),FN1(+1.48),MYC(-1.46),PTCH1(+1.39)
transcription regulator	NEUROG1	0.00197			-1.342	5	3	2	C1S(+1.68),CCND2(+1.53),FN1(+1.48),LRIG1(-1.28),RIPOR2(-1.75)
chemical drug	entinostat	0.00197			-1.353	5	1	4	ARC(-1.67),BAD(-1.48),BBC3(-1.43),CDKN1A(-1.6),THBS2(+1.37)
transcription regulator	MYB	0.00203			0.933	7	5	2	ADM(-2.27),CDH2(+1.27),COL4A1(+1.27),FN1(+1.48),KDR(+1.35),KIT(+1.41),MYC(-1.46)
chemical drug	indomethacin	0.00206			-0.216	10	6	4	ASNS(+1.38),BTG2(-1.59),CD44(+1.7),CDKN1A(-1.6),MYC(-1.46),NOS1(+1.5),PTGER4(-2.27),SLC7A5(+1.42),VCAN(+1.32),XRCC6(+1.28)
kinase	CHEK1	0.00209				3	1	2	CDKN1A(-1.6),MAD2L1(+1.28),MYC(-1.46)
other	MPZ	0.00209				3	2	1	FDFT1(+1.25),HMGCS1(+1.6),SDF2L1(-1.56)
transcription regulator	BRD7	0.00209				3	1	2	BBC3(-1.43),CDKN1A(-1.6),VCAN(+1.32)
transcription regulator	TBXT	0.00209				3	3	0	CD44(+1.7),KDR(+1.35),NANOG(+1.29)
enzyme	PTGS2	0.0021			0.176	8	3	5	BBC3(-1.43),CD44(+1.7),CDKN1A(-1.6),CHGA(-1.72),FN1(+1.48),KDR(+1.35),MYC(-1.46),PTGER4(-2.27)
chemical - kinase inhibitor	PD98059	0.00211			0.017	17	11	6	ACAT2(+1.46),BBC3(-1.43),CCND2(+1.53),CD44(+1.7),CDH2(+1.27),CDKN1A(-1.6),COL4A1(+1.27),FN1(+1.48),FOSL1(-1.83),MYC(-1.46),NOS1(+1.5),ODC1(+1.61),PHLDA1(-2.11),PIK3R1(+1.42),TNFRSF11A(-2.11),TUBB2A(+1.76),VCAN(+1.32)
microRNA	mir-8	0.00212			-1.746	7	1	6	BBC3(-1.43),CDKN1A(-1.6),CLDN3(-1.57),CLDN7(-1.33),KDR(+1.35),PHLDA3(-1.46),TOB1(-1.53)
transcription regulator	RUVBL1	0.00214				4	3	1	CARS(+1.32),CCND2(+1.53),KIFC2(-1.47),NUCKS1(+1.26)
transmembrane receptor	ENG	0.00214			1	4	3	1	FN1(+1.48),KDR(+1.35),MYC(-1.46),PAK1(+1.26)
chemical drug	carbamylcholine	0.00214			-1.067	4	0	4	APOE(-1.32),ARC(-1.67),BTG2(-1.59),CDKN1A(-1.6)
chemical drug	pimagedine	0.00214			-0.762	4	4	0	COL4A1(+1.27),LAMB1(+1.37),NOS1(+1.5),SLC22A3(+1.83)
chemical drug	eflornithine	0.00214			-1.124	4	3	1	CDKN1A(-1.6),FN1(+1.48),MAD2L1(+1.28),ODC1(+1.61)
chemical drug	CD 437	0.00214			-1.873	9	6	3	ATP5F1A(+1.26),CDKN1A(-1.6),DNAJA1(+1.25),HNRNPC(+1.25),MYC(-1.46),NARS(+1.29),ODC1(+1.61),POU3F1(-1.83),TUBA1B(+1.27)
complex	Immunoglobulin	0.00218			-0.024	16	12	4	ACLY(+1.29),ADM(-2.27),ATP5F1A(+1.26),BAD(-1.48),CCND2(+1.53),CD44(+1.7),CDH2(+1.27),KDR(+1.35),MTHFD2(+1.26),MYC(-1.46),NOS1(+1.5),PDK1(+1.54),PGM1(+1.46),TNFRSF11A(-2.11),UQCRFS1(+1.33),VCAN(+1.32)
transcription regulator	YAP1	0.00221				7	5	2	ACAT2(+1.46),ACLY(+1.29),CDKN1A(-1.6),FN1(+1.48),HMGCS1(+1.6),MYC(-1.46),PPP1R3B(+1.54)
transcription regulator	HIF1A	0.00222			0.34	14	8	6	ADM(-2.27),APOE(-1.32),ASNS(+1.38),CARS(+1.32),CD44(+1.7),CDH2(+1.27),CDKN1A(-1.6),FN1(+1.48),KDM3A(+1.59),KIFC2(-1.47),MYC(-1.46),NUCKS1(+1.26),PDK1(+1.54),TERC(-1.6)
mature microRNA	miR-29b-3p (and other miRNAs w/seed AGCACCA)	0.00225		Inhibited	-2.203	5	5	0	COL4A1(+1.27),LAMC1(+1.29),NASP(+1.25),PIK3R1(+1.42),TUBB2A(+1.76)
chemical drug	silibinin	0.00225			-0.958	5	2	3	BBC3(-1.43),CD44(+1.7),CDKN1A(-1.6),FN1(+1.48),MYC(-1.46)
chemical - endogenous mammalian	progesterone	0.00237			0	18	11	7	ADM(-2.27),APOE(-1.32),ARL4A(-1.6),CDH2(+1.27),CDKN1A(-1.6),CLDN3(-1.57),ENPP1(+1.48),FN1(+1.48),GRB10(+1.26),KDR(+1.35),LPIN1(+1.45),MAD2L1(+1.28),MYC(-1.46),PDK1(+1.54),PIK3R1(+1.42),PTGER4(-2.27),TGFBI(+1.52),WNT5B(+1.68)
chemical reagent	2-(4-amino-1-isopropyl-1H-pyrazolo[3,4-d]pyrimidin-3-yl)-1H-indol-5-ol	0.0024			-0.447	5	2	3	BBC3(-1.43),C1S(+1.68),COQ8A(-1.34),FOSL1(-1.83),MTHFD2(+1.26)
transcription regulator	FOXM1	0.00241		Activated	2.022	7	5	2	CCND2(+1.53),CDH2(+1.27),CDKN1A(-1.6),KDR(+1.35),MYC(-1.46),PTCH1(+1.39),VCAN(+1.32)
chemical drug	mifepristone	0.00242			1.092	11	5	6	ADM(-2.27),APOE(-1.32),CDKN1A(-1.6),CLDN3(-1.57),CLDN7(-1.33),FDFT1(+1.25),KIT(+1.41),MAD2L1(+1.28),MYC(-1.46),THBS2(+1.37),VCAN(+1.32)
transcription regulator	TCF3	0.00243			-1.858	12	7	5	CCND2(+1.53),CDKN1A(-1.6),ENPP1(+1.48),KIT(+1.41),MAD2L1(+1.28),MYC(-1.46),NANOG(+1.29),RASGRP2(-1.69),RIPOR2(-1.75),SDF2L1(-1.56),SLC7A5(+1.42),XRCC6(+1.28)
growth factor	IGF2	0.00244			-0.094	8	4	4	ARL4A(-1.6),CDKN1A(-1.6),FN1(+1.48),MYC(-1.46),PHLDA1(-2.11),PIK3R1(+1.42),TGFBI(+1.52),THBS2(+1.37)
translation regulator	EIF4G2	0.00244				3	2	1	CCND2(+1.53),CDKN1A(-1.6),NANOG(+1.29)
microRNA	mir-192	0.00244				3	2	1	CDKN1A(-1.6),FN1(+1.48),MAD2L1(+1.28)
enzyme	RACK1	0.00244				3	1	2	CDKN1A(-1.6),MYC(-1.46),PTCH1(+1.39)
transcription regulator	PPP1R13L	0.00244				3	1	2	BBC3(-1.43),CCND2(+1.53),CDKN1A(-1.6)
other	IAPP	0.00244				3	2	1	FDFT1(+1.25),HMGCS1(+1.6),MYC(-1.46)
cytokine	IFNB1	0.00249			0	11	8	3	CDH2(+1.27),CDKN1A(-1.6),GDF3(+1.89),GNB4(+1.32),HMGCS1(+1.6),LAMB1(+1.37),MYC(-1.46),NPTX1(-2.13),PTCH1(+1.39),RND3(+1.52),THBS2(+1.37)
enzyme	APC	0.00252			0.243	7	4	3	CCND2(+1.53),CD44(+1.7),CDH2(+1.27),CDKN1A(-1.6),CHGA(-1.72),MYC(-1.46),ODC1(+1.61)
chemical drug	triamcinolone acetonide	0.00252			-1.667	9	5	4	BTG2(-1.59),CD44(+1.7),COL13A1(+1.62),MT1H(-2.24),MXRA5(+1.51),MYC(-1.46),NOS1(+1.5),RHOBTB3(+1.51),TSPYL2(-1.5)
microRNA	mir-133	0.00256		Inhibited	-2.236	5	5	0	BTBD3(+1.3),CCND2(+1.53),FBN2(+1.34),FN1(+1.48),VCAN(+1.32)
kinase	PKM	0.00256			1.165	4	3	1	ACLY(+1.29),CDH2(+1.27),MYC(-1.46),PDK1(+1.54)
chemical drug	chloropromazine	0.00256				4	3	1	ACAT2(+1.46),FDFT1(+1.25),FNDC4(-1.74),HMGCS1(+1.6)
chemical - endogenous mammalian	histidinol	0.0027				2	2	0	ASNS(+1.38),SLC7A5(+1.42)
chemical reagent	2,5-bis(5-hydroxymethyl-2-thienyl)furan	0.0027				2	0	2	BBC3(-1.43),CDKN1A(-1.6)
enzyme	PADI4	0.0027				2	0	2	BBC3(-1.43),CDKN1A(-1.6)
transcription regulator	KLF17	0.0027				2	1	1	CDKN1A(-1.6),FN1(+1.48)
other	RASSF3	0.0027				2	0	2	BBC3(-1.43),CDKN1A(-1.6)
enzyme	PLSCR1	0.0027				2	0	2	CDKN1A(-1.6),MYC(-1.46)
other	BCL2L12	0.0027				2	0	2	BBC3(-1.43),CDKN1A(-1.6)
other	DYNLL1	0.0027				2	1	1	CDKN1A(-1.6),NOS1(+1.5)
transporter	AQP5	0.0027				2	0	2	CLDN3(-1.57),CLDN7(-1.33)
other	NET1	0.0027				2	2	0	CDH2(+1.27),FN1(+1.48)
chemical reagent	dec-RRLL-cmk	0.0027				2	2	0	FN1(+1.48),HMGCS1(+1.6)
chemical drug	gefitinib	0.00271				8	4	4	ARC(-1.67),BTG2(-1.59),CDH2(+1.27),FOSL1(-1.83),FRAT1(-1.75),KIT(+1.41),MMP15(+1.29),WNT5B(+1.68)
mature microRNA	miR-199a-5p (and other miRNAs w/seed CCAGUGU)	0.00273			-0.447	5	3	2	CDKN1A(-1.6),COL4A1(+1.27),CSTB(-1.34),FN1(+1.48),WNT5B(+1.68)
other	CDK2AP1	0.00279				4	1	3	CCND2(+1.53),FOSL1(-1.83),FRAT1(-1.75),MYC(-1.46)
cytokine	IL3	0.00281			1.146	12	4	8	BTG2(-1.59),CCND2(+1.53),CDKN1A(-1.6),FOXD3(-1.93),MYC(-1.46),NARS(+1.29),NCF1(-2.69),ODC1(+1.61),PHGDH(+1.26),TNFRSF11A(-2.11),TNK1(-1.53),YPEL3(-1.69)
transmembrane receptor	TNFRSF11A	0.00282	-2.108			3	2	1	FN1(+1.48),NANOG(+1.29),TNFRSF11A(-2.11)
chemical - kinase inhibitor	PD 169316	0.00282				3	2	1	CCND2(+1.53),CDKN1A(-1.6),FN1(+1.48)
other	LGALS1	0.0029			1.296	5	4	1	CCND2(+1.53),CDKN1A(-1.6),FN1(+1.48),GPCPD1(+1.41),PTCH1(+1.39)
enzyme	PIN1	0.0029			0.376	5	3	2	CDH2(+1.27),CDKN1A(-1.6),FN1(+1.48),MYC(-1.46),NOTCH3(+1.22)
group	Wnt	0.00304				4	3	1	CD44(+1.7),CDH2(+1.27),KDR(+1.35),MYC(-1.46)
transcription regulator	SMAD1	0.00304				4	1	3	BTG2(-1.59),CDKN1A(-1.6),COL4A1(+1.27),MYC(-1.46)
transcription regulator	EHMT2	0.00304				4	2	2	CDH2(+1.27),CDKN1A(-1.6),FN1(+1.48),MYC(-1.46)
transcription regulator	NOTCH1	0.00307			-0.136	10	5	5	CCND2(+1.53),CD44(+1.7),CDKN1A(-1.6),CHGA(-1.72),FOSL1(-1.83),GLUD1(+1.29),MYC(-1.46),NCF1(-2.69),NOTCH3(+1.22),RND3(+1.52)
chemical - endogenous mammalian	glutamine	0.0031			-0.277	6	5	1	ASNS(+1.38),CARS(+1.32),FN1(+1.48),MYC(-1.46),NANOG(+1.29),THBS2(+1.37)
transcription regulator	SALL4	0.00323				3	2	1	CD44(+1.7),DANCR(-1.26),NANOG(+1.29)
ion channel	TRPC1	0.00323				3	2	1	CCND2(+1.53),CDKN1A(-1.6),KDR(+1.35)
chemical toxicant	pirinixic acid	0.00329			-0.445	14	9	5	ACAT2(+1.46),ALDH3A2(+1.32),APOE(-1.32),ASNS(+1.38),CDH2(+1.27),CDKN1A(-1.6),GNB4(+1.32),HMGCS1(+1.6),KDR(+1.35),LDHB(+1.22),MYC(-1.46),PGM1(+1.46),PHLDA1(-2.11),SLC16A13(-1.55)
transcription regulator	HNRNPK	0.0033				4	2	2	CDKN1A(-1.6),MYC(-1.46),NANOG(+1.29),VCAN(+1.32)
transcription regulator	BRCA1	0.00346			0.278	8	5	3	CDKN1A(-1.6),KIT(+1.41),LPIN1(+1.45),MAD2L1(+1.28),MYC(-1.46),PHLDA1(-2.11),VCAN(+1.32),XRCC6(+1.28)
chemical drug	dexamethasone	0.00348			-0.776	43	24	19	ABHD2(-1.41),ADAMTS19(+1.27),ADM(-2.27),APOE(-1.32),ASNS(+1.38),ATP2B4(+1.45),BAD(-1.48),BBC3(-1.43),BCKDK(-1.37),BTG2(-1.59),CARS(+1.32),CCND2(+1.53),CD44(+1.7),CDKN1A(-1.6),CHGA(-1.72),CHIT1(-2.52),CLIC4(+1.28),COL4A1(+1.27),ENPP1(+1.48),FBN2(+1.34),FN1(+1.48),FOSL1(-1.83),FOXD3(-1.93),KDR(+1.35),KIT(+1.41),LAMA1(+1.28),LAMC1(+1.29),LDHB(+1.22),LPIN1(+1.45),LRRC8A(-1.33),MT1H(-2.24),MXRA5(+1.51…
ligand-dependent nuclear receptor	AR	0.00354			0.379	15	7	8	ADM(-2.27),CACNA1A(-1.27),CDH2(+1.27),CDKN1A(-1.6),CLDN3(-1.57),DANCR(-1.26),LRIG1(-1.28),MAD2L1(+1.28),MTHFD2(+1.26),MYC(-1.46),NKX3-1(-2.15),ODC1(+1.61),PTCH1(+1.39),SLC39A8(+1.53),VCAN(+1.32)
chemical drug	roscovitine	0.00358			0.283	4	2	2	CD44(+1.7),CDKN1A(-1.6),FN1(+1.48),MYC(-1.46)
chemical drug	zidovudine	0.00367				3	1	2	CCND2(+1.53),CDKN1A(-1.6),MYC(-1.46)
transcription regulator	HTATIP2	0.00367				3	2	1	CDH2(+1.27),MYC(-1.46),NANOG(+1.29)
other	HSPA9	0.00367				3	1	2	CDKN1A(-1.6),CLMN(+1.34),MYC(-1.46)
kinase	NTRK2	0.00368				5	2	3	BAD(-1.48),CCND2(+1.53),CDKN1A(-1.6),MYC(-1.46),PIK3R1(+1.42)
transcription regulator	PTTG1	0.00368			0.372	5	3	2	CD44(+1.7),CDH2(+1.27),CDKN1A(-1.6),MYC(-1.46),XRCC6(+1.28)
transcription regulator	TFAP2C	0.00368			-0.655	5	2	3	CD44(+1.7),CDKN1A(-1.6),MT1H(-2.24),MYC(-1.46),NANOG(+1.29)
cytokine	SPP1	0.0037			-0.162	8	5	3	BAD(-1.48),CD44(+1.7),CDH2(+1.27),CDKN1A(-1.6),FN1(+1.48),MYC(-1.46),PIK3R1(+1.42),SLIT1(+2.17)
transcription regulator	GLI2	0.00373			1.941	6	3	3	CCND2(+1.53),CDKN1A(-1.6),DLX3(-2.36),MYC(-1.46),NANOG(+1.29),PTCH1(+1.39)
chemical - endogenous mammalian	16,16-dimethylprostaglandin E2	0.00375				2	1	1	CD44(+1.7),PTGER4(-2.27)
group	TEAD	0.00375				2	2	0	CD44(+1.7),FN1(+1.48)
other	AKIRIN2	0.00375				2	1	1	CCND2(+1.53),MYC(-1.46)
complex	SOX2-OCT4	0.00375				2	1	1	FOXD3(-1.93),NANOG(+1.29)
enzyme	BAG6	0.00375				2	0	2	BBC3(-1.43),CDKN1A(-1.6)
transcription regulator	MYCBP	0.00375				2	2	0	CCND2(+1.53),ODC1(+1.61)
other	FALEC	0.00375				2	0	2	BTG2(-1.59),CDKN1A(-1.6)
enzyme	CUL1	0.00375				2	1	1	CCND2(+1.53),MYC(-1.46)
enzyme	MAD2L2	0.00375				2	2	0	CDH2(+1.27),NANOG(+1.29)
transcription regulator	DMTF1	0.00375				2	0	2	BBC3(-1.43),CDKN1A(-1.6)
other	SH2B1	0.00375				2	1	1	CDH2(+1.27),MYC(-1.46)
transporter	SLCO1B3	0.00375				2	0	2	BBC3(-1.43),CDKN1A(-1.6)
transcription regulator	EHMT1	0.00375				2	1	1	CDKN1A(-1.6),NANOG(+1.29)
other	MFAP2	0.00375				2	2	0	PTCH1(+1.39),VCAN(+1.32)
chemical - endogenous mammalian	20alpha-hydroxycholesterol	0.00375				2	1	1	APOE(-1.32),PTCH1(+1.39)
G-protein coupled receptor	ADRA1B	0.00387				4	2	2	ARC(-1.67),CDKN1A(-1.6),FN1(+1.48),PAK1(+1.26)
peptidase	F2	0.00402			0.147	10	5	5	CCND2(+1.53),CD44(+1.7),CDKN1A(-1.6),COL4A1(+1.27),FN1(+1.48),FOSL1(-1.83),KDR(+1.35),MYC(-1.46),NCF1(-2.69),SLC2A6(-1.41)
chemical reagent	PD173074	0.00412			0.271	5	3	2	CCND2(+1.53),DLX3(-2.36),LAMA1(+1.28),MYC(-1.46),NANOG(+1.29)
ligand-dependent nuclear receptor	RARA	0.00414			1.265	12	6	6	ABHD2(-1.41),CD44(+1.7),CDKN1A(-1.6),CLMN(+1.34),FOXD3(-1.93),HCP5(-1.82),LAMB1(+1.37),MAD2L1(+1.28),MAP1B(+1.32),MYC(-1.46),NANOG(+1.29),OTX2(-1.49)
transmembrane receptor	ITGA5	0.00417				4	2	2	APOE(-1.32),CD44(+1.7),CDH2(+1.27),CDKN1A(-1.6)
phosphatase	PTPN6	0.00417			-1.091	4	3	1	CD44(+1.7),CDH2(+1.27),FN1(+1.48),MYC(-1.46)
kinase	MAP2K1	0.00421			0.337	8	3	5	APOE(-1.32),CD44(+1.7),CDKN1A(-1.6),FOSL1(-1.83),MYC(-1.46),NOS1(+1.5),TNC(+1.56),TNFRSF11A(-2.11)
ligand-dependent nuclear receptor	PPARA	0.00424			-0.822	14	8	6	ACAT2(+1.46),ALDH3A2(+1.32),APOE(-1.32),ASNS(+1.38),BCKDK(-1.37),C1S(+1.68),CDKN1A(-1.6),FDFT1(+1.25),GLUD1(+1.29),HMGCS1(+1.6),MAD2L1(+1.28),MYC(-1.46),NCF1(-2.69),PHLDA1(-2.11)
growth factor	FGF2	0.00433			0.314	13	6	7	ADM(-2.27),ARC(-1.67),BBC3(-1.43),BTG2(-1.59),CCND2(+1.53),CDKN1A(-1.6),ENPP1(+1.48),FN1(+1.48),FOSL1(-1.83),KDR(+1.35),MYC(-1.46),ODC1(+1.61),XRCC6(+1.28)
chemical drug	lipopolysaccharide	0.00453			1.232	39	24	15	ACLY(+1.29),ADM(-2.27),APLNR(+2.64),APOE(-1.32),ARC(-1.67),CACNA1A(-1.27),CCND2(+1.53),CD44(+1.7),CDH2(+1.27),CDKN1A(-1.6),CLIC4(+1.28),COL4A1(+1.27),CSTB(-1.34),FN1(+1.48),KDR(+1.35),KIT(+1.41),LAMB1(+1.37),LPIN1(+1.45),MYC(-1.46),MYH14(-1.43),NCF1(-2.69),NOS1(+1.5),NOTCH3(+1.22),NPTX1(-2.13),ODC1(+1.61),PAPSS2(+1.45),PHLDA1(-2.11),PIK3R1(+1.42),PTCH1(+1.39),PTGER4(-2.27),PTPRB(+1.91),RND3(+1.52…
chemical drug	camptothecin	0.00458		Inhibited	-2.032	17	5	12	APOE(-1.32),ARL4A(-1.6),BAD(-1.48),BBC3(-1.43),BTG2(-1.59),CDKN1A(-1.6),GRB10(+1.26),HLA-F(-1.79),LPIN1(+1.45),MYC(-1.46),PTGER4(-2.27),RASGRP2(-1.69),TGFBI(+1.52),TOB1(-1.53),TP53I11(+1.31),TSPYL2(-1.5),TUBB2A(+1.76)
transporter	SFTPA1	0.00459			1.342	5	2	3	LRIG1(-1.28),MAP1B(+1.32),MYC(-1.46),PHLDA1(-2.11),SLC22A3(+1.83)
transcription regulator	SREBF2	0.00459			1.536	5	4	1	ACLY(+1.29),CDKN1A(-1.6),FDFT1(+1.25),HMGCS1(+1.6),PTCH1(+1.39)
chemical toxicant	calyculin A	0.00468				3	2	1	CCND2(+1.53),CDKN1A(-1.6),ODC1(+1.61)
chemical drug	amitriptyline	0.00468				3	1	2	CCND2(+1.53),CDKN1A(-1.6),FNDC4(-1.74)
complex	RNA polymerase II	0.00469				10	5	5	ASNS(+1.38),CCND2(+1.53),CDKN1A(-1.6),CLDN3(-1.57),FOSL1(-1.83),MAD2L1(+1.28),MYC(-1.46),RND3(+1.52),TERC(-1.6),THBS2(+1.37)
group	Hedgehog	0.00484			0.655	4	3	1	CCND2(+1.53),KIT(+1.41),MYC(-1.46),PTCH1(+1.39)
group	MAP2K1/2	0.00485			-1.285	5	1	4	ARC(-1.67),CCND2(+1.53),FOSL1(-1.83),MYC(-1.46),PHLDA1(-2.11)
chemical drug	GCS-100	0.00495				2	1	1	CCND2(+1.53),CDKN1A(-1.6)
complex	C4BP	0.00495				2	2	0	FDFT1(+1.25),HMGCS1(+1.6)
complex	L-type Calcium Channel	0.00495				2	1	1	APOE(-1.32),ENPP1(+1.48)
group	Cyclin A	0.00495				2	0	2	CDKN1A(-1.6),MYC(-1.46)
enzyme	GALNT3	0.00495				2	2	0	CDH2(+1.27),FN1(+1.48)
complex	IL-2R	0.00495				2	2	0	CCND2(+1.53),PHGDH(+1.26)
chemical drug	evofosfamide	0.00495				2	1	1	CCND2(+1.53),CDKN1A(-1.6)
other	MIA	0.00495				2	2	0	CDH2(+1.27),FN1(+1.48)
transcription regulator	SMARCA1	0.00495				2	0	2	CDKN1A(-1.6),MYC(-1.46)
other	WNT7B	0.00495				2	1	1	MYC(-1.46),PTCH1(+1.39)
other	CLTC	0.00495				2	1	1	CDKN1A(-1.6),KDR(+1.35)
chemical reagent	ethyl 2-{[(6,7-dimethyl-3-oxo-1,2,3,4-tetrahydro-2-quinoxalinyl)acetyl]amino}-4,5-dimethyl-3-thiophenecarboxylate	0.00495				2	0	2	BBC3(-1.43),CDKN1A(-1.6)
translation regulator	PCBP1	0.00495				2	1	1	CD44(+1.7),MYC(-1.46)
chemical drug	tamoxifen	0.00518			-1.933	10	5	5	ADM(-2.27),CDH2(+1.27),CDKN1A(-1.6),FNDC4(-1.74),HMGCS1(+1.6),MYC(-1.46),NOS1(+1.5),SLC7A5(+1.42),SYT6(+1.44),YPEL3(-1.69)
growth factor	NOG	0.00519			0	4	3	1	KDR(+1.35),MYC(-1.46),PTCH1(+1.39),VCAN(+1.32)
kinase	BMPR2	0.00523				3	3	0	CLIC4(+1.28),EFNB1(+1.32),FN1(+1.48)
other	Trp53cor1	0.00523				3	0	3	BBC3(-1.43),CDKN1A(-1.6),NPTX1(-2.13)
translation regulator	IGF2BP1	0.00523				3	2	1	CD44(+1.7),MYC(-1.46),TNC(+1.56)
transcription regulator	MTA3	0.00523				3	2	1	CDH2(+1.27),FN1(+1.48),MYC(-1.46)
transcription regulator	MTA2	0.00523				3	1	2	CDKN1A(-1.6),KIT(+1.41),MYC(-1.46)
chemical drug	diazoxide	0.00523				3	2	1	MYC(-1.46),ODC1(+1.61),SLC39A8(+1.53)
chemical - kinase inhibitor	bisindolylmaleimide	0.00523				3	1	2	CHGA(-1.72),FN1(+1.48),MYC(-1.46)
chemical drug	methyl-beta-cyclodextrin	0.00523				3	1	2	FDFT1(+1.25),FOXD3(-1.93),MYC(-1.46)
chemical drug	bexarotene	0.00525			-1.526	8	6	2	APOE(-1.32),ASNS(+1.38),EMX1(-2.0),MTHFD2(+1.26),NOS1(+1.5),ODC1(+1.61),PIK3R1(+1.42),SLC7A5(+1.42)
chemical drug	bortezomib	0.00527			-0.029	9	6	3	BAD(-1.48),CCND2(+1.53),CDKN1A(-1.6),DNAJA1(+1.25),KIT(+1.41),MYC(-1.46),ODC1(+1.61),PFN2(+1.25),PTCH1(+1.39)
transcription regulator	DDIT3	0.00552			-1.387	6	5	1	ASNS(+1.38),BBC3(-1.43),DNAJA1(+1.25),FN1(+1.48),MTHFD2(+1.26),THBS2(+1.37)
kinase	TRIB3	0.00583				3	3	0	ASNS(+1.38),MTHFD2(+1.26),PSAT1(+1.42)
kinase	CDK9	0.00596				4	2	2	CCND2(+1.53),CDKN1A(-1.6),MYC(-1.46),ODC1(+1.61)
enzyme	FBXW7	0.00596			-1.387	4	3	1	ATP5F1A(+1.26),DNAJA1(+1.25),MTHFD2(+1.26),MYC(-1.46)
translation regulator	FMR1	0.00596			-0.628	4	2	2	ARC(-1.67),MAP1B(+1.32),PCLO(-1.61),UQCRFS1(+1.33)
chemical toxicant	azoxymethane	0.00596			0.08	4	1	3	BBC3(-1.43),CDKN1A(-1.6),MYC(-1.46),ODC1(+1.61)
transcription regulator	SMAD4	0.00602			1.452	9	5	4	BBC3(-1.43),CCND2(+1.53),CDH2(+1.27),CDKN1A(-1.6),CLDN7(-1.33),FN1(+1.48),MYC(-1.46),NOTCH3(+1.22),TNC(+1.56)
cytokine	IFNG	0.00622			-1.252	31	17	14	ACLY(+1.29),ADM(-2.27),ARC(-1.67),ASNS(+1.38),BBC3(-1.43),CCND2(+1.53),CD44(+1.7),CDKN1A(-1.6),CLIC4(+1.28),DANCR(-1.26),FN1(+1.48),GNB4(+1.32),HCP5(-1.82),HLA-F(-1.79),HMGCS1(+1.6),KDR(+1.35),LAMC1(+1.29),MT1H(-2.24),MYC(-1.46),NDRG4(-1.42),NOS1(+1.5),NOTCH3(+1.22),ODC1(+1.61),PHGDH(+1.26),PHLDA1(-2.11),PTPRB(+1.91),SHARPIN(-1.39),SLC7A5(+1.42),TERC(-1.6),TNFRSF11A(-2.11),TUNAR(+1.5)
kinase	MAPK3	0.00626			-1.569	5	1	4	ARC(-1.67),CDKN1A(-1.6),FN1(+1.48),FOSL1(-1.83),MYC(-1.46)
chemical drug	mycophenolic acid	0.00626			-1.342	5	2	3	ADM(-2.27),CCND2(+1.53),CDKN1A(-1.6),FN1(+1.48),MYBL1(-1.45)
chemical - protease inhibitor	lactacystin	0.00628			-0.134	8	5	3	ASNS(+1.38),BAD(-1.48),CCND2(+1.53),CDKN1A(-1.6),FOSL1(-1.83),MAP1B(+1.32),NOS1(+1.5),TUBB2A(+1.76)
chemical toxicant	geneticin	0.00631				2	0	2	BBC3(-1.43),CDKN1A(-1.6)
chemical drug	nilotinib	0.00631				2	1	1	FN1(+1.48),MYC(-1.46)
complex	Bcl9-Cbp/p300-Ctnnb1-Lef/Tcf	0.00631				2	1	1	CD44(+1.7),MYC(-1.46)
other	HOXA11-AS	0.00631				2	1	1	CDH2(+1.27),CDKN1A(-1.6)
other	ESRP1	0.00631				2	2	0	CD44(+1.7),NANOG(+1.29)
kinase	STK17A	0.00631				2	1	1	GSTO1(+1.4),MT1H(-2.24)
chemical - endogenous non-mammalian	cercosporin	0.00631				2	1	1	FN1(+1.48),MYC(-1.46)
other	BANP	0.00631				2	0	2	BBC3(-1.43),CDKN1A(-1.6)
transcription regulator	MED15	0.00631				2	0	2	BBC3(-1.43),CDKN1A(-1.6)
other	SEMA3A	0.00631				2	2	0	KDR(+1.35),MAP1B(+1.32)
other	WNT5B	0.00631	1.682			2	2	0	FN1(+1.48),VCAN(+1.32)
transcription regulator	ING4	0.00631				2	0	2	CDKN1A(-1.6),MYC(-1.46)
enzyme	KIF3A	0.00631				2	0	2	CDKN1A(-1.6),MYC(-1.46)
other	RPL11	0.00631				2	0	2	CDKN1A(-1.6),MYC(-1.46)
enzyme	ST6GAL1	0.00631				2	2	0	CCND2(+1.53),PDK1(+1.54)
other	DDB1	0.00631				2	0	2	BBC3(-1.43),CDKN1A(-1.6)
transporter	PDYN	0.00631				2	1	1	ARC(-1.67),KDR(+1.35)
chemical drug	pargyline	0.00631				2	1	1	CDKN1A(-1.6),NOS1(+1.5)
chemical toxicant	prodigiosin	0.00631				2	0	2	BBC3(-1.43),CDKN1A(-1.6)
group	ERK	0.00635			0.59	9	5	4	BTG2(-1.59),CDKN1A(-1.6),FN1(+1.48),FOSL1(-1.83),LAMB1(+1.37),MYC(-1.46),NOTCH3(+1.22),ODC1(+1.61),VCAN(+1.32)
transcription regulator	MED1	0.00641			1	7	5	2	ACLY(+1.29),CCND2(+1.53),CDKN1A(-1.6),MAD2L1(+1.28),MYC(-1.46),NANOG(+1.29),ODC1(+1.61)
enzyme	NCF1	0.00646	-2.685			3	2	1	CD44(+1.7),CDKN1A(-1.6),FN1(+1.48)
other	LIN28B	0.00646				3	2	1	CD44(+1.7),MYC(-1.46),NANOG(+1.29)
other	THBS4	0.00646				3	2	1	MTHFD2(+1.26),SDF2L1(-1.56),TNC(+1.56)
chemical drug	letrozole	0.00646				3	0	3	CDKN1A(-1.6),FOSL1(-1.83),MYC(-1.46)
chemical - endogenous mammalian	sterol	0.00646				3	3	0	ACLY(+1.29),FDFT1(+1.25),LPIN1(+1.45)
chemical drug	amphetamine	0.00657				5	3	2	CDH2(+1.27),FGF19(+1.67),FOSL1(-1.83),MYBL1(-1.45),NOS1(+1.5)
ligand-dependent nuclear receptor	ESR2	0.00677			-0.461	13	6	7	APOE(-1.32),ARL4A(-1.6),BBC3(-1.43),CDH2(+1.27),CDKN1A(-1.6),COL13A1(+1.62),FGF19(+1.67),KDR(+1.35),MYC(-1.46),NKX3-1(-2.15),PSAT1(+1.42),SHISA2(-2.23),TP53I11(+1.31)
enzyme	CAT	0.00679			0.254	4	2	2	ADM(-2.27),CDKN1A(-1.6),FN1(+1.48),TNC(+1.56)
enzyme	PTGES	0.00679				4	1	3	CDKN1A(-1.6),MYC(-1.46),NCF1(-2.69),NOS1(+1.5)
microRNA	let-7	0.00686			-0.994	8	5	3	BTG2(-1.59),CD44(+1.7),CDH2(+1.27),FN1(+1.48),FOSL1(-1.83),MAD2L1(+1.28),MYC(-1.46),NANOG(+1.29)
kinase	ERBB4	0.0069			-1.206	5	2	3	BTG2(-1.59),CDKN1A(-1.6),MYC(-1.46),SLK(+1.26),TNC(+1.56)
kinase	ROCK1	0.00714				3	3	0	CCND2(+1.53),CD44(+1.7),LAMC1(+1.29)
mature microRNA	miR-221-3p (and other miRNAs w/seed GCUACAU)	0.00714				3	2	1	BBC3(-1.43),KIT(+1.41),PIK3R1(+1.42)
mature microRNA	miR-26a-5p (and other miRNAs w/seed UCAAGUA)	0.00714				3	1	2	CCND2(+1.53),CDKN1A(-1.6),MYC(-1.46)
transcription regulator	HOXB13	0.00714				3	0	3	CDKN1A(-1.6),MYC(-1.46),NIPAL1(-1.55)
chemical toxicant	methylnitronitrosoguanidine	0.00714				3	0	3	BBC3(-1.43),BTG2(-1.59),CDKN1A(-1.6)
kinase	ERBB3	0.00723			1.213	5	4	1	CCND2(+1.53),CDKN1A(-1.6),FN1(+1.48),SLK(+1.26),TNC(+1.56)
cytokine	THPO	0.00724			0.927	4	3	1	CCND2(+1.53),CD44(+1.7),KDR(+1.35),MYC(-1.46)
transcription regulator	FOXC2	0.00724				4	3	1	CDH2(+1.27),FN1(+1.48),KDR(+1.35),TCF15(-1.83)
growth factor	BMP2	0.00747			-0.141	8	3	5	CDKN1A(-1.6),CLDN3(-1.57),CLIC4(+1.28),DLX3(-2.36),FN1(+1.48),MYC(-1.46),TOB1(-1.53),VCAN(+1.32)
chemical drug	AGN194204	0.00755			-0.13	7	4	3	ACAT2(+1.46),CDKN1A(-1.6),CLIC4(+1.28),FDFT1(+1.25),MAD2L1(+1.28),MYC(-1.46),PHLDA1(-2.11)
growth factor	FGF1	0.00756			-0.765	6	3	3	APOE(-1.32),CDKN1A(-1.6),MYC(-1.46),NOTCH3(+1.22),ODC1(+1.61),RFLNB(+1.35)
other	COL18A1	0.00758			-0.156	5	2	3	BAD(-1.48),CHGA(-1.72),FN1(+1.48),KDR(+1.35),MYC(-1.46)
mature microRNA	miR-291a-3p (and other miRNAs w/seed AAGUGCU)	0.00758			0.492	5	2	3	ANKRD13B(-1.42),CCND2(+1.53),CD44(+1.7),CDKN1A(-1.6),MYBL1(-1.45)
transcription regulator	PPARGC1A	0.00766			-0.511	11	9	2	ATP5F1A(+1.26),BBC3(-1.43),CDKN1A(-1.6),LAMB1(+1.37),LDHB(+1.22),LPIN1(+1.45),MMP15(+1.29),OLFML3(+1.58),PIK3R1(+1.42),UQCRFS1(+1.33),VCAN(+1.32)
growth factor	BMP4	0.00768			-0.451	8	5	3	CDKN1A(-1.6),DLX3(-2.36),KDR(+1.35),KIT(+1.41),LAMA1(+1.28),MYC(-1.46),NANOG(+1.29),PTCH1(+1.39)
transcription regulator	ELK1	0.0077				4	2	2	CCT8(+1.26),CDKN1A(-1.6),FOSL1(-1.83),MTHFD2(+1.26)
enzyme	RNASEH2B	0.00782				2	0	2	CDKN1A(-1.6),PHLDA3(-1.46)
group	PARP	0.00782				2	0	2	APOE(-1.32),CDKN1A(-1.6)
group	Shc	0.00782				2	1	1	CCND2(+1.53),MYC(-1.46)
enzyme	PRPF19	0.00782				2	1	1	CDKN1A(-1.6),NANOG(+1.29)
transcription regulator	LDB1	0.00782				2	1	1	KIT(+1.41),NKX3-1(-2.15)
enzyme	KLB	0.00782				2	2	0	FGF19(+1.67),HMGCS1(+1.6)
other	COPS8	0.00782				2	1	1	CCND2(+1.53),CDKN1A(-1.6)
phosphatase	PPP5C	0.00782				2	0	2	CDKN1A(-1.6),MYC(-1.46)
enzyme	UBR5	0.00782				2	0	2	BBC3(-1.43),CDKN1A(-1.6)
enzyme	CYBA	0.00782				2	1	1	CDKN1A(-1.6),FN1(+1.48)
chemical reagent	2-hydroxy-1-naphthylaldehyde isonicotinoyl hydrazone	0.00782				2	1	1	CCND2(+1.53),CDKN1A(-1.6)
chemical reagent	tiron	0.00782				2	1	1	CDKN1A(-1.6),TNC(+1.56)
phosphatase	LPIN1	0.00785	1.446			3	1	2	APOE(-1.32),CDKN1A(-1.6),LPIN1(+1.45)
transcription regulator	TCF7L1	0.00785				3	3	0	CCND2(+1.53),KIT(+1.41),NANOG(+1.29)
kinase	GCK	0.00785				3	3	0	ACLY(+1.29),ATP5F1A(+1.26),CCND2(+1.53)
transcription regulator	NCOA4	0.00785				3	0	3	CLDN3(-1.57),CLDN7(-1.33),NKX3-1(-2.15)
chemical toxicant	urethane	0.00785				3	1	2	CDKN1A(-1.6),KDR(+1.35),MYC(-1.46)
enzyme	FN1	0.0079	1.483		0.293	8	5	3	APOE(-1.32),CDH2(+1.27),CDKN1A(-1.6),CLIC4(+1.28),FN1(+1.48),MYC(-1.46),NANOG(+1.29),SCRN1(+1.3)
microRNA	mir-122	0.00794		Inhibited	-2.232	5	5	0	CLIC4(+1.28),LAMC1(+1.29),MAP1B(+1.32),MTHFD2(+1.26),YARS(+1.36)
kinase	MAP2K4	0.00818				4	3	1	CD44(+1.7),CDKN1A(-1.6),PAK1(+1.26),TUBB2A(+1.76)
chemical drug	N-methyl-D-aspartate	0.00818			-1.154	4	2	2	ARC(-1.67),ATP2B4(+1.45),MAP1B(+1.32),MYC(-1.46)
growth factor	VEGFA	0.00829		Activated	2.42	10	7	3	CDKN1A(-1.6),CLDN7(-1.33),CLIC4(+1.28),CSTB(-1.34),FN1(+1.48),GRB10(+1.26),KDR(+1.35),MMP15(+1.29),SHMT2(+1.28),TNC(+1.56)
peptidase	PSEN1	0.0083			-0.192	12	9	3	APOE(-1.32),ARC(-1.67),ATP5F1A(+1.26),C1S(+1.68),CDH2(+1.27),MYC(-1.46),NOS1(+1.5),PAK1(+1.26),PIK3R1(+1.42),TOP2B(+1.24),TUBA1B(+1.27),TUBB2A(+1.76)
enzyme	HRAS	0.00831			0.201	17	9	8	ADM(-2.27),ARHGAP26(-1.42),ASNS(+1.38),BTG2(-1.59),CCND2(+1.53),CD44(+1.7),CDKN1A(-1.6),CHGA(-1.72),COL4A1(+1.27),ENPP1(+1.48),FDFT1(+1.25),FN1(+1.48),FOSL1(-1.83),MYC(-1.46),NUCKS1(+1.26),TMOD2(-1.57),VCAN(+1.32)
chemical drug	medroxyprogesterone acetate	0.00845		Inhibited	-2.418	6	4	2	BTG2(-1.59),CD44(+1.7),FN1(+1.48),MYC(-1.46),TNC(+1.56),VCAN(+1.32)
group	caspase	0.0086				3	1	2	CCND2(+1.53),CDKN1A(-1.6),NCF1(-2.69)
chemical toxicant	crocidolite asbestos	0.0086				3	1	2	CD44(+1.7),FOSL1(-1.83),MYC(-1.46)
group	Calmodulin	0.00869				4	3	1	CD44(+1.7),ICAM5(-2.03),KDR(+1.35),NOS1(+1.5)
chemical drug	androgen	0.00884			0.447	7	2	5	BTG2(-1.59),CD44(+1.7),CHGA(-1.72),FOSL1(-1.83),MYC(-1.46),NKX3-1(-2.15),PIK3R1(+1.42)
transcription regulator	BCL6	0.00905			0.471	8	5	3	CCND2(+1.53),CD44(+1.7),CDKN1A(-1.6),LDHB(+1.22),LPIN1(+1.45),MYC(-1.46),PURG(-1.46),SLC39A8(+1.53)
chemical toxicant	carbon tetrachloride	0.00905			-0.901	8	4	4	APOE(-1.32),BMP3(-2.79),CDKN1A(-1.6),FN1(+1.48),GLUD1(+1.29),KDR(+1.35),MYC(-1.46),ODC1(+1.61)
chemical drug	paclitaxel	0.00906			-0.804	10	4	6	APLNR(+2.64),BTG2(-1.59),CD44(+1.7),CDKN1A(-1.6),FOSL1(-1.83),MYC(-1.46),PHGDH(+1.26),PHLDA1(-2.11),TOP3B(-1.26),TUBA1B(+1.27)
transcription regulator	HES1	0.00921			1.959	4	0	4	BBC3(-1.43),CDKN1A(-1.6),CHGA(-1.72),NEU1(-1.5)
G-protein coupled receptor	CXCR4	0.00921				4	2	2	CD44(+1.7),CDH2(+1.27),CDKN1A(-1.6),MYC(-1.46)
transcription regulator	CUX1	0.00921				4	2	2	CDH2(+1.27),CDKN1A(-1.6),MYC(-1.46),RHOBTB3(+1.51)
other	MUC1	0.00921				4	1	3	BAD(-1.48),CCND2(+1.53),MT1H(-2.24),MYC(-1.46)
kinase	INSR	0.00929			1.287	12	7	5	ARL4A(-1.6),ATP5F1A(+1.26),CCND2(+1.53),CDKN1A(-1.6),CSTB(-1.34),FDFT1(+1.25),GRB10(+1.26),HMGCS1(+1.6),KIT(+1.41),MYC(-1.46),PHLDA1(-2.11),THBS2(+1.37)
kinase	MAPK8	0.00939			0.806	7	2	5	APOE(-1.32),BBC3(-1.43),CDH2(+1.27),CDKN1A(-1.6),FOSL1(-1.83),MYC(-1.46),PTCH1(+1.39)
chemical drug	pioglitazone	0.00939			-0.503	7	2	5	APOE(-1.32),CDKN1A(-1.6),FN1(+1.48),FOSL1(-1.83),LPIN1(+1.45),NCF1(-2.69),TNFRSF11A(-2.11)
chemical drug	docosahexaenoic acid	0.00939			-0.522	7	3	4	APOE(-1.32),BAD(-1.48),CD44(+1.7),CDKN1A(-1.6),MYC(-1.46),PIK3R1(+1.42),THBS2(+1.37)
enzyme	ALDH1A2	0.0094				3	3	0	CD44(+1.7),KIT(+1.41),TGFBI(+1.52)
kinase	PRKCZ	0.0094				3	2	1	MYC(-1.46),PHGDH(+1.26),PSAT1(+1.42)
transcription regulator	NOSTRIN	0.0094				3	3	0	FN1(+1.48),KDR(+1.35),KIT(+1.41)
other	CR1L	0.0094				3	2	1	COL4A1(+1.27),PTGER4(-2.27),TNC(+1.56)
kinase	EIF2AK4	0.0094				3	3	0	ASNS(+1.38),PHGDH(+1.26),PSAT1(+1.42)
enzyme	ICMT	0.0094				3	2	1	CDKN1A(-1.6),TGFBI(+1.52),THBS2(+1.37)
chemical reagent	2,4-dinitrophenol-ovalbumin conjugate	0.0094				3	1	2	PTCH1(+1.39),SERPINI1(-1.88),ZFPM1(-1.52)
chemical drug	rosuvastatin	0.0094				3	3	0	FDFT1(+1.25),HMGCS1(+1.6),KIT(+1.41)
growth factor	HGF	0.00942			0.402	14	9	5	ASNS(+1.38),CD44(+1.7),CDKN1A(-1.6),COL4A1(+1.27),FN1(+1.48),FOSL1(-1.83),GRB10(+1.26),HTR7(+2.0),IL17RC(-1.89),MAD2L1(+1.28),MYC(-1.46),NANOG(+1.29),PHLDA1(-2.11),SLK(+1.26)
complex	Adaptor protein 1	0.00947				2	1	1	CD44(+1.7),MYC(-1.46)
group	TCF/LEF	0.00947				2	1	1	FN1(+1.48),MYC(-1.46)
group	Gcn5l	0.00947				2	0	2	BBC3(-1.43),CDKN1A(-1.6)
transcription regulator	TCF21	0.00947				2	1	1	CDKN1A(-1.6),COL4A1(+1.27)
transcription regulator	MXD1	0.00947				2	2	0	CCND2(+1.53),ODC1(+1.61)
transmembrane receptor	SFRP4	0.00947				2	1	1	FN1(+1.48),MYC(-1.46)
other	LINC-ROR	0.00947				2	1	1	CDKN1A(-1.6),NANOG(+1.29)
transcription regulator	LMO2	0.00947				2	1	1	KIT(+1.41),NKX3-1(-2.15)
enzyme	PNPT1	0.00947				2	0	2	CDKN1A(-1.6),MYC(-1.46)
chemical - endogenous non-mammalian	oligomycin	0.00947				2	2	0	CCND2(+1.53),KDR(+1.35)
chemical drug	fluticasone propionate	0.00997			0.378	7	2	5	ADM(-2.27),CHIT1(-2.52),HCP5(-1.82),HLA-F(-1.79),OLFML3(+1.58),PAPSS2(+1.45),PHLDA1(-2.11)
group	Fgf	0.0102				3	2	1	KDR(+1.35),ODC1(+1.61),OTX2(-1.49)
chemical - endogenous mammalian	arginine	0.0102				3	2	1	MYC(-1.46),PIK3R1(+1.42),SLC7A5(+1.42)
microRNA	mir-25	0.0102				3	0	3	BBC3(-1.43),CDKN1A(-1.6),TOB1(-1.53)
enzyme	ALOX15	0.0102				3	2	1	FN1(+1.48),FOSL1(-1.83),NOTCH3(+1.22)
enzyme	NOX4	0.0102				3	2	1	CDKN1A(-1.6),FN1(+1.48),KIT(+1.41)
other	CIP2A	0.0103				4	2	2	LAMA1(+1.28),MYC(-1.46),NPTX1(-2.13),PTPRB(+1.91)
mature microRNA	miR-21-5p (and other miRNAs w/seed AGCUUAU)	0.0103			-0.009	4	2	2	BTG2(-1.59),CDKN1A(-1.6),KDR(+1.35),PIK3R1(+1.42)
other	PELP1	0.0103				4	1	3	BAD(-1.48),MYC(-1.46),NKX3-1(-2.15),PSAT1(+1.42)
complex	Hif1	0.0103				4	3	1	ADM(-2.27),FN1(+1.48),LPIN1(+1.45),PDK1(+1.54)
transcription regulator	ETS1	0.0106				8	4	4	CD44(+1.7),CDKN1A(-1.6),FN1(+1.48),MYC(-1.46),NCF1(-2.69),NKX3-1(-2.15),PEG10(+1.32),RHOBTB3(+1.51)
growth factor	BMP6	0.0108			0.447	5	3	2	CD44(+1.7),CDKN1A(-1.6),FOSL1(-1.83),GDF3(+1.89),GNB4(+1.32)
ligand-dependent nuclear receptor	NR4A3	0.0109			-0.152	4	4	0	ATP5F1A(+1.26),CCND2(+1.53),LPIN1(+1.45),SLC39A8(+1.53)
chemical drug	curcumin	0.011			0.384	11	3	8	APOE(-1.32),BBC3(-1.43),CCND2(+1.53),CD44(+1.7),CDKN1A(-1.6),CHGA(-1.72),FOSL1(-1.83),MYC(-1.46),PAK1(+1.26),TNFRSF11A(-2.11),TOB1(-1.53)
transcription regulator	ZBED6	0.0111				3	2	1	COL13A1(+1.62),MYBL1(-1.45),NASP(+1.25)
transcription regulator	ELF4	0.0111				3	1	2	CDKN1A(-1.6),DLX3(-2.36),KIT(+1.41)
chemical drug	bryostatin 1	0.0111				3	2	1	CD44(+1.7),MYC(-1.46),ODC1(+1.61)
transcription regulator	HDAC1	0.0111			0.429	9	4	5	ARC(-1.67),BBC3(-1.43),CCND2(+1.53),CD44(+1.7),CDKN1A(-1.6),KDR(+1.35),MYC(-1.46),NASP(+1.25),NKX3-1(-2.15)
chemical drug	ulipristal acetate	0.0113				2	1	1	ADM(-2.27),KDR(+1.35)
group	Pdgfr	0.0113				2	2	0	FN1(+1.48),TNC(+1.56)
enzyme	ALOX12	0.0113				2	1	1	FN1(+1.48),FOSL1(-1.83)
other	NELFB	0.0113				2	1	1	CDKN1A(-1.6),MAD2L1(+1.28)
enzyme	TOP1	0.0113				2	1	1	ASNS(+1.38),CDKN1A(-1.6)
mature microRNA	miR-375-3p (miRNAs w/seed UUGUUCG)	0.0113				2	1	1	MYC(-1.46),PDK1(+1.54)
other	RB1CC1	0.0113				2	0	2	CDKN1A(-1.6),MYC(-1.46)
other	DDB2	0.0113				2	0	2	BBC3(-1.43),CDKN1A(-1.6)
other	NUMBL	0.0113				2	0	2	CDKN1A(-1.6),MYC(-1.46)
other	CDH5	0.0113				2	1	1	CDH2(+1.27),CDKN1A(-1.6)
transcription regulator	MZF1	0.0113				2	2	0	CDH2(+1.27),NOS1(+1.5)
other	EPCAM	0.0113				2	0	2	CDKN1A(-1.6),MYC(-1.46)
other	ELN	0.0113				2	1	1	FN1(+1.48),NCF1(-2.69)
chemical - endogenous non-mammalian	cucurbitacin B	0.0113				2	0	2	CDKN1A(-1.6),MYC(-1.46)
ligand-dependent nuclear receptor	NR4A1	0.0114		Activated	2.236	9	7	2	ACLY(+1.29),ADM(-2.27),APOE(-1.32),ATP5F1A(+1.26),CCND2(+1.53),LPIN1(+1.45),PDK1(+1.54),PGM1(+1.46),UQCRFS1(+1.33)
microRNA	mir-34	0.0115			-0.085	4	2	2	CCND2(+1.53),EFNB1(+1.32),FOSL1(-1.83),MYC(-1.46)
chemical - kinase inhibitor	Go 6976	0.0115			0.577	4	1	3	ABCA7(-1.34),CDKN1A(-1.6),CHGA(-1.72),FN1(+1.48)
peptidase	SHH	0.0115			1.622	7	4	3	CCND2(+1.53),EMX1(-2.0),FGF19(+1.67),FN1(+1.48),MYC(-1.46),OTX2(-1.49),PTCH1(+1.39)
enzyme	TERT	0.0116				6	3	3	ASNS(+1.38),CDKN1A(-1.6),MYC(-1.46),NANOG(+1.29),NUCKS1(+1.26),TERC(-1.6)
kinase	PRKCQ	0.012				3	1	2	CD44(+1.7),CDKN1A(-1.6),FOSL1(-1.83)
enzyme	PRKN	0.012				3	2	1	KDR(+1.35),MYC(-1.46),NOS1(+1.5)
chemical toxicant	SU6656	0.012				3	0	3	ADM(-2.27),MYC(-1.46),PHLDA1(-2.11)
chemical drug	SN-38	0.012				3	0	3	BAD(-1.48),CDKN1A(-1.6),MYC(-1.46)
enzyme	POR	0.0126			-1.982	7	6	1	ACAT2(+1.46),ACLY(+1.29),ASNS(+1.38),CLDN3(-1.57),FDFT1(+1.25),HMGCS1(+1.6),KDR(+1.35)
transcription regulator	E2F4	0.0126				8	5	3	CDKN1A(-1.6),FDFT1(+1.25),FOXD3(-1.93),MAD2L1(+1.28),MYC(-1.46),NASP(+1.25),PSAT1(+1.42),TOP2B(+1.24)
transmembrane receptor	KIT	0.0127	1.406			5	4	1	CCND2(+1.53),CD44(+1.7),KIT(+1.41),MYC(-1.46),PPP2R1A(+1.25)
kinase	PIK3CA	0.0128				4	4	0	CD44(+1.7),CDH2(+1.27),NANOG(+1.29),PDK1(+1.54)
peptidase	LONP1	0.0128				4	4	0	ATP5F1A(+1.26),GLUD1(+1.29),MTHFD2(+1.26),UQCRFS1(+1.33)
growth factor	NGF	0.0129			-1.147	8	1	7	ADM(-2.27),BBC3(-1.43),BTG2(-1.59),CDKN1A(-1.6),FOSL1(-1.83),MAPK8IP3(-1.3),MYC(-1.46),NOS1(+1.5)
enzyme	TGM2	0.0129			-0.707	8	4	4	BTG2(-1.59),FERMT1(+1.5),FN1(+1.48),MYC(-1.46),PAK1(+1.26),PHLDA1(-2.11),RFLNB(+1.35),SLC16A13(-1.55)
transcription regulator	GTF2B	0.013				3	2	1	ASNS(+1.38),CCND2(+1.53),CDKN1A(-1.6)
kinase	ACVRL1	0.013				3	1	2	CDKN1A(-1.6),KDR(+1.35),MYC(-1.46)
transcription regulator	PCGF2	0.013				3	2	1	CCND2(+1.53),MYC(-1.46),NOTCH3(+1.22)
chemical drug	doxorubicin	0.013			-1.705	12	5	7	ABCA7(-1.34),ADM(-2.27),ASNS(+1.38),BAD(-1.48),BBC3(-1.43),BTG2(-1.59),CD44(+1.7),CDKN1A(-1.6),MAD2L1(+1.28),MYC(-1.46),NOTCH3(+1.22),UQCRFS1(+1.33)
other	INSIG1	0.0132			-1.387	5	4	1	ACLY(+1.29),APOE(-1.32),FDFT1(+1.25),HMGCS1(+1.6),LPIN1(+1.45)
chemical drug	ladostigil	0.0132				2	1	1	BAD(-1.48),PIK3R1(+1.42)
group	Collagen Alpha1	0.0132				2	1	1	CDH2(+1.27),CDKN1A(-1.6)
transcription regulator	RBBP7	0.0132				2	1	1	KIT(+1.41),MYC(-1.46)
enzyme	PTBP1	0.0132				2	1	1	CD44(+1.7),MYC(-1.46)
mature microRNA	miR-210-3p (miRNAs w/seed UGUGCGU)	0.0132				2	1	1	NPTX1(-2.13),TP53I11(+1.31)
transmembrane receptor	CSF2RA	0.0132				2	1	1	CCND2(+1.53),MYC(-1.46)
transcription regulator	ELK4	0.0132				2	1	1	CCT8(+1.26),FOSL1(-1.83)
other	CDC37	0.0132				2	1	1	KIT(+1.41),MYC(-1.46)
enzyme	UGCG	0.0132				2	0	2	BBC3(-1.43),CDKN1A(-1.6)
other	SERPINB5	0.0132				2	1	1	CDH2(+1.27),CDKN1A(-1.6)
translation regulator	RPL22	0.0132				2	0	2	BBC3(-1.43),CDKN1A(-1.6)
G-protein coupled receptor	OPRM1	0.0132				2	1	1	ADM(-2.27),CDH2(+1.27)
transcription regulator	ID4	0.0132				2	0	2	BBC3(-1.43),CDKN1A(-1.6)
transcription regulator	CEBPB	0.0133			0.397	12	6	6	ADM(-2.27),APLNR(+2.64),ASNS(+1.38),CCND2(+1.53),CDKN1A(-1.6),CHIT1(-2.52),DLX3(-2.36),LAMC1(+1.29),MYC(-1.46),NDRG4(-1.42),ODC1(+1.61),VCAN(+1.32)
chemical drug	acetaminophen	0.0133			0.447	7	4	3	BTG2(-1.59),CDKN1A(-1.6),GLUD1(+1.29),HMGCS1(+1.6),KDR(+1.35),MYC(-1.46),ODC1(+1.61)
transcription regulator	TBP	0.0134				4	2	2	ASNS(+1.38),CDKN1A(-1.6),FN1(+1.48),MYC(-1.46)
complex	Pka	0.0136			-1.633	6	2	4	APOE(-1.32),ARC(-1.67),CD44(+1.7),CDH2(+1.27),CDKN1A(-1.6),NCF1(-2.69)
group	ADRB	0.0136			-0.64	6	3	3	ACAT2(+1.46),BAD(-1.48),CDKN1A(-1.6),HMGCS1(+1.6),LPIN1(+1.45),YPEL3(-1.69)
chemical - other	2-amino-5-phosphonovaleric acid	0.0136			0.896	6	2	4	ARC(-1.67),BBC3(-1.43),KDR(+1.35),OLFM1(-1.3),PHLDA1(-2.11),TSPAN18(+1.38)
chemical - endogenous mammalian	sn-1,2-didecanoylglycerol	0.0137				1	1	0	ODC1(+1.61)
chemical - endogenous mammalian	leukotriene A4	0.0137				1	1	0	TNC(+1.56)
chemical reagent	beta-escin	0.0137				1	0	1	CDKN1A(-1.6)
chemical - endogenous mammalian	cortodoxone	0.0137				1	1	0	FN1(+1.48)
translation regulator	GFM1	0.0137				1	0	1	ARC(-1.67)
group	Ggt	0.0137				1	1	0	SLC7A5(+1.42)
group	Cofilin	0.0137				1	0	1	MYC(-1.46)
other	INSC	0.0137				1	1	0	KDR(+1.35)
complex	Max-Myc	0.0137				1	1	0	ODC1(+1.61)
complex	Ahr-aryl hydrocarbon-RelA	0.0137				1	0	1	MYC(-1.46)
chemical reagent	etarotene	0.0137				1	1	0	ODC1(+1.61)
chemical - kinase inhibitor	TD114-2	0.0137				1	1	0	NANOG(+1.29)
other	Gm12690	0.0137				1	0	1	FOXD3(-1.93)
biologic drug	bovine testicular hyaluronidase	0.0137				1	1	0	CD44(+1.7)
other	LINC00475	0.0137				1	0	1	CDKN1A(-1.6)
other	FBXL12	0.0137				1	0	1	CDKN1A(-1.6)
other	DNAJA4	0.0137				1	0	1	APOE(-1.32)
kinase	FXN	0.0137				1	1	0	ACLY(+1.29)
transporter	REEP5	0.0137				1	1	0	TOP2B(+1.24)
other	FENDRR	0.0137				1	1	0	FN1(+1.48)
complex	CD3-TCR	0.0137				1	0	1	TOB1(-1.53)
other	MARCH7	0.0137				1	1	0	NANOG(+1.29)
other	KIF21A	0.0137				1	1	0	MAP1B(+1.32)
other	ARMC10	0.0137				1	0	1	CDKN1A(-1.6)
transcription regulator	ARHGAP35	0.0137				1	1	0	KDR(+1.35)
other	FKBPL	0.0137				1	0	1	CDKN1A(-1.6)
transcription regulator	ZBTB7C	0.0137				1	0	1	CDKN1A(-1.6)
other	IQCB1	0.0137				1	0	1	BBC3(-1.43)
transcription regulator	EBF4	0.0137				1	0	1	CDKN1A(-1.6)
enzyme	RNF138	0.0137				1	0	1	CACNA1A(-1.27)
transcription regulator	CXXC1	0.0137				1	0	1	CDKN1A(-1.6)
other	PVT1	0.0137				1	0	1	MYC(-1.46)
other	ZBTB8A	0.0137				1	0	1	CDKN1A(-1.6)
chemical - endogenous non-mammalian	boldine	0.0137				1	0	1	NCF1(-2.69)
other	MLLT11	0.0137				1	1	0	CD44(+1.7)
other	GSE1	0.0137				1	1	0	SLC7A5(+1.42)
other	PCLAF	0.0137				1	0	1	CDKN1A(-1.6)
other	PDCL3	0.0137				1	1	0	KDR(+1.35)
other	DSC2	0.0137				1	1	0	CD44(+1.7)
other	CCDC8	0.0137				1	0	1	BBC3(-1.43)
other	WNT16	0.0137				1	0	1	CDKN1A(-1.6)
complex	TCF4-CTNNβ	0.0137				1	0	1	MYC(-1.46)
chemical drug	masitinib	0.0137				1	1	0	KIT(+1.41)
chemical drug	inolitazone	0.0137				1	0	1	CDKN1A(-1.6)
other	GLIPR1	0.0137				1	0	1	MYC(-1.46)
other	NSMCE3	0.0137	-1.469			1	0	1	MYC(-1.46)
transcription regulator	CAVIN1	0.0137				1	0	1	MYC(-1.46)
other	RBMS1	0.0137				1	0	1	MYC(-1.46)
other	CABLES1	0.0137				1	0	1	CDKN1A(-1.6)
other	CHGB	0.0137				1	0	1	CHGA(-1.72)
other	COL3A1	0.0137				1	1	0	FN1(+1.48)
other	CDT1	0.0137				1	0	1	CDKN1A(-1.6)
enzyme	RAB27A	0.0137				1	1	0	CD44(+1.7)
other	CDC45	0.0137				1	0	1	MYC(-1.46)
kinase	ACVR2B	0.0137				1	0	1	CDKN1A(-1.6)
other	MYOF	0.0137				1	1	0	KDR(+1.35)
mature microRNA	miR-708-5p (and other miRNAs w/seed AGGAGCU)	0.0137				1	1	0	MAD2L1(+1.28)
microRNA	mir-363	0.0137				1	0	1	MYC(-1.46)
mature microRNA	miR-212-5p (miRNAs w/seed CCUUGGC)	0.0137				1	1	0	PTCH1(+1.39)
G-protein coupled receptor	HTR1A	0.0137				1	1	0	NOS1(+1.5)
complex	STAT3-Brachyury	0.0137				1	1	0	NANOG(+1.29)
transcription regulator	ZBTB5	0.0137				1	0	1	CDKN1A(-1.6)
enzyme	DHX8	0.0137				1	0	1	CDKN1A(-1.6)
other	CNOT9	0.0137				1	0	1	MYC(-1.46)
kinase	HUNK	0.0137				1	0	1	MYC(-1.46)
enzyme	RAB27B	0.0137				1	1	0	KIT(+1.41)
enzyme	DNASE1L3	0.0137				1	0	1	CDKN1A(-1.6)
peptidase	PSMC4	0.0137				1	1	0	CCND2(+1.53)
other	CCNI	0.0137				1	0	1	CDKN1A(-1.6)
ion channel	FXYD1	0.0137				1	0	1	CDKN1A(-1.6)
enzyme	TM7SF2	0.0137				1	1	0	NOTCH3(+1.22)
enzyme	PARN	0.0137				1	0	1	TERC(-1.6)
peptidase	PSMA2	0.0137				1	1	0	CCND2(+1.53)
other	PTCRA	0.0137				1	1	0	NOTCH3(+1.22)
transcription regulator	Sin3b	0.0137				1	0	1	MYC(-1.46)
other	ING3	0.0137				1	0	1	CDKN1A(-1.6)
other	PDPN	0.0137				1	1	0	CD44(+1.7)
transcription regulator	PRDM2	0.0137				1	0	1	MYC(-1.46)
transcription regulator	JADE1	0.0137				1	0	1	CDKN1A(-1.6)
enzyme	UBE2E1	0.0137				1	0	1	CDKN1A(-1.6)
phosphatase	PPP2R3A	0.0137				1	0	1	MYC(-1.46)
kinase	CDKL2	0.0137				1	1	0	CD44(+1.7)
transcription regulator	ZBTB14	0.0137				1	0	1	MYC(-1.46)
other	RPS20	0.0137				1	0	1	MYC(-1.46)
transcription regulator	ALYREF	0.0137				1	0	1	APOE(-1.32)
other	SRRM1	0.0137				1	1	0	CD44(+1.7)
transcription regulator	SCML2	0.0137				1	0	1	CDKN1A(-1.6)
enzyme	RANBP2	0.0137				1	1	0	FN1(+1.48)
other	SAC3D1	0.0137				1	1	0	MAD2L1(+1.28)
chemical reagent	TDP-665759	0.0137				1	0	1	CDKN1A(-1.6)
enzyme	PSMD6	0.0137				1	1	0	CCND2(+1.53)
translation regulator	CYFIP1	0.0137				1	0	1	ARC(-1.67)
other	RPL21	0.0137	1.342			1	0	1	MYC(-1.46)
other	NHP2	0.0137				1	0	1	TERC(-1.6)
other	Gm26507	0.0137				1	1	0	FBN2(+1.34)
chemical drug	tyrosine kinase inhibitor	0.0137				1	1	0	FN1(+1.48)
chemical - endogenous mammalian	kynurenic acid	0.0137				1	0	1	CDKN1A(-1.6)
chemical drug	triparanol	0.0137				1	1	0	PTCH1(+1.39)
chemical - kinase inhibitor	SU6657	0.0137				1	0	1	MYC(-1.46)
chemical toxicant	diisopropanolnitrosamine	0.0137				1	0	1	CDKN1A(-1.6)
chemical reagent	GS-626510	0.0137				1	0	1	MYC(-1.46)
chemical reagent	pubchem compound 353999	0.0137				1	0	1	MYC(-1.46)
chemical reagent	NSC 126405	0.0137				1	0	1	CDKN1A(-1.6)
chemical reagent	ACS-1	0.0137				1	0	1	MYC(-1.46)
chemical - endogenous mammalian	dihydroxyphenylethylene glycol	0.0137				1	1	0	MAP1B(+1.32)
chemical reagent	bis-T-23	0.0137				1	1	0	COL4A1(+1.27)
biologic drug	pentagastrin	0.0137				1	0	1	CHGA(-1.72)
chemical - endogenous non-mammalian	3-methoxyapigenin	0.0137				1	0	1	MYC(-1.46)
chemical drug	mesterolone	0.0137				1	1	0	NOS1(+1.5)
chemical drug	hydrocortisone phosphate	0.0137				1	0	1	APOE(-1.32)
complex	HDL-cholesterol	0.014				3	2	1	BRINP2(-3.05),FDFT1(+1.25),HMGCS1(+1.6)
enzyme	GNB2	0.014				3	0	3	ARC(-1.67),CDKN1A(-1.6),PTGER4(-2.27)
peptidase	F7	0.014				3	1	2	FOSL1(-1.83),MYC(-1.46),RND3(+1.52)
complex	Igm	0.0141				4	2	2	CCND2(+1.53),CD44(+1.7),CDKN1A(-1.6),MYC(-1.46)
group	Raf	0.0141				4	1	3	CDKN1A(-1.6),FOSL1(-1.83),MYC(-1.46),RND3(+1.52)
chemical drug	epigallocatechin-gallate	0.0143			0.353	8	4	4	BAD(-1.48),CDKN1A(-1.6),FGF19(+1.67),FN1(+1.48),FOSL1(-1.83),KDR(+1.35),MYC(-1.46),NOS1(+1.5)
chemical drug	decitabine	0.0144			-0.14	19	13	6	APOE(-1.32),CCND2(+1.53),CD44(+1.7),CDH2(+1.27),CDKN1A(-1.6),EFNB1(+1.32),FBN2(+1.34),FN1(+1.48),MYC(-1.46),NPTX1(-2.13),NUCKS1(+1.26),OLFM1(-1.3),PAK1(+1.26),PSAT1(+1.42),PTCH1(+1.39),SERPINI1(-1.88),TGFBI(+1.52),TNC(+1.56),VCAN(+1.32)
chemical drug	lovastatin	0.0145			0.626	6	3	3	ACAT2(+1.46),APOE(-1.32),CDKN1A(-1.6),FDFT1(+1.25),HMGCS1(+1.6),MYC(-1.46)
transcription regulator	KAT5	0.0148				5	2	3	BBC3(-1.43),CCND2(+1.53),CDKN1A(-1.6),MAD2L1(+1.28),MYC(-1.46)
chemical reagent	SB-431542	0.0148			-1.406	5	4	1	CD44(+1.7),CLIC4(+1.28),FN1(+1.48),MYC(-1.46),NANOG(+1.29)
transcription regulator	FOXO3	0.0148			-1.89	10	7	3	ACLY(+1.29),BBC3(-1.43),CCND2(+1.53),CDKN1A(-1.6),COL4A1(+1.27),FN1(+1.48),MTHFD2(+1.26),MYC(-1.46),PAK1(+1.26),PTPRB(+1.91)
other	COLQ	0.0148			0	4	4	0	COL4A1(+1.27),FN1(+1.48),LAMB1(+1.37),VCAN(+1.32)
chemical reagent	CP-55940	0.0151				3	1	2	BCL9(+1.27),BTG2(-1.59),MYC(-1.46)
group	Actin	0.0153				2	1	1	ARC(-1.67),CD44(+1.7)
chemical drug	dihydroartemisinin	0.0153				2	0	2	CDKN1A(-1.6),MYC(-1.46)
phosphatase	Ptprd	0.0153				2	0	2	CDKN1A(-1.6),MYC(-1.46)
enzyme	GALNT6	0.0153				2	2	0	CDH2(+1.27),FN1(+1.48)
other	COL1A1	0.0153				2	1	1	CDKN1A(-1.6),CLIC4(+1.28)
other	COL9A1	0.0153				2	2	0	FN1(+1.48),TGFBI(+1.52)
transcription regulator	CBX2	0.0153				2	1	1	CCND2(+1.53),CDKN1A(-1.6)
microRNA	mir-322	0.0153				2	2	0	CDH2(+1.27),FN1(+1.48)
enzyme	MGAT3	0.0153				2	2	0	CDH2(+1.27),NOTCH3(+1.22)
enzyme	ACSL4	0.0153				2	2	0	ENPP1(+1.48),FERMT1(+1.5)
enzyme	RALA	0.0153				2	1	1	CDH2(+1.27),CDKN1A(-1.6)
transcription regulator	HNRNPD	0.0153				2	0	2	CDKN1A(-1.6),TERC(-1.6)
peptidase	ACE2	0.0153				2	2	0	FN1(+1.48),NOS1(+1.5)
peptidase	ADAM15	0.0153				2	2	0	CD44(+1.7),KDR(+1.35)
chemical - endogenous mammalian	spermidine	0.0153				2	1	1	CDKN1A(-1.6),ODC1(+1.61)
kinase	STK11	0.0155			0.57	9	5	4	CDKN1A(-1.6),FN1(+1.48),FOSL1(-1.83),MYC(-1.46),PGM1(+1.46),PHGDH(+1.26),PSAT1(+1.42),SERPINI1(-1.88),SHMT2(+1.28)
ligand-dependent nuclear receptor	ESR1	0.0155			0.671	28	16	12	ABHD2(-1.41),ADAMTS13(-1.46),ADCY1(+1.32),APOE(-1.32),CDKN1A(-1.6),COL13A1(+1.62),FOSL1(-1.83),HCP5(-1.82),LAMB1(+1.37),MAD2L1(+1.28),MAP1B(+1.32),MAPK8IP3(-1.3),MYC(-1.46),NOTCH3(+1.22),OTX2(-1.49),PAK1(+1.26),PFN2(+1.25),PPP2R1A(+1.25),PSAT1(+1.42),PTCH1(+1.39),RND3(+1.52),SLC39A8(+1.53),SLC7A5(+1.42),TOB1(-1.53),TP53I11(+1.31),TSPYL2(-1.5),YARS(+1.36),YPEL3(-1.69)
transcription regulator	ID1	0.0156			0.728	4	2	2	CDKN1A(-1.6),FN1(+1.48),MYC(-1.46),NANOG(+1.29)
chemical - kinase inhibitor	calphostin C	0.0156			0.247	4	2	2	CDKN1A(-1.6),FN1(+1.48),KIT(+1.41),MYC(-1.46)
chemical toxicant	bromobenzene	0.0156				4	2	2	CDKN1A(-1.6),FDFT1(+1.25),HMGCS1(+1.6),MYC(-1.46)
chemical drug	troglitazone	0.0156			-0.892	11	4	7	ABHD2(-1.41),BAD(-1.48),CARS(+1.32),CCND2(+1.53),CDKN1A(-1.6),COL4A1(+1.27),FN1(+1.48),FOSL1(-1.83),MT1H(-2.24),MYC(-1.46),NCF1(-2.69)
transcription regulator	PDX1	0.0156				7	4	3	ASNS(+1.38),BBC3(-1.43),CD44(+1.7),HAP1(-1.63),MYC(-1.46),PAPSS2(+1.45),PHGDH(+1.26)
cytokine	OSM	0.0158			0.569	15	9	6	ACLY(+1.29),ARL4A(-1.6),ASNS(+1.38),ATP2B4(+1.45),C1S(+1.68),CCND2(+1.53),CDH2(+1.27),CDKN1A(-1.6),FN1(+1.48),FOSL1(-1.83),HLA-F(-1.79),MYC(-1.46),NOTCH3(+1.22),TNC(+1.56),TNFRSF11A(-2.11)
other	HNRNPA2B1	0.0159				6	4	2	FN1(+1.48),MOCOS(+1.44),MYC(-1.46),PEG10(+1.32),RYR1(-1.46),VCAN(+1.32)
chemical - endogenous mammalian	L-glutamic acid	0.0159			0.927	5	4	1	ACLY(+1.29),CDH2(+1.27),CDKN1A(-1.6),MAP1B(+1.32),NOS1(+1.5)
biologic drug	pituitary adenylate cyclase-activating polypeptide	0.0161				3	1	2	ADM(-2.27),CCND2(+1.53),FOSL1(-1.83)
enzyme	GNB1	0.0161				3	0	3	ARC(-1.67),CDKN1A(-1.6),PTGER4(-2.27)
other	NEDD9	0.0161				3	2	1	ADM(-2.27),KIT(+1.41),PPP1R3B(+1.54)
chemical toxicant	ethionine	0.0161				3	2	1	CD44(+1.7),MYC(-1.46),NANOG(+1.29)
chemical toxicant	tetrachlorodibenzodioxin	0.0162			-1.769	11	6	5	ADM(-2.27),ASNS(+1.38),CDKN1A(-1.6),COL13A1(+1.62),MAD2L1(+1.28),MMP15(+1.29),MYC(-1.46),NPTX1(-2.13),ODC1(+1.61),RYR1(-1.46),TNC(+1.56)
transcription regulator	GLI3	0.0163				4	3	1	CCND2(+1.53),EMX1(-2.0),FGF19(+1.67),PTCH1(+1.39)
kinase	ATM	0.0163				4	2	2	BBC3(-1.43),CDKN1A(-1.6),FN1(+1.48),LPIN1(+1.45)
other	ADCYAP1	0.0164			-0.059	8	4	4	BTG2(-1.59),CHGA(-1.72),LAMA1(+1.28),MAPK8IP3(-1.3),MYC(-1.46),NOS1(+1.5),PPP1R3B(+1.54),TGFBI(+1.52)
transcription regulator	IKZF1	0.0164			0.184	6	3	3	CCND2(+1.53),CDKN1A(-1.6),KIT(+1.41),MYC(-1.46),NOTCH3(+1.22),ZFPM1(-1.52)
transcription regulator	MITF	0.0168			0.785	8	4	4	APOE(-1.32),CD44(+1.7),FN1(+1.48),FOXD3(-1.93),IVNS1ABP(+1.34),KIT(+1.41),NDST2(-1.39),OTX2(-1.49)
transcription regulator	ID2	0.0169			1	7	3	4	ADM(-2.27),BTG2(-1.59),CCND2(+1.53),CD44(+1.7),CDKN1A(-1.6),MYC(-1.46),PIK3R1(+1.42)
transcription regulator	KLF6	0.0171			-0.482	4	2	2	CDH2(+1.27),CDKN1A(-1.6),MYC(-1.46),PTCH1(+1.39)
chemical drug	plicamycin	0.0171			0.069	5	1	4	BBC3(-1.43),CDKN1A(-1.6),KDR(+1.35),MYH14(-1.43),OLFM1(-1.3)
transcription regulator	REL	0.0172			1.622	8	4	4	BBC3(-1.43),CCND2(+1.53),CDKN1A(-1.6),FN1(+1.48),FOSL1(-1.83),KDR(+1.35),MYC(-1.46),PHGDH(+1.26)
transmembrane receptor	PLAUR	0.0173				3	1	2	FOSL1(-1.83),KDR(+1.35),MYC(-1.46)
kinase	ABL1	0.0173				3	1	2	CCND2(+1.53),CDKN1A(-1.6),MYC(-1.46)
kinase	FLT3	0.0173				3	2	1	CCND2(+1.53),MYC(-1.46),XRCC6(+1.28)
transcription regulator	FOXP1	0.0173				3	3	0	GDF3(+1.89),NANOG(+1.29),NFIA(+1.55)
transcription regulator	SMAD7	0.0174			0.806	6	4	2	CDH2(+1.27),CDKN1A(-1.6),FN1(+1.48),MYC(-1.46),NANOG(+1.29),TGFBI(+1.52)
group	Foxo	0.0174				2	1	1	CDKN1A(-1.6),PAK1(+1.26)
transcription regulator	KDM3A	0.0174	1.588			2	0	2	ADM(-2.27),MYC(-1.46)
transcription regulator	FOXG1	0.0174				2	1	1	CCND2(+1.53),CDKN1A(-1.6)
transcription regulator	PURA	0.0174				2	0	2	CDKN1A(-1.6),MYC(-1.46)
other	PMP22	0.0174				2	0	2	APOE(-1.32),POU3F1(-1.83)
other	SMC3	0.0174				2	1	1	MYC(-1.46),ODC1(+1.61)
other	PNN	0.0174				2	0	2	CDKN1A(-1.6),MYC(-1.46)
kinase	ALK	0.0174				2	2	0	CCND2(+1.53),NANOG(+1.29)
other	INSIG2	0.0174				2	2	0	ACLY(+1.29),FDFT1(+1.25)
translation regulator	CPEB1	0.0174				2	1	1	CDH2(+1.27),MYC(-1.46)
transcription regulator	MAZ	0.0174				2	0	2	CDKN1A(-1.6),MYC(-1.46)
other	CNOT3	0.0174				2	0	2	MYC(-1.46),TNFRSF11A(-2.11)
microRNA	mir-290	0.0174				2	1	1	MYC(-1.46),NANOG(+1.29)
chemical drug	(-)-norephedrine	0.0174				2	2	0	FDFT1(+1.25),HMGCS1(+1.6)
chemical drug	isoquercitrin	0.0174				2	2	0	ACAT2(+1.46),FDFT1(+1.25)
chemical - endogenous mammalian	24-hydroxycholesterol	0.0174				2	1	1	APOE(-1.32),PTCH1(+1.39)
kinase	PRKAA2	0.0178			1.123	5	2	3	CDKN1A(-1.6),FN1(+1.48),NCF1(-2.69),NOS1(+1.5),SERPINI1(-1.88)
enzyme	RAC1	0.0178			0.351	5	3	2	CDH2(+1.27),FN1(+1.48),FOSL1(-1.83),MYC(-1.46),PAK1(+1.26)
G-protein coupled receptor	CCR2	0.0178		Activated	2.236	5	5	0	COL4A1(+1.27),FN1(+1.48),TGFBI(+1.52),TNC(+1.56),VCAN(+1.32)
transmembrane receptor	AGER	0.0179				4	2	2	CDKN1A(-1.6),CHGA(-1.72),COL4A1(+1.27),TNC(+1.56)
transcription regulator	PAX7	0.0179				4	1	3	CDH2(+1.27),CLDN3(-1.57),OLFM1(-1.3),TOB1(-1.53)
transcription regulator	EP300	0.0182			0.959	12	7	5	BBC3(-1.43),CDKN1A(-1.6),FN1(+1.48),IL17RC(-1.89),KDM3A(+1.59),KDR(+1.35),MYC(-1.46),NANOG(+1.29),NKX3-1(-2.15),TNC(+1.56),WNT5B(+1.68),XRCC6(+1.28)
chemical - kinase inhibitor	bisindolylmaleimide I	0.0184			-1.301	5	3	2	BAD(-1.48),CCND2(+1.53),CD44(+1.7),CDKN1A(-1.6),FN1(+1.48)
cytokine	IL15	0.0185			0.99	12	7	5	BBC3(-1.43),CCND2(+1.53),CD44(+1.7),CDKN1A(-1.6),ICAM5(-2.03),KIT(+1.41),MT1H(-2.24),MYC(-1.46),PDK1(+1.54),PGM1(+1.46),PIK3R1(+1.42),YARS(+1.36)
chemical - kinase inhibitor	PP1	0.0185				3	2	1	CCND2(+1.53),MYC(-1.46),ODC1(+1.61)
transcription regulator	WWTR1	0.0185				3	3	0	CD44(+1.7),FN1(+1.48),NANOG(+1.29)
transcription regulator	POU5F1	0.0186			0.27	10	4	6	BAD(-1.48),CDH2(+1.27),CDKN1A(-1.6),CLDN7(-1.33),DLX3(-2.36),FOXD3(-1.93),GDF3(+1.89),GOLGA6A (includes others)(+2.15),MYC(-1.46),NANOG(+1.29)
chemical drug	methamphetamine	0.0187			-1.982	4	0	4	BAD(-1.48),MYC(-1.46),OTX2(-1.49),PCLO(-1.61)
chemical drug	triptolide	0.0187				4	1	3	BBC3(-1.43),CDKN1A(-1.6),KIT(+1.41),MYC(-1.46)
kinase	TGFBR2	0.0191			0.166	7	6	1	CD44(+1.7),CDH2(+1.27),CDKN1A(-1.6),CLIC4(+1.28),FN1(+1.48),KDR(+1.35),PTCH1(+1.39)
transcription regulator	CREM	0.0196				6	3	3	APOE(-1.32),ARC(-1.67),BTG2(-1.59),CCND2(+1.53),HMGCS1(+1.6),NOS1(+1.5)
chemical toxicant	forskolin	0.0196			0.124	17	9	8	ADM(-2.27),ARC(-1.67),BTG2(-1.59),CCND2(+1.53),CD44(+1.7),CDH2(+1.27),CDKN1A(-1.6),FN1(+1.48),FOSL1(-1.83),MYC(-1.46),NKX3-1(-2.15),ODC1(+1.61),PEG10(+1.32),POU3F1(-1.83),PPP2R1A(+1.25),TP53I11(+1.31),VCAN(+1.32)
phosphatase	PTPN11	0.0196				4	3	1	CDKN1A(-1.6),KDR(+1.35),KIT(+1.41),TP53I11(+1.31)
other	PRNP	0.0196			0.849	4	1	3	APOE(-1.32),CD44(+1.7),FOSL1(-1.83),MYC(-1.46)
cytokine	CXCL12	0.0196			-0.12	7	3	4	BAD(-1.48),CD44(+1.7),FN1(+1.48),KIT(+1.41),MYC(-1.46),RYR1(-1.46),TNFRSF11A(-2.11)
chemical drug	methotrexate	0.0196			-0.283	8	4	4	BTG2(-1.59),CDKN1A(-1.6),COL4A1(+1.27),HMGCS1(+1.6),LPIN1(+1.45),MYC(-1.46),PFN2(+1.25),TOB1(-1.53)
enzyme	SUMO2	0.0197				3	3	0	CCND2(+1.53),PIK3R1(+1.42),TNC(+1.56)
transcription regulator	CALR	0.0197				3	2	1	CDH2(+1.27),CDKN1A(-1.6),FN1(+1.48)
other	S100A4	0.0197				3	2	1	CDKN1A(-1.6),CLIC4(+1.28),FN1(+1.48)
kinase	CSF1R	0.0197				3	1	2	CCND2(+1.53),CDKN1A(-1.6),MYC(-1.46)
kinase	ILK	0.0197				3	3	0	CD44(+1.7),FN1(+1.48),NANOG(+1.29)
chemical reagent	SAHM1	0.0197				3	2	1	CD44(+1.7),MYC(-1.46),PDK1(+1.54)
chemical - endogenous mammalian	14,15-epoxyeicosatrienoic acid	0.0198				2	1	1	CD44(+1.7),TNFRSF11A(-2.11)
chemical drug	epothilone B	0.0198				2	0	2	BTG2(-1.59),CDKN1A(-1.6)
group	Srebp	0.0198				2	1	1	ACLY(+1.29),CDKN1A(-1.6)
transmembrane receptor	CSF2RB	0.0198				2	1	1	CCND2(+1.53),MYC(-1.46)
chemical drug	picropodophyllin	0.0198				2	2	0	CCND2(+1.53),NANOG(+1.29)
transcription regulator	SATB2	0.0198				2	1	1	BBC3(-1.43),NANOG(+1.29)
kinase	DDR1	0.0198				2	1	1	CDH2(+1.27),CDKN1A(-1.6)
kinase	MAPK10	0.0198				2	1	1	BBC3(-1.43),CD44(+1.7)
other	TARBP2	0.0198				2	0	2	MYC(-1.46),NKX3-1(-2.15)
other	GFAP	0.0198				2	2	0	CD44(+1.7),LAMA1(+1.28)
transcription regulator	CBX3	0.0198				2	0	2	CDKN1A(-1.6),MYC(-1.46)
transcription regulator	NDN	0.0198				2	0	2	CDKN1A(-1.6),MYC(-1.46)
chemical drug	silicon dioxide	0.0198				2	0	2	FOSL1(-1.83),NCF1(-2.69)
chemical toxicant	2-acetylaminofluorene	0.0198				2	1	1	CDKN1A(-1.6),NOTCH3(+1.22)
chemical drug	nimodipine	0.0198				2	1	1	MYC(-1.46),ODC1(+1.61)
transcription regulator	ID3	0.0201			0.97	7	3	4	ADM(-2.27),BTG2(-1.59),CCND2(+1.53),CD44(+1.7),CDKN1A(-1.6),MYC(-1.46),PIK3R1(+1.42)
group	Rxr	0.0204				5	0	5	APOE(-1.32),BTG2(-1.59),CDKN1A(-1.6),EMX1(-2.0),MYC(-1.46)
chemical drug	lithium chloride	0.0204			0.209	5	3	2	CD44(+1.7),CDKN1A(-1.6),MYC(-1.46),NOTCH3(+1.22),VCAN(+1.32)
cytokine	Il3	0.0205				4	2	2	CCND2(+1.53),CDKN1A(-1.6),MYC(-1.46),SRP9(+1.25)
cytokine	IL1B	0.0206			0.878	21	9	12	ADM(-2.27),APOE(-1.32),ARC(-1.67),BTG2(-1.59),CD44(+1.7),CDKN1A(-1.6),DANCR(-1.26),ENPP1(+1.48),FN1(+1.48),FOSL1(-1.83),KDR(+1.35),MYC(-1.46),NOS1(+1.5),ODC1(+1.61),PDK1(+1.54),PHLDA1(-2.11),TERC(-1.6),TNFRSF11A(-2.11),TOB1(-1.53),TUNAR(+1.5),VCAN(+1.32)
enzyme	PRMT5	0.021				3	1	2	MYC(-1.46),NANOG(+1.29),NKX3-1(-2.15)
chemical drug	retinoid	0.021				3	1	2	CDKN1A(-1.6),MYC(-1.46),TGFBI(+1.52)
enzyme	KRAS	0.0211			-0.16	14	10	4	ACLY(+1.29),CD44(+1.7),CDH2(+1.27),CDKN1A(-1.6),COL4A1(+1.27),FN1(+1.48),FOSL1(-1.83),FRAT1(-1.75),IVNS1ABP(+1.34),MYC(-1.46),ODC1(+1.61),PAK1(+1.26),TNC(+1.56),VCAN(+1.32)
chemical reagent	calcimycin	0.0211			-0.555	5	2	3	FN1(+1.48),FOSL1(-1.83),MYC(-1.46),ODC1(+1.61),SDF2L1(-1.56)
chemical - endogenous mammalian	butyric acid	0.0212		Inhibited	-2.017	12	8	4	ADCY1(+1.32),ATP2B4(+1.45),CCND2(+1.53),CD44(+1.7),CDKN1A(-1.6),COL4A1(+1.27),KIT(+1.41),MYC(-1.46),MYH14(-1.43),NEU1(-1.5),PDK1(+1.54),TGFBI(+1.52)
chemical drug	glucocorticoid	0.0213			-0.351	9	5	4	CD44(+1.7),CDKN1A(-1.6),CHGA(-1.72),FN1(+1.48),LPIN1(+1.45),MYC(-1.46),NCF1(-2.69),NOS1(+1.5),ODC1(+1.61)
group	Notch	0.0214				4	1	3	ADM(-2.27),CDKN1A(-1.6),MYC(-1.46),NOTCH3(+1.22)
other	GCG	0.0214			-0.157	4	3	1	BTG2(-1.59),FN1(+1.48),LPIN1(+1.45),ODC1(+1.61)
chemical drug	cerivastatin	0.0214				4	2	2	CDKN1A(-1.6),FN1(+1.48),HMGCS1(+1.6),MYC(-1.46)
transcription regulator	CDKN2A	0.0221			-1.986	9	3	6	BBC3(-1.43),BTG2(-1.59),CDKN1A(-1.6),MAD2L1(+1.28),MYC(-1.46),NANOG(+1.29),NKX3-1(-2.15),ODC1(+1.61),TOB1(-1.53)
complex	Smad2/3-Smad4	0.0222				2	0	2	CDKN1A(-1.6),MYC(-1.46)
transcription regulator	Hmgb1	0.0222				2	0	2	CDKN1A(-1.6),CHGA(-1.72)
transcription regulator	KDM4A	0.0222				2	1	1	CDKN1A(-1.6),NANOG(+1.29)
phosphatase	PPP1R1B	0.0222				2	1	1	CD44(+1.7),MYC(-1.46)
other	HSPB1	0.0222				2	0	2	BBC3(-1.43),CDKN1A(-1.6)
growth factor	INHBB	0.0222				2	2	0	COL4A1(+1.27),TNC(+1.56)
kinase	LATS2	0.0222				2	0	2	BBC3(-1.43),CDKN1A(-1.6)
microRNA	mir-451	0.0222				2	1	1	MYC(-1.46),PGM1(+1.46)
cytokine	CD70	0.0222				2	2	0	CCND2(+1.53),CD44(+1.7)
other	RGCC	0.0222				2	2	0	CDH2(+1.27),FN1(+1.48)
other	QKI	0.0222				2	2	0	MAP1B(+1.32),TNC(+1.56)
enzyme	NEDD4	0.0222				2	1	1	CDKN1A(-1.6),FN1(+1.48)
chemical - endogenous mammalian	oxysterol	0.0222				2	0	2	APOE(-1.32),MYC(-1.46)
other	APLN	0.0223				3	1	2	KDR(+1.35),MYC(-1.46),NCF1(-2.69)
transcription regulator	EGR3	0.0223				3	1	2	EFNB1(+1.32),MXRA8(-1.59),MYC(-1.46)
transcription regulator	SKIL	0.0223				3	2	1	CDKN1A(-1.6),COL4A1(+1.27),THBS2(+1.37)
chemical - endogenous mammalian	advanced glycation end-products	0.0223				3	1	2	BAD(-1.48),CDKN1A(-1.6),FN1(+1.48)
chemical toxicant	methyl methanesulfonate	0.0223				3	0	3	BTG2(-1.59),CDKN1A(-1.6),PHLDA3(-1.46)
chemical reagent	U73122	0.0223				3	3	0	CCND2(+1.53),FN1(+1.48),NOS1(+1.5)
transcription regulator	NUPR1	0.0225			-0.832	13	9	4	ADM(-2.27),BCL9(+1.27),GPCPD1(+1.41),KDM3A(+1.59),MYC(-1.46),NUCKS1(+1.26),OSBPL6(+1.57),PDK1(+1.54),PHLDA1(-2.11),PIK3R1(+1.42),PM20D2(+1.42),SLC39A8(+1.53),TOB1(-1.53)
transcription regulator	GLI1	0.0232			0.665	7	5	2	ARC(-1.67),CCND2(+1.53),CDKN1A(-1.6),NANOG(+1.29),PAPSS2(+1.45),PTCH1(+1.39),TNC(+1.56)
peptidase	MMP9	0.0232			-0.686	4	1	3	CD44(+1.7),CDKN1A(-1.6),ICAM5(-2.03),MYC(-1.46)
microRNA	mir-29	0.0232			-1.965	4	4	0	FN1(+1.48),KIT(+1.41),NASP(+1.25),PIK3R1(+1.42)
kinase	PIK3R1	0.0232	1.415		1.154	4	3	1	CCND2(+1.53),MYC(-1.46),PDK1(+1.54),PIK3R1(+1.42)
enzyme	OGT	0.0232				4	1	3	CDKN1A(-1.6),MYC(-1.46),TMEM132D(-1.29),TNC(+1.56)
transcription regulator	SREBF1	0.0232			1.662	8	7	1	ACLY(+1.29),CDKN1A(-1.6),FDFT1(+1.25),FN1(+1.48),HMGCS1(+1.6),LPIN1(+1.45),PDK1(+1.54),UQCRFS1(+1.33)
chemical reagent	methylselenic acid	0.0232				8	5	3	ALDH3A2(+1.32),CD44(+1.7),CDKN1A(-1.6),FN1(+1.48),MAP1B(+1.32),MYC(-1.46),NKX3-1(-2.15),RND3(+1.52)
kinase	MAP4K4	0.0233		Inhibited	-2.236	5	5	0	ACLY(+1.29),LDHB(+1.22),PAPSS2(+1.45),PGM1(+1.46),UQCRFS1(+1.33)
ligand-dependent nuclear receptor	NR3C2	0.0233			0.152	5	3	2	FN1(+1.48),KDR(+1.35),MT1H(-2.24),NFIA(+1.55),NSMCE3(-1.47)
complex	Collagen(s)	0.0236				3	3	0	FN1(+1.48),PSAT1(+1.42),TNC(+1.56)
transporter	A2M	0.0236				3	2	1	ACLY(+1.29),BAD(-1.48),CDH2(+1.27)
kinase	EFNA5	0.0236				3	1	2	FOSL1(-1.83),FOXD3(-1.93),NOS1(+1.5)
chemical toxicant	dimethylnitrosamine	0.0236				3	1	2	BMP3(-2.79),CDKN1A(-1.6),COL4A1(+1.27)
group	Gsk3	0.0242			0.548	4	2	2	BBC3(-1.43),KDR(+1.35),MYC(-1.46),NANOG(+1.29)
chemical drug	fingolimod	0.0242			-1.154	4	2	2	CDH2(+1.27),CDKN1A(-1.6),FN1(+1.48),FOSL1(-1.83)
chemical - endogenous mammalian	L-dopa	0.0243			0	16	9	7	ABCA7(-1.34),AJAP1(+1.55),ARC(-1.67),BBC3(-1.43),BTBD3(+1.3),COL4A1(+1.27),DGKB(-1.72),FOSL1(-1.83),GRB10(+1.26),KDM3A(+1.59),NASP(+1.25),PFN2(+1.25),PIK3R1(+1.42),SCRN1(+1.3),SLC2A6(-1.41),UFSP1(-1.72)
chemical drug	atorvastatin	0.0243			1.48	7	4	3	APOE(-1.32),FDFT1(+1.25),FGF19(+1.67),HMGCS1(+1.6),MCMDC2(-2.0),NOS1(+1.5),TNFRSF11A(-2.11)
kinase	MAPK1	0.0247			-1.328	10	5	5	APOE(-1.32),ARC(-1.67),C1S(+1.68),CDH2(+1.27),CDKN1A(-1.6),DLX3(-2.36),FN1(+1.48),MYC(-1.46),NANOG(+1.29),PAQR6(+1.48)
chemical - endogenous mammalian	glycine	0.0247				2	1	1	CDKN1A(-1.6),ODC1(+1.61)
chemical toxicant	tert-butyl hydroperoxide	0.0247				2	1	1	BBC3(-1.43),FN1(+1.48)
complex	NMDA Receptor	0.0247				2	1	1	ARC(-1.67),NOS1(+1.5)
G-protein coupled receptor	FZD8	0.0247				2	2	0	FN1(+1.48),VCAN(+1.32)
complex	hemoglobin	0.0247				2	0	2	ADM(-2.27),CDKN1A(-1.6)
other	DEF6	0.0247				2	2	0	CDH2(+1.27),FN1(+1.48)
other	HOTAIRM1	0.0247				2	2	0	GRB10(+1.26),LAMA1(+1.28)
transcription regulator	MDM4	0.0247				2	0	2	BBC3(-1.43),CDKN1A(-1.6)
other	CD46	0.0247				2	1	1	PTGER4(-2.27),SLC7A5(+1.42)
transcription regulator	GFI1B	0.0247				2	0	2	CDKN1A(-1.6),MYC(-1.46)
other	SH3BP2	0.0247				2	2	0	CD44(+1.7),KIT(+1.41)
transcription regulator	YY2	0.0247				2	1	1	MYC(-1.46),NANOG(+1.29)
chemical drug	melphalan	0.0247				2	0	2	BBC3(-1.43),CDKN1A(-1.6)
ligand-dependent nuclear receptor	NR1I2	0.025			1	6	5	1	ALDH3A2(+1.32),CDKN1A(-1.6),FGF19(+1.67),GLUD1(+1.29),HMGCS1(+1.6),PAPSS2(+1.45)
cytokine	IFNA4	0.025				3	2	1	ATP2B4(+1.45),CLIC4(+1.28),MYC(-1.46)
chemical drug	fluoxetine	0.0252			-1	4	1	3	ARC(-1.67),FNDC4(-1.74),MYC(-1.46),NOS1(+1.5)
transmembrane receptor	CD28	0.0255			0.664	10	5	5	CCND2(+1.53),MYC(-1.46),NOS1(+1.5),NPIPA8 (includes others)(-1.97),ODC1(+1.61),PTGER4(-2.27),SLC7A5(+1.42),TNFRSF11A(-2.11),TOB1(-1.53),XRCC6(+1.28)
complex	AMPK	0.0256			-0.164	5	3	2	CCND2(+1.53),CDKN1A(-1.6),LDHB(+1.22),LPIN1(+1.45),NCF1(-2.69)
kinase	PRKCA	0.0256				5	3	2	CDKN1A(-1.6),FN1(+1.48),MYC(-1.46),PEG10(+1.32),RHOBTB3(+1.51)
kinase	MAPK9	0.0257			1.683	6	2	4	ACLY(+1.29),BBC3(-1.43),CDKN1A(-1.6),FOSL1(-1.83),MYC(-1.46),PTCH1(+1.39)
transcription regulator	XBP1	0.026			-0.44	7	3	4	FN1(+1.48),MYC(-1.46),NCF1(-2.69),SDF2L1(-1.56),SRP9(+1.25),STARD5(-2.04),XRCC6(+1.28)
group	ERK1/2	0.0262			-1.264	9	5	4	CCND2(+1.53),CD44(+1.7),CDKN1A(-1.6),FN1(+1.48),FOSL1(-1.83),MYC(-1.46),NANOG(+1.29),PTGER4(-2.27),VCAN(+1.32)
chemical - kinase inhibitor	PP2/AG1879 tyrosine kinase inhibitor	0.0262			0	4	2	2	CDH2(+1.27),CDKN1A(-1.6),FN1(+1.48),NCF1(-2.69)
G-protein coupled receptor	ADRA1D	0.0265				3	2	1	ARC(-1.67),FN1(+1.48),PAK1(+1.26)
transcription regulator	MTA1	0.0265				3	2	1	CCND2(+1.53),MYC(-1.46),PIK3R1(+1.42)
chemical drug	nitrofurantoin	0.027			0.816	6	3	3	APOE(-1.32),ASNS(+1.38),BTG2(-1.59),HMGCS1(+1.6),MYC(-1.46),ODC1(+1.61)
group	Npm	0.0272				1	0	1	CDKN1A(-1.6)
chemical - endogenous mammalian	L-ornithine	0.0272				1	0	1	CDKN1A(-1.6)
chemical drug	arbutin	0.0272				1	0	1	CDKN1A(-1.6)
chemical drug	gentamicin C1	0.0272				1	1	0	CD44(+1.7)
biologic drug	l-asparaginase	0.0272				1	1	0	ASNS(+1.38)
chemical drug	atiprimod	0.0272				1	0	1	BAD(-1.48)
other	WDR82	0.0272				1	0	1	CDKN1A(-1.6)
chemical drug	ZK 230211	0.0272				1	0	1	MYC(-1.46)
chemical reagent	chartreusin	0.0272				1	0	1	CDKN1A(-1.6)
complex	T-type Calcium Channel	0.0272				1	1	0	ENPP1(+1.48)
chemical drug	lysine clonixinate	0.0272				1	1	0	NOS1(+1.5)
other	MBNL3	0.0272	1.62			1	1	0	CD44(+1.7)
peptidase	USP42	0.0272				1	0	1	CDKN1A(-1.6)
other	RBMS3	0.0272				1	0	1	MYC(-1.46)
other	NSA2	0.0272				1	0	1	CDKN1A(-1.6)
phosphatase	LPIN2	0.0272				1	1	0	LPIN1(+1.45)
transcription regulator	ZNF76	0.0272				1	1	0	NOS1(+1.5)
other	RBM17	0.0272				1	1	0	FN1(+1.48)
other	MAGEA2/MAGEA2B	0.0272				1	0	1	CDKN1A(-1.6)
other	RPRD1B	0.0272				1	0	1	MYC(-1.46)
chemical drug	OSI-027	0.0272				1	0	1	BBC3(-1.43)
enzyme	TRIM71	0.0272				1	0	1	MYC(-1.46)
other	BCAS3	0.0272				1	0	1	MYC(-1.46)
transcription regulator	ZBTB49	0.0272				1	0	1	CDKN1A(-1.6)
peptidase	USP36	0.0272				1	0	1	MYC(-1.46)
enzyme	RNF126	0.0272				1	0	1	CDKN1A(-1.6)
other	WDR13	0.0272				1	0	1	CDKN1A(-1.6)
complex	CTNNβ-LEF1	0.0272				1	0	1	MYC(-1.46)
complex	Gm-Csf Receptor	0.0272				1	0	1	MYC(-1.46)
group	Importin alpha	0.0272				1	0	1	CDKN1A(-1.6)
enzyme	ACER3	0.0272				1	0	1	CDKN1A(-1.6)
complex	EIF4F	0.0272				1	0	1	MYC(-1.46)
G-protein coupled receptor	OMG	0.0272				1	0	1	MYC(-1.46)
chemical drug	Z-360	0.0272				1	1	0	EFNB1(+1.32)
group	hyaluronidase	0.0272				1	1	0	FN1(+1.48)
other	NOSIP	0.0272				1	0	1	MYC(-1.46)
chemical toxicant	dibromoacetic acid	0.0272				1	0	1	MYC(-1.46)
chemical drug	PF-4691502	0.0272				1	0	1	BBC3(-1.43)
enzyme	OAZ1	0.0272				1	1	0	ODC1(+1.61)
enzyme	CSDE1	0.0272				1	0	1	MYC(-1.46)
phosphatase	PTPRG	0.0272				1	1	0	KIT(+1.41)
transporter	AFM	0.0272				1	0	1	APOE(-1.32)
other	RAD23B	0.0272				1	1	0	NANOG(+1.29)
other	GH2	0.0272				1	1	0	PIK3R1(+1.42)
enzyme	HPGD	0.0272				1	0	1	CDKN1A(-1.6)
phosphatase	PTPA	0.0272				1	0	1	MYC(-1.46)
enzyme	AMD1	0.0272				1	0	1	MYC(-1.46)
transcription regulator	CNBP	0.0272				1	0	1	MYC(-1.46)
other	STAM	0.0272				1	0	1	MYC(-1.46)
mature microRNA	miR-185-3p (and other miRNAs w/seed GGGGCUG)	0.0272				1	0	1	MYC(-1.46)
mature microRNA	miR-421-3p (and other miRNAs w/seed UCAACAG)	0.0272				1	0	1	CBX7(-1.67)
microRNA	mir-331	0.0272				1	0	1	MYC(-1.46)
microRNA	mir-383	0.0272				1	0	1	MYC(-1.46)
mature microRNA	miR-577 (miRNAs w/seed AGAUAAA)	0.0272				1	0	1	DANCR(-1.26)
chemical drug	lynestrenol	0.0272				1	0	1	APOE(-1.32)
enzyme	ELAC2	0.0272				1	0	1	CDKN1A(-1.6)
other	FERMT2	0.0272				1	1	0	FN1(+1.48)
transcription regulator	SALL2	0.0272				1	0	1	CDKN1A(-1.6)
chemical drug	IKKbeta inhibitor	0.0272				1	1	0	CDH2(+1.27)
other	CENPX	0.0272				1	0	1	MYC(-1.46)
other	RPL15	0.0272				1	0	1	MYC(-1.46)
other	MAGEA4	0.0272				1	0	1	CDKN1A(-1.6)
other	POLDIP3	0.0272				1	0	1	CDKN1A(-1.6)
other	TSPYL2	0.0272	-1.499			1	0	1	CDKN1A(-1.6)
other	PEX2	0.0272				1	0	1	CDKN1A(-1.6)
other	NASP	0.0272	1.248			1	0	1	CDKN1A(-1.6)
other	BCAN	0.0272				1	1	0	CDH2(+1.27)
phosphatase	PLPP3	0.0272				1	1	0	FN1(+1.48)
enzyme	GCH1	0.0272				1	1	0	TNC(+1.56)
transmembrane receptor	SEMA6A	0.0272				1	1	0	KDR(+1.35)
other	RBM3	0.0272				1	1	0	CD44(+1.7)
other	WASHC1	0.0272				1	0	1	MYC(-1.46)
transcription regulator	MXD4	0.0272				1	1	0	ODC1(+1.61)
phosphatase	PGAM1	0.0272				1	0	1	CDKN1A(-1.6)
other	ING5	0.0272				1	0	1	CDKN1A(-1.6)
other	KHDRBS2	0.0272	-1.414			1	0	1	CDKN1A(-1.6)
other	RPA2	0.0272				1	0	1	MYC(-1.46)
chemical reagent	GRN510	0.0272				1	0	1	CDKN1A(-1.6)
other	RPS25	0.0272				1	0	1	MYC(-1.46)
enzyme	MTHFD2	0.0272	1.26			1	1	0	NANOG(+1.29)
enzyme	STAMBP	0.0272				1	0	1	MYC(-1.46)
other	PCBP4	0.0272				1	0	1	CDKN1A(-1.6)
peptidase	ADAMTS5	0.0272				1	1	0	VCAN(+1.32)
transcription regulator	CGGBP1	0.0272				1	0	1	CDKN1A(-1.6)
other	EVC	0.0272				1	1	0	PTCH1(+1.39)
phosphatase	PPP2R5A	0.0272				1	0	1	MYC(-1.46)
other	RAMAC	0.0272				1	0	1	MYC(-1.46)
other	CRTAP	0.0272				1	0	1	CDKN1A(-1.6)
transporter	APOC1	0.0272				1	0	1	APOE(-1.32)
transcription regulator	Cops2	0.0272				1	0	1	CDKN1A(-1.6)
peptidase	Usp17la (includes others)	0.0272				1	0	1	MYC(-1.46)
kinase	HUS1	0.0272				1	0	1	BBC3(-1.43)
chemical reagent	MI-63	0.0272				1	0	1	CDKN1A(-1.6)
enzyme	LAMB2	0.0272				1	1	0	LAMB1(+1.37)
enzyme	DUOX2	0.0272				1	0	1	CDKN1A(-1.6)
transporter	ZFYVE16	0.0272				1	0	1	CDKN1A(-1.6)
chemical reagent	E-c-HDMAPP	0.0272				1	1	0	CCND2(+1.53)
chemical reagent	securinine	0.0272				1	0	1	CDKN1A(-1.6)
chemical - kinase inhibitor	4-[(4'-chloro-2'-fluoro)phenylamino]-6,7-dimethoxyquinazoline	0.0272				1	1	0	KDR(+1.35)
chemical drug	polyethylene glycol	0.0272				1	0	1	CDKN1A(-1.6)
chemical drug	3-iodobenzylguanidine	0.0272				1	0	1	MYC(-1.46)
chemical reagent	phenoxyacetic acid	0.0272				1	0	1	MYC(-1.46)
chemical - endogenous non-mammalian	telomestatin	0.0272				1	0	1	CDKN1A(-1.6)
chemical drug	imidapril	0.0272				1	0	1	NCF1(-2.69)
chemical - endogenous mammalian	sepiapterin	0.0272				1	1	0	KDR(+1.35)
chemical - endogenous mammalian	butyrine	0.0272				1	0	1	MYC(-1.46)
chemical - kinase inhibitor	LFM-A13	0.0272				1	1	0	CCND2(+1.53)
chemical reagent	phenyl butyrate	0.0272				1	1	0	ATP2B4(+1.45)
chemical - kinase inhibitor	1-o-hexadecyl-2-o-methyl-rac-glycerol	0.0272				1	0	1	CDKN1A(-1.6)
chemical toxicant	butylbenzyl phthalate	0.0272				1	0	1	MYC(-1.46)
chemical - endogenous mammalian	phenol	0.0272				1	1	0	NOS1(+1.5)
chemical reagent	hdm-2 antagonistic peptide	0.0272				1	0	1	CDKN1A(-1.6)
chemical toxicant	teleocidins	0.0272				1	1	0	ODC1(+1.61)
chemical drug	vinflunine	0.0272				1	0	1	CDKN1A(-1.6)
chemical - endogenous mammalian	5-oxo-6-8-11-14-(e,z,z,z)-eicosatetraenoic acid	0.0272				1	0	1	MYC(-1.46)
chemical - endogenous mammalian	N(omega)-hydroxyarginine	0.0272				1	0	1	CDKN1A(-1.6)
chemical - endogenous mammalian	N(6)-carboxymethyl-L-lysine	0.0272				1	1	0	FN1(+1.48)
chemical - endogenous mammalian	22-hydroxycholesterol	0.0272				1	0	1	APOE(-1.32)
transporter	TFRC	0.0272				4	2	2	BBC3(-1.43),CDKN1A(-1.6),KIT(+1.41),PHGDH(+1.26)
enzyme	RHOJ	0.0274				2	2	0	PPP2R1A(+1.25),RND3(+1.52)
phosphatase	PTP4A3	0.0274				2	1	1	FN1(+1.48),MYC(-1.46)
microRNA	mir-144	0.0274				2	2	0	PGM1(+1.46),VCAN(+1.32)
transcription regulator	CCNH	0.0274				2	1	1	CDKN1A(-1.6),FGF19(+1.67)
enzyme	NOX1	0.0274				2	2	0	KDR(+1.35),PAK1(+1.26)
transcription regulator	MNT	0.0274				2	2	0	CCND2(+1.53),ODC1(+1.61)
other	MUC4	0.0274				2	1	1	CDH2(+1.27),CDKN1A(-1.6)
chemical - endogenous mammalian	acetyl-L-carnitine	0.0274				2	0	2	BBC3(-1.43),CDKN1A(-1.6)
chemical drug	thioridazine	0.0274				2	0	2	CDKN1A(-1.6),FNDC4(-1.74)
chemical drug	idarubicin	0.0274				2	0	2	BBC3(-1.43),CDKN1A(-1.6)
chemical toxicant	dichlororibofuranosylbenzimidazole	0.0274				2	0	2	CDKN1A(-1.6),MYC(-1.46)
group	Hdac	0.0277			1.782	6	0	6	ARC(-1.67),CDKN1A(-1.6),FOSL1(-1.83),MT1H(-2.24),MYC(-1.46),NDRG4(-1.42)
chemical drug	valsartan	0.0279				3	2	1	FN1(+1.48),KIT(+1.41),NCF1(-2.69)
group	E2f	0.0281				5	2	3	BBC3(-1.43),FOXD3(-1.93),MAD2L1(+1.28),MYC(-1.46),NASP(+1.25)
chemical toxicant	3,4,5,3',4'-pentachlorobiphenyl	0.0283		Activated	2	4	4	0	CCND2(+1.53),CD44(+1.7),EPB41L3(+1.36),TNC(+1.56)
chemical drug	simvastatin	0.0284			1.067	7	2	5	ADAMTS13(-1.46),APOE(-1.32),CCND2(+1.53),CDKN1A(-1.6),KIT(+1.41),MYC(-1.46),NCF1(-2.69)
other	Ins1	0.0286			1.517	9	6	3	BAD(-1.48),CDKN1A(-1.6),FDFT1(+1.25),HMGCS1(+1.6),LDHB(+1.22),MYC(-1.46),NOS1(+1.5),ODC1(+1.61),PIK3R1(+1.42)
group	Hsp90	0.0294			0.849	4	3	1	CCND2(+1.53),FN1(+1.48),MYC(-1.46),NOS1(+1.5)
kinase	TGFBR1	0.0294				4	3	1	CDKN1A(-1.6),FN1(+1.48),NANOG(+1.29),TGFBI(+1.52)
G-protein coupled receptor	SMO	0.0294				4	3	1	ENPP1(+1.48),MYC(-1.46),PTCH1(+1.39),VCAN(+1.32)
cytokine	TNFSF11	0.0296			-0.496	8	2	6	CD44(+1.7),CDKN1A(-1.6),FOSL1(-1.83),GRB10(+1.26),MYC(-1.46),PHLDA3(-1.46),PTGER4(-2.27),TNFRSF11A(-2.11)
chemical - endogenous mammalian	prostaglandin E2	0.0296			1.4	9	3	6	ARC(-1.67),CD44(+1.7),CDKN1A(-1.6),CHGA(-1.72),FN1(+1.48),FOSL1(-1.83),MYC(-1.46),PTGER4(-2.27),XRCC6(+1.28)
growth factor	BDNF	0.0296			-0.988	9	4	5	ARC(-1.67),CCND2(+1.53),CDKN1A(-1.6),CHGA(-1.72),LAMC1(+1.29),MAP1B(+1.32),MAPK8IP3(-1.3),NOS1(+1.5),ZFPM1(-1.52)
transcription regulator	RUNX3	0.0298			-1.253	5	2	3	BBC3(-1.43),CDKN1A(-1.6),COL4A1(+1.27),MYC(-1.46),RHOBTB3(+1.51)
other	TSC2	0.0298			-0.686	5	2	3	ARC(-1.67),CCND2(+1.53),CDKN1A(-1.6),LDHB(+1.22),NEU1(-1.5)
transcription regulator	HDAC4	0.0298				5	1	4	ARC(-1.67),CDKN1A(-1.6),CHRDL1(+1.46),DGKB(-1.72),FOSL1(-1.83)
kinase	BRD4	0.0298			0.655	5	4	1	CCND2(+1.53),COL4A1(+1.27),FN1(+1.48),MYC(-1.46),THBS2(+1.37)
other	HOTAIR	0.0302				2	0	2	CDKN1A(-1.6),MYC(-1.46)
growth factor	GDF15	0.0302				2	1	1	CDKN1A(-1.6),RND3(+1.52)
enzyme	YWHAZ	0.0302				2	0	2	BAD(-1.48),FOSL1(-1.83)
kinase	AURKB	0.0302				2	0	2	BBC3(-1.43),CDKN1A(-1.6)
transmembrane receptor	EPOR	0.0302				2	1	1	CCND2(+1.53),MYC(-1.46)
transcription regulator	NAB2	0.0302				2	1	1	CDKN1A(-1.6),FN1(+1.48)
enzyme	HNRNPA1	0.0302				2	1	1	CD44(+1.7),MYC(-1.46)
chemical reagent	farnesol	0.0302				2	0	2	CDKN1A(-1.6),PHLDA1(-2.11)
kinase	RAF1	0.0303			0	7	4	3	ACAT2(+1.46),CD44(+1.7),CDKN1A(-1.6),MYC(-1.46),PHLDA1(-2.11),RND3(+1.52),TUBB2A(+1.76)
cytokine	LIF	0.0303			0.588	7	5	2	CDKN1A(-1.6),FN1(+1.48),GPCPD1(+1.41),KDR(+1.35),MYC(-1.46),NANOG(+1.29),TNC(+1.56)
enzyme	IRS1	0.0307				5	4	1	ATP5F1A(+1.26),COL4A1(+1.27),MYC(-1.46),PIK3R1(+1.42),TGFBI(+1.52)
chemical drug	imatinib	0.0307			-0.981	9	6	3	CCND2(+1.53),CDKN1A(-1.6),FN1(+1.48),KDR(+1.35),KIT(+1.41),MAD2L1(+1.28),MT1H(-2.24),MYC(-1.46),UQCRFS1(+1.33)
chemical drug	fluocinolone acetonide	0.031				3	1	2	BMP3(-2.79),MT1H(-2.24),MXRA5(+1.51)
G-protein coupled receptor	ADRA1A	0.031				3	2	1	ARC(-1.67),FN1(+1.48),PAK1(+1.26)
chemical - endogenous non-mammalian	brefeldin A	0.031				3	1	2	BBC3(-1.43),CD44(+1.7),STARD5(-2.04)
chemical - endogenous mammalian	Ca2+	0.0313			-0.503	8	5	3	ARC(-1.67),CCND2(+1.53),CDKN1A(-1.6),ENPP1(+1.48),FN1(+1.48),FOSL1(-1.83),NOS1(+1.5),ODC1(+1.61)
transcription regulator	PRDM5	0.0316				4	1	3	GOLGA6A (includes others)(+2.15),MYC(-1.46),PALM2-AKAP2(-1.54),ZFPM1(-1.52)
transcription regulator	SMAD2	0.0316			1.044	4	3	1	CDH2(+1.27),CDKN1A(-1.6),FN1(+1.48),NANOG(+1.29)
transcription regulator	NFYA	0.0316			1.067	4	2	2	ACLY(+1.29),BBC3(-1.43),CDKN1A(-1.6),LPIN1(+1.45)
enzyme	RHOA	0.0316				4	3	1	CDKN1A(-1.6),FN1(+1.48),PAK1(+1.26),RND3(+1.52)
group	Pkc(s)	0.0317			-1.53	7	2	5	ADM(-2.27),CDKN1A(-1.6),FN1(+1.48),FOSL1(-1.83),NOS1(+1.5),PHLDA1(-2.11),TNFRSF11A(-2.11)
transmembrane receptor	IGF1R	0.0325			0.692	8	6	2	ATP5F1A(+1.26),CDKN1A(-1.6),COL4A1(+1.27),GRB10(+1.26),IVNS1ABP(+1.34),MYC(-1.46),NANOG(+1.29),TGFBI(+1.52)
kinase	EPHB4	0.0327				3	2	1	KDR(+1.35),KIT(+1.41),MYC(-1.46)
other	IGFBP2	0.0327				3	2	1	FN1(+1.48),MYC(-1.46),THBS2(+1.37)
other	LMNB1	0.0327				3	3	0	HMGCS1(+1.6),TGFBI(+1.52),THBS2(+1.37)
chemical drug	candesartan	0.0327				3	1	2	ADM(-2.27),FN1(+1.48),NCF1(-2.69)
transcription regulator	STAT3	0.0327			0.827	14	9	5	ADM(-2.27),CCND2(+1.53),CDH2(+1.27),CDKN1A(-1.6),FN1(+1.48),KDR(+1.35),LDHB(+1.22),MYC(-1.46),NOTCH3(+1.22),PDK1(+1.54),PEG10(+1.32),PHLDA1(-2.11),TMC8(-2.28),VCAN(+1.32)
enzyme	DNMT3B	0.033			0.314	6	3	3	CDKN1A(-1.6),KDR(+1.35),KIT(+1.41),MYC(-1.46),MYH14(-1.43),NANOG(+1.29)
kinase	CDKN1A	0.033	-1.598		-1.429	7	4	3	BBC3(-1.43),CDKN1A(-1.6),FN1(+1.48),MAD2L1(+1.28),MYC(-1.46),PHGDH(+1.26),XRCC6(+1.28)
group	Ras homolog	0.0331				2	0	2	CDKN1A(-1.6),MYC(-1.46)
complex	AChR	0.0331				2	1	1	ASNS(+1.38),SERPINI1(-1.88)
transcription regulator	WDR5	0.0331				2	1	1	CDH2(+1.27),MYC(-1.46)
other	EDN3	0.0331				2	2	0	CDH2(+1.27),LAMA1(+1.28)
transcription regulator	DLX2	0.0331				2	0	2	CDKN1A(-1.6),MYC(-1.46)
other	ITGA9	0.0331				2	2	0	CDH2(+1.27),TNC(+1.56)
enzyme	MGAT5	0.0331				2	1	1	CDH2(+1.27),MYC(-1.46)
kinase	RPS6KA5	0.0331				2	0	2	FOSL1(-1.83),MYC(-1.46)
kinase	CDK8	0.0331				2	1	1	CD44(+1.7),MYC(-1.46)
enzyme	ST8SIA1	0.0331				2	1	1	CDKN1A(-1.6),NANOG(+1.29)
growth factor	PDGFC	0.0331				2	1	1	KDR(+1.35),MYC(-1.46)
cytokine	SCGB1A1	0.0331				2	2	0	COL4A1(+1.27),FN1(+1.48)
transcription regulator	SMARCC1	0.0331				2	1	1	CDKN1A(-1.6),KDR(+1.35)
chemical drug	dichloroacetic acid	0.0331				2	0	2	BAD(-1.48),BBC3(-1.43)
chemical drug	alendronic acid	0.0331				2	2	0	EFNB1(+1.32),ENPP1(+1.48)
transcription regulator	NFYB	0.0331				8	4	4	ACLY(+1.29),CDH2(+1.27),IFFO1(-1.38),LPIN1(+1.45),PRRG2(-1.95),SLC39A8(+1.53),TBC1D32(-1.64),ZNF524(-1.78)
chemical drug	docetaxel	0.0334			0.52	5	4	1	CCND2(+1.53),CDH2(+1.27),CDKN1A(-1.6),KDR(+1.35),MAD2L1(+1.28)
enzyme	TRAP1	0.034			1	4	3	1	ATP5F1A(+1.26),CD44(+1.7),FNDC10(-1.44),MTHFD2(+1.26)
chemical reagent	NS-398	0.034				4	1	3	BTG2(-1.59),CDKN1A(-1.6),CHGA(-1.72),XRCC6(+1.28)
G-protein coupled receptor	GPER1	0.0343				3	0	3	CDKN1A(-1.6),MYC(-1.46),PTGER4(-2.27)
growth factor	MSTN	0.0343				3	2	1	CDKN1A(-1.6),FN1(+1.48),TNC(+1.56)
other	ADM	0.0343	-2.27			3	2	1	ADM(-2.27),FN1(+1.48),NOS1(+1.5)
biologic drug	enalapril	0.0343				3	2	1	ASNS(+1.38),KDR(+1.35),MYC(-1.46)
chemical drug	carrageenan	0.0343				3	2	1	FOSL1(-1.83),GRB10(+1.26),KIT(+1.41)
group	RAS	0.0344			0.415	5	2	3	CDKN1A(-1.6),FN1(+1.48),FOSL1(-1.83),MYC(-1.46),ODC1(+1.61)
cytokine	CSF3	0.0346			-0.164	6	4	2	CCND2(+1.53),CD44(+1.7),KIT(+1.41),MYC(-1.46),ODC1(+1.61),YPEL3(-1.69)
transcription regulator	NFE2L2	0.035		Activated	2.359	11	8	3	CDKN1A(-1.6),FN1(+1.48),GSTO1(+1.4),KIFC2(-1.47),NARS(+1.29),NCF1(-2.69),PFN2(+1.25),PHGDH(+1.26),PSAT1(+1.42),PTPRB(+1.91),SHMT2(+1.28)
chemical reagent	cycloheximide	0.0351			-0.942	10	4	6	ADCY1(+1.32),ADM(-2.27),ATP2B4(+1.45),BAD(-1.48),BTG2(-1.59),CD44(+1.7),CDKN1A(-1.6),FN1(+1.48),MYC(-1.46),TOB1(-1.53)
transcription regulator	MYOCD	0.0352			-1.119	4	3	1	CDKN1A(-1.6),FN1(+1.48),PTPRB(+1.91),VCAN(+1.32)
transcription regulator	STAT4	0.0358			-0.105	7	3	4	BAD(-1.48),LPIN1(+1.45),MAPK8IP3(-1.3),MYC(-1.46),PDK1(+1.54),PFN2(+1.25),ZNF524(-1.78)
group	Rock	0.036				3	1	2	CDKN1A(-1.6),FN1(+1.48),MYC(-1.46)
transcription regulator	CEBPE	0.036				3	1	2	CCND2(+1.53),MYC(-1.46),NCF1(-2.69)
transmembrane receptor	SFRP1	0.036				3	2	1	ACLY(+1.29),FN1(+1.48),MYC(-1.46)
chemical drug	carboplatin	0.036				3	2	1	ASNS(+1.38),CD44(+1.7),MYC(-1.46)
group	ADCY	0.036				2	1	1	CDH2(+1.27),CDKN1A(-1.6)
enzyme	TET1	0.036				2	1	1	ARC(-1.67),NANOG(+1.29)
transmembrane receptor	IL2RA	0.036				2	1	1	CCND2(+1.53),MYC(-1.46)
mature microRNA	miR-204-5p (and other miRNAs w/seed UCCCUUU)	0.036				2	2	0	EFNB1(+1.32),FBN2(+1.34)
transcription regulator	TGFB1I1	0.036				2	1	1	CDKN1A(-1.6),FN1(+1.48)
G-protein coupled receptor	PTAFR	0.036				2	1	1	CDH2(+1.27),MYC(-1.46)
G-protein coupled receptor	CXCR3	0.036				2	2	0	FN1(+1.48),TNC(+1.56)
kinase	ACVR1C	0.036				2	1	1	CDKN1A(-1.6),NANOG(+1.29)
enzyme	CYP27A1	0.036				2	1	1	APOE(-1.32),HMGCS1(+1.6)
chemical drug	ezetimibe	0.036				2	2	0	FDFT1(+1.25),HMGCS1(+1.6)
chemical - endogenous non-mammalian	mezerein	0.036				2	1	1	CDKN1A(-1.6),FN1(+1.48)
chemical - endogenous mammalian	agmatine	0.036				2	2	0	KDR(+1.35),ODC1(+1.61)
transcription regulator	E2F3	0.0362			0	6	3	3	CDKN1A(-1.6),MAD2L1(+1.28),MT1H(-2.24),MYC(-1.46),NUCKS1(+1.26),TOP2B(+1.24)
transcription regulator	POU2F2	0.0364			-1	4	1	3	BBC3(-1.43),MOCOS(+1.44),MYC(-1.46),RYR1(-1.46)
group	Tgf beta	0.0369			0.862	8	5	3	CCND2(+1.53),CDH2(+1.27),CDKN1A(-1.6),COL4A1(+1.27),FN1(+1.48),MYC(-1.46),TGFBI(+1.52),TNFRSF11A(-2.11)
transcription regulator	RB1	0.0371			0.376	11	5	6	ATP5F1A(+1.26),CDKN1A(-1.6),CLDN3(-1.57),FN1(+1.48),FOSL1(-1.83),GPS2(-1.38),KDR(+1.35),KIT(+1.41),MYC(-1.46),RYR1(-1.46),UQCRFS1(+1.33)
other	CST5	0.0376		Inhibited	-2.121	8	7	1	ACAT2(+1.46),CD44(+1.7),CLDN7(-1.33),HNRNPA3(+1.21),HNRNPC(+1.25),LAMC1(+1.29),MAP1B(+1.32),VCAN(+1.32)
chemical reagent	GW9662	0.0377			0.339	4	3	1	ACLY(+1.29),CDKN1A(-1.6),FN1(+1.48),KDR(+1.35)
other	SHC1	0.0378				3	1	2	CDH2(+1.27),CDKN1A(-1.6),PHLDA1(-2.11)
transcription regulator	NKX3-1	0.0378	-2.145			3	1	2	BTG2(-1.59),MYC(-1.46),PIK3R1(+1.42)
chemical toxicant	3-nitropropionic acid	0.0378				3	2	1	LDHB(+1.22),MYC(-1.46),NOS1(+1.5)
chemical reagent	DETA-NONOate	0.0378				3	1	2	CDKN1A(-1.6),MYC(-1.46),ODC1(+1.61)
chemical - endogenous mammalian	iron	0.0378				3	2	1	CCND2(+1.53),CDKN1A(-1.6),SLC39A8(+1.53)
growth factor	NRG1	0.0381			-0.438	7	3	4	CCND2(+1.53),CDKN1A(-1.6),FN1(+1.48),GPS2(-1.38),MYC(-1.46),POU3F1(-1.83),XRCC6(+1.28)
transcription regulator	VHL	0.0384			0.576	5	3	2	BBC3(-1.43),CDH2(+1.27),CDKN1A(-1.6),FN1(+1.48),MAD2L1(+1.28)
complex	Fibrin	0.0391				2	2	0	FN1(+1.48),KDR(+1.35)
cytokine	FAM3B	0.0391				2	1	1	CDKN1A(-1.6),FN1(+1.48)
enzyme	KDM6B	0.0391				2	2	0	CDH2(+1.27),FN1(+1.48)
growth factor	FGF4	0.0391				2	1	1	CDKN1A(-1.6),HMGCS1(+1.6)
transcription regulator	SKI	0.0391				2	1	1	CDKN1A(-1.6),ODC1(+1.61)
chemical drug	pitavastatin	0.0391				2	2	0	FDFT1(+1.25),HMGCS1(+1.6)
chemical drug	Sch-23390	0.0391				2	0	2	FOSL1(-1.83),RYR1(-1.46)
chemical drug	paroxetine	0.0391				2	1	1	ADM(-2.27),PDK1(+1.54)
chemical reagent	pifithrin alpha	0.0391				2	0	2	BBC3(-1.43),CDKN1A(-1.6)
chemical drug	epicatechin gallate	0.0391				2	1	1	CDKN1A(-1.6),TP53I11(+1.31)
chemical drug	cannabidiol	0.0391				2	1	1	BBC3(-1.43),FN1(+1.48)
chemical - endogenous mammalian	platelet activating factor	0.0396				3	2	1	CDH2(+1.27),CDKN1A(-1.6),FN1(+1.48)
microRNA	mir-210	0.0403			0.811	4	3	1	CDH2(+1.27),KDR(+1.35),NPTX1(-2.13),TP53I11(+1.31)
transcription regulator	HDAC3	0.0403				4	1	3	CDH2(+1.27),CDKN1A(-1.6),DANCR(-1.26),MYC(-1.46)
enzyme	GPD1	0.0403				4	4	0	ACLY(+1.29),ASNS(+1.38),GPCPD1(+1.41),PSAT1(+1.42)
other	RPTOR	0.0403			0.762	4	3	1	CCND2(+1.53),FDFT1(+1.25),HMGCS1(+1.6),MYC(-1.46)
transcription regulator	EHF	0.0403			-0.218	4	4	0	KDR(+1.35),KIT(+1.41),NOTCH3(+1.22),TNC(+1.56)
chemical drug	thioguanine	0.0405				1	0	1	MYC(-1.46)
chemical reagent	4-aminopyrazolo(3,4-d)pyrimidine	0.0405				1	0	1	APOE(-1.32)
chemical - endogenous mammalian	hyodeoxycholic acid	0.0405				1	0	1	APOE(-1.32)
chemical toxicant	beryllium sulfate	0.0405				1	0	1	CDKN1A(-1.6)
biologic drug	H. carbonum toxin	0.0405				1	0	1	CDKN1A(-1.6)
chemical reagent	(diaminocyclohexane)(diacetato)(dichloro)platinum	0.0405				1	0	1	CDKN1A(-1.6)
chemical drug	aliskiren	0.0405				1	1	0	FN1(+1.48)
other	PTCHD4	0.0405				1	1	0	PTCH1(+1.39)
group	Smad1/5/8	0.0405				1	0	1	CDKN1A(-1.6)
complex	TFIIH	0.0405				1	0	1	CDKN1A(-1.6)
group	PLC gamma	0.0405				1	0	1	MYC(-1.46)
chemical toxicant	sethoxydim	0.0405				1	0	1	MYC(-1.46)
chemical reagent	prochloraz	0.0405				1	1	0	ODC1(+1.61)
enzyme	KDM4D	0.0405				1	0	1	CDKN1A(-1.6)
other	ZNF346	0.0405				1	0	1	CDKN1A(-1.6)
other	LZTS2	0.0405				1	0	1	MYC(-1.46)
enzyme	RFFL	0.0405				1	0	1	CDKN1A(-1.6)
other	TTC5	0.0405				1	0	1	CDKN1A(-1.6)
phosphatase	PTPMT1	0.0405				1	0	1	CDKN1A(-1.6)
transcription regulator	FAM129B	0.0405				1	0	1	MYC(-1.46)
other	HIST1H1D	0.0405	1.341			1	0	1	MYC(-1.46)
enzyme	ZNF451	0.0405				1	0	1	CDKN1A(-1.6)
other	CNOT1	0.0405				1	0	1	MYC(-1.46)
transmembrane receptor	GPC6	0.0405				1	1	0	PTCH1(+1.39)
other	PYHIN1	0.0405				1	0	1	CDKN1A(-1.6)
transcription regulator	ZNF300	0.0405				1	0	1	MYC(-1.46)
transcription regulator	N4BP2L2	0.0405				1	0	1	CDKN1A(-1.6)
other	ITGBL1	0.0405				1	1	0	CD44(+1.7)
other	CTBP1-DT	0.0405	-1.387			1	0	1	CDKN1A(-1.6)
enzyme	UBA6	0.0405				1	0	1	ARC(-1.67)
other	EXOC3L1	0.0405				1	0	1	CDKN1A(-1.6)
enzyme	KDM4B	0.0405				1	1	0	NANOG(+1.29)
phosphatase	PTPN23	0.0405				1	1	0	CDH2(+1.27)
enzyme	OLA1	0.0405				1	0	1	CDKN1A(-1.6)
peptidase	CNDP2	0.0405				1	1	0	CD44(+1.7)
other	RSPO1	0.0405				1	0	1	MYC(-1.46)
chemical - endogenous mammalian	isoleucine	0.0405				1	0	1	CDKN1A(-1.6)
chemical drug	GEM231	0.0405				1	0	1	BAD(-1.48)
biologic drug	ADI PEG20	0.0405				1	0	1	MYC(-1.46)
chemical drug	glucuronyl glucosamine glycan sulfate	0.0405				1	1	0	FN1(+1.48)
transcription regulator	YEATS4	0.0405				1	0	1	CDKN1A(-1.6)
enzyme	RNF144B	0.0405				1	0	1	CDKN1A(-1.6)
transcription regulator	TERF1	0.0405				1	0	1	CDKN1A(-1.6)
chemical drug	foretinib	0.0405				1	0	1	BBC3(-1.43)
other	GPC3	0.0405				1	0	1	MYC(-1.46)
enzyme	PSMC3	0.0405				1	0	1	FOSL1(-1.83)
enzyme	NDST1	0.0405				1	1	0	KDR(+1.35)
other	PMEPA1	0.0405				1	0	1	CDKN1A(-1.6)
transcription regulator	PSMC5	0.0405				1	1	0	CCND2(+1.53)
transcription regulator	PURB	0.0405				1	0	1	MYC(-1.46)
other	MCRS1	0.0405				1	0	1	CDKN1A(-1.6)
transcription regulator	BPTF	0.0405				1	0	1	MYC(-1.46)
transcription regulator	ARID1B	0.0405				1	0	1	ARC(-1.67)
other	CUL4A	0.0405				1	0	1	CDKN1A(-1.6)
other	PHIP	0.0405				1	1	0	CCND2(+1.53)
mature microRNA	miR-2682-5p (and other miRNAs w/seed AGGCAGU)	0.0405				1	0	1	MYC(-1.46)
transcription regulator	HOXB2	0.0405				1	0	1	OTX2(-1.49)
translation regulator	RPS14	0.0405				1	0	1	MYC(-1.46)
other	ARHGAP1	0.0405				1	0	1	CDKN1A(-1.6)
enzyme	GBP1	0.0405				1	1	0	KDR(+1.35)
enzyme	ASS1	0.0405				1	0	1	MYC(-1.46)
transcription regulator	KLF16	0.0405				1	0	1	CDKN1A(-1.6)
chemical drug	SGI 1776	0.0405				1	0	1	MYC(-1.46)
other	NCOA5	0.0405				1	0	1	MYC(-1.46)
other	DOK2	0.0405				1	0	1	MYC(-1.46)
transcription regulator	SRCAP	0.0405				1	0	1	CDKN1A(-1.6)
other	EID2	0.0405				1	0	1	CDKN1A(-1.6)
transcription regulator	MED26	0.0405				1	0	1	MYC(-1.46)
other	STRAP	0.0405				1	0	1	MYC(-1.46)
other	TOR2A	0.0405				1	0	1	MYC(-1.46)
enzyme	TRAF7	0.0405				1	0	1	MYC(-1.46)
other	SYF2	0.0405				1	0	1	CDKN1A(-1.6)
other	RGS3	0.0405				1	0	1	MYC(-1.46)
translation regulator	IGF2BP3	0.0405				1	1	0	CD44(+1.7)
transcription regulator	TRERF1	0.0405				1	0	1	CDKN1A(-1.6)
other	SPAG9	0.0405				1	0	1	CDKN1A(-1.6)
enzyme	Cdkal1	0.0405				1	0	1	CHGA(-1.72)
enzyme	BLM	0.0405				1	0	1	CDKN1A(-1.6)
other	TUBB1	0.0405				1	1	0	TUBB2A(+1.76)
transporter	AP2A2	0.0405				1	0	1	CDKN1A(-1.6)
other	RPS7	0.0405				1	1	0	PIK3R1(+1.42)
transcription regulator	ELOA	0.0405				1	0	1	CDKN1A(-1.6)
other	CDK5R2	0.0405				1	0	1	ARC(-1.67)
other	YWHAE	0.0405				1	0	1	FOSL1(-1.83)
transcription regulator	HES6	0.0405				1	0	1	CDKN1A(-1.6)
other	ITGB8	0.0405				1	0	1	CDKN1A(-1.6)
other	STAM2	0.0405				1	0	1	MYC(-1.46)
biologic drug	cetuximab/radiotherapy	0.0405				1	1	0	KDR(+1.35)
transporter	RACGAP1	0.0405				1	0	1	CDKN1A(-1.6)
other	Gm33994	0.0405				1	1	0	NANOG(+1.29)
other	BUB3	0.0405				1	0	1	CDKN1A(-1.6)
other	HSPH1	0.0405				1	0	1	MYC(-1.46)
transcription regulator	MXD3	0.0405				1	1	0	ODC1(+1.61)
translation regulator	EEF1A1	0.0405				1	0	1	MYC(-1.46)
enzyme	TOP2A	0.0405				1	0	1	MYC(-1.46)
enzyme	G3BP2	0.0405				1	1	0	NANOG(+1.29)
other	RPL23A	0.0405				1	0	1	MYC(-1.46)
chemical reagent	(+)-R-3-(4-chlorophenyl)-3-(1-hydroxymethylcyclopropylmethoxy)-2-(4-nitrobenzyl)-2,3-dihydroisoindol-1-one	0.0405				1	0	1	CDKN1A(-1.6)
enzyme	ATAD2	0.0405				1	0	1	MYC(-1.46)
enzyme	BCKDHA	0.0405				1	0	1	MYC(-1.46)
chemical reagent	4-ethylsulfanylphenylmethylene hydantoin	0.0405				1	1	0	CD44(+1.7)
chemical reagent	4-hydroxyphenylmethylene hydantoin	0.0405				1	1	0	CD44(+1.7)
chemical reagent	(E)-1-(2-nitrovinyl)naphthalene	0.0405				1	0	1	MYC(-1.46)
chemical reagent	(E)-9-(2-nitrovinyl)anthracene	0.0405				1	0	1	MYC(-1.46)
chemical drug	beta2 adrenergic receptor agonist	0.0405				1	0	1	CDKN1A(-1.6)
chemical drug	O-(chloroacetylcarbamoyl)fumagillol	0.0405				1	0	1	CDKN1A(-1.6)
chemical toxicant	4-vinyl-1-cyclohexene dioxide	0.0405				1	0	1	BAD(-1.48)
chemical toxicant	endosulfan	0.0405				1	1	0	NOS1(+1.5)
chemical drug	dexrazoxane	0.0405				1	1	0	TOP2B(+1.24)
chemical reagent	dephostatin	0.0405				1	0	1	CDKN1A(-1.6)
chemical drug	methacholine	0.0405				1	1	0	FN1(+1.48)
chemical drug	2,2-dimethylbutyric acid	0.0405				1	0	1	MYC(-1.46)
chemical drug	chlorisondamine	0.0405				1	0	1	CHGA(-1.72)
chemical - endogenous non-mammalian	3,4-dihydroxybenzaldehyde	0.0405				1	1	0	CCND2(+1.53)
chemical drug	pirenzepine	0.0405				1	1	0	NOS1(+1.5)
chemical drug	ofloxacin	0.0405				1	0	1	CDKN1A(-1.6)
chemical toxicant	10-decarbamoylmitomycin C	0.0405				1	0	1	CDKN1A(-1.6)
chemical drug	salsalate	0.0405				1	0	1	NCF1(-2.69)
chemical drug	idronoxil	0.0405				1	0	1	CDKN1A(-1.6)
chemical drug	mycophenolate mofetil	0.0405				1	1	0	FN1(+1.48)
chemical drug	MitoBloCK-6	0.0405				1	1	0	ASNS(+1.38)
chemical reagent	SYUIQ-5	0.0405				1	0	1	CDKN1A(-1.6)
biologic drug	atosiban	0.0405				1	0	1	CDKN1A(-1.6)
chemical - endogenous mammalian	10-hydroxycamptothecin	0.0405				1	0	1	BAD(-1.48)
biologic drug	AVI-4126	0.0405				1	0	1	MYC(-1.46)
cytokine	IL6	0.0409			1.63	17	6	11	ADAMTS13(-1.46),ADM(-2.27),APOE(-1.32),BBC3(-1.43),BTG2(-1.59),CD44(+1.7),CDKN1A(-1.6),FN1(+1.48),FOSL1(-1.83),IL17RC(-1.89),KDR(+1.35),KIT(+1.41),MAD2L1(+1.28),MYC(-1.46),PTGER4(-2.27),TNC(+1.56),TNFRSF11A(-2.11)
other	H2AFY	0.0414				3	2	1	CCND2(+1.53),CDKN1A(-1.6),FN1(+1.48)
chemical - endogenous non-mammalian	zerumbone	0.0423				2	0	2	BBC3(-1.43),MYC(-1.46)
transcription regulator	GRHL2	0.0423				2	1	1	MYC(-1.46),NOTCH3(+1.22)
ligand-dependent nuclear receptor	NR2E1	0.0423				2	0	2	CDKN1A(-1.6),MYC(-1.46)
enzyme	IHH	0.0423				2	2	0	KDR(+1.35),PTCH1(+1.39)
other	CLDN6	0.0423				2	0	2	CLDN3(-1.57),CLDN7(-1.33)
enzyme	LCAT	0.0423				2	0	2	APOE(-1.32),MYC(-1.46)
other	GNL3	0.0423				2	1	1	CDKN1A(-1.6),NANOG(+1.29)
transcription regulator	HEY1	0.0423				2	1	1	CDKN1A(-1.6),KDR(+1.35)
other	Cdkn1c	0.0423				2	0	2	CDKN1A(-1.6),POU3F1(-1.83)
chemical drug	morphine	0.0426			-0.736	5	1	4	ADM(-2.27),ARC(-1.67),CDKN1A(-1.6),FOSL1(-1.83),THBS2(+1.37)
cytokine	IL1A	0.0428			-0.662	7	4	3	ALDH3A2(+1.32),CD44(+1.7),CDKN1A(-1.6),FOSL1(-1.83),GNB4(+1.32),KIT(+1.41),MYC(-1.46)
transporter	SLC25A13	0.043				4	4	0	ACLY(+1.29),ASNS(+1.38),GPCPD1(+1.41),PSAT1(+1.42)
chemical drug	N-nitro-L-arginine methyl ester	0.043			0.392	4	3	1	ADM(-2.27),FN1(+1.48),MAP1B(+1.32),NOS1(+1.5)
chemical toxicant	hexachlorobenzene	0.0433				3	2	1	ASNS(+1.38),CD44(+1.7),MYC(-1.46)
kinase	PTK2	0.0433				3	2	1	CDKN1A(-1.6),FN1(+1.48),TNC(+1.56)
kinase	MAP2K7	0.0433				3	1	2	CDKN1A(-1.6),FN1(+1.48),MYC(-1.46)
kinase	EFNA2	0.0433				3	1	2	FOSL1(-1.83),NKX3-1(-2.15),NOS1(+1.5)
chemical toxicant	cadmium chloride	0.0433				3	1	2	CDH2(+1.27),MYC(-1.46),NKX3-1(-2.15)
enzyme	SUZ12	0.0437				5	4	1	IVNS1ABP(+1.34),MYC(-1.46),NANOG(+1.29),SLC7A5(+1.42),SRP9(+1.25)
chemical - endogenous mammalian	aldosterone	0.0437			-0.728	5	2	3	ADM(-2.27),FN1(+1.48),KDR(+1.35),NCF1(-2.69),RIPOR2(-1.75)
transcription regulator	STAT5B	0.044			0	8	3	5	ALDH3A2(+1.32),ANKRD13B(-1.42),CCND2(+1.53),CDKN1A(-1.6),MYC(-1.46),NIPAL1(-1.55),SRP9(+1.25),TNFRSF11A(-2.11)
transcription regulator	ETV5	0.0444				4	2	2	CDH2(+1.27),CLDN3(-1.57),CLDN7(-1.33),FN1(+1.48)
other	LGALS3	0.0444			-1.221	4	2	2	CDKN1A(-1.6),COL4A1(+1.27),FN1(+1.48),MYC(-1.46)
kinase	PRKCB	0.0452				3	1	2	CDKN1A(-1.6),FN1(+1.48),MYC(-1.46)
chemical toxicant	rotenone	0.0452				3	2	1	CLDN7(-1.33),KDR(+1.35),PDK1(+1.54)
chemical drug	nicotine	0.0452			-1.342	6	4	2	CCND2(+1.53),CD44(+1.7),CDKN1A(-1.6),CHGA(-1.72),FN1(+1.48),KDR(+1.35)
transcription regulator	STAT5A	0.0455			1.236	8	4	4	APOE(-1.32),CCND2(+1.53),CDKN1A(-1.6),KIT(+1.41),MYC(-1.46),SRP9(+1.25),TGFBI(+1.52),TNFRSF11A(-2.11)
complex	FXR ligand-FXR-Retinoic acid-RXRα	0.0456				2	1	1	APOE(-1.32),FGF19(+1.67)
complex	NCOR-LXR-Oxysterol-RXR-9 cis RA	0.0456				2	1	1	APOE(-1.32),FDFT1(+1.25)
complex	Smad	0.0456				2	0	2	CDKN1A(-1.6),MYC(-1.46)
transcription regulator	E2F5	0.0456				2	0	2	CDKN1A(-1.6),MYC(-1.46)
mature microRNA	miR-24-3p (and other miRNAs w/seed GGCUCAG)	0.0456				2	0	2	BBC3(-1.43),MYC(-1.46)
transcription regulator	SOX6	0.0456				2	0	2	CDKN1A(-1.6),MYC(-1.46)
enzyme	UBE3A	0.0456				2	0	2	ARC(-1.67),CDKN1A(-1.6)
transcription regulator	HEXIM1	0.0456				2	0	2	BBC3(-1.43),CDKN1A(-1.6)
enzyme	XIAP	0.0456				2	1	1	CDH2(+1.27),CDKN1A(-1.6)
G-protein coupled receptor	ACKR3	0.0456				2	0	2	ADM(-2.27),CDKN1A(-1.6)
chemical - endogenous mammalian	amino acids	0.0456				2	2	0	ASNS(+1.38),ODC1(+1.61)
complex	Ifn gamma	0.0458			-1.964	4	2	2	CDKN1A(-1.6),FN1(+1.48),LAMA1(+1.28),MYC(-1.46)
cytokine	IFNA2	0.047			0.671	7	4	3	C1S(+1.68),CDKN1A(-1.6),ENPP1(+1.48),EPB41L3(+1.36),HMGCS1(+1.6),MYC(-1.46),RIPOR2(-1.75)
transcription regulator	TCF12	0.0471				3	2	1	CDKN1A(-1.6),FN1(+1.48),XRCC6(+1.28)
transcription regulator	KLF5	0.0471				3	1	2	CDKN1A(-1.6),LAMA1(+1.28),MYC(-1.46)
transcription regulator	ZBTB16	0.0472				5	3	2	CD44(+1.7),CDKN1A(-1.6),KIT(+1.41),MYC(-1.46),PIK3R1(+1.42)
kinase	PRKCD	0.0472			-0.312	6	3	3	CDKN1A(-1.6),FOSL1(-1.83),MYC(-1.46),ODC1(+1.61),PTCH1(+1.39),TUBB2A(+1.76)
enzyme	SOD2	0.0472				4	2	2	CDKN1A(-1.6),MYC(-1.46),ODC1(+1.61),SLIT1(+2.17)
biologic drug	cyclosporin A	0.0472			0.272	11	7	4	APOE(-1.32),ASNS(+1.38),BAD(-1.48),CD44(+1.7),CDKN1A(-1.6),FDFT1(+1.25),FN1(+1.48),KDR(+1.35),MYC(-1.46),NOS1(+1.5),ODC1(+1.61)
biologic drug	actinomycin D	0.0479			0.364	7	2	5	ADM(-2.27),ARC(-1.67),BBC3(-1.43),CDH2(+1.27),CDKN1A(-1.6),FN1(+1.48),MYC(-1.46)
transcription regulator	TP73	0.0484			-0.125	10	6	4	BBC3(-1.43),BTG2(-1.59),CDKN1A(-1.6),CLMN(+1.34),FN1(+1.48),KIT(+1.41),MYC(-1.46),THBS2(+1.37),TP53I11(+1.31),XRCC6(+1.28)
kinase	BRAF	0.0487				4	1	3	CDKN1A(-1.6),FOXD3(-1.93),MYC(-1.46),RND3(+1.52)
group	IL1	0.0489			0.18	9	6	3	APOE(-1.32),CDKN1A(-1.6),FN1(+1.48),KIT(+1.41),LAMB1(+1.37),MYC(-1.46),ODC1(+1.61),TNC(+1.56),VCAN(+1.32)
transcription regulator	PHF1	0.0489				2	0	2	BBC3(-1.43),CDKN1A(-1.6)
enzyme	CHI3L1	0.0489				2	2	0	PEG10(+1.32),TNC(+1.56)
translation regulator	EIF4EBP1	0.0489				2	0	2	BBC3(-1.43),MYC(-1.46)
other	NCL	0.0489				2	0	2	CDKN1A(-1.6),MYC(-1.46)
kinase	MAP2K2	0.0489				2	0	2	CDKN1A(-1.6),MYC(-1.46)
transcription regulator	ZBTB7A	0.0489				2	0	2	CDKN1A(-1.6),MYC(-1.46)
enzyme	NOS1	0.0489	1.497			2	1	1	ARC(-1.67),PDK1(+1.54)
transcription regulator	TAF4B	0.0489				2	2	0	CCND2(+1.53),FN1(+1.48)
transcription regulator	CCNE1	0.0489				2	1	1	CD44(+1.7),CDKN1A(-1.6)
chemical toxicant	arotinoid acid	0.0489				2	1	1	CDKN1A(-1.6),ODC1(+1.61)
kinase	EGFR	0.049			-0.229	10	5	5	CDKN1A(-1.6),FOSL1(-1.83),IVNS1ABP(+1.34),MYC(-1.46),ODC1(+1.61),PDK1(+1.54),PTGER4(-2.27),SDF2L1(-1.56),TNC(+1.56),VCAN(+1.32)
growth factor	DKK1	0.0491				3	1	2	CD44(+1.7),CDKN1A(-1.6),MYC(-1.46)
transcription regulator	RNF2	0.0491				3	2	1	CCND2(+1.53),CDKN1A(-1.6),NANOG(+1.29)
chemical drug	ursolic acid	0.0491				3	1	2	CDKN1A(-1.6),MYC(-1.46),NARS(+1.29)
growth factor	INHBA	0.0492			0.463	6	4	2	AMT(-1.4),CCND2(+1.53),CDKN1A(-1.6),FN1(+1.48),GDF3(+1.89),NANOG(+1.29)
transcription regulator	RBPJ	0.0495			-1.446	5	2	3	BMP3(-2.79),CD44(+1.7),CDKN1A(-1.6),MYC(-1.46),TNC(+1.56)
