# Supplementary material for: Nutrient sensitive protein O-GlcNAcylation modulates the transcriptome through epigenetic mechanisms during embryonic neurogenesis
Source: Life Sci Alliance. 2022 Apr 25;5(8):e202201385. doi: 10.26508/lsa.202201385 (PMC9039347; doi:10.26508/lsa.202201385)
Supplement: Supplementary file 2 [file LSA-2022-01385_Supplemental_Data_4.xlsx]

## Sheet: Function
Category	Functions or Diseases	p	State	Z	N	Pos	Neg	Molecules
Cancer,Gastrointestinal Disease,Organismal Injury and Abnormalities	Intestinal adenocarcinoma	1.12e-32			554	249	305	AADACL2(+2.74),ABCA12(+3.11),ABCA4(-4.87),ABCC4(-2.31),ABHD2(-1.63),ACAN(+4.12),ACTG2(+2.41),ADAMTSL1(+2.49),ADCY1(+1.98),ADHFE1(-2.42),AGBL2(-2.28),AHCYL2(-1.67),AHR(+1.69),AK7(-2.87),AKR1C1/AKR1C2(+2.65),AKT3(-1.83),ALCAM(+2.9),ALDOA(-1.88),ALK(+2.94),ALPK2(+3.45),ALX4(+3.86),ANGPTL4(-2.55),AOPEP(+1.75),APLP1(-2.17),APOB(-6.51),AQP1(-2.17),ARAP2(+2.7),ARHGAP10(+1.82),ARHGEF28(+2.51),ARMC2(-1.95…
Cancer,Organismal Injury and Abnormalities	Abdominal cancer	1.27e-32		0.561	649	288	361	AADACL2(+2.74),ABAT(-3.48),ABCA12(+3.11),ABCA4(-4.87),ABCC4(-2.31),ABHD2(-1.63),ACAN(+4.12),ACTG2(+2.41),ADAMTSL1(+2.49),ADCY1(+1.98),ADHFE1(-2.42),AGBL2(-2.28),AHCYL2(-1.67),AHR(+1.69),AIFM3(-4.46),AK7(-2.87),AKR1C1/AKR1C2(+2.65),AKT3(-1.83),ALCAM(+2.9),ALDOA(-1.88),ALK(+2.94),ALPK2(+3.45),ALX4(+3.86),ANGPTL4(-2.55),AOPEP(+1.75),AP1S2(-2.1),APCDD1(+8.39),APLP1(-2.17),APOB(-6.51),AQP1(-2.17),AQP3…
Cancer,Gastrointestinal Disease,Organismal Injury and Abnormalities	Digestive system cancer	2.38e-32		0.784	624	280	344	AADACL2(+2.74),ABAT(-3.48),ABCA12(+3.11),ABCA4(-4.87),ABCC4(-2.31),ABHD2(-1.63),ACAN(+4.12),ACTG2(+2.41),ADAMTSL1(+2.49),ADCY1(+1.98),ADHFE1(-2.42),AGBL2(-2.28),AHCYL2(-1.67),AHR(+1.69),AIFM3(-4.46),AK7(-2.87),AKR1C1/AKR1C2(+2.65),AKT3(-1.83),ALCAM(+2.9),ALDOA(-1.88),ALK(+2.94),ALPK2(+3.45),ALX4(+3.86),ANGPTL4(-2.55),AOPEP(+1.75),AP1S2(-2.1),APLP1(-2.17),APOB(-6.51),AQP1(-2.17),AQP3(+3.61),ARAP2(…
Cancer,Gastrointestinal Disease,Organismal Injury and Abnormalities	Large intestine adenocarcinoma	2.79e-32			553	248	305	AADACL2(+2.74),ABCA12(+3.11),ABCA4(-4.87),ABCC4(-2.31),ABHD2(-1.63),ACAN(+4.12),ACTG2(+2.41),ADAMTSL1(+2.49),ADCY1(+1.98),ADHFE1(-2.42),AGBL2(-2.28),AHCYL2(-1.67),AHR(+1.69),AK7(-2.87),AKR1C1/AKR1C2(+2.65),AKT3(-1.83),ALCAM(+2.9),ALDOA(-1.88),ALK(+2.94),ALPK2(+3.45),ALX4(+3.86),ANGPTL4(-2.55),AOPEP(+1.75),APLP1(-2.17),APOB(-6.51),AQP1(-2.17),ARAP2(+2.7),ARHGAP10(+1.82),ARHGEF28(+2.51),ARMC2(-1.95…
Cancer,Organismal Injury and Abnormalities	Abdominal carcinoma	6.92e-32		0.33	635	284	351	AADACL2(+2.74),ABAT(-3.48),ABCA12(+3.11),ABCA4(-4.87),ABCC4(-2.31),ABHD2(-1.63),ACAN(+4.12),ACTG2(+2.41),ADAMTSL1(+2.49),ADCY1(+1.98),ADHFE1(-2.42),AGBL2(-2.28),AHCYL2(-1.67),AHR(+1.69),AIFM3(-4.46),AK7(-2.87),AKR1C1/AKR1C2(+2.65),AKT3(-1.83),ALCAM(+2.9),ALDOA(-1.88),ALK(+2.94),ALPK2(+3.45),ALX4(+3.86),ANGPTL4(-2.55),AOPEP(+1.75),AP1S2(-2.1),APCDD1(+8.39),APLP1(-2.17),APOB(-6.51),AQP1(-2.17),ARAP…
Cancer,Gastrointestinal Disease,Organismal Injury and Abnormalities	Gastrointestinal adenocarcinoma	8.57e-32			560	250	310	AADACL2(+2.74),ABCA12(+3.11),ABCA4(-4.87),ABCC4(-2.31),ABHD2(-1.63),ACAN(+4.12),ACTG2(+2.41),ADAMTSL1(+2.49),ADCY1(+1.98),ADHFE1(-2.42),AGBL2(-2.28),AHCYL2(-1.67),AHR(+1.69),AK7(-2.87),AKR1C1/AKR1C2(+2.65),AKT3(-1.83),ALCAM(+2.9),ALDOA(-1.88),ALK(+2.94),ALPK2(+3.45),ALX4(+3.86),ANGPTL4(-2.55),AOPEP(+1.75),APLP1(-2.17),APOB(-6.51),AQP1(-2.17),ARAP2(+2.7),ARHGAP10(+1.82),ARHGEF28(+2.51),ARMC2(-1.95…
Cancer,Organismal Injury and Abnormalities	Adenocarcinoma	1.03e-31		-0.082	617	274	343	AADACL2(+2.74),ABAT(-3.48),ABCA12(+3.11),ABCA4(-4.87),ABCC4(-2.31),ABHD2(-1.63),ACAN(+4.12),ACTG2(+2.41),ADAMTSL1(+2.49),ADCY1(+1.98),ADHFE1(-2.42),AGBL2(-2.28),AHCYL2(-1.67),AHR(+1.69),AK7(-2.87),AKR1C1/AKR1C2(+2.65),AKT3(-1.83),ALCAM(+2.9),ALDOA(-1.88),ALDOC(-3.55),ALK(+2.94),ALPK2(+3.45),ALX4(+3.86),ANGPTL4(-2.55),AOPEP(+1.75),AP1S2(-2.1),APCDD1(+8.39),APLP1(-2.17),APOB(-6.51),AQP1(-2.17),ARAP…
Cancer,Gastrointestinal Disease,Organismal Injury and Abnormalities	Gastrointestinal tumor	3.69e-31		0.8	588	265	323	AADACL2(+2.74),ABCA12(+3.11),ABCA4(-4.87),ABCC4(-2.31),ABHD2(-1.63),ACAN(+4.12),ACTG2(+2.41),ADAMTSL1(+2.49),ADCY1(+1.98),ADHFE1(-2.42),AGBL2(-2.28),AHCYL2(-1.67),AHR(+1.69),AK7(-2.87),AKR1C1/AKR1C2(+2.65),AKT3(-1.83),ALCAM(+2.9),ALDOA(-1.88),ALK(+2.94),ALPK2(+3.45),ALX4(+3.86),ANGPTL4(-2.55),AOPEP(+1.75),APLP1(-2.17),APOB(-6.51),AQP1(-2.17),AQP3(+3.61),ARAP2(+2.7),ARHGAP10(+1.82),ARHGEF28(+2.51)…
Cancer,Organismal Injury and Abnormalities	Abdominal neoplasm	4.51e-31		1.265	652	290	362	AADACL2(+2.74),ABAT(-3.48),ABCA12(+3.11),ABCA4(-4.87),ABCC4(-2.31),ABHD2(-1.63),ACAN(+4.12),ACTG2(+2.41),ADAMTSL1(+2.49),ADCY1(+1.98),ADHFE1(-2.42),AGBL2(-2.28),AHCYL2(-1.67),AHR(+1.69),AIFM3(-4.46),AK7(-2.87),AKR1C1/AKR1C2(+2.65),AKT3(-1.83),ALCAM(+2.9),ALDOA(-1.88),ALK(+2.94),ALPK2(+3.45),ALX4(+3.86),ANGPTL4(-2.55),AOPEP(+1.75),AP1S2(-2.1),APCDD1(+8.39),APLP1(-2.17),APOB(-6.51),AQP1(-2.17),AQP3…
Cancer,Gastrointestinal Disease,Organismal Injury and Abnormalities	Gastrointestinal tract cancer	4.9e-31		-0.114	586	264	322	AADACL2(+2.74),ABCA12(+3.11),ABCA4(-4.87),ABCC4(-2.31),ABHD2(-1.63),ACAN(+4.12),ACTG2(+2.41),ADAMTSL1(+2.49),ADCY1(+1.98),ADHFE1(-2.42),AGBL2(-2.28),AHCYL2(-1.67),AHR(+1.69),AK7(-2.87),AKR1C1/AKR1C2(+2.65),AKT3(-1.83),ALCAM(+2.9),ALDOA(-1.88),ALK(+2.94),ALPK2(+3.45),ALX4(+3.86),ANGPTL4(-2.55),AOPEP(+1.75),APLP1(-2.17),APOB(-6.51),AQP1(-2.17),AQP3(+3.61),ARAP2(+2.7),ARHGAP10(+1.82),ARHGEF28(+2.51)…
Cancer,Gastrointestinal Disease,Organismal Injury and Abnormalities	Intestinal tumor	7.81e-31		-0.137	571	259	312	AADACL2(+2.74),ABCA12(+3.11),ABCA4(-4.87),ABCC4(-2.31),ABHD2(-1.63),ACAN(+4.12),ACTG2(+2.41),ADAMTSL1(+2.49),ADCY1(+1.98),ADHFE1(-2.42),AGBL2(-2.28),AHCYL2(-1.67),AHR(+1.69),AK7(-2.87),AKR1C1/AKR1C2(+2.65),AKT3(-1.83),ALCAM(+2.9),ALDOA(-1.88),ALK(+2.94),ALPK2(+3.45),ALX4(+3.86),ANGPTL4(-2.55),AOPEP(+1.75),APLP1(-2.17),APOB(-6.51),AQP1(-2.17),AQP3(+3.61),ARAP2(+2.7),ARHGAP10(+1.82),ARHGEF28(+2.51)…
Cancer,Gastrointestinal Disease,Organismal Injury and Abnormalities	Malignant neoplasm of large intestine	9.97e-31			569	258	311	AADACL2(+2.74),ABCA12(+3.11),ABCA4(-4.87),ABCC4(-2.31),ABHD2(-1.63),ACAN(+4.12),ACTG2(+2.41),ADAMTSL1(+2.49),ADCY1(+1.98),ADHFE1(-2.42),AGBL2(-2.28),AHCYL2(-1.67),AHR(+1.69),AK7(-2.87),AKR1C1/AKR1C2(+2.65),AKT3(-1.83),ALCAM(+2.9),ALDOA(-1.88),ALK(+2.94),ALPK2(+3.45),ALX4(+3.86),ANGPTL4(-2.55),AOPEP(+1.75),APLP1(-2.17),APOB(-6.51),AQP1(-2.17),AQP3(+3.61),ARAP2(+2.7),ARHGAP10(+1.82),ARHGEF28(+2.51)…
Cancer,Gastrointestinal Disease,Organismal Injury and Abnormalities	Gastrointestinal carcinoma	1.16e-30		-0.277	570	255	315	AADACL2(+2.74),ABCA12(+3.11),ABCA4(-4.87),ABCC4(-2.31),ABHD2(-1.63),ACAN(+4.12),ACTG2(+2.41),ADAMTSL1(+2.49),ADCY1(+1.98),ADHFE1(-2.42),AGBL2(-2.28),AHCYL2(-1.67),AHR(+1.69),AK7(-2.87),AKR1C1/AKR1C2(+2.65),AKT3(-1.83),ALCAM(+2.9),ALDOA(-1.88),ALK(+2.94),ALPK2(+3.45),ALX4(+3.86),ANGPTL4(-2.55),AOPEP(+1.75),APLP1(-2.17),APOB(-6.51),AQP1(-2.17),ARAP2(+2.7),ARHGAP10(+1.82),ARHGEF28(+2.51),ARMC2(-1.95…
Cancer,Gastrointestinal Disease,Organismal Injury and Abnormalities	Large intestine neoplasm	1.62e-30		0.254	570	258	312	AADACL2(+2.74),ABCA12(+3.11),ABCA4(-4.87),ABCC4(-2.31),ABHD2(-1.63),ACAN(+4.12),ACTG2(+2.41),ADAMTSL1(+2.49),ADCY1(+1.98),ADHFE1(-2.42),AGBL2(-2.28),AHCYL2(-1.67),AHR(+1.69),AK7(-2.87),AKR1C1/AKR1C2(+2.65),AKT3(-1.83),ALCAM(+2.9),ALDOA(-1.88),ALK(+2.94),ALPK2(+3.45),ALX4(+3.86),ANGPTL4(-2.55),AOPEP(+1.75),APLP1(-2.17),APOB(-6.51),AQP1(-2.17),AQP3(+3.61),ARAP2(+2.7),ARHGAP10(+1.82),ARHGEF28(+2.51)…
Cancer,Gastrointestinal Disease,Organismal Injury and Abnormalities	Digestive organ tumor	3.72e-30		1.14	628	283	345	AADACL2(+2.74),ABAT(-3.48),ABCA12(+3.11),ABCA4(-4.87),ABCC4(-2.31),ABHD2(-1.63),ACAN(+4.12),ACTG2(+2.41),ADAMTSL1(+2.49),ADCY1(+1.98),ADHFE1(-2.42),AGBL2(-2.28),AHCYL2(-1.67),AHR(+1.69),AIFM3(-4.46),AK7(-2.87),AKR1C1/AKR1C2(+2.65),AKT3(-1.83),ALCAM(+2.9),ALDOA(-1.88),ALK(+2.94),ALPK2(+3.45),ALX4(+3.86),ANGPTL4(-2.55),AOPEP(+1.75),AP1S2(-2.1),APCDD1(+8.39),APLP1(-2.17),APOB(-6.51),AQP1(-2.17),AQP3…
Cancer,Organismal Injury and Abnormalities	Epithelial neoplasm	2.68e-29		1.618	670	293	377	AADACL2(+2.74),ABAT(-3.48),ABCA12(+3.11),ABCA4(-4.87),ABCC4(-2.31),ABHD2(-1.63),ACAN(+4.12),ACTG2(+2.41),ADAMTSL1(+2.49),ADCY1(+1.98),ADHFE1(-2.42),AGBL2(-2.28),AHCYL2(-1.67),AHR(+1.69),AIFM3(-4.46),AK7(-2.87),AKR1C1/AKR1C2(+2.65),AKT3(-1.83),ALCAM(+2.9),ALDOA(-1.88),ALDOC(-3.55),ALK(+2.94),ALPK2(+3.45),ALX4(+3.86),ANGPTL4(-2.55),AOPEP(+1.75),AP1S2(-2.1),APCDD1(+8.39),APLP1(-2.17),APOB(-6.51),AQP…
Cancer,Organismal Injury and Abnormalities	Carcinoma	3.64e-29		0.962	669	293	376	AADACL2(+2.74),ABAT(-3.48),ABCA12(+3.11),ABCA4(-4.87),ABCC4(-2.31),ABHD2(-1.63),ACAN(+4.12),ACTG2(+2.41),ADAMTSL1(+2.49),ADCY1(+1.98),ADHFE1(-2.42),AGBL2(-2.28),AHCYL2(-1.67),AHR(+1.69),AIFM3(-4.46),AK7(-2.87),AKR1C1/AKR1C2(+2.65),AKT3(-1.83),ALCAM(+2.9),ALDOA(-1.88),ALDOC(-3.55),ALK(+2.94),ALPK2(+3.45),ALX4(+3.86),ANGPTL4(-2.55),AOPEP(+1.75),AP1S2(-2.1),APCDD1(+8.39),APLP1(-2.17),APOB(-6.51),AQP…
Cancer,Organismal Injury and Abnormalities	Tumorigenesis of tissue	6.23e-29		1.886	671	294	377	AADACL2(+2.74),ABAT(-3.48),ABCA12(+3.11),ABCA4(-4.87),ABCC4(-2.31),ABHD2(-1.63),ACAN(+4.12),ACTG2(+2.41),ADAMTSL1(+2.49),ADCY1(+1.98),ADHFE1(-2.42),AGBL2(-2.28),AHCYL2(-1.67),AHR(+1.69),AIFM3(-4.46),AK7(-2.87),AKR1C1/AKR1C2(+2.65),AKT3(-1.83),ALCAM(+2.9),ALDOA(-1.88),ALDOC(-3.55),ALK(+2.94),ALPK2(+3.45),ALX4(+3.86),ANGPTL4(-2.55),AOPEP(+1.75),AP1S2(-2.1),APCDD1(+8.39),APLP1(-2.17),APOB(-6.51),AQP…
Dermatological Diseases and Conditions,Organismal Injury and Abnormalities	Skin lesion	1.49e-28		-0.851	461	215	246	AADACL2(+2.74),ABAT(-3.48),ABCA12(+3.11),ABCA4(-4.87),ABCC4(-2.31),ACAN(+4.12),ADAMTSL1(+2.49),ADCY1(+1.98),ADHFE1(-2.42),AHCYL2(-1.67),AHR(+1.69),AIFM3(-4.46),AK7(-2.87),AKR1C1/AKR1C2(+2.65),AKT3(-1.83),ALK(+2.94),ALPK2(+3.45),ALX4(+3.86),ANGPTL4(-2.55),AOPEP(+1.75),APCDD1(+8.39),APLP1(-2.17),APOB(-6.51),AQP1(-2.17),AQP3(+3.61),ARAP2(+2.7),ARHGEF28(+2.51),ARMC3(-5.3),ARNT2(-1.87),ASTN2(+3.17),AT…
Cancer,Organismal Injury and Abnormalities	Non-melanoma solid tumor	1.67e-28		1.642	672	294	378	AADACL2(+2.74),ABAT(-3.48),ABCA12(+3.11),ABCA4(-4.87),ABCC4(-2.31),ABHD2(-1.63),ACAN(+4.12),ACTG2(+2.41),ADAMTS9-AS2(-2.6),ADAMTSL1(+2.49),ADCY1(+1.98),ADHFE1(-2.42),AGBL2(-2.28),AHCYL2(-1.67),AHR(+1.69),AIFM3(-4.46),AK7(-2.87),AKR1C1/AKR1C2(+2.65),AKT3(-1.83),ALCAM(+2.9),ALDOA(-1.88),ALDOC(-3.55),ALK(+2.94),ALPK2(+3.45),ALX4(+3.86),ANGPTL4(-2.55),ANOS1(+2.72),AOPEP(+1.75),AP1S2(-2.1),APCDD1(+8.3…
Cancer,Organismal Injury and Abnormalities	Nonhematologic malignant neoplasm	2.43e-28		1.283	674	294	380	AADACL2(+2.74),ABAT(-3.48),ABCA12(+3.11),ABCA4(-4.87),ABCC4(-2.31),ABHD2(-1.63),ACAN(+4.12),ACTG2(+2.41),ADAMTSL1(+2.49),ADCY1(+1.98),ADGRV1(-2.63),ADHFE1(-2.42),AGBL2(-2.28),AHCYL2(-1.67),AHR(+1.69),AIFM3(-4.46),AK7(-2.87),AKR1C1/AKR1C2(+2.65),AKT3(-1.83),ALCAM(+2.9),ALDOA(-1.88),ALDOC(-3.55),ALK(+2.94),ALPK2(+3.45),ALX4(+3.86),ANGPTL4(-2.55),AOPEP(+1.75),AP1S2(-2.1),APCDD1(+8.39),APLP1(-2.17),A…
Cancer,Dermatological Diseases and Conditions,Organismal Injury and Abnormalities	Skin tumor	2.7e-28		1.049	458	212	246	AADACL2(+2.74),ABAT(-3.48),ABCA12(+3.11),ABCA4(-4.87),ABCC4(-2.31),ACAN(+4.12),ADAMTSL1(+2.49),ADCY1(+1.98),ADHFE1(-2.42),AHCYL2(-1.67),AHR(+1.69),AIFM3(-4.46),AK7(-2.87),AKR1C1/AKR1C2(+2.65),AKT3(-1.83),ALK(+2.94),ALPK2(+3.45),ALX4(+3.86),ANGPTL4(-2.55),AOPEP(+1.75),APCDD1(+8.39),APLP1(-2.17),APOB(-6.51),AQP1(-2.17),AQP3(+3.61),ARAP2(+2.7),ARHGEF28(+2.51),ARMC3(-5.3),ARNT2(-1.87),ASTN2(+3.17),AT…
Cancer,Organismal Injury and Abnormalities	Abdominal adenocarcinoma	3.12e-28		-0.277	602	269	333	AADACL2(+2.74),ABCA12(+3.11),ABCA4(-4.87),ABCC4(-2.31),ABHD2(-1.63),ACAN(+4.12),ACTG2(+2.41),ADAMTSL1(+2.49),ADCY1(+1.98),ADHFE1(-2.42),AGBL2(-2.28),AHCYL2(-1.67),AHR(+1.69),AK7(-2.87),AKR1C1/AKR1C2(+2.65),AKT3(-1.83),ALCAM(+2.9),ALDOA(-1.88),ALK(+2.94),ALPK2(+3.45),ALX4(+3.86),ANGPTL4(-2.55),AOPEP(+1.75),AP1S2(-2.1),APCDD1(+8.39),APLP1(-2.17),APOB(-6.51),AQP1(-2.17),ARAP2(+2.7),ARHGAP10(+1.82),A…
Cancer,Dermatological Diseases and Conditions,Organismal Injury and Abnormalities	Skin cancer	3.49e-28		0.132	456	211	245	AADACL2(+2.74),ABAT(-3.48),ABCA12(+3.11),ABCA4(-4.87),ABCC4(-2.31),ACAN(+4.12),ADAMTSL1(+2.49),ADCY1(+1.98),ADHFE1(-2.42),AHCYL2(-1.67),AHR(+1.69),AIFM3(-4.46),AK7(-2.87),AKR1C1/AKR1C2(+2.65),AKT3(-1.83),ALK(+2.94),ALPK2(+3.45),ALX4(+3.86),AOPEP(+1.75),APCDD1(+8.39),APLP1(-2.17),APOB(-6.51),AQP1(-2.17),AQP3(+3.61),ARAP2(+2.7),ARHGEF28(+2.51),ARMC3(-5.3),ARNT2(-1.87),ASTN2(+3.17),ATP11C(-1.75),ATP…
Cancer,Organismal Injury and Abnormalities	Non-hematological solid tumor	5.32e-28	Increased	2.07	675	294	381	AADACL2(+2.74),ABAT(-3.48),ABCA12(+3.11),ABCA4(-4.87),ABCC4(-2.31),ABHD2(-1.63),ACAN(+4.12),ACTG2(+2.41),ADAMTS9-AS2(-2.6),ADAMTSL1(+2.49),ADCY1(+1.98),ADGRV1(-2.63),ADHFE1(-2.42),AGBL2(-2.28),AHCYL2(-1.67),AHR(+1.69),AIFM3(-4.46),AK7(-2.87),AKR1C1/AKR1C2(+2.65),AKT3(-1.83),ALCAM(+2.9),ALDOA(-1.88),ALDOC(-3.55),ALK(+2.94),ALPK2(+3.45),ALX4(+3.86),ANGPTL4(-2.55),AOPEP(+1.75),AP1S2(-2.1),APCDD1(+8.…
Cancer,Organismal Injury and Abnormalities	Incidence of tumor	3.55e-27		1.35	508	233	275	AADACL2(+2.74),ABAT(-3.48),ABCA12(+3.11),ABCA4(-4.87),ABCC4(-2.31),ABHD2(-1.63),ACAN(+4.12),ACTG2(+2.41),ADAMTSL1(+2.49),ADCY1(+1.98),ADHFE1(-2.42),AGBL2(-2.28),AHCYL2(-1.67),AHR(+1.69),AK7(-2.87),AKR1C1/AKR1C2(+2.65),AKT3(-1.83),ALCAM(+2.9),ALDOA(-1.88),ALDOC(-3.55),ALK(+2.94),ALPK2(+3.45),ALX4(+3.86),ANGPTL4(-2.55),AOPEP(+1.75),AP1S2(-2.1),APCDD1(+8.39),APLP1(-2.17),APOB(-6.51),AQP1(-2.17),ARAP…
Cancer,Organismal Injury and Abnormalities	Malignant solid tumor	6.27e-27		0.925	680	297	383	AADACL2(+2.74),ABAT(-3.48),ABCA12(+3.11),ABCA4(-4.87),ABCC4(-2.31),ABHD2(-1.63),ACAN(+4.12),ACTG2(+2.41),ADAMTSL1(+2.49),ADCY1(+1.98),ADGRV1(-2.63),ADHFE1(-2.42),AGBL2(-2.28),AHCYL2(-1.67),AHR(+1.69),AIFM3(-4.46),AK7(-2.87),AKR1C1/AKR1C2(+2.65),AKT3(-1.83),ALCAM(+2.9),ALDOA(-1.88),ALDOC(-3.55),ALK(+2.94),ALPK2(+3.45),ALX4(+3.86),ANGPTL4(-2.55),ANOS1(+2.72),AOPEP(+1.75),AP1S2(-2.1),APCDD1(+8.39),A…
Cancer,Organismal Injury and Abnormalities	Solid tumor	1.95e-26		1.788	682	298	384	AADACL2(+2.74),ABAT(-3.48),ABCA12(+3.11),ABCA4(-4.87),ABCC4(-2.31),ABHD2(-1.63),ACAN(+4.12),ACTG2(+2.41),ADAMTS9-AS2(-2.6),ADAMTSL1(+2.49),ADCY1(+1.98),ADGRV1(-2.63),ADHFE1(-2.42),AGBL2(-2.28),AHCYL2(-1.67),AHR(+1.69),AIFM3(-4.46),AK7(-2.87),AKR1C1/AKR1C2(+2.65),AKT3(-1.83),ALCAM(+2.9),ALDOA(-1.88),ALDOC(-3.55),ALK(+2.94),ALPK2(+3.45),ALX4(+3.86),ANGPTL4(-2.55),ANOS1(+2.72),AOPEP(+1.75),AP1S2(-2.…
Cancer,Organismal Injury and Abnormalities	Cancer	5.58e-26		0.904	681	298	383	AADACL2(+2.74),ABAT(-3.48),ABCA12(+3.11),ABCA4(-4.87),ABCC4(-2.31),ABHD2(-1.63),ACAN(+4.12),ACTG2(+2.41),ADAMTSL1(+2.49),ADCY1(+1.98),ADGRV1(-2.63),ADHFE1(-2.42),AGBL2(-2.28),AHCYL2(-1.67),AHR(+1.69),AIFM3(-4.46),AK7(-2.87),AKR1C1/AKR1C2(+2.65),AKT3(-1.83),ALCAM(+2.9),ALDOA(-1.88),ALDOC(-3.55),ALK(+2.94),ALPK2(+3.45),ALX4(+3.86),ANGPTL4(-2.55),ANOS1(+2.72),AOPEP(+1.75),AP1S2(-2.1),APCDD1(+8.39),A…
Cancer,Organismal Injury and Abnormalities	Extracranial solid tumor	8.67e-26		0.846	678	297	381	AADACL2(+2.74),ABAT(-3.48),ABCA12(+3.11),ABCA4(-4.87),ABCC4(-2.31),ABHD2(-1.63),ACAN(+4.12),ACTG2(+2.41),ADAMTSL1(+2.49),ADCY1(+1.98),ADHFE1(-2.42),AGBL2(-2.28),AHCYL2(-1.67),AHR(+1.69),AIFM3(-4.46),AK7(-2.87),AKR1C1/AKR1C2(+2.65),AKT3(-1.83),ALCAM(+2.9),ALDOA(-1.88),ALDOC(-3.55),ALK(+2.94),ALPK2(+3.45),ALX4(+3.86),ANGPTL4(-2.55),AOPEP(+1.75),AP1S2(-2.1),APCDD1(+8.39),APLP1(-2.17),APOB(-6.51),AQP…
Cancer,Organismal Injury and Abnormalities	Frequency of tumor	1.86e-25		1.072	492	225	267	AADACL2(+2.74),ABAT(-3.48),ABCA12(+3.11),ABCA4(-4.87),ABCC4(-2.31),ABHD2(-1.63),ACAN(+4.12),ADAMTSL1(+2.49),ADCY1(+1.98),ADHFE1(-2.42),AGBL2(-2.28),AHCYL2(-1.67),AHR(+1.69),AK7(-2.87),AKR1C1/AKR1C2(+2.65),AKT3(-1.83),ALCAM(+2.9),ALDOA(-1.88),ALDOC(-3.55),ALK(+2.94),ALPK2(+3.45),ALX4(+3.86),ANGPTL4(-2.55),AOPEP(+1.75),AP1S2(-2.1),APCDD1(+8.39),APLP1(-2.17),APOB(-6.51),AQP1(-2.17),ARAP2(+2.7),ARHGA…
Cancer,Organismal Injury and Abnormalities,Reproductive System Disease	Breast or gynecological cancer	3.84e-25			391	189	202	AADACL2(+2.74),ABAT(-3.48),ABCA12(+3.11),ABCA4(-4.87),ABCC4(-2.31),ABHD2(-1.63),ACAN(+4.12),ACTG2(+2.41),ADAMTSL1(+2.49),ADCY1(+1.98),AK7(-2.87),AKR1C1/AKR1C2(+2.65),AKT3(-1.83),ALCAM(+2.9),ALDOA(-1.88),ALDOC(-3.55),ALK(+2.94),ALPK2(+3.45),AOPEP(+1.75),AP1S2(-2.1),APCDD1(+8.39),APOB(-6.51),AQP1(-2.17),ARAP2(+2.7),ARHGEF28(+2.51),ARMC3(-5.3),ASTN2(+3.17),ATP11C(-1.75),ATP1B2(-4.79),ATP2B2(-4.95),A…
Cancer,Organismal Injury and Abnormalities,Reproductive System Disease	Genital tumor	6.1e-25		1.561	436	212	224	AADACL2(+2.74),ABAT(-3.48),ABCA12(+3.11),ABCA4(-4.87),ABCC4(-2.31),ABHD2(-1.63),ACAN(+4.12),ACTG2(+2.41),ADAMTSL1(+2.49),ADCY1(+1.98),AHR(+1.69),AK7(-2.87),AKR1C1/AKR1C2(+2.65),AKT3(-1.83),ALCAM(+2.9),ALDOA(-1.88),ALK(+2.94),ALPK2(+3.45),AOPEP(+1.75),AP1S2(-2.1),APCDD1(+8.39),APOB(-6.51),AQP1(-2.17),ARAP2(+2.7),ARHGAP10(+1.82),ARHGEF28(+2.51),ARMC3(-5.3),ASTN2(+3.17),ATP11C(-1.75),ATP1B2(-4.79),A…
Cancer,Organismal Injury and Abnormalities,Reproductive System Disease	Genital tract cancer	9.36e-25			430	209	221	AADACL2(+2.74),ABAT(-3.48),ABCA12(+3.11),ABCA4(-4.87),ABCC4(-2.31),ABHD2(-1.63),ACAN(+4.12),ACTG2(+2.41),ADAMTSL1(+2.49),ADCY1(+1.98),AK7(-2.87),AKR1C1/AKR1C2(+2.65),AKT3(-1.83),ALCAM(+2.9),ALK(+2.94),ALPK2(+3.45),AOPEP(+1.75),AP1S2(-2.1),APCDD1(+8.39),APOB(-6.51),AQP1(-2.17),ARAP2(+2.7),ARHGAP10(+1.82),ARHGEF28(+2.51),ARMC3(-5.3),ASTN2(+3.17),ATP11C(-1.75),ATP1B2(-4.79),ATP2B2(-4.95),ATP8A1(+2.4…
Cancer,Dermatological Diseases and Conditions,Organismal Injury and Abnormalities	Cutaneous melanoma	1.34e-24			430	202	228	AADACL2(+2.74),ABAT(-3.48),ABCA12(+3.11),ABCA4(-4.87),ABCC4(-2.31),ACAN(+4.12),ADAMTSL1(+2.49),ADCY1(+1.98),ADHFE1(-2.42),AHCYL2(-1.67),AHR(+1.69),AIFM3(-4.46),AK7(-2.87),AKT3(-1.83),ALK(+2.94),ALPK2(+3.45),ALX4(+3.86),AOPEP(+1.75),APCDD1(+8.39),APLP1(-2.17),APOB(-6.51),AQP1(-2.17),AQP3(+3.61),ARAP2(+2.7),ARHGEF28(+2.51),ARMC3(-5.3),ARNT2(-1.87),ASTN2(+3.17),ATP11C(-1.75),ATP1B2(-4.79),ATP2B2(-4.…
Cancer,Organismal Injury and Abnormalities	Tumorigenesis of epithelial neoplasm	1.57e-24		1.48	484	224	260	AADACL2(+2.74),ABCA12(+3.11),ABCA4(-4.87),ABCC4(-2.31),ABHD2(-1.63),ACAN(+4.12),ADAMTSL1(+2.49),ADCY1(+1.98),ADHFE1(-2.42),AGBL2(-2.28),AHCYL2(-1.67),AHR(+1.69),AK7(-2.87),AKR1C1/AKR1C2(+2.65),AKT3(-1.83),ALCAM(+2.9),ALDOA(-1.88),ALDOC(-3.55),ALK(+2.94),ALPK2(+3.45),ALX4(+3.86),ANGPTL4(-2.55),AOPEP(+1.75),AP1S2(-2.1),APCDD1(+8.39),APLP1(-2.17),APOB(-6.51),AQP1(-2.17),ARAP2(+2.7),ARHGAP10(+1.82),A…
Cancer,Organismal Injury and Abnormalities	Breast or pancreatic cancer	1.75e-24			357	167	190	ABAT(-3.48),ABCA12(+3.11),ABCA4(-4.87),ABCC4(-2.31),ABHD2(-1.63),ACAN(+4.12),ADAMTSL1(+2.49),ADCY1(+1.98),AGBL2(-2.28),AHR(+1.69),AK7(-2.87),AKR1C1/AKR1C2(+2.65),AKT3(-1.83),ALCAM(+2.9),ALDOA(-1.88),ALDOC(-3.55),ALK(+2.94),ALPK2(+3.45),AOPEP(+1.75),APCDD1(+8.39),APOB(-6.51),AQP1(-2.17),ARHGEF28(+2.51),ARMC2(-1.95),ARMC3(-5.3),ASTN2(+3.17),ATP11C(-1.75),ATP2B2(-4.95),ATP8A1(+2.49),BAIAP3(-3.94),BC…
Cancer,Organismal Injury and Abnormalities	Anogenital cancer	2.84e-24		1.253	465	224	241	AADACL2(+2.74),ABAT(-3.48),ABCA12(+3.11),ABCA4(-4.87),ABCC4(-2.31),ABHD2(-1.63),ACAN(+4.12),ACTG2(+2.41),ADAMTSL1(+2.49),ADCY1(+1.98),AK7(-2.87),AKR1C1/AKR1C2(+2.65),AKT3(-1.83),ALCAM(+2.9),ALDOA(-1.88),ALDOC(-3.55),ALK(+2.94),ALPK2(+3.45),AOPEP(+1.75),AP1S2(-2.1),APCDD1(+8.39),APOB(-6.51),AQP1(-2.17),ARAP2(+2.7),ARHGAP10(+1.82),ARHGEF28(+2.51),ARMC3(-5.3),ASTN2(+3.17),ATP11C(-1.75),ATP1B2(-4.79)…
Cancer,Organismal Injury and Abnormalities	Pelvic cancer	4.13e-24			449	220	229	AADACL2(+2.74),ABAT(-3.48),ABCA12(+3.11),ABCA4(-4.87),ABCC4(-2.31),ABHD2(-1.63),ACAN(+4.12),ACTG2(+2.41),ADAMTSL1(+2.49),ADCY1(+1.98),AHR(+1.69),AK7(-2.87),AKR1C1/AKR1C2(+2.65),AKT3(-1.83),ALCAM(+2.9),ALK(+2.94),ALPK2(+3.45),AOPEP(+1.75),AP1S2(-2.1),APCDD1(+8.39),APOB(-6.51),AQP1(-2.17),ARAP2(+2.7),ARHGAP10(+1.82),ARHGEF28(+2.51),ARMC3(-5.3),ASTN2(+3.17),ATP11C(-1.75),ATP1B2(-4.79),ATP2B2(-4.95),…
Cancer,Organismal Injury and Abnormalities,Reproductive System Disease	Tumorigenesis of reproductive tract	5.38e-24			335	163	172	AADACL2(+2.74),ABAT(-3.48),ABCA12(+3.11),ABCA4(-4.87),ABCC4(-2.31),ABHD2(-1.63),ACAN(+4.12),ACTG2(+2.41),ADAMTSL1(+2.49),ADCY1(+1.98),AHR(+1.69),AK7(-2.87),AKR1C1/AKR1C2(+2.65),AKT3(-1.83),ALCAM(+2.9),ALDOA(-1.88),ALK(+2.94),ALPK2(+3.45),AOPEP(+1.75),AP1S2(-2.1),APCDD1(+8.39),APOB(-6.51),AQP1(-2.17),ARAP2(+2.7),ARHGEF28(+2.51),ARMC3(-5.3),ASTN2(+3.17),ATP11C(-1.75),ATP1B2(-4.79),ATP8A1(+2.49),BAI…
Cancer,Organismal Injury and Abnormalities,Reproductive System Disease	Female genital neoplasm	7.58e-24			335	163	172	AADACL2(+2.74),ABAT(-3.48),ABCA12(+3.11),ABCA4(-4.87),ABCC4(-2.31),ABHD2(-1.63),ACAN(+4.12),ACTG2(+2.41),ADAMTSL1(+2.49),ADCY1(+1.98),AHR(+1.69),AK7(-2.87),AKR1C1/AKR1C2(+2.65),AKT3(-1.83),ALCAM(+2.9),ALDOA(-1.88),ALK(+2.94),ALPK2(+3.45),AOPEP(+1.75),AP1S2(-2.1),APCDD1(+8.39),APOB(-6.51),AQP1(-2.17),ARAP2(+2.7),ARHGEF28(+2.51),ARMC3(-5.3),ASTN2(+3.17),ATP11C(-1.75),ATP1B2(-4.79),ATP8A1(+2.49),BAI…
Cancer,Organismal Injury and Abnormalities,Reproductive System Disease	Female genital tract cancer	9.1e-24			327	160	167	AADACL2(+2.74),ABAT(-3.48),ABCA12(+3.11),ABCA4(-4.87),ABCC4(-2.31),ABHD2(-1.63),ACAN(+4.12),ACTG2(+2.41),ADAMTSL1(+2.49),ADCY1(+1.98),AK7(-2.87),AKR1C1/AKR1C2(+2.65),AKT3(-1.83),ALCAM(+2.9),ALK(+2.94),ALPK2(+3.45),AOPEP(+1.75),AP1S2(-2.1),APCDD1(+8.39),APOB(-6.51),AQP1(-2.17),ARAP2(+2.7),ARHGEF28(+2.51),ARMC3(-5.3),ASTN2(+3.17),ATP11C(-1.75),ATP1B2(-4.79),ATP8A1(+2.49),BAIAP3(-3.94),C4A/C4B(-2.6)…
Cancer,Organismal Injury and Abnormalities	Pelvic tumor	1.07e-23		0.614	453	221	232	AADACL2(+2.74),ABAT(-3.48),ABCA12(+3.11),ABCA4(-4.87),ABCC4(-2.31),ABHD2(-1.63),ACAN(+4.12),ACTG2(+2.41),ADAMTSL1(+2.49),ADCY1(+1.98),AHR(+1.69),AK7(-2.87),AKR1C1/AKR1C2(+2.65),AKT3(-1.83),ALCAM(+2.9),ALDOA(-1.88),ALK(+2.94),ALPK2(+3.45),AOPEP(+1.75),AP1S2(-2.1),APCDD1(+8.39),APOB(-6.51),AQP1(-2.17),ARAP2(+2.7),ARHGAP10(+1.82),ARHGEF28(+2.51),ARMC3(-5.3),ASTN2(+3.17),ATP11C(-1.75),ATP1B2(-4.79),A…
Cancer,Organismal Injury and Abnormalities	Development of malignant tumor	1.08e-23		0.429	481	218	263	AADACL2(+2.74),ABAT(-3.48),ABCA12(+3.11),ABCA4(-4.87),ABCC4(-2.31),ABHD2(-1.63),ACAN(+4.12),ADAMTSL1(+2.49),ADCY1(+1.98),ADHFE1(-2.42),AGBL2(-2.28),AHCYL2(-1.67),AHR(+1.69),AK7(-2.87),AKR1C1/AKR1C2(+2.65),AKT3(-1.83),ALCAM(+2.9),ALDOA(-1.88),ALDOC(-3.55),ALK(+2.94),ALPK2(+3.45),ALX4(+3.86),ANGPTL4(-2.55),AOPEP(+1.75),AP1S2(-2.1),APCDD1(+8.39),APLP1(-2.17),APOB(-6.51),AQP1(-2.17),ARAP2(+2.7),ARHGA…
Organismal Development	Morphology of head	1.08e-23			128	57	71	ABCA12(+3.11),ABCA4(-4.87),ADCY1(+1.98),ADGRV1(-2.63),AHR(+1.69),AKT3(-1.83),ALK(+2.94),ALX4(+3.86),APOB(-6.51),AQP1(-2.17),AQP3(+3.61),ARNT2(-1.87),ARX(-3.38),ATP1B2(-4.79),ATP2B2(-4.95),BCL11B(+2.42),BMPR1B(-3.0),BRINP1(+2.42),CALB1(-2.32),CDH1(+3.62),CDH23(-4.67),CDO1(-3.38),CHL1(-4.36),CHN1(-2.07),CKB(-3.04),COL9A1(+8.39),CP(-7.24),CRYGS(-3.68),CSPG4(+2.34),CYP1B1(-3.5),CYP27A1(-2.13),DCN(+2.…
Cancer,Organismal Injury and Abnormalities,Reproductive System Disease	Female genital tract adenocarcinoma	1.74e-23			287	135	152	AADACL2(+2.74),ABCA12(+3.11),ABCA4(-4.87),ABCC4(-2.31),ABHD2(-1.63),ACAN(+4.12),ACTG2(+2.41),ADAMTSL1(+2.49),ADCY1(+1.98),AK7(-2.87),AKR1C1/AKR1C2(+2.65),AKT3(-1.83),ALK(+2.94),ALPK2(+3.45),AOPEP(+1.75),AP1S2(-2.1),APCDD1(+8.39),APOB(-6.51),AQP1(-2.17),ARAP2(+2.7),ARHGEF28(+2.51),ARMC3(-5.3),ASTN2(+3.17),ATP11C(-1.75),ATP1B2(-4.79),ATP8A1(+2.49),BAIAP3(-3.94),C4A/C4B(-2.6),C4orf47(-2.87),C6orf118…
Cancer,Organismal Injury and Abnormalities	Malignant genitourinary solid tumor	2.15e-23		0.786	487	234	253	AADACL2(+2.74),ABAT(-3.48),ABCA12(+3.11),ABCA4(-4.87),ABCC4(-2.31),ABHD2(-1.63),ACAN(+4.12),ACTG2(+2.41),ADAMTSL1(+2.49),ADCY1(+1.98),AHR(+1.69),AK7(-2.87),AKR1C1/AKR1C2(+2.65),AKT3(-1.83),ALCAM(+2.9),ALDOA(-1.88),ALDOC(-3.55),ALK(+2.94),ALPK2(+3.45),AOPEP(+1.75),AP1S2(-2.1),APCDD1(+8.39),APOB(-6.51),AQP1(-2.17),ARAP2(+2.7),ARHGAP10(+1.82),ARHGEF28(+2.51),ARMC3(-5.3),ARX(-3.38),ASTN2(+3.17),ATP11…
Cancer,Organismal Injury and Abnormalities	Cancer of secretory structure	3.54e-23			585	257	328	ABAT(-3.48),ABCA12(+3.11),ABCA4(-4.87),ABCC4(-2.31),ABHD2(-1.63),ACAN(+4.12),ACTG2(+2.41),ADAMTSL1(+2.49),ADCY1(+1.98),ADHFE1(-2.42),AGBL2(-2.28),AHCYL2(-1.67),AHR(+1.69),AIFM3(-4.46),AK7(-2.87),AKR1C1/AKR1C2(+2.65),AKT3(-1.83),ALCAM(+2.9),ALDOA(-1.88),ALDOC(-3.55),ALK(+2.94),ALPK2(+3.45),ALX4(+3.86),ANGPTL4(-2.55),AOPEP(+1.75),APCDD1(+8.39),APLP1(-2.17),APOB(-6.51),AQP1(-2.17),ARAP2(+2.7),ARHGAP…
Cancer,Organismal Injury and Abnormalities,Reproductive System Disease	Development of genital tumor	9.06e-23		1.982	323	155	168	AADACL2(+2.74),ABAT(-3.48),ABCA12(+3.11),ABCA4(-4.87),ABCC4(-2.31),ABHD2(-1.63),ACAN(+4.12),ACTG2(+2.41),ADAMTSL1(+2.49),ADCY1(+1.98),AHR(+1.69),AK7(-2.87),AKR1C1/AKR1C2(+2.65),AKT3(-1.83),ALDOA(-1.88),ALK(+2.94),ALPK2(+3.45),AOPEP(+1.75),AP1S2(-2.1),APCDD1(+8.39),APOB(-6.51),AQP1(-2.17),ARAP2(+2.7),ARHGEF28(+2.51),ARMC3(-5.3),ASTN2(+3.17),ATP11C(-1.75),ATP1B2(-4.79),ATP8A1(+2.49),BAIAP3(-3.94),B…
Cancer,Organismal Injury and Abnormalities	Development of carcinoma	9.15e-23		1.077	474	217	257	AADACL2(+2.74),ABCA12(+3.11),ABCA4(-4.87),ABCC4(-2.31),ABHD2(-1.63),ACAN(+4.12),ADAMTSL1(+2.49),ADCY1(+1.98),ADHFE1(-2.42),AGBL2(-2.28),AHCYL2(-1.67),AHR(+1.69),AK7(-2.87),AKR1C1/AKR1C2(+2.65),AKT3(-1.83),ALCAM(+2.9),ALDOA(-1.88),ALDOC(-3.55),ALK(+2.94),ALPK2(+3.45),ALX4(+3.86),ANGPTL4(-2.55),AOPEP(+1.75),AP1S2(-2.1),APCDD1(+8.39),APLP1(-2.17),APOB(-6.51),AQP1(-2.17),ARAP2(+2.7),ARHGAP10(+1.82),A…
Cancer,Organismal Injury and Abnormalities	Genitourinary tumor	3.87e-22		1.537	490	235	255	AADACL2(+2.74),ABAT(-3.48),ABCA12(+3.11),ABCA4(-4.87),ABCC4(-2.31),ABHD2(-1.63),ACAN(+4.12),ACTG2(+2.41),ADAMTSL1(+2.49),ADCY1(+1.98),AHR(+1.69),AK7(-2.87),AKR1C1/AKR1C2(+2.65),AKT3(-1.83),ALCAM(+2.9),ALDOA(-1.88),ALDOC(-3.55),ALK(+2.94),ALPK2(+3.45),AOPEP(+1.75),AP1S2(-2.1),APCDD1(+8.39),APOB(-6.51),AQP1(-2.17),ARAP2(+2.7),ARHGAP10(+1.82),ARHGEF28(+2.51),ARMC3(-5.3),ARX(-3.38),ASTN2(+3.17),ATP11…
Cancer,Organismal Injury and Abnormalities	Genitourinary carcinoma	9.1e-22		1.131	433	213	220	AADACL2(+2.74),ABCA12(+3.11),ABCA4(-4.87),ABCC4(-2.31),ABHD2(-1.63),ACAN(+4.12),ACTG2(+2.41),ADAMTSL1(+2.49),ADCY1(+1.98),AHR(+1.69),AK7(-2.87),AKR1C1/AKR1C2(+2.65),AKT3(-1.83),ALK(+2.94),ALPK2(+3.45),AOPEP(+1.75),AP1S2(-2.1),APCDD1(+8.39),APOB(-6.51),AQP1(-2.17),ARAP2(+2.7),ARHGAP10(+1.82),ARHGEF28(+2.51),ARMC3(-5.3),ARX(-3.38),ASTN2(+3.17),ATP11C(-1.75),ATP1B2(-4.79),ATP2B2(-4.95),ATP8A1(+2.49)…
Cancer,Organismal Injury and Abnormalities	Melanoma	1.39e-21		1.04	473	220	253	AADACL2(+2.74),ABAT(-3.48),ABCA12(+3.11),ABCA4(-4.87),ABCC4(-2.31),ACAN(+4.12),ADAMTSL1(+2.49),ADCY1(+1.98),ADGRV1(-2.63),ADHFE1(-2.42),AGBL2(-2.28),AHCYL2(-1.67),AHR(+1.69),AIFM3(-4.46),AK7(-2.87),AKT3(-1.83),ALCAM(+2.9),ALK(+2.94),ALPK2(+3.45),ALX4(+3.86),AOPEP(+1.75),APCDD1(+8.39),APLP1(-2.17),APOB(-6.51),AQP1(-2.17),AQP3(+3.61),ARAP2(+2.7),ARHGAP10(+1.82),ARHGEF28(+2.51),ARMC2(-1.95),ARMC3(-5…
Cancer,Organismal Injury and Abnormalities	Genitourinary adenocarcinoma	1.57e-21			395	188	207	AADACL2(+2.74),ABCA12(+3.11),ABCA4(-4.87),ABCC4(-2.31),ABHD2(-1.63),ACAN(+4.12),ACTG2(+2.41),ADAMTSL1(+2.49),ADCY1(+1.98),AK7(-2.87),AKR1C1/AKR1C2(+2.65),AKT3(-1.83),ALK(+2.94),ALPK2(+3.45),AOPEP(+1.75),AP1S2(-2.1),APCDD1(+8.39),APOB(-6.51),AQP1(-2.17),ARAP2(+2.7),ARHGAP10(+1.82),ARHGEF28(+2.51),ARMC3(-5.3),ARX(-3.38),ASTN2(+3.17),ATP11C(-1.75),ATP1B2(-4.79),ATP2B2(-4.95),ATP8A1(+2.49),BAIAP3(-3.…
Cancer,Gastrointestinal Disease,Organismal Injury and Abnormalities	Upper gastrointestinal tract tumor	5.5e-21		1.254	243	134	109	ABCA12(+3.11),ABCA4(-4.87),ABCC4(-2.31),ADAMTSL1(+2.49),ADHFE1(-2.42),AHR(+1.69),AKT3(-1.83),ALCAM(+2.9),ALK(+2.94),ALX4(+3.86),APOB(-6.51),ARMC2(-1.95),ARX(-3.38),ASTN2(+3.17),ATP2B2(-4.95),ATP8A1(+2.49),AUTS2(+1.78),BHMT(-4.82),BMPR1B(-3.0),C11orf88(-3.84),C2orf81(-1.99),C6orf118(-3.3),C7orf57(-2.54),CALD1(+1.93),CCDC171(-2.11),CCDC33(-5.47),CCN4(+2.95),CD109(+2.45),CD44(+1.81),CDH1(+3.62),CDH1…
Cancer,Gastrointestinal Disease,Organismal Injury and Abnormalities	Upper gastrointestinal tract cancer	5.55e-21			242	133	109	ABCA12(+3.11),ABCA4(-4.87),ABCC4(-2.31),ADAMTSL1(+2.49),ADHFE1(-2.42),AKT3(-1.83),ALCAM(+2.9),ALK(+2.94),ALX4(+3.86),APOB(-6.51),ARMC2(-1.95),ARX(-3.38),ASTN2(+3.17),ATP2B2(-4.95),ATP8A1(+2.49),AUTS2(+1.78),BHMT(-4.82),BMPR1B(-3.0),C11orf88(-3.84),C2orf81(-1.99),C6orf118(-3.3),C7orf57(-2.54),CALD1(+1.93),CCDC171(-2.11),CCDC33(-5.47),CCN4(+2.95),CD109(+2.45),CD44(+1.81),CDH1(+3.62),CDH12(-4.28),CD…
Cancer,Organismal Injury and Abnormalities	Head and neck cancer	3.89e-20		0.294	556	251	305	ABAT(-3.48),ABCA12(+3.11),ABCA4(-4.87),ABCC4(-2.31),ABHD2(-1.63),ACAN(+4.12),ACTG2(+2.41),ADAMTSL1(+2.49),ADCY1(+1.98),ADHFE1(-2.42),AGBL2(-2.28),AHCYL2(-1.67),AHR(+1.69),AIFM3(-4.46),AK7(-2.87),AKT3(-1.83),ALCAM(+2.9),ALDOC(-3.55),ALK(+2.94),ALPK2(+3.45),ALX4(+3.86),ANGPTL4(-2.55),AOPEP(+1.75),APCDD1(+8.39),APLP1(-2.17),APOB(-6.51),AQP1(-2.17),ARAP2(+2.7),ARHGAP10(+1.82),ARHGEF28(+2.51),ARMC2(-1…
Embryonic Development,Organismal Development	Development of head	4.41e-20		1.138	120	57	63	ABCA4(-4.87),ADCY1(+1.98),ADGRV1(-2.63),AK7(-2.87),AKT3(-1.83),ALK(+2.94),ALX4(+3.86),ANGPTL4(-2.55),AP1S2(-2.1),APLP1(-2.17),APOB(-6.51),AQP1(-2.17),ARNT2(-1.87),ARX(-3.38),ATP1B1(-2.25),ATP1B2(-4.79),ATP2B2(-4.95),BCL11B(+2.42),BMPR1B(-3.0),C1QTNF5(-1.98),CDH2(-2.52),CDH23(-4.67),CDK6(+1.89),CEBPA(+6.85),CHL1(-4.36),CLDN5(-5.97),COL11A1(+1.95),COL4A1(+2.0),CP(-7.24),CRYGS(-3.68),CSPG4(+2.34),CY…
Cancer,Organismal Injury and Abnormalities	Head and neck tumor	6.37e-20		0.761	560	252	308	ABAT(-3.48),ABCA12(+3.11),ABCA4(-4.87),ABCC4(-2.31),ABHD2(-1.63),ACAN(+4.12),ACTG2(+2.41),ADAMTSL1(+2.49),ADCY1(+1.98),ADHFE1(-2.42),AGBL2(-2.28),AHCYL2(-1.67),AHR(+1.69),AIFM3(-4.46),AK7(-2.87),AKR1C1/AKR1C2(+2.65),AKT3(-1.83),ALCAM(+2.9),ALDOC(-3.55),ALK(+2.94),ALPK2(+3.45),ALX4(+3.86),ANGPTL4(-2.55),AOPEP(+1.75),APCDD1(+8.39),APLP1(-2.17),APOB(-6.51),AQP1(-2.17),ARAP2(+2.7),ARHGAP10(+1.82),ARH…
Organismal Development,Organismal Injury and Abnormalities	Abnormal morphology of head	8.53e-20			111	54	57	ABCA12(+3.11),ABCA4(-4.87),ADCY1(+1.98),ADGRV1(-2.63),AHR(+1.69),AKT3(-1.83),ALK(+2.94),ALX4(+3.86),APOB(-6.51),AQP3(+3.61),ARNT2(-1.87),ARX(-3.38),ATP1B2(-4.79),ATP2B2(-4.95),BCL11B(+2.42),BMPR1B(-3.0),BRINP1(+2.42),CALB1(-2.32),CDH1(+3.62),CDH23(-4.67),CDO1(-3.38),CHL1(-4.36),CHN1(-2.07),CKB(-3.04),COL9A1(+8.39),CP(-7.24),CRYGS(-3.68),CSPG4(+2.34),CYP1B1(-3.5),DCN(+2.08),DKK2(-2.75),DLK1(-2.85)…
Cancer,Endocrine System Disorders,Organismal Injury and Abnormalities	Endocrine gland tumor	9.03e-20			539	237	302	ABAT(-3.48),ABCA12(+3.11),ABCA4(-4.87),ABCC4(-2.31),ABHD2(-1.63),ACAN(+4.12),ACTG2(+2.41),ADAMTSL1(+2.49),ADCY1(+1.98),ADHFE1(-2.42),AGBL2(-2.28),AHCYL2(-1.67),AHR(+1.69),AIFM3(-4.46),AK7(-2.87),AKT3(-1.83),ALCAM(+2.9),ALDOC(-3.55),ALK(+2.94),ALPK2(+3.45),ALX4(+3.86),ANGPTL4(-2.55),AOPEP(+1.75),APCDD1(+8.39),APLP1(-2.17),APOB(-6.51),AQP1(-2.17),ARAP2(+2.7),ARHGAP10(+1.82),ARHGEF28(+2.51),ARMC2(-1…
Cancer,Organismal Injury and Abnormalities	Breast or colorectal cancer	1.08e-19		0.64	406	201	205	ABAT(-3.48),ABCA12(+3.11),ABCA4(-4.87),ABCC4(-2.31),ABHD2(-1.63),ACAN(+4.12),AGBL2(-2.28),AHCYL2(-1.67),AKR1C1/AKR1C2(+2.65),AKT3(-1.83),ALCAM(+2.9),ALDOA(-1.88),ALDOC(-3.55),ALK(+2.94),ALPK2(+3.45),ALX4(+3.86),ANGPTL4(-2.55),AOPEP(+1.75),APLP1(-2.17),APOB(-6.51),AQP1(-2.17),AQP3(+3.61),ARAP2(+2.7),ARHGAP10(+1.82),ARHGEF28(+2.51),ARMC3(-5.3),ASTN2(+3.17),ATP11C(-1.75),ATP1B2(-4.79),ATP2B2(-4.95),…
Embryonic Development,Organismal Development	Development of body axis	1.72e-19		0.83	124	57	67	ABCA4(-4.87),ADCY1(+1.98),ADGRV1(-2.63),AK7(-2.87),AKT3(-1.83),ALK(+2.94),ALX4(+3.86),ANGPTL4(-2.55),AP1S2(-2.1),APLP1(-2.17),APOB(-6.51),AQP1(-2.17),ARNT2(-1.87),ARX(-3.38),ATP1B1(-2.25),ATP1B2(-4.79),ATP2B2(-4.95),BCL11B(+2.42),BMPR1B(-3.0),C1QTNF5(-1.98),CDH2(-2.52),CDH23(-4.67),CDK6(+1.89),CEBPA(+6.85),CHL1(-4.36),CLDN5(-5.97),COL11A1(+1.95),COL4A1(+2.0),CP(-7.24),CRYGS(-3.68),CSPG4(+2.34),CY…
Cancer,Endocrine System Disorders,Organismal Injury and Abnormalities	Nonpituitary endocrine tumor	1.77e-19			536	236	300	ABAT(-3.48),ABCA12(+3.11),ABCA4(-4.87),ABCC4(-2.31),ABHD2(-1.63),ACAN(+4.12),ACTG2(+2.41),ADAMTSL1(+2.49),ADCY1(+1.98),ADHFE1(-2.42),AGBL2(-2.28),AHCYL2(-1.67),AHR(+1.69),AIFM3(-4.46),AK7(-2.87),AKT3(-1.83),ALCAM(+2.9),ALDOC(-3.55),ALK(+2.94),ALPK2(+3.45),ALX4(+3.86),ANGPTL4(-2.55),AOPEP(+1.75),APCDD1(+8.39),APLP1(-2.17),APOB(-6.51),AQP1(-2.17),ARAP2(+2.7),ARHGAP10(+1.82),ARHGEF28(+2.51),ARMC2(-1…
Cancer,Organismal Injury and Abnormalities	Head and neck carcinoma	3.41e-19			551	247	304	ABAT(-3.48),ABCA12(+3.11),ABCA4(-4.87),ABCC4(-2.31),ABHD2(-1.63),ACAN(+4.12),ACTG2(+2.41),ADAMTSL1(+2.49),ADCY1(+1.98),ADHFE1(-2.42),AGBL2(-2.28),AHCYL2(-1.67),AHR(+1.69),AIFM3(-4.46),AK7(-2.87),AKT3(-1.83),ALCAM(+2.9),ALDOC(-3.55),ALK(+2.94),ALPK2(+3.45),ALX4(+3.86),ANGPTL4(-2.55),AOPEP(+1.75),APCDD1(+8.39),APLP1(-2.17),APOB(-6.51),AQP1(-2.17),ARAP2(+2.7),ARHGAP10(+1.82),ARHGEF28(+2.51),ARMC2(-1…
Cellular Movement	Cell movement	4.16e-19		0.419	211	123	88	ABCC4(-2.31),ABHD2(-1.63),ACAN(+4.12),ADAMTS9-AS2(-2.6),AHR(+1.69),AKT3(-1.83),ALCAM(+2.9),ALDOA(-1.88),ALK(+2.94),ANGPTL4(-2.55),ANOS1(+2.72),APOB(-6.51),AQP1(-2.17),AQP3(+3.61),ARHGEF28(+2.51),ARX(-3.38),ATP1B1(-2.25),ATP1B2(-4.79),ATP8A1(+2.49),AUTS2(+1.78),B3GAT1(-3.08),BCL11B(+2.42),BHLHE41(-2.66),BST2(-3.93),C4A/C4B(-2.6),CALD1(+1.93),CAPG(+2.77),CCN4(+2.95),CD44(+1.81),CDH1(+3.62),CDH13(+3…
Cancer,Endocrine System Disorders,Organismal Injury and Abnormalities	Endocrine carcinoma	5.01e-19			531	233	298	ABAT(-3.48),ABCA12(+3.11),ABCA4(-4.87),ABCC4(-2.31),ABHD2(-1.63),ACAN(+4.12),ACTG2(+2.41),ADAMTSL1(+2.49),ADCY1(+1.98),ADHFE1(-2.42),AGBL2(-2.28),AHCYL2(-1.67),AHR(+1.69),AIFM3(-4.46),AK7(-2.87),AKT3(-1.83),ALCAM(+2.9),ALDOC(-3.55),ALK(+2.94),ALPK2(+3.45),ALX4(+3.86),ANGPTL4(-2.55),AOPEP(+1.75),APCDD1(+8.39),APLP1(-2.17),APOB(-6.51),AQP1(-2.17),ARAP2(+2.7),ARHGAP10(+1.82),ARHGEF28(+2.51),ARMC2(-1…
Cancer,Organismal Injury and Abnormalities,Reproductive System Disease	Breast or ovarian cancer	8.37e-19			268	134	134	ABAT(-3.48),ABCA12(+3.11),ABCA4(-4.87),ABCC4(-2.31),ABHD2(-1.63),ACAN(+4.12),ADCY1(+1.98),AK7(-2.87),AKR1C1/AKR1C2(+2.65),AKT3(-1.83),ALCAM(+2.9),ALDOA(-1.88),ALDOC(-3.55),ALK(+2.94),ALPK2(+3.45),AOPEP(+1.75),APCDD1(+8.39),APOB(-6.51),AQP1(-2.17),ARHGEF28(+2.51),ARMC3(-5.3),ASTN2(+3.17),ATP2B2(-4.95),ATP8A1(+2.49),BCL11B(+2.42),BEX1(-2.81),BSCL2(-2.44),C1QTNF5(-1.98),C4A/C4B(-2.6),C4orf47(-2.87),…
Cancer,Gastrointestinal Disease,Hepatic System Disease,Organismal Injury and Abnormalities	Liver carcinoma	9.37e-19		0.678	313	159	154	AADACL2(+2.74),ABAT(-3.48),ABCA12(+3.11),ABCA4(-4.87),ABCC4(-2.31),ACAN(+4.12),ACTG2(+2.41),ADAMTSL1(+2.49),ADCY1(+1.98),AHR(+1.69),AIFM3(-4.46),AKR1C1/AKR1C2(+2.65),ALCAM(+2.9),ALPK2(+3.45),AP1S2(-2.1),APOB(-6.51),AQP1(-2.17),ARAP2(+2.7),ARHGAP10(+1.82),ARHGEF28(+2.51),ARMC3(-5.3),ARNT2(-1.87),ASTN2(+3.17),ATP11C(-1.75),ATP1B1(-2.25),ATP2B2(-4.95),ATP8A1(+2.49),AUTS2(+1.78),B3GAT1(-3.08),BHMT(-4…
Cancer,Organismal Injury and Abnormalities	Squamous-cell carcinoma	1.82e-18			256	130	126	ABCA12(+3.11),ABCA4(-4.87),ACAN(+4.12),ADAMTSL1(+2.49),ADCY1(+1.98),AKT3(-1.83),ALCAM(+2.9),ALK(+2.94),ALPK2(+3.45),APOB(-6.51),AQP1(-2.17),ARAP2(+2.7),ARMC3(-5.3),ARX(-3.38),ATP1B1(-2.25),AUTS2(+1.78),BAIAP3(-3.94),BCL11B(+2.42),BMPR1B(-3.0),C21orf62(-2.14),C2orf81(-1.99),C6orf118(-3.3),C6orf132(+4.26),C9orf24(-2.95),CALB1(-2.32),CCDC171(-2.11),CD44(+1.81),CDH1(+3.62),CDH13(+3.56),CDH2(-2.52),CD…
Cancer,Gastrointestinal Disease,Organismal Injury and Abnormalities	Upper gastrointestinal carcinoma	2.09e-18			227	126	101	ABCA12(+3.11),ABCA4(-4.87),ABCC4(-2.31),ADAMTSL1(+2.49),ADHFE1(-2.42),AKT3(-1.83),ALCAM(+2.9),ALK(+2.94),ALX4(+3.86),APOB(-6.51),ARMC2(-1.95),ARX(-3.38),ASTN2(+3.17),ATP2B2(-4.95),ATP8A1(+2.49),AUTS2(+1.78),BHMT(-4.82),BMPR1B(-3.0),C11orf88(-3.84),C2orf81(-1.99),C6orf118(-3.3),C7orf57(-2.54),CALD1(+1.93),CCDC171(-2.11),CCDC33(-5.47),CCN4(+2.95),CD109(+2.45),CD44(+1.81),CDH1(+3.62),CDH12(-4.28),CD…
Cancer,Endocrine System Disorders,Organismal Injury and Abnormalities	Thyroid gland tumor	2.17e-18			529	233	296	ABAT(-3.48),ABCA12(+3.11),ABCA4(-4.87),ABCC4(-2.31),ABHD2(-1.63),ACAN(+4.12),ACTG2(+2.41),ADAMTSL1(+2.49),ADCY1(+1.98),ADHFE1(-2.42),AGBL2(-2.28),AHCYL2(-1.67),AHR(+1.69),AIFM3(-4.46),AK7(-2.87),AKT3(-1.83),ALCAM(+2.9),ALDOC(-3.55),ALK(+2.94),ALPK2(+3.45),ALX4(+3.86),ANGPTL4(-2.55),AOPEP(+1.75),APCDD1(+8.39),APLP1(-2.17),APOB(-6.51),AQP1(-2.17),ARAP2(+2.7),ARHGAP10(+1.82),ARHGEF28(+2.51),ARMC2(-1…
Cancer,Endocrine System Disorders,Organismal Injury and Abnormalities	Thyroid cancer	2.32e-18			528	232	296	ABAT(-3.48),ABCA12(+3.11),ABCA4(-4.87),ABCC4(-2.31),ABHD2(-1.63),ACAN(+4.12),ACTG2(+2.41),ADAMTSL1(+2.49),ADCY1(+1.98),ADHFE1(-2.42),AGBL2(-2.28),AHCYL2(-1.67),AHR(+1.69),AIFM3(-4.46),AK7(-2.87),AKT3(-1.83),ALCAM(+2.9),ALDOC(-3.55),ALK(+2.94),ALPK2(+3.45),ALX4(+3.86),ANGPTL4(-2.55),AOPEP(+1.75),APCDD1(+8.39),APLP1(-2.17),APOB(-6.51),AQP1(-2.17),ARAP2(+2.7),ARHGAP10(+1.82),ARHGEF28(+2.51),ARMC2(-1…
Cancer,Gastrointestinal Disease,Organismal Injury and Abnormalities	Colorectal cancer	2.46e-18			353	170	183	ABCA12(+3.11),ABCA4(-4.87),ABCC4(-2.31),ABHD2(-1.63),ACAN(+4.12),AGBL2(-2.28),AHCYL2(-1.67),AKR1C1/AKR1C2(+2.65),AKT3(-1.83),ALCAM(+2.9),ALDOA(-1.88),ALK(+2.94),ALPK2(+3.45),ALX4(+3.86),ANGPTL4(-2.55),AOPEP(+1.75),APLP1(-2.17),APOB(-6.51),AQP1(-2.17),AQP3(+3.61),ARAP2(+2.7),ARHGAP10(+1.82),ARHGEF28(+2.51),ASTN2(+3.17),ATP11C(-1.75),ATP1B2(-4.79),ATP2B2(-4.95),ATP2B3(-2.73),ATP8A1(+2.49),AUTS2(+1.…
Cancer,Gastrointestinal Disease,Organismal Injury and Abnormalities	Development of digestive organ tumor	2.88e-18		1.562	351	166	185	ABCA12(+3.11),ABCA4(-4.87),ABCC4(-2.31),ABHD2(-1.63),ACAN(+4.12),ADHFE1(-2.42),AGBL2(-2.28),AHCYL2(-1.67),AHR(+1.69),AKR1C1/AKR1C2(+2.65),AKT3(-1.83),ALCAM(+2.9),ALDOA(-1.88),ALK(+2.94),ALPK2(+3.45),ALX4(+3.86),ANGPTL4(-2.55),AOPEP(+1.75),APLP1(-2.17),APOB(-6.51),AQP1(-2.17),ARAP2(+2.7),ARHGAP10(+1.82),ARMC2(-1.95),ASTN2(+3.17),ATP11C(-1.75),ATP1B2(-4.79),ATP2B2(-4.95),ATP2B3(-2.73),ATP8A1(+2.49)…
Cancer,Endocrine System Disorders,Organismal Injury and Abnormalities	Thyroid carcinoma	3.33e-18			527	231	296	ABAT(-3.48),ABCA12(+3.11),ABCA4(-4.87),ABCC4(-2.31),ABHD2(-1.63),ACAN(+4.12),ACTG2(+2.41),ADAMTSL1(+2.49),ADCY1(+1.98),ADHFE1(-2.42),AGBL2(-2.28),AHCYL2(-1.67),AHR(+1.69),AIFM3(-4.46),AK7(-2.87),AKT3(-1.83),ALCAM(+2.9),ALDOC(-3.55),ALK(+2.94),ALPK2(+3.45),ALX4(+3.86),ANGPTL4(-2.55),AOPEP(+1.75),APCDD1(+8.39),APLP1(-2.17),APOB(-6.51),AQP1(-2.17),ARAP2(+2.7),ARHGAP10(+1.82),ARHGEF28(+2.51),ARMC2(-1…
Gastrointestinal Disease,Organismal Injury and Abnormalities	Colorectal disorder	3.59e-18		-1.1	358	174	184	ABCA12(+3.11),ABCA4(-4.87),ABCC4(-2.31),ABHD2(-1.63),ACAN(+4.12),AGBL2(-2.28),AHCYL2(-1.67),AHR(+1.69),AKR1C1/AKR1C2(+2.65),AKT3(-1.83),ALCAM(+2.9),ALDOA(-1.88),ALK(+2.94),ALPK2(+3.45),ALX4(+3.86),ANGPTL4(-2.55),AOPEP(+1.75),APLP1(-2.17),APOB(-6.51),AQP1(-2.17),AQP3(+3.61),ARAP2(+2.7),ARHGAP10(+1.82),ARHGEF28(+2.51),ASTN2(+3.17),ATP11C(-1.75),ATP1B2(-4.79),ATP2B2(-4.95),ATP2B3(-2.73),ATP8A1(+2.49…
Cancer,Gastrointestinal Disease,Organismal Injury and Abnormalities	Hepatobiliary carcinoma	3.6e-18		0.678	324	165	159	AADACL2(+2.74),ABAT(-3.48),ABCA12(+3.11),ABCA4(-4.87),ABCC4(-2.31),ACAN(+4.12),ACTG2(+2.41),ADAMTSL1(+2.49),ADCY1(+1.98),AGBL2(-2.28),AHR(+1.69),AIFM3(-4.46),AKR1C1/AKR1C2(+2.65),ALCAM(+2.9),ALPK2(+3.45),AP1S2(-2.1),APOB(-6.51),AQP1(-2.17),ARAP2(+2.7),ARHGAP10(+1.82),ARHGEF28(+2.51),ARMC3(-5.3),ARNT2(-1.87),ASTN2(+3.17),ATP11C(-1.75),ATP1B1(-2.25),ATP2B2(-4.95),ATP8A1(+2.49),AUTS2(+1.78),B3GAT1(-…
Cellular Development,Tissue Development	Differentiation of epithelial tissue	4.1e-18		1.207	60	43	17	ABCA12(+3.11),AKR1C1/AKR1C2(+2.65),AQP3(+3.61),BHLHE41(-2.66),CD109(+2.45),CD44(+1.81),CDH1(+3.62),CDH2(-2.52),CEBPA(+6.85),COL4A1(+2.0),DCN(+2.08),DIO2(+5.64),DSC1(+3.37),DSG1(+3.14),DSP(+3.09),EDN2(+2.49),EDN3(+3.04),EVPL(+2.24),FABP5(+3.83),FLG(+12.19),FN1(+2.01),FZD1(+2.12),GATA6(-2.52),GRHL3(+6.69),HSF4(-3.35),IVL(+5.23),JAG1(+3.13),KLF5(+2.85),KRT14(+3.75),KRT16(+5.08),KRT4(+2.22),KRT8(+1.7…
Cancer,Organismal Injury and Abnormalities	Development of adenocarcinoma	6.13e-18		-0.456	323	151	172	AADACL2(+2.74),ABCA12(+3.11),ABCA4(-4.87),ABCC4(-2.31),ABHD2(-1.63),ACAN(+4.12),ADAMTSL1(+2.49),ADCY1(+1.98),AHR(+1.69),AK7(-2.87),AKR1C1/AKR1C2(+2.65),AKT3(-1.83),ALDOA(-1.88),ALDOC(-3.55),ALK(+2.94),ALPK2(+3.45),AOPEP(+1.75),AP1S2(-2.1),APCDD1(+8.39),APOB(-6.51),ARAP2(+2.7),ARHGEF28(+2.51),ARMC3(-5.3),ARX(-3.38),ASTN2(+3.17),ATP11C(-1.75),ATP1B2(-4.79),ATP2B2(-4.95),ATP8A1(+2.49),B3GAT1(-3.08),…
Cancer,Gastrointestinal Disease,Organismal Injury and Abnormalities	Colorectal tumor	7.33e-18		0.254	356	172	184	ABCA12(+3.11),ABCA4(-4.87),ABCC4(-2.31),ABHD2(-1.63),ACAN(+4.12),AGBL2(-2.28),AHCYL2(-1.67),AKR1C1/AKR1C2(+2.65),AKT3(-1.83),ALCAM(+2.9),ALDOA(-1.88),ALK(+2.94),ALPK2(+3.45),ALX4(+3.86),ANGPTL4(-2.55),AOPEP(+1.75),APLP1(-2.17),APOB(-6.51),AQP1(-2.17),AQP3(+3.61),ARAP2(+2.7),ARHGAP10(+1.82),ARHGEF28(+2.51),ASTN2(+3.17),ATP11C(-1.75),ATP1B2(-4.79),ATP2B2(-4.95),ATP2B3(-2.73),ATP8A1(+2.49),AUTS2(+1.…
Cancer,Endocrine System Disorders,Organismal Injury and Abnormalities,Reproductive System Disease	Gonadal tumor	7.57e-18		0.762	169	84	85	ABAT(-3.48),ABCA12(+3.11),ABCA4(-4.87),ABCC4(-2.31),ABHD2(-1.63),ACAN(+4.12),ADCY1(+1.98),AK7(-2.87),AKR1C1/AKR1C2(+2.65),ALCAM(+2.9),ALPK2(+3.45),AOPEP(+1.75),APCDD1(+8.39),APOB(-6.51),ARHGEF28(+2.51),ATP8A1(+2.49),BMPR1B(-3.0),C4A/C4B(-2.6),C4orf47(-2.87),C6orf118(-3.3),CAPN6(+2.44),CCDC151(-3.3),CCDC33(-5.47),CCDC78(-2.27),CCN4(+2.95),CD109(+2.45),CD44(+1.81),CDH1(+3.62),CDH2(-2.52),CDH23(-4.6…
Cancer,Organismal Injury and Abnormalities	Neck neoplasm	9.01e-18			531	234	297	ABAT(-3.48),ABCA12(+3.11),ABCA4(-4.87),ABCC4(-2.31),ABHD2(-1.63),ACAN(+4.12),ACTG2(+2.41),ADAMTSL1(+2.49),ADCY1(+1.98),ADHFE1(-2.42),AGBL2(-2.28),AHCYL2(-1.67),AHR(+1.69),AIFM3(-4.46),AK7(-2.87),AKT3(-1.83),ALCAM(+2.9),ALDOC(-3.55),ALK(+2.94),ALPK2(+3.45),ALX4(+3.86),ANGPTL4(-2.55),AOPEP(+1.75),APCDD1(+8.39),APLP1(-2.17),APOB(-6.51),AQP1(-2.17),ARAP2(+2.7),ARHGAP10(+1.82),ARHGEF28(+2.51),ARMC2(-1…
Embryonic Development,Hair and Skin Development and Function,Organ Development,Organismal Development,Tissue Development	Formation of skin	1.05e-17		1.91	65	58	7	ABCA12(+3.11),ALX4(+3.86),APCDD1(+8.39),AQP3(+3.61),BCL11B(+2.42),CD109(+2.45),CDH1(+3.62),DHCR24(+1.76),DSC1(+3.37),DSC2(+2.08),DSC3(+3.56),DSG1(+3.14),DSG3(+3.59),DSP(+3.09),EDN2(+2.49),EMP1(+2.14),EVPL(+2.24),FABP5(+3.83),FERMT1(+2.92),FLG(+12.19),FN1(+2.01),FST(+3.66),GRHL3(+6.69),IFT172(-1.93),INHBA(+4.13),ITGB4(+2.35),IVL(+5.23),JUP(+2.76),KLF5(+2.85),KRT13(+4.08),KRT14(+3.75),KRT15(+2.18),…
Cancer,Organismal Injury and Abnormalities	Neoplasia of cells	1.26e-17		0.49	323	164	159	ABAT(-3.48),ABCA12(+3.11),ABCA4(-4.87),ACAN(+4.12),ADAMTSL1(+2.49),ADCY1(+1.98),AHR(+1.69),AKT3(-1.83),ALCAM(+2.9),ALK(+2.94),ALPK2(+3.45),ANGPTL4(-2.55),ANOS1(+2.72),APOB(-6.51),AQP1(-2.17),ARAP2(+2.7),ARHGEF28(+2.51),ARMC3(-5.3),ARX(-3.38),ATP1B1(-2.25),ATP2B2(-4.95),AUTS2(+1.78),B3GAT1(-3.08),BAIAP3(-3.94),BCL11B(+2.42),BEX1(-2.81),BMPR1B(-3.0),BSCL2(-2.44),BST2(-3.93),C21orf62(-2.14),C2orf81(…
Cancer,Endocrine System Disorders,Organismal Injury and Abnormalities,Reproductive System Disease	Ovarian tumor	3.53e-17			163	80	83	ABAT(-3.48),ABCA12(+3.11),ABCA4(-4.87),ABCC4(-2.31),ABHD2(-1.63),ACAN(+4.12),ADCY1(+1.98),AK7(-2.87),AKR1C1/AKR1C2(+2.65),ALCAM(+2.9),ALPK2(+3.45),AOPEP(+1.75),APCDD1(+8.39),APOB(-6.51),ARHGEF28(+2.51),ATP8A1(+2.49),C4A/C4B(-2.6),C4orf47(-2.87),C6orf118(-3.3),CAPN6(+2.44),CCDC151(-3.3),CCDC33(-5.47),CCDC78(-2.27),CCN4(+2.95),CD109(+2.45),CD44(+1.81),CDH1(+3.62),CDH2(-2.52),CDH23(-4.67),CDO1(-3.38…
Cancer,Gastrointestinal Disease,Hepatic System Disease,Organismal Injury and Abnormalities	Liver cancer	4.2e-17		0.987	316	159	157	AADACL2(+2.74),ABAT(-3.48),ABCA12(+3.11),ABCA4(-4.87),ABCC4(-2.31),ACAN(+4.12),ACTG2(+2.41),ADAMTSL1(+2.49),ADCY1(+1.98),AHR(+1.69),AIFM3(-4.46),AKR1C1/AKR1C2(+2.65),ALCAM(+2.9),ALPK2(+3.45),AP1S2(-2.1),APOB(-6.51),AQP1(-2.17),ARAP2(+2.7),ARHGAP10(+1.82),ARHGEF28(+2.51),ARMC3(-5.3),ARNT2(-1.87),ASTN2(+3.17),ATP11C(-1.75),ATP1B1(-2.25),ATP2B2(-4.95),ATP8A1(+2.49),AUTS2(+1.78),B3GAT1(-3.08),BHMT(-4…
Cancer,Endocrine System Disorders,Organismal Injury and Abnormalities,Reproductive System Disease	Ovarian cancer	4.48e-17			160	79	81	ABAT(-3.48),ABCA12(+3.11),ABCA4(-4.87),ABCC4(-2.31),ABHD2(-1.63),ACAN(+4.12),ADCY1(+1.98),AK7(-2.87),AKR1C1/AKR1C2(+2.65),ALCAM(+2.9),ALPK2(+3.45),AOPEP(+1.75),APCDD1(+8.39),APOB(-6.51),ARHGEF28(+2.51),ATP8A1(+2.49),C4A/C4B(-2.6),C4orf47(-2.87),C6orf118(-3.3),CAPN6(+2.44),CCDC151(-3.3),CCDC33(-5.47),CCDC78(-2.27),CCN4(+2.95),CD109(+2.45),CD44(+1.81),CDH1(+3.62),CDH2(-2.52),CDH23(-4.67),CDO1(-3.38…
Cancer,Organismal Injury and Abnormalities	Cancer of cells	5.85e-17		0.532	314	159	155	ABAT(-3.48),ABCA12(+3.11),ABCA4(-4.87),ACAN(+4.12),ADAMTSL1(+2.49),ADCY1(+1.98),AHR(+1.69),AKT3(-1.83),ALCAM(+2.9),ALK(+2.94),ALPK2(+3.45),ANGPTL4(-2.55),ANOS1(+2.72),APOB(-6.51),AQP1(-2.17),ARAP2(+2.7),ARHGEF28(+2.51),ARMC3(-5.3),ARX(-3.38),ATP1B1(-2.25),ATP2B2(-4.95),AUTS2(+1.78),B3GAT1(-3.08),BAIAP3(-3.94),BCL11B(+2.42),BMPR1B(-3.0),BSCL2(-2.44),BST2(-3.93),C21orf62(-2.14),C2orf81(-1.99),C6orf…
Cancer,Gastrointestinal Disease,Organismal Injury and Abnormalities	Colorectal carcinoma	7.05e-17			315	149	166	ABCA12(+3.11),ABCA4(-4.87),ABCC4(-2.31),ABHD2(-1.63),ACAN(+4.12),AGBL2(-2.28),AHCYL2(-1.67),AKR1C1/AKR1C2(+2.65),AKT3(-1.83),ALDOA(-1.88),ALK(+2.94),ALPK2(+3.45),ALX4(+3.86),ANGPTL4(-2.55),AOPEP(+1.75),APLP1(-2.17),APOB(-6.51),AQP1(-2.17),ARAP2(+2.7),ARHGAP10(+1.82),ASTN2(+3.17),ATP11C(-1.75),ATP1B2(-4.79),ATP2B2(-4.95),ATP2B3(-2.73),ATP8A1(+2.49),AUTS2(+1.78),B3GAT1(-3.08),BCL11B(+2.42),BEX1(-2.…
Cancer,Organismal Injury and Abnormalities,Reproductive System Disease	Breast or ovarian carcinoma	8.17e-17			225	109	116	ABAT(-3.48),ABCA12(+3.11),ABCA4(-4.87),ABCC4(-2.31),ABHD2(-1.63),ACAN(+4.12),ADCY1(+1.98),AK7(-2.87),AKR1C1/AKR1C2(+2.65),AKT3(-1.83),ALK(+2.94),ALPK2(+3.45),AOPEP(+1.75),APCDD1(+8.39),APOB(-6.51),AQP1(-2.17),ARHGEF28(+2.51),ARMC3(-5.3),ASTN2(+3.17),ATP8A1(+2.49),BCL11B(+2.42),BEX1(-2.81),BSCL2(-2.44),C1QTNF5(-1.98),C4A/C4B(-2.6),C4orf47(-2.87),C6orf118(-3.3),CALD1(+1.93),CAPN6(+2.44),CCDC151(-3.…
Cancer,Endocrine System Disorders,Gastrointestinal Disease,Organismal Injury and Abnormalities	Pancreatic cancer	1.02e-16			195	94	101	ABCA12(+3.11),ABCC4(-2.31),ACAN(+4.12),ADAMTSL1(+2.49),ADCY1(+1.98),AGBL2(-2.28),AHR(+1.69),AKR1C1/AKR1C2(+2.65),ALDOA(-1.88),ALK(+2.94),ALPK2(+3.45),ARMC2(-1.95),ATP11C(-1.75),ATP2B2(-4.95),ATP8A1(+2.49),BAIAP3(-3.94),BEX1(-2.81),BMPR1B(-3.0),BNIP3(-2.47),C6orf118(-3.3),CALD1(+1.93),CAPN6(+2.44),CCDC171(-2.11),CCN4(+2.95),CD109(+2.45),CD44(+1.81),CDH1(+3.62),CDH12(-4.28),CDH2(-2.52),CDH23(-4.67)…
Cancer,Gastrointestinal Disease,Hepatic System Disease,Organismal Injury and Abnormalities	Hepatobiliary system cancer	1.27e-16		0.987	327	165	162	AADACL2(+2.74),ABAT(-3.48),ABCA12(+3.11),ABCA4(-4.87),ABCC4(-2.31),ACAN(+4.12),ACTG2(+2.41),ADAMTSL1(+2.49),ADCY1(+1.98),AGBL2(-2.28),AHR(+1.69),AIFM3(-4.46),AKR1C1/AKR1C2(+2.65),ALCAM(+2.9),ALPK2(+3.45),AP1S2(-2.1),APOB(-6.51),AQP1(-2.17),ARAP2(+2.7),ARHGAP10(+1.82),ARHGEF28(+2.51),ARMC3(-5.3),ARNT2(-1.87),ASTN2(+3.17),ATP11C(-1.75),ATP1B1(-2.25),ATP2B2(-4.95),ATP8A1(+2.49),AUTS2(+1.78),B3GAT1(-…
Cancer,Gastrointestinal Disease,Organismal Injury and Abnormalities	Colorectal adenocarcinoma	1.53e-16			308	144	164	ABCA12(+3.11),ABCA4(-4.87),ABCC4(-2.31),ABHD2(-1.63),ACAN(+4.12),AGBL2(-2.28),AHCYL2(-1.67),AKR1C1/AKR1C2(+2.65),AKT3(-1.83),ALDOA(-1.88),ALK(+2.94),ALPK2(+3.45),ALX4(+3.86),ANGPTL4(-2.55),AOPEP(+1.75),APLP1(-2.17),APOB(-6.51),AQP1(-2.17),ARAP2(+2.7),ARHGAP10(+1.82),ASTN2(+3.17),ATP11C(-1.75),ATP1B2(-4.79),ATP2B2(-4.95),ATP2B3(-2.73),ATP8A1(+2.49),AUTS2(+1.78),B3GAT1(-3.08),BCL11B(+2.42),BEX1(-2.…
Embryonic Development,Organ Development,Organismal Development,Tissue Development	Development of sensory organ	1.61e-16		0.851	75	36	39	ABCA4(-4.87),ADCY1(+1.98),ADGRV1(-2.63),ANGPTL4(-2.55),AP1S2(-2.1),APOB(-6.51),AQP1(-2.17),ATP1B2(-4.79),ATP2B2(-4.95),BMPR1B(-3.0),C1QTNF5(-1.98),CDH23(-4.67),CEBPA(+6.85),COL11A1(+1.95),CP(-7.24),CRYGS(-3.68),CSPG4(+2.34),CYP1B1(-3.5),DIO2(+5.64),DKK2(-2.75),DSC1(+3.37),EBF1(+2.77),EFNA1(+2.12),ELK3(+1.92),EPHB1(+3.06),EYA4(+2.24),FREM2(+1.98),FST(+3.66),FZD3(-1.8),GATA3(+5.26),GJB6(+3.66),GJD2…
Cellular Development,Tissue Development	Differentiation of epithelial cells	4.12e-16		1.248	51	37	14	ABCA12(+3.11),AKR1C1/AKR1C2(+2.65),AQP3(+3.61),CD109(+2.45),CDH1(+3.62),CDH2(-2.52),CEBPA(+6.85),COL4A1(+2.0),DSC1(+3.37),DSG1(+3.14),DSP(+3.09),EDN2(+2.49),EDN3(+3.04),EVPL(+2.24),FABP5(+3.83),FLG(+12.19),FN1(+2.01),FZD1(+2.12),GATA6(-2.52),GRHL3(+6.69),HSF4(-3.35),IVL(+5.23),JAG1(+3.13),KLF5(+2.85),KRT14(+3.75),KRT16(+5.08),KRT4(+2.22),KRT8(+1.71),LMX1A(-1.95),MAP3K5(+2.85),MITF(-4.32),MVK(+2.1…
Cancer,Endocrine System Disorders,Gastrointestinal Disease,Organismal Injury and Abnormalities	Pancreatic carcinoma	4.58e-16			185	89	96	ABCA12(+3.11),ABCC4(-2.31),ACAN(+4.12),ADAMTSL1(+2.49),ADCY1(+1.98),AGBL2(-2.28),AHR(+1.69),AKR1C1/AKR1C2(+2.65),ALDOA(-1.88),ALK(+2.94),ALPK2(+3.45),ARMC2(-1.95),ATP11C(-1.75),ATP2B2(-4.95),ATP8A1(+2.49),BAIAP3(-3.94),BEX1(-2.81),BMPR1B(-3.0),BNIP3(-2.47),C6orf118(-3.3),CALD1(+1.93),CAPN6(+2.44),CCDC171(-2.11),CCN4(+2.95),CD109(+2.45),CD44(+1.81),CDH12(-4.28),CDH2(-2.52),CDH23(-4.67),CDK6(+1.89)…
Cancer,Organismal Injury and Abnormalities	Ductal carcinoma	4.95e-16			211	104	107	ABAT(-3.48),ABCA12(+3.11),ABCC4(-2.31),ACAN(+4.12),ADAMTSL1(+2.49),ADCY1(+1.98),AGBL2(-2.28),AKT3(-1.83),ALDOA(-1.88),ALK(+2.94),ALPK2(+3.45),ARMC2(-1.95),ATP11C(-1.75),ATP2B2(-4.95),ATP8A1(+2.49),BAIAP3(-3.94),BEX1(-2.81),BMPR1B(-3.0),BNIP3(-2.47),C2orf81(-1.99),C6orf118(-3.3),CALD1(+1.93),CAPN6(+2.44),CCDC171(-2.11),CCDC180(-1.98),CCN4(+2.95),CD109(+2.45),CD44(+1.81),CDH1(+3.62),CDH12(-4.28),CD…
Cancer,Organismal Injury and Abnormalities	Malignant neoplasm of aerodigestive tract	5.25e-16			184	103	81	ABCA12(+3.11),ABCA4(-4.87),ABCC4(-2.31),ADAMTSL1(+2.49),ADCY1(+1.98),AKT3(-1.83),ALK(+2.94),ARX(-3.38),ASTN2(+3.17),AUTS2(+1.78),BHMT(-4.82),BMPR1B(-3.0),C2orf81(-1.99),C6orf118(-3.3),CALB1(-2.32),CCDC171(-2.11),CCDC33(-5.47),CD44(+1.81),CDH13(+3.56),CDH2(-2.52),CDH23(-4.67),CDK6(+1.89),CFAP47(-3.88),CHGA(+7.33),CHN1(-2.07),CLU(-2.54),COL11A1(+1.95),COL4A1(+2.0),COL4A2(+1.69),CORIN(+4.86),CPT1C(-…
Cancer,Gastrointestinal Disease,Organismal Injury and Abnormalities	Colon carcinoma	5.42e-16			301	140	161	ABCA12(+3.11),ABCA4(-4.87),ABCC4(-2.31),ABHD2(-1.63),ACAN(+4.12),AGBL2(-2.28),AHCYL2(-1.67),AKT3(-1.83),ALDOA(-1.88),ALK(+2.94),ALPK2(+3.45),ALX4(+3.86),ANGPTL4(-2.55),AOPEP(+1.75),APLP1(-2.17),APOB(-6.51),AQP1(-2.17),ARAP2(+2.7),ARHGAP10(+1.82),ASTN2(+3.17),ATP11C(-1.75),ATP1B2(-4.79),ATP2B2(-4.95),ATP2B3(-2.73),AUTS2(+1.78),B3GAT1(-3.08),BCL11B(+2.42),BEX1(-2.81),C11orf88(-3.84),C1QTNF5(-1.98),…
Cancer,Gastrointestinal Disease,Organismal Injury and Abnormalities	Colon cancer	8.13e-16			311	145	166	ABCA12(+3.11),ABCA4(-4.87),ABCC4(-2.31),ABHD2(-1.63),ACAN(+4.12),AGBL2(-2.28),AHCYL2(-1.67),AKT3(-1.83),ALDOA(-1.88),ALK(+2.94),ALPK2(+3.45),ALX4(+3.86),ANGPTL4(-2.55),AOPEP(+1.75),APLP1(-2.17),APOB(-6.51),AQP1(-2.17),AQP3(+3.61),ARAP2(+2.7),ARHGAP10(+1.82),ASTN2(+3.17),ATP11C(-1.75),ATP1B2(-4.79),ATP2B2(-4.95),ATP2B3(-2.73),AUTS2(+1.78),B3GAT1(-3.08),BCL11B(+2.42),BEX1(-2.81),BST2(-3.93),C11orf8…
Cancer,Gastrointestinal Disease,Organismal Injury and Abnormalities	Pancreatobiliary tumor	1.15e-15		0.651	233	115	118	ABCA12(+3.11),ABCC4(-2.31),ACAN(+4.12),ADAMTSL1(+2.49),ADCY1(+1.98),AGBL2(-2.28),AHR(+1.69),AKR1C1/AKR1C2(+2.65),ALDOA(-1.88),ALK(+2.94),ALPK2(+3.45),APOB(-6.51),ARMC2(-1.95),ATP11C(-1.75),ATP2B2(-4.95),ATP8A1(+2.49),BAIAP3(-3.94),BEX1(-2.81),BMPR1B(-3.0),BNIP3(-2.47),C2orf81(-1.99),C6orf118(-3.3),CALD1(+1.93),CAPN6(+2.44),CCDC171(-2.11),CCN4(+2.95),CD109(+2.45),CD44(+1.81),CDH1(+3.62),CDH12(-4.2…
Cancer,Organismal Injury and Abnormalities	Serous adenocarcinoma	1.22e-15			99	47	52	ABHD2(-1.63),ACAN(+4.12),ACTG2(+2.41),ADCY1(+1.98),ALPK2(+3.45),APCDD1(+8.39),AQP1(-2.17),ATP1B1(-2.25),C4A/C4B(-2.6),C4orf47(-2.87),CCDC151(-3.3),CDH1(+3.62),CDH13(+3.56),CDH23(-4.67),CFB(-1.85),CLDN5(-5.97),CLU(-2.54),COL11A1(+1.95),CORIN(+4.86),CP(-7.24),CRABP1(-5.55),CSPG4(+2.34),DNAH11(-2.8),DNAH2(-3.44),DNAH3(-2.69),DNAH7(-3.09),DTNA(-3.29),EFNA1(+2.12),EPCAM(+2.1),ERBB3(+2.2),F2RL2(+2.72),…
Cancer,Gastrointestinal Disease,Organismal Injury and Abnormalities	Colon adenocarcinoma	1.5e-15			296	136	160	ABCA12(+3.11),ABCA4(-4.87),ABCC4(-2.31),ABHD2(-1.63),ACAN(+4.12),AGBL2(-2.28),AHCYL2(-1.67),AKT3(-1.83),ALDOA(-1.88),ALK(+2.94),ALPK2(+3.45),ALX4(+3.86),ANGPTL4(-2.55),AOPEP(+1.75),APLP1(-2.17),APOB(-6.51),AQP1(-2.17),ARAP2(+2.7),ARHGAP10(+1.82),ASTN2(+3.17),ATP11C(-1.75),ATP1B2(-4.79),ATP2B2(-4.95),ATP2B3(-2.73),AUTS2(+1.78),B3GAT1(-3.08),BCL11B(+2.42),BEX1(-2.81),C11orf88(-3.84),C1QTNF5(-1.98),…
Cancer,Organismal Injury and Abnormalities,Respiratory Disease	Respiratory system tumor	2.95e-15		-1.107	216	111	105	ABCA12(+3.11),ABCC4(-2.31),ADCY1(+1.98),AHR(+1.69),AKT3(-1.83),ALCAM(+2.9),ALDOA(-1.88),ALDOC(-3.55),ALK(+2.94),ALPK2(+3.45),ANGPTL4(-2.55),APOB(-6.51),ARAP2(+2.7),ATP1B1(-2.25),ATP2B2(-4.95),B3GAT1(-3.08),C4orf47(-2.87),C5orf49(-2.26),C9orf24(-2.95),CALB1(-2.32),CALD1(+1.93),CCDC171(-2.11),CCDC3(+2.91),CD44(+1.81),CDH1(+3.62),CDH12(-4.28),CDH13(+3.56),CDH23(-4.67),CDK6(+1.89),CEBPA(+6.85),CEP126…
Cellular Movement	Migration of cells	3.99e-15		1.141	183	109	74	ABCC4(-2.31),ABHD2(-1.63),ACAN(+4.12),ADAMTS9-AS2(-2.6),AHR(+1.69),AKT3(-1.83),ALCAM(+2.9),ALDOA(-1.88),ALK(+2.94),ANGPTL4(-2.55),APOB(-6.51),AQP1(-2.17),AQP3(+3.61),ARHGEF28(+2.51),ARX(-3.38),ATP1B1(-2.25),ATP1B2(-4.79),ATP8A1(+2.49),AUTS2(+1.78),B3GAT1(-3.08),BCL11B(+2.42),BHLHE41(-2.66),BST2(-3.93),C4A/C4B(-2.6),CALD1(+1.93),CAPG(+2.77),CCN4(+2.95),CD44(+1.81),CDH1(+3.62),CDH13(+3.56),CDH2(-2.…
Organismal Injury and Abnormalities,Reproductive System Disease	Abnormality of endometrium	5.33e-15			232	118	114	AADACL2(+2.74),ABCA12(+3.11),ABCA4(-4.87),ACTG2(+2.41),ADAMTSL1(+2.49),ADCY1(+1.98),AK7(-2.87),AKR1C1/AKR1C2(+2.65),AKT3(-1.83),ALK(+2.94),ALPK2(+3.45),AP1S2(-2.1),APOB(-6.51),AQP1(-2.17),ARAP2(+2.7),ARHGEF28(+2.51),ARMC3(-5.3),ASTN2(+3.17),ATP11C(-1.75),ATP1B2(-4.79),BAIAP3(-3.94),BMPR1B(-3.0),CAPN6(+2.44),CCDC114(-3.6),CCDC171(-2.11),CCN4(+2.95),CD109(+2.45),CD44(+1.81),CDH1(+3.62),CDH12(-4.28)…
Cancer,Endocrine System Disorders,Organismal Injury and Abnormalities,Reproductive System Disease	Development of gonadal tumor	5.79e-15			138	64	74	ABCA12(+3.11),ABCA4(-4.87),ABCC4(-2.31),ABHD2(-1.63),ACAN(+4.12),ADCY1(+1.98),AK7(-2.87),AKR1C1/AKR1C2(+2.65),ALPK2(+3.45),AOPEP(+1.75),APCDD1(+8.39),APOB(-6.51),ARHGEF28(+2.51),ATP8A1(+2.49),BMPR1B(-3.0),C4A/C4B(-2.6),C4orf47(-2.87),C6orf118(-3.3),CAPN6(+2.44),CCDC151(-3.3),CCDC33(-5.47),CCDC78(-2.27),CCN4(+2.95),CD109(+2.45),CD44(+1.81),CDH1(+3.62),CDH2(-2.52),CDH23(-4.67),CDO1(-3.38),CEP126(-1…
Cancer,Endocrine System Disorders,Gastrointestinal Disease,Organismal Injury and Abnormalities	Pancreatic tumor	7.15e-15		0.651	210	102	108	ABCA12(+3.11),ABCC4(-2.31),ACAN(+4.12),ADAMTSL1(+2.49),ADCY1(+1.98),AGBL2(-2.28),AHR(+1.69),AKR1C1/AKR1C2(+2.65),ALDOA(-1.88),ALK(+2.94),ALPK2(+3.45),APOB(-6.51),ARMC2(-1.95),ATP11C(-1.75),ATP2B2(-4.95),ATP8A1(+2.49),BAIAP3(-3.94),BEX1(-2.81),BMPR1B(-3.0),BNIP3(-2.47),C6orf118(-3.3),CALD1(+1.93),CAPN6(+2.44),CCDC171(-2.11),CCN4(+2.95),CD109(+2.45),CD44(+1.81),CDH1(+3.62),CDH12(-4.28),CDH2(-2.52),…
Organismal Injury and Abnormalities,Reproductive System Disease	Abnormal growth in endometrium	8.48e-15			231	118	113	AADACL2(+2.74),ABCA12(+3.11),ABCA4(-4.87),ACTG2(+2.41),ADAMTSL1(+2.49),ADCY1(+1.98),AK7(-2.87),AKR1C1/AKR1C2(+2.65),AKT3(-1.83),ALK(+2.94),ALPK2(+3.45),AP1S2(-2.1),APOB(-6.51),AQP1(-2.17),ARAP2(+2.7),ARHGEF28(+2.51),ARMC3(-5.3),ASTN2(+3.17),ATP11C(-1.75),ATP1B2(-4.79),BAIAP3(-3.94),CAPN6(+2.44),CCDC114(-3.6),CCDC171(-2.11),CCN4(+2.95),CD109(+2.45),CD44(+1.81),CDH1(+3.62),CDH12(-4.28),CDH13(+3.56)…
Cancer,Organismal Injury and Abnormalities,Reproductive System Disease	Malignant neoplasm of male genital organ	8.52e-15			267	132	135	ABCA12(+3.11),ABCA4(-4.87),ABCC4(-2.31),ACAN(+4.12),ADCY1(+1.98),AK7(-2.87),AKT3(-1.83),ALK(+2.94),ALPK2(+3.45),APOB(-6.51),ARAP2(+2.7),ARHGAP10(+1.82),ASTN2(+3.17),ATP11C(-1.75),ATP2B2(-4.95),BAIAP3(-3.94),BCL11B(+2.42),BMPR1B(-3.0),BSCL2(-2.44),C1QTNF5(-1.98),C4A/C4B(-2.6),CALD1(+1.93),CAPN6(+2.44),CCDC113(-2.23),CCDC114(-3.6),CCDC171(-2.11),CCDC3(+2.91),CCDC33(-5.47),CCDC74A(-1.9),CD44(+1.81),…
Cancer,Organismal Injury and Abnormalities	Upper aerodigestive tract carcinoma	1.02e-14			177	99	78	ABCA12(+3.11),ABCA4(-4.87),ABCC4(-2.31),ADAMTSL1(+2.49),ADCY1(+1.98),AKT3(-1.83),ALK(+2.94),ARX(-3.38),ASTN2(+3.17),AUTS2(+1.78),BHMT(-4.82),BMPR1B(-3.0),C2orf81(-1.99),C6orf118(-3.3),CALB1(-2.32),CCDC171(-2.11),CCDC33(-5.47),CD44(+1.81),CDH13(+3.56),CDH2(-2.52),CDH23(-4.67),CDK6(+1.89),CFAP47(-3.88),CHGA(+7.33),CHN1(-2.07),CLU(-2.54),COL11A1(+1.95),COL4A1(+2.0),COL4A2(+1.69),CORIN(+4.86),CPT1C(-…
Cancer,Endocrine System Disorders,Organismal Injury and Abnormalities,Reproductive System Disease	Development of ovarian tumor	1.03e-14			137	64	73	ABCA12(+3.11),ABCA4(-4.87),ABCC4(-2.31),ABHD2(-1.63),ACAN(+4.12),ADCY1(+1.98),AK7(-2.87),AKR1C1/AKR1C2(+2.65),ALPK2(+3.45),AOPEP(+1.75),APCDD1(+8.39),APOB(-6.51),ARHGEF28(+2.51),ATP8A1(+2.49),C4A/C4B(-2.6),C4orf47(-2.87),C6orf118(-3.3),CAPN6(+2.44),CCDC151(-3.3),CCDC33(-5.47),CCDC78(-2.27),CCN4(+2.95),CD109(+2.45),CD44(+1.81),CDH1(+3.62),CDH2(-2.52),CDH23(-4.67),CDO1(-3.38),CEP126(-1.71),CFAP47(-…
Cancer,Gastrointestinal Disease,Organismal Injury and Abnormalities	Gastroesophageal cancer	1.09e-14			162	86	76	ABCA12(+3.11),ABCA4(-4.87),ABCC4(-2.31),ADHFE1(-2.42),ALCAM(+2.9),ALK(+2.94),ALX4(+3.86),APOB(-6.51),ARMC2(-1.95),ASTN2(+3.17),ATP2B2(-4.95),ATP8A1(+2.49),AUTS2(+1.78),BHMT(-4.82),C11orf88(-3.84),C2orf81(-1.99),C6orf118(-3.3),C7orf57(-2.54),CALD1(+1.93),CCDC171(-2.11),CCDC33(-5.47),CCN4(+2.95),CD109(+2.45),CD44(+1.81),CDH1(+3.62),CDH12(-4.28),CDH2(-2.52),CDH23(-4.67),CEBPA(+6.85),CFAP206(-2.7),CH…
Cancer,Organismal Injury and Abnormalities,Reproductive System Disease	Male genital neoplasm	1.29e-14			268	133	135	ABCA12(+3.11),ABCA4(-4.87),ABCC4(-2.31),ACAN(+4.12),ADCY1(+1.98),AK7(-2.87),AKT3(-1.83),ALK(+2.94),ALPK2(+3.45),APOB(-6.51),ARAP2(+2.7),ARHGAP10(+1.82),ASTN2(+3.17),ATP11C(-1.75),ATP2B2(-4.95),BAIAP3(-3.94),BCL11B(+2.42),BMPR1B(-3.0),BSCL2(-2.44),C1QTNF5(-1.98),C4A/C4B(-2.6),CALD1(+1.93),CAPN6(+2.44),CCDC113(-2.23),CCDC114(-3.6),CCDC171(-2.11),CCDC3(+2.91),CCDC33(-5.47),CCDC74A(-1.9),CD44(+1.81),…
Cancer,Organismal Injury and Abnormalities,Reproductive System Disease	Prostate cancer	1.32e-14			264	129	135	ABCA12(+3.11),ABCA4(-4.87),ABCC4(-2.31),ACAN(+4.12),ADCY1(+1.98),AK7(-2.87),AKT3(-1.83),ALK(+2.94),ALPK2(+3.45),APOB(-6.51),ARAP2(+2.7),ARHGAP10(+1.82),ASTN2(+3.17),ATP11C(-1.75),ATP2B2(-4.95),BAIAP3(-3.94),BCL11B(+2.42),BMPR1B(-3.0),BSCL2(-2.44),C1QTNF5(-1.98),C4A/C4B(-2.6),CALD1(+1.93),CAPN6(+2.44),CCDC113(-2.23),CCDC114(-3.6),CCDC171(-2.11),CCDC3(+2.91),CCDC33(-5.47),CCDC74A(-1.9),CD44(+1.81),…
Cancer,Organismal Injury and Abnormalities,Reproductive System Disease	Prostatic tumor	1.44e-14			265	130	135	ABCA12(+3.11),ABCA4(-4.87),ABCC4(-2.31),ACAN(+4.12),ADCY1(+1.98),AK7(-2.87),AKT3(-1.83),ALK(+2.94),ALPK2(+3.45),APOB(-6.51),ARAP2(+2.7),ARHGAP10(+1.82),ASTN2(+3.17),ATP11C(-1.75),ATP2B2(-4.95),BAIAP3(-3.94),BCL11B(+2.42),BMPR1B(-3.0),BSCL2(-2.44),C1QTNF5(-1.98),C4A/C4B(-2.6),CALD1(+1.93),CAPN6(+2.44),CCDC113(-2.23),CCDC114(-3.6),CCDC171(-2.11),CCDC3(+2.91),CCDC33(-5.47),CCDC74A(-1.9),CD44(+1.81),…
Cancer,Organismal Injury and Abnormalities	Malignant neoplasm of retroperitoneum	1.48e-14			231	115	116	ABCA12(+3.11),ABCC4(-2.31),ACAN(+4.12),ADAMTSL1(+2.49),ADCY1(+1.98),AGBL2(-2.28),AHR(+1.69),AKR1C1/AKR1C2(+2.65),ALDOA(-1.88),ALK(+2.94),ALPK2(+3.45),ARAP2(+2.7),ARMC2(-1.95),ARX(-3.38),ATP11C(-1.75),ATP2B2(-4.95),ATP8A1(+2.49),BAIAP3(-3.94),BEX1(-2.81),BMPR1B(-3.0),BNIP3(-2.47),BSCL2(-2.44),C6orf118(-3.3),CALB1(-2.32),CALD1(+1.93),CAPN6(+2.44),CCDC171(-2.11),CCN4(+2.95),CD109(+2.45),CD44(+1.81),…
Cancer,Endocrine System Disorders,Organismal Injury and Abnormalities,Reproductive System Disease	Ovarian adenocarcinoma	1.88e-14			136	64	72	ABCA12(+3.11),ABCA4(-4.87),ABCC4(-2.31),ABHD2(-1.63),ACAN(+4.12),ADCY1(+1.98),AK7(-2.87),AKR1C1/AKR1C2(+2.65),ALPK2(+3.45),AOPEP(+1.75),APCDD1(+8.39),APOB(-6.51),ARHGEF28(+2.51),ATP8A1(+2.49),C4A/C4B(-2.6),C4orf47(-2.87),C6orf118(-3.3),CAPN6(+2.44),CCDC151(-3.3),CCDC33(-5.47),CCDC78(-2.27),CCN4(+2.95),CD109(+2.45),CD44(+1.81),CDH1(+3.62),CDH2(-2.52),CDH23(-4.67),CDO1(-3.38),CEP126(-1.71),CFAP47(-…
Cancer,Organismal Injury and Abnormalities,Reproductive System Disease	Uterine tumor	1.92e-14			249	127	122	AADACL2(+2.74),ABAT(-3.48),ABCA12(+3.11),ABCA4(-4.87),ACTG2(+2.41),ADAMTSL1(+2.49),ADCY1(+1.98),AHR(+1.69),AK7(-2.87),AKR1C1/AKR1C2(+2.65),AKT3(-1.83),ALDOA(-1.88),ALK(+2.94),ALPK2(+3.45),AP1S2(-2.1),APOB(-6.51),AQP1(-2.17),ARAP2(+2.7),ARHGEF28(+2.51),ARMC3(-5.3),ASTN2(+3.17),ATP11C(-1.75),ATP1B2(-4.79),BAIAP3(-3.94),CAPN6(+2.44),CCDC114(-3.6),CCDC171(-2.11),CCN4(+2.95),CD109(+2.45),CD44(+1.81),C…
Cancer,Endocrine System Disorders,Gastrointestinal Disease,Organismal Injury and Abnormalities	Pancreatic adenocarcinoma	2.1e-14			173	82	91	ABCA12(+3.11),ABCC4(-2.31),ACAN(+4.12),ADAMTSL1(+2.49),ADCY1(+1.98),AGBL2(-2.28),ALDOA(-1.88),ALK(+2.94),ALPK2(+3.45),ARMC2(-1.95),ATP11C(-1.75),ATP2B2(-4.95),ATP8A1(+2.49),BAIAP3(-3.94),BEX1(-2.81),BMPR1B(-3.0),BNIP3(-2.47),C6orf118(-3.3),CALD1(+1.93),CAPN6(+2.44),CCDC171(-2.11),CCN4(+2.95),CD109(+2.45),CD44(+1.81),CDH12(-4.28),CDH2(-2.52),CDH23(-4.67),CDK6(+1.89),CDR1(-2.02),CFAP47(-3.88),CFAP6…
Cancer,Organismal Injury and Abnormalities,Reproductive System Disease	Endometrial cancer	2.36e-14			228	115	113	AADACL2(+2.74),ABCA12(+3.11),ABCA4(-4.87),ACTG2(+2.41),ADAMTSL1(+2.49),ADCY1(+1.98),AK7(-2.87),AKR1C1/AKR1C2(+2.65),AKT3(-1.83),ALK(+2.94),ALPK2(+3.45),AP1S2(-2.1),APOB(-6.51),AQP1(-2.17),ARAP2(+2.7),ARHGEF28(+2.51),ARMC3(-5.3),ASTN2(+3.17),ATP11C(-1.75),ATP1B2(-4.79),BAIAP3(-3.94),CAPN6(+2.44),CCDC114(-3.6),CCDC171(-2.11),CCN4(+2.95),CD109(+2.45),CD44(+1.81),CDH1(+3.62),CDH12(-4.28),CDH13(+3.56)…
Cancer,Endocrine System Disorders,Organismal Injury and Abnormalities,Reproductive System Disease	Ovarian carcinoma	2.63e-14			141	67	74	ABCA12(+3.11),ABCA4(-4.87),ABCC4(-2.31),ABHD2(-1.63),ACAN(+4.12),ADCY1(+1.98),AK7(-2.87),AKR1C1/AKR1C2(+2.65),ALPK2(+3.45),AOPEP(+1.75),APCDD1(+8.39),APOB(-6.51),ARHGEF28(+2.51),ATP8A1(+2.49),C4A/C4B(-2.6),C4orf47(-2.87),C6orf118(-3.3),CAPN6(+2.44),CCDC151(-3.3),CCDC33(-5.47),CCDC78(-2.27),CCN4(+2.95),CD109(+2.45),CD44(+1.81),CDH1(+3.62),CDH2(-2.52),CDH23(-4.67),CDO1(-3.38),CEP126(-1.71),CFAP47(-…
Cancer,Endocrine System Disorders,Gastrointestinal Disease,Organismal Injury and Abnormalities	Pancreatic ductal adenocarcinoma	2.7e-14			170	80	90	ABCA12(+3.11),ABCC4(-2.31),ACAN(+4.12),ADAMTSL1(+2.49),ADCY1(+1.98),AGBL2(-2.28),ALDOA(-1.88),ALK(+2.94),ALPK2(+3.45),ARMC2(-1.95),ATP11C(-1.75),ATP2B2(-4.95),ATP8A1(+2.49),BAIAP3(-3.94),BEX1(-2.81),BMPR1B(-3.0),BNIP3(-2.47),C6orf118(-3.3),CALD1(+1.93),CAPN6(+2.44),CCDC171(-2.11),CCN4(+2.95),CD109(+2.45),CD44(+1.81),CDH12(-4.28),CDH2(-2.52),CDH23(-4.67),CDK6(+1.89),CDR1(-2.02),CFAP47(-3.88),CFAP6…
Developmental Disorder,Organismal Injury and Abnormalities	Ectodermal dysplasia	3.62e-14			18	17	1	CD44(+1.81),CDH1(+3.62),COL11A1(+1.95),DSP(+3.09),GJB6(+3.66),KREMEN1(+1.68),KRT14(+3.75),KRT16(+5.08),KRT17(+4.88),KRT6A(+6.97),KRT6B(+8.09),LAMA3(+2.55),NECTIN4(+2.62),PKP1(+2.59),POSTN(+2.34),SPAG17(-4.02),TP63(+2.23),TWIST2(+1.89)
Cancer,Organismal Injury and Abnormalities,Reproductive System Disease	Uterine cancer	4e-14			240	122	118	AADACL2(+2.74),ABAT(-3.48),ABCA12(+3.11),ABCA4(-4.87),ACTG2(+2.41),ADAMTSL1(+2.49),ADCY1(+1.98),AK7(-2.87),AKR1C1/AKR1C2(+2.65),AKT3(-1.83),ALK(+2.94),ALPK2(+3.45),AP1S2(-2.1),APOB(-6.51),AQP1(-2.17),ARAP2(+2.7),ARHGEF28(+2.51),ARMC3(-5.3),ASTN2(+3.17),ATP11C(-1.75),ATP1B2(-4.79),BAIAP3(-3.94),CAPN6(+2.44),CCDC114(-3.6),CCDC171(-2.11),CCN4(+2.95),CD109(+2.45),CD44(+1.81),CDH1(+3.62),CDH12(-4.28),…
Cancer,Gastrointestinal Disease,Hepatic System Disease,Organismal Injury and Abnormalities	Liver tumor	5.16e-14		0.69	343	175	168	AADACL2(+2.74),ABAT(-3.48),ABCA12(+3.11),ABCA4(-4.87),ABCC4(-2.31),ACAN(+4.12),ACTG2(+2.41),ADAMTSL1(+2.49),ADCY1(+1.98),AHR(+1.69),AIFM3(-4.46),AKR1C1/AKR1C2(+2.65),ALCAM(+2.9),ALPK2(+3.45),AP1S2(-2.1),APCDD1(+8.39),APLP1(-2.17),APOB(-6.51),AQP1(-2.17),ARAP2(+2.7),ARHGAP10(+1.82),ARHGEF28(+2.51),ARMC3(-5.3),ARNT2(-1.87),ASTN2(+3.17),ATP11C(-1.75),ATP1B1(-2.25),ATP2B2(-4.95),ATP8A1(+2.49),AUTS2(+…
Cancer,Gastrointestinal Disease,Organismal Injury and Abnormalities	Gastro-esophageal carcinoma	1.5e-13			150	82	68	ABCA12(+3.11),ABCA4(-4.87),ABCC4(-2.31),ADHFE1(-2.42),ALCAM(+2.9),ALK(+2.94),ALX4(+3.86),APOB(-6.51),ARMC2(-1.95),ASTN2(+3.17),ATP2B2(-4.95),ATP8A1(+2.49),AUTS2(+1.78),BHMT(-4.82),C11orf88(-3.84),C2orf81(-1.99),C6orf118(-3.3),C7orf57(-2.54),CALD1(+1.93),CCDC171(-2.11),CCDC33(-5.47),CCN4(+2.95),CD109(+2.45),CD44(+1.81),CDH1(+3.62),CDH12(-4.28),CDH2(-2.52),CDH23(-4.67),CFAP206(-2.7),CHRM3(+2.84),CL…
Cancer,Organismal Injury and Abnormalities	Extraadrenal retroperitoneal tumor	2.53e-13		0.294	245	123	122	ABCA12(+3.11),ABCC4(-2.31),ACAN(+4.12),ADAMTSL1(+2.49),ADCY1(+1.98),AGBL2(-2.28),AHR(+1.69),AKR1C1/AKR1C2(+2.65),ALDOA(-1.88),ALK(+2.94),ALPK2(+3.45),APOB(-6.51),ARAP2(+2.7),ARMC2(-1.95),ARX(-3.38),ATP11C(-1.75),ATP2B2(-4.95),ATP8A1(+2.49),BAIAP3(-3.94),BEX1(-2.81),BMPR1B(-3.0),BNIP3(-2.47),BSCL2(-2.44),C6orf118(-3.3),CALB1(-2.32),CALD1(+1.93),CAPN6(+2.44),CCDC171(-2.11),CCN4(+2.95),CD109(+2.45),…
Gastrointestinal Disease,Hepatic System Disease,Organismal Injury and Abnormalities	Liver lesion	2.81e-13		0.78	350	178	172	AADACL2(+2.74),ABAT(-3.48),ABCA12(+3.11),ABCA4(-4.87),ABCC4(-2.31),ACAN(+4.12),ACTG2(+2.41),ADAMTSL1(+2.49),ADCY1(+1.98),AHR(+1.69),AIFM3(-4.46),AKR1C1/AKR1C2(+2.65),ALCAM(+2.9),ALPK2(+3.45),AP1S2(-2.1),APCDD1(+8.39),APLP1(-2.17),APOB(-6.51),AQP1(-2.17),ARAP2(+2.7),ARHGAP10(+1.82),ARHGEF28(+2.51),ARMC3(-5.3),ARNT2(-1.87),ASTN2(+3.17),ATP11C(-1.75),ATP1B1(-2.25),ATP2B2(-4.95),ATP8A1(+2.49),AUTS2(+…
Gastrointestinal Disease,Organismal Injury and Abnormalities	Oral lesion	3.89e-13			110	65	45	ABCA12(+3.11),ADAMTSL1(+2.49),AKT3(-1.83),ALK(+2.94),ARX(-3.38),AUTS2(+1.78),BMPR1B(-3.0),C6orf118(-3.3),CCDC171(-2.11),CD44(+1.81),CDH13(+3.56),CDH2(-2.52),CFAP47(-3.88),CHN1(-2.07),COL11A1(+1.95),COL4A1(+2.0),COL4A2(+1.69),CORIN(+4.86),CTSC(+2.14),CYP27A1(-2.13),DCN(+2.08),DNAH9(-3.74),DSG3(+3.59),DSP(+3.09),DYSF(+3.73),EBF1(+2.77),EDIL3(+2.92),EDN3(+3.04),ERBB3(+2.2),FABP5(+3.83),FAT2(+2.58),F…
Cancer,Organismal Injury and Abnormalities	Endometrioid carcinoma	4.36e-13			223	107	116	AADACL2(+2.74),ABCA12(+3.11),ABCA4(-4.87),ABCC4(-2.31),ADAMTSL1(+2.49),ADCY1(+1.98),AK7(-2.87),AKR1C1/AKR1C2(+2.65),AKT3(-1.83),ALPK2(+3.45),AOPEP(+1.75),AP1S2(-2.1),APOB(-6.51),ARAP2(+2.7),ARHGEF28(+2.51),ARMC3(-5.3),ASTN2(+3.17),ATP11C(-1.75),ATP1B2(-4.79),ATP8A1(+2.49),BAIAP3(-3.94),C6orf118(-3.3),CAPN6(+2.44),CCDC114(-3.6),CCDC171(-2.11),CCDC33(-5.47),CCDC78(-2.27),CCN4(+2.95),CD109(+2.45),CD…
Nervous System Development and Function	Morphology of nervous system	5.3e-13			101	37	64	ABCA4(-4.87),ADCY1(+1.98),AKT3(-1.83),ALK(+2.94),APOB(-6.51),ARNT2(-1.87),ARX(-3.38),ATP1B2(-4.79),ATP2B2(-4.95),BMPR1B(-3.0),BRINP1(+2.42),CALB1(-2.32),CD44(+1.81),CDH2(-2.52),CDH23(-4.67),CHL1(-4.36),CHN1(-2.07),CKB(-3.04),CP(-7.24),CPT1C(-2.59),CSPG4(+2.34),CYP27A1(-2.13),DCX(-3.53),DMRT3(-4.31),DTNA(-3.29),EBF1(+2.77),ECEL1(-5.98),EDN3(+3.04),EFHC1(-1.8),EPHB1(+3.06),ERBB3(+2.2),FEZF1(-3.27),…
Cancer,Gastrointestinal Disease,Organismal Injury and Abnormalities	Oral cancer	5.74e-13			109	64	45	ABCA12(+3.11),ADAMTSL1(+2.49),AKT3(-1.83),ALK(+2.94),ARX(-3.38),AUTS2(+1.78),BMPR1B(-3.0),C6orf118(-3.3),CCDC171(-2.11),CD44(+1.81),CDH13(+3.56),CDH2(-2.52),CFAP47(-3.88),CHN1(-2.07),COL11A1(+1.95),COL4A1(+2.0),COL4A2(+1.69),CORIN(+4.86),CTSC(+2.14),CYP27A1(-2.13),DCN(+2.08),DNAH9(-3.74),DSP(+3.09),DYSF(+3.73),EBF1(+2.77),EDIL3(+2.92),EDN3(+3.04),ERBB3(+2.2),FABP5(+3.83),FAT2(+2.58),FHAD1(-2.57),…
Cancer,Organismal Injury and Abnormalities	Cancer of head	6.89e-13			119	69	50	ABCA12(+3.11),ADAMTSL1(+2.49),AKT3(-1.83),ALK(+2.94),ARX(-3.38),AUTS2(+1.78),BMPR1B(-3.0),C6orf118(-3.3),CALB1(-2.32),CCDC171(-2.11),CD44(+1.81),CDH13(+3.56),CDH2(-2.52),CDK6(+1.89),CFAP47(-3.88),CHN1(-2.07),COL11A1(+1.95),COL4A1(+2.0),COL4A2(+1.69),CORIN(+4.86),CTSC(+2.14),CYP27A1(-2.13),DCN(+2.08),DNAH9(-3.74),DSP(+3.09),DYSF(+3.73),EBF1(+2.77),EDIL3(+2.92),EDN3(+3.04),ERBB3(+2.2),EYA4(+2.24),F…
Cell Morphology	Keratinization	1.11e-12			31	31	0	ABCA12(+3.11),DSC1(+3.37),DSC2(+2.08),DSC3(+3.56),DSG1(+3.14),DSG3(+3.59),DSP(+3.09),EVPL(+2.24),FLG(+12.19),IVL(+5.23),JUP(+2.76),KRT13(+4.08),KRT14(+3.75),KRT15(+2.18),KRT16(+5.08),KRT17(+4.88),KRT19(+3.83),KRT23(+4.8),KRT4(+2.22),KRT5(+2.95),KRT6A(+6.97),KRT6B(+8.09),KRT8(+1.71),PERP(+2.12),PKP1(+2.59),PKP3(+2.9),SFN(+3.8),SPINK5(+3.07),SPRR1B(+5.16),SPRR3(+2.43),ST14(+3.61)
Cancer,Organismal Injury and Abnormalities,Reproductive System Disease	Prostatic carcinoma	1.21e-12			230	114	116	ABCA12(+3.11),ABCA4(-4.87),ABCC4(-2.31),ACAN(+4.12),ADCY1(+1.98),AK7(-2.87),ALK(+2.94),ALPK2(+3.45),APOB(-6.51),ARAP2(+2.7),ARHGAP10(+1.82),ASTN2(+3.17),ATP11C(-1.75),ATP2B2(-4.95),BAIAP3(-3.94),BCL11B(+2.42),BSCL2(-2.44),C1QTNF5(-1.98),C4A/C4B(-2.6),CCDC113(-2.23),CCDC114(-3.6),CCDC171(-2.11),CCDC3(+2.91),CCDC33(-5.47),CCDC74A(-1.9),CD44(+1.81),CDH1(+3.62),CDH12(-4.28),CDH2(-2.52),CDH23(-4.67),C…
Cellular Function and Maintenance,Cellular Movement	Movement of cilia	1.39e-12			14	0	14	AK7(-2.87),CCDC114(-3.6),CCDC151(-3.3),CFAP221(-2.57),DNAAF1(-3.27),DNAH11(-2.8),DNAH7(-3.09),DNAI1(-4.63),HYDIN(-3.76),NME5(-2.63),ROPN1L(-2.45),RSPH4A(-2.77),RSPH9(-2.75),SPAG17(-4.02)
Cancer,Organismal Injury and Abnormalities,Respiratory Disease	Lung cancer	1.65e-12		-1.22	173	86	87	ABCA12(+3.11),ABCC4(-2.31),AHR(+1.69),AKT3(-1.83),ALCAM(+2.9),ALDOA(-1.88),ALDOC(-3.55),ALK(+2.94),ALPK2(+3.45),ANGPTL4(-2.55),APOB(-6.51),ARAP2(+2.7),ATP1B1(-2.25),ATP2B2(-4.95),B3GAT1(-3.08),C4orf47(-2.87),C5orf49(-2.26),C9orf24(-2.95),CALD1(+1.93),CCDC3(+2.91),CD44(+1.81),CDH1(+3.62),CDH12(-4.28),CDH13(+3.56),CDH23(-4.67),CDK6(+1.89),CEBPA(+6.85),CEP126(-1.71),CFAP157(-2.55),CFAP45(-3.5),CFAP6…
Cancer,Organismal Injury and Abnormalities,Respiratory Disease	Lung tumor	2.56e-12		-1.42	176	89	87	ABCA12(+3.11),ABCC4(-2.31),AHR(+1.69),AKT3(-1.83),ALCAM(+2.9),ALDOA(-1.88),ALDOC(-3.55),ALK(+2.94),ALPK2(+3.45),ANGPTL4(-2.55),APOB(-6.51),ARAP2(+2.7),ATP1B1(-2.25),ATP2B2(-4.95),B3GAT1(-3.08),C4orf47(-2.87),C5orf49(-2.26),C9orf24(-2.95),CALD1(+1.93),CCDC3(+2.91),CD44(+1.81),CDH1(+3.62),CDH12(-4.28),CDH13(+3.56),CDH23(-4.67),CDK6(+1.89),CEBPA(+6.85),CEP126(-1.71),CFAP157(-2.55),CFAP45(-3.5),CFAP6…
Tissue Development	Development of epithelial tissue	3.79e-12		0.18	64	43	21	AHR(+1.69),AKT3(-1.83),ANGPTL4(-2.55),BCL11B(+2.42),CD44(+1.81),CDH1(+3.62),CDH13(+3.56),CDH2(-2.52),CGN(-2.42),CHGA(+7.33),COL4A1(+2.0),COL4A2(+1.69),CRYGS(-3.68),DLK1(-2.85),DYSF(+3.73),EFNA1(+2.12),EFNB2(+1.93),FN1(+2.01),FREM2(+1.98),FZD5(-4.74),GATA6(-2.52),GJB2(+2.93),GMNC(-2.7),HAS3(+1.97),HSF4(-3.35),HSPG2(+1.73),HYDIN(-3.76),INHBA(+4.13),JAG1(+3.13),JAG2(+1.99),KRT16(+5.08),KRT17(+4.88),…
Cancer,Organismal Injury and Abnormalities,Reproductive System Disease	Prostatic adenocarcinoma	4.46e-12			220	109	111	ABCA12(+3.11),ABCA4(-4.87),ABCC4(-2.31),ACAN(+4.12),ADCY1(+1.98),AK7(-2.87),ALK(+2.94),ALPK2(+3.45),APOB(-6.51),ARAP2(+2.7),ARHGAP10(+1.82),ASTN2(+3.17),ATP11C(-1.75),ATP2B2(-4.95),BAIAP3(-3.94),BCL11B(+2.42),BSCL2(-2.44),C1QTNF5(-1.98),C4A/C4B(-2.6),CCDC113(-2.23),CCDC114(-3.6),CCDC171(-2.11),CCDC33(-5.47),CCDC74A(-1.9),CD44(+1.81),CDH1(+3.62),CDH12(-4.28),CDH2(-2.52),CDH23(-4.67),CDH6(-3.21),CD…
Nervous System Development and Function,Organ Morphology,Organismal Development	Morphology of brain	9.78e-12			64	20	44	ADCY1(+1.98),AKT3(-1.83),ALK(+2.94),ARNT2(-1.87),ARX(-3.38),ATP1B2(-4.79),ATP2B2(-4.95),BMPR1B(-3.0),BRINP1(+2.42),CALB1(-2.32),CHL1(-4.36),CHN1(-2.07),CKB(-3.04),CP(-7.24),CSPG4(+2.34),CYP27A1(-2.13),DCX(-3.53),EBF1(+2.77),EFHC1(-1.8),EPHB1(+3.06),ERBB3(+2.2),FEZF1(-3.27),FOLR1(-2.35),FZD3(-1.8),GATA3(+5.26),GPM6B(-2.16),GPR85(-2.57),HSPG2(+1.73),IFT172(-1.93),IRX3(+2.54),JAG1(+3.13),KNDC1(-2.13…
Cancer,Organismal Injury and Abnormalities,Respiratory Disease	Lung carcinoma	1.87e-11		-0.225	158	77	81	ABCA12(+3.11),AHR(+1.69),AKT3(-1.83),ALCAM(+2.9),ALDOA(-1.88),ALDOC(-3.55),ALK(+2.94),ALPK2(+3.45),APOB(-6.51),ARAP2(+2.7),ATP1B1(-2.25),ATP2B2(-4.95),B3GAT1(-3.08),C4orf47(-2.87),C5orf49(-2.26),C9orf24(-2.95),CALD1(+1.93),CCDC3(+2.91),CD44(+1.81),CDH1(+3.62),CDH12(-4.28),CDH13(+3.56),CDH23(-4.67),CDK6(+1.89),CEBPA(+6.85),CEP126(-1.71),CFAP157(-2.55),CFAP61(-1.91),CFAP69(-1.9),CHGA(+7.33),CHRM3(+…
Cellular Assembly and Organization,Cellular Function and Maintenance	Organization of cytoskeleton	1.99e-11		-1.268	127	62	65	ABCC4(-2.31),ADCY1(+1.98),AHR(+1.69),ALDOA(-1.88),ANGPTL4(-2.55),AQP1(-2.17),ARHGAP10(+1.82),ARHGEF28(+2.51),AUTS2(+1.78),BCL11B(+2.42),BST2(-3.93),C9orf72(-1.75),CALD1(+1.93),CAPG(+2.77),CAPN6(+2.44),CCDC113(-2.23),CD44(+1.81),CDH1(+3.62),CDH13(+3.56),CDH2(-2.52),CDK18(-3.65),CEP126(-1.71),CFAP54(-2.62),CGN(-2.42),CHL1(-4.36),CHN1(-2.07),CKB(-3.04),CLU(-2.54),CPT1C(-2.59),DCDC2(-3.39),DCX(-3.53)…
Cancer,Gastrointestinal Disease,Organismal Injury and Abnormalities	Oral cavity carcinoma	2.25e-11			103	59	44	ABCA12(+3.11),ADAMTSL1(+2.49),AKT3(-1.83),ALK(+2.94),ARX(-3.38),AUTS2(+1.78),BMPR1B(-3.0),C6orf118(-3.3),CCDC171(-2.11),CD44(+1.81),CDH13(+3.56),CDH2(-2.52),CFAP47(-3.88),CHN1(-2.07),COL11A1(+1.95),COL4A1(+2.0),COL4A2(+1.69),CORIN(+4.86),CTSC(+2.14),CYP27A1(-2.13),DCN(+2.08),DNAH9(-3.74),DSP(+3.09),DYSF(+3.73),EBF1(+2.77),EDIL3(+2.92),EDN3(+3.04),ERBB3(+2.2),FAT2(+2.58),FHAD1(-2.57),FHDC1(+2.07),…
Cancer,Organismal Injury and Abnormalities,Respiratory Disease	Non-small cell lung carcinoma	2.83e-11		-1.044	136	66	70	ABCA12(+3.11),AHR(+1.69),AKT3(-1.83),ALCAM(+2.9),ALDOA(-1.88),ALDOC(-3.55),ALK(+2.94),ALPK2(+3.45),APOB(-6.51),ARAP2(+2.7),ATP1B1(-2.25),ATP2B2(-4.95),B3GAT1(-3.08),C4orf47(-2.87),C5orf49(-2.26),CALD1(+1.93),CCDC3(+2.91),CD44(+1.81),CDH1(+3.62),CDH12(-4.28),CDH13(+3.56),CDH23(-4.67),CDK6(+1.89),CEBPA(+6.85),CFAP61(-1.91),CFAP69(-1.9),CLU(-2.54),COL11A1(+1.95),COL4A1(+2.0),COL9A1(+8.39),CPS1(-4.83…
Cancer,Organismal Injury and Abnormalities,Reproductive System Disease	Endometrial carcinoma	2.9e-11			206	107	99	AADACL2(+2.74),ABCA12(+3.11),ABCA4(-4.87),ADAMTSL1(+2.49),ADCY1(+1.98),AK7(-2.87),AKR1C1/AKR1C2(+2.65),AKT3(-1.83),ALK(+2.94),ALPK2(+3.45),AP1S2(-2.1),APOB(-6.51),ARAP2(+2.7),ARHGEF28(+2.51),ARMC3(-5.3),ASTN2(+3.17),ATP11C(-1.75),ATP1B2(-4.79),BAIAP3(-3.94),CAPN6(+2.44),CCDC114(-3.6),CCDC171(-2.11),CCN4(+2.95),CD109(+2.45),CD44(+1.81),CDH1(+3.62),CDH12(-4.28),CDH13(+3.56),CDR1(-2.02),CEP126(-1.71…
Cancer,Organismal Injury and Abnormalities,Reproductive System Disease	Female genital tract serous carcinoma	2.98e-11			50	26	24	ACTG2(+2.41),AQP1(-2.17),C4A/C4B(-2.6),CDH1(+3.62),CDH13(+3.56),CFB(-1.85),CLDN5(-5.97),CLU(-2.54),COL11A1(+1.95),CP(-7.24),CRABP1(-5.55),CSPG4(+2.34),DTNA(-3.29),EFNA1(+2.12),EPCAM(+2.1),ERBB3(+2.2),FLG(+12.19),FLRT2(+2.04),FOLR1(-2.35),FZD3(-1.8),GATA3(+5.26),GATA6(-2.52),GEM(-2.4),GPRC5A(+2.3),GUCY1A1(+1.86),HIST2H2AA3/HIST2H2AA4(+1.62),HPS3(-1.74),ITPR3(+2.1),JAG2(+1.99),MAPK10(-2.09),MAPK13(…
Nervous System Development and Function	Morphology of central nervous system	2.99e-11			67	23	44	ADCY1(+1.98),AKT3(-1.83),ALK(+2.94),ARNT2(-1.87),ARX(-3.38),ATP1B2(-4.79),ATP2B2(-4.95),BMPR1B(-3.0),BRINP1(+2.42),CALB1(-2.32),CHL1(-4.36),CHN1(-2.07),CKB(-3.04),CP(-7.24),CSPG4(+2.34),CYP27A1(-2.13),DCX(-3.53),EBF1(+2.77),EFHC1(-1.8),EPHB1(+3.06),ERBB3(+2.2),FEZF1(-3.27),FOLR1(-2.35),FZD3(-1.8),GATA3(+5.26),GPM6B(-2.16),GPR85(-2.57),GUCY1A1(+1.86),HSPG2(+1.73),IFT172(-1.93),IRX3(+2.54),JAG1(+3.…
Tissue Development	Growth of epithelial tissue	3.59e-11		1.394	75	56	19	AHR(+1.69),AKT3(-1.83),ALK(+2.94),ANGPTL4(-2.55),BCL11B(+2.42),CD109(+2.45),CD44(+1.81),CDH1(+3.62),CDH13(+3.56),CDH2(-2.52),CDK6(+1.89),CEBPA(+6.85),CHGA(+7.33),CHRM3(+2.84),CLU(-2.54),COL4A1(+2.0),COL4A2(+1.69),DLK1(-2.85),DYSF(+3.73),EDN2(+2.49),EFNA1(+2.12),EFNB2(+1.93),ERBB3(+2.2),FERMT1(+2.92),FN1(+2.01),FST(+3.66),FZD5(-4.74),GATA3(+5.26),GATA6(-2.52),GREM1(+2.7),GRHL3(+6.69),HAS3(+1.97),H…
Cancer,Organismal Injury and Abnormalities,Reproductive System Disease	Endometrial adenocarcinoma	3.92e-11			186	93	93	AADACL2(+2.74),ABCA12(+3.11),ABCA4(-4.87),ADAMTSL1(+2.49),ADCY1(+1.98),AK7(-2.87),AKR1C1/AKR1C2(+2.65),AKT3(-1.83),ALK(+2.94),ALPK2(+3.45),AP1S2(-2.1),APOB(-6.51),ARAP2(+2.7),ARHGEF28(+2.51),ARMC3(-5.3),ASTN2(+3.17),ATP11C(-1.75),ATP1B2(-4.79),BAIAP3(-3.94),CAPN6(+2.44),CCDC114(-3.6),CCDC171(-2.11),CCN4(+2.95),CD109(+2.45),CD44(+1.81),CDH1(+3.62),CDH12(-4.28),CDR1(-2.02),CEP126(-1.71),CFAP61(-1.9…
Cancer,Organismal Injury and Abnormalities	Upper aero-digestive squamous cell carcinoma	4.24e-11			136	73	63	ABCA12(+3.11),ABCA4(-4.87),ADCY1(+1.98),AKT3(-1.83),ALK(+2.94),ARX(-3.38),AUTS2(+1.78),BMPR1B(-3.0),C2orf81(-1.99),C6orf118(-3.3),CALB1(-2.32),CCDC171(-2.11),CD44(+1.81),CDH13(+3.56),CDH2(-2.52),CFAP47(-3.88),CHN1(-2.07),CLU(-2.54),COL11A1(+1.95),COL4A1(+2.0),COL4A2(+1.69),CORIN(+4.86),CPT1C(-2.59),CTSC(+2.14),CYP27A1(-2.13),DCN(+2.08),DNAH7(-3.09),DNAH9(-3.74),DSP(+3.09),DYSF(+3.73),EBF1(+2.77),…
Cancer,Gastrointestinal Disease,Organismal Injury and Abnormalities	Gastroesophageal adenocarcinoma	5.14e-11			131	73	58	ABCA12(+3.11),ABCC4(-2.31),ADHFE1(-2.42),ALK(+2.94),ALX4(+3.86),APOB(-6.51),ARMC2(-1.95),ASTN2(+3.17),ATP2B2(-4.95),ATP8A1(+2.49),AUTS2(+1.78),BHMT(-4.82),C11orf88(-3.84),C6orf118(-3.3),C7orf57(-2.54),CALD1(+1.93),CCDC33(-5.47),CD109(+2.45),CD44(+1.81),CDH1(+3.62),CDH12(-4.28),CDH2(-2.52),CDH23(-4.67),CFAP206(-2.7),CHRM3(+2.84),COL11A1(+1.95),COL6A3(+2.87),COL9A3(+2.99),CORIN(+4.86),CPS1(-4.83),C…
Nervous System Development and Function	Sensory system development	5.17e-11		-0.341	58	25	33	ABCA4(-4.87),ADCY1(+1.98),ANGPTL4(-2.55),APOB(-6.51),AQP1(-2.17),ATP1B2(-4.79),ATP2B2(-4.95),BMPR1B(-3.0),CDH2(-2.52),CP(-7.24),CRYGS(-3.68),CSPG4(+2.34),CYP1B1(-3.5),DKK2(-2.75),DSC1(+3.37),EBF1(+2.77),EFNA1(+2.12),ELK3(+1.92),EPHB1(+3.06),FREM2(+1.98),FST(+3.66),GJD2(+2.79),GUCY1A1(+1.86),HHIP(+8.66),HPS3(-1.74),HSF4(-3.35),HSPG2(+1.73),IRX3(+2.54),ITGB4(+2.35),JAG1(+3.13),JAG2(+1.99),KRT4(+2.2…
Cellular Development,Embryonic Development,Hair and Skin Development and Function,Organ Development,Organismal Development,Tissue Development	Differentiation of epidermal cells	7.14e-11		1.246	28	26	2	ABCA12(+3.11),AQP3(+3.61),CD109(+2.45),CDH1(+3.62),DSC1(+3.37),DSG1(+3.14),DSP(+3.09),EVPL(+2.24),FABP5(+3.83),FLG(+12.19),FN1(+2.01),GRHL3(+6.69),IVL(+5.23),KLF5(+2.85),KRT16(+5.08),MAP3K5(+2.85),MVK(+2.11),MYC(+2.28),RDH10(-2.45),RIPK4(+3.39),RND3(+2.04),RUNX1(+2.12),SFN(+3.8),SFRP4(-2.61),SPINK5(+3.07),SPRR1B(+5.16),ST14(+3.61),TP63(+2.23)
Embryonic Development,Hair and Skin Development and Function,Organ Development,Organismal Development,Tissue Development	Formation of epidermis	1.02e-10		0.152	29	25	4	ALX4(+3.86),APCDD1(+8.39),CD109(+2.45),CDH1(+3.62),DSP(+3.09),EMP1(+2.14),EVPL(+2.24),FABP5(+3.83),FERMT1(+2.92),FST(+3.66),GRHL3(+6.69),IFT172(-1.93),INHBA(+4.13),KRT14(+3.75),KRT15(+2.18),KRT16(+5.08),KRT17(+4.88),KRT5(+2.95),LAMA3(+2.55),LHX2(-4.65),PRDM1(-2.14),RUNX1(+2.12),SPRR1B(+5.16),ST14(+3.61),STS(+1.85),TFAP2A(+2.12),TNFRSF19(+2.62),TP63(+2.23),TRH(-19.41)
Cancer,Organismal Injury and Abnormalities,Reproductive System Disease	Endometrioid endometrial adenocarcinoma	1.05e-10			178	89	89	AADACL2(+2.74),ABCA12(+3.11),ABCA4(-4.87),ADAMTSL1(+2.49),ADCY1(+1.98),AK7(-2.87),AKR1C1/AKR1C2(+2.65),AKT3(-1.83),ALPK2(+3.45),AP1S2(-2.1),APOB(-6.51),ARAP2(+2.7),ARHGEF28(+2.51),ARMC3(-5.3),ASTN2(+3.17),ATP11C(-1.75),ATP1B2(-4.79),BAIAP3(-3.94),CAPN6(+2.44),CCDC114(-3.6),CCDC171(-2.11),CCN4(+2.95),CD109(+2.45),CDH1(+3.62),CDH12(-4.28),CDR1(-2.02),CEP126(-1.71),CFAP61(-1.91),CGN(-2.42),CHL1(-4.3…
Cancer,Organismal Injury and Abnormalities,Reproductive System Disease	Uterine endometrioid carcinoma	1.16e-10			180	90	90	AADACL2(+2.74),ABCA12(+3.11),ABCA4(-4.87),ADAMTSL1(+2.49),ADCY1(+1.98),AK7(-2.87),AKR1C1/AKR1C2(+2.65),AKT3(-1.83),ALPK2(+3.45),AP1S2(-2.1),APOB(-6.51),ARAP2(+2.7),ARHGEF28(+2.51),ARMC3(-5.3),ASTN2(+3.17),ATP11C(-1.75),ATP1B2(-4.79),BAIAP3(-3.94),CAPN6(+2.44),CCDC114(-3.6),CCDC171(-2.11),CCN4(+2.95),CD109(+2.45),CDH1(+3.62),CDH12(-4.28),CDR1(-2.02),CEP126(-1.71),CFAP61(-1.91),CGN(-2.42),CHL1(-4.3…
Cancer,Gastrointestinal Disease,Organismal Injury and Abnormalities	Gastric cancer	1.42e-10			123	69	54	ABCA12(+3.11),ABCC4(-2.31),ADHFE1(-2.42),ALCAM(+2.9),ALX4(+3.86),ARMC2(-1.95),ATP2B2(-4.95),ATP8A1(+2.49),AUTS2(+1.78),C11orf88(-3.84),C7orf57(-2.54),CALD1(+1.93),CCN4(+2.95),CD109(+2.45),CD44(+1.81),CDH1(+3.62),CDH12(-4.28),CDH2(-2.52),CDH23(-4.67),CEBPA(+6.85),CFAP206(-2.7),CHRM3(+2.84),COL6A3(+2.87),COL9A3(+2.99),CORIN(+4.86),CPS1(-4.83),CSPG4(+2.34),DCDC2(-3.39),DNAH10(-2.42),DNAH2(-3.44),DNA…
Cancer,Gastrointestinal Disease,Organismal Injury and Abnormalities	Stomach tumor	1.51e-10		1.067	124	70	54	ABCA12(+3.11),ABCC4(-2.31),ADHFE1(-2.42),AHR(+1.69),ALCAM(+2.9),ALX4(+3.86),ARMC2(-1.95),ATP2B2(-4.95),ATP8A1(+2.49),AUTS2(+1.78),C11orf88(-3.84),C7orf57(-2.54),CALD1(+1.93),CCN4(+2.95),CD109(+2.45),CD44(+1.81),CDH1(+3.62),CDH12(-4.28),CDH2(-2.52),CDH23(-4.67),CEBPA(+6.85),CFAP206(-2.7),CHRM3(+2.84),COL6A3(+2.87),COL9A3(+2.99),CORIN(+4.86),CPS1(-4.83),CSPG4(+2.34),DCDC2(-3.39),DNAH10(-2.42),DNAH2…
Cellular Development,Embryonic Development,Hair and Skin Development and Function,Organ Development,Organismal Development,Tissue Development	Differentiation of skin	1.58e-10		1.806	29	27	2	ABCA12(+3.11),AQP3(+3.61),CD109(+2.45),CDH1(+3.62),DSC1(+3.37),DSG1(+3.14),DSP(+3.09),EDN2(+2.49),EVPL(+2.24),FABP5(+3.83),FLG(+12.19),FN1(+2.01),GRHL3(+6.69),IVL(+5.23),KLF5(+2.85),KRT16(+5.08),MAP3K5(+2.85),MVK(+2.11),MYC(+2.28),RDH10(-2.45),RIPK4(+3.39),RND3(+2.04),RUNX1(+2.12),SFN(+3.8),SFRP4(-2.61),SPINK5(+3.07),SPRR1B(+5.16),ST14(+3.61),TP63(+2.23)
Cancer,Organismal Injury and Abnormalities	Head and neck squamous cell carcinoma	1.66e-10			175	91	84	ABCA12(+3.11),ADCY1(+1.98),AKT3(-1.83),ALK(+2.94),ARX(-3.38),AUTS2(+1.78),BAIAP3(-3.94),BCL11B(+2.42),BMPR1B(-3.0),C21orf62(-2.14),C6orf118(-3.3),C6orf132(+4.26),C9orf24(-2.95),CALB1(-2.32),CCDC171(-2.11),CD44(+1.81),CDH1(+3.62),CDH13(+3.56),CDH2(-2.52),CEP126(-1.71),CFAP47(-3.88),CFB(-1.85),CHN1(-2.07),CLU(-2.54),COL11A1(+1.95),COL4A1(+2.0),COL4A2(+1.69),CORIN(+4.86),CPS1(-4.83),CPT1C(-2.59),CSP…
Cancer,Dermatological Diseases and Conditions,Organismal Injury and Abnormalities	Non-melanoma skin cancer	1.69e-10			79	36	43	ABCA4(-4.87),ACAN(+4.12),ADAMTSL1(+2.49),APOB(-6.51),ARAP2(+2.7),ARMC3(-5.3),C2orf81(-1.99),C6orf118(-3.3),CD44(+1.81),CDH1(+3.62),CDH2(-2.52),CDH23(-4.67),CFAP157(-2.55),CHL1(-4.36),COL11A1(+1.95),COL4A1(+2.0),COL4A2(+1.69),COL6A3(+2.87),DKK2(-2.75),DMRT3(-4.31),DNAH10(-2.42),DNAH12(-3.49),DNAH2(-3.44),DNAH6(-3.82),DNAH7(-3.09),DNAH9(-3.74),ECEL1(-5.98),EFHC2(-2.47),FHDC1(+2.07),FLG(+12.19),FREM…
Cancer,Organismal Injury and Abnormalities,Reproductive System Disease	Uterine carcinoma	1.85e-10			213	111	102	AADACL2(+2.74),ABCA12(+3.11),ABCA4(-4.87),ADAMTSL1(+2.49),ADCY1(+1.98),AK7(-2.87),AKR1C1/AKR1C2(+2.65),AKT3(-1.83),ALK(+2.94),ALPK2(+3.45),AP1S2(-2.1),APOB(-6.51),ARAP2(+2.7),ARHGEF28(+2.51),ARMC3(-5.3),ASTN2(+3.17),ATP11C(-1.75),ATP1B2(-4.79),BAIAP3(-3.94),CAPN6(+2.44),CCDC114(-3.6),CCDC171(-2.11),CCN4(+2.95),CD109(+2.45),CD44(+1.81),CDH1(+3.62),CDH12(-4.28),CDH13(+3.56),CDH2(-2.52),CDR1(-2.02),…
Cancer,Dermatological Diseases and Conditions,Organismal Injury and Abnormalities	Skin squamous cell carcinoma	1.87e-10			78	35	43	ABCA4(-4.87),ACAN(+4.12),ADAMTSL1(+2.49),APOB(-6.51),ARAP2(+2.7),ARMC3(-5.3),C2orf81(-1.99),C6orf118(-3.3),CD44(+1.81),CDH1(+3.62),CDH2(-2.52),CDH23(-4.67),CFAP157(-2.55),CHL1(-4.36),COL11A1(+1.95),COL4A1(+2.0),COL4A2(+1.69),COL6A3(+2.87),DKK2(-2.75),DMRT3(-4.31),DNAH10(-2.42),DNAH12(-3.49),DNAH2(-3.44),DNAH6(-3.82),DNAH7(-3.09),DNAH9(-3.74),ECEL1(-5.98),EFHC2(-2.47),FHDC1(+2.07),FLG(+12.19),FREM…
Cancer,Gastrointestinal Disease,Organismal Injury and Abnormalities	Oral squamous cell carcinoma	1.98e-10			98	54	44	ABCA12(+3.11),AKT3(-1.83),ALK(+2.94),ARX(-3.38),AUTS2(+1.78),BMPR1B(-3.0),C6orf118(-3.3),CCDC171(-2.11),CD44(+1.81),CDH13(+3.56),CDH2(-2.52),CFAP47(-3.88),CHN1(-2.07),COL11A1(+1.95),COL4A1(+2.0),COL4A2(+1.69),CORIN(+4.86),CTSC(+2.14),CYP27A1(-2.13),DCN(+2.08),DNAH9(-3.74),DSP(+3.09),DYSF(+3.73),EBF1(+2.77),EDIL3(+2.92),EDN3(+3.04),ERBB3(+2.2),FAT2(+2.58),FHAD1(-2.57),FHDC1(+2.07),FLRT2(+2.04),FN1…
Cellular Development,Embryonic Development,Hair and Skin Development and Function,Organ Development,Organismal Development,Tissue Development	Differentiation of keratinocytes	2.48e-10		1.509	26	25	1	ABCA12(+3.11),AQP3(+3.61),CD109(+2.45),CDH1(+3.62),DSC1(+3.37),DSG1(+3.14),DSP(+3.09),EVPL(+2.24),FABP5(+3.83),FLG(+12.19),FN1(+2.01),GRHL3(+6.69),IVL(+5.23),KLF5(+2.85),KRT16(+5.08),MAP3K5(+2.85),MVK(+2.11),MYC(+2.28),RDH10(-2.45),RIPK4(+3.39),RND3(+2.04),RUNX1(+2.12),SFN(+3.8),SPRR1B(+5.16),ST14(+3.61),TP63(+2.23)
Developmental Disorder,Hereditary Disorder,Organismal Injury and Abnormalities,Respiratory Disease	Primary ciliary dyskinesia	3.84e-10			13	0	13	AK7(-2.87),CCDC114(-3.6),CCDC151(-3.3),DNAAF1(-3.27),DNAH11(-2.8),DNAI1(-4.63),DRC1(-3.82),HYDIN(-3.76),RSPH1(-2.59),RSPH4A(-2.77),RSPH9(-2.75),TTC25(-3.07),ZMYND10(-5.49)
Cell Morphology,Embryonic Development,Hair and Skin Development and Function,Organ Development,Organismal Development,Tissue Development	Keratinization of skin	4.53e-10			24	24	0	ABCA12(+3.11),DSC1(+3.37),DSC2(+2.08),DSC3(+3.56),DSG1(+3.14),DSG3(+3.59),DSP(+3.09),JUP(+2.76),KRT13(+4.08),KRT14(+3.75),KRT15(+2.18),KRT16(+5.08),KRT17(+4.88),KRT19(+3.83),KRT23(+4.8),KRT4(+2.22),KRT5(+2.95),KRT6A(+6.97),KRT6B(+8.09),KRT8(+1.71),PKP1(+2.59),PKP3(+2.9),SFN(+3.8),SPINK5(+3.07)
Cellular Assembly and Organization,Cellular Function and Maintenance	Organization of cytoplasm	4.97e-10		-1.268	132	63	69	ABCC4(-2.31),ADCY1(+1.98),AHR(+1.69),ALDOA(-1.88),ANGPTL4(-2.55),AQP1(-2.17),ARHGAP10(+1.82),ARHGEF28(+2.51),AUTS2(+1.78),BCL11B(+2.42),BNIP3(-2.47),BST2(-3.93),C9orf72(-1.75),CALD1(+1.93),CAPG(+2.77),CAPN6(+2.44),CCDC113(-2.23),CD44(+1.81),CDH1(+3.62),CDH13(+3.56),CDH2(-2.52),CDK18(-3.65),CEBPA(+6.85),CEP126(-1.71),CFAP54(-2.62),CGN(-2.42),CHL1(-4.36),CHN1(-2.07),CKB(-3.04),CLU(-2.54),CPT1C(-2.5…
Cancer,Dermatological Diseases and Conditions,Organismal Injury and Abnormalities	Skin carcinoma	5.45e-10			109	49	60	ABCA12(+3.11),ABCA4(-4.87),ACAN(+4.12),ADAMTSL1(+2.49),AKR1C1/AKR1C2(+2.65),APOB(-6.51),ARAP2(+2.7),ARMC3(-5.3),BCL11B(+2.42),C2orf81(-1.99),C6orf118(-3.3),CD44(+1.81),CDH1(+3.62),CDH2(-2.52),CDH23(-4.67),CFAP157(-2.55),CFAP47(-3.88),CHL1(-4.36),COL11A1(+1.95),COL4A1(+2.0),COL4A2(+1.69),COL6A3(+2.87),COL9A1(+8.39),COL9A2(+2.65),CORIN(+4.86),DKK2(-2.75),DMRT3(-4.31),DNAH10(-2.42),DNAH11(-2.8),DNAH…
Nervous System Development and Function,Neurological Disease	Abnormal morphology of nervous system	6.71e-10			81	31	50	ABCA4(-4.87),ADCY1(+1.98),AKT3(-1.83),ALK(+2.94),APOB(-6.51),ARNT2(-1.87),ARX(-3.38),ATP1B2(-4.79),ATP2B2(-4.95),BMPR1B(-3.0),BRINP1(+2.42),CALB1(-2.32),CD44(+1.81),CDH23(-4.67),CHL1(-4.36),CHN1(-2.07),CKB(-3.04),CP(-7.24),CPT1C(-2.59),CSPG4(+2.34),DCX(-3.53),DMRT3(-4.31),DTNA(-3.29),EBF1(+2.77),ECEL1(-5.98),EDN3(+3.04),EFHC1(-1.8),EPHB1(+3.06),ERBB3(+2.2),FEZF1(-3.27),FOLR1(-2.35),FST(+3.66),GAT…
Embryonic Development,Nervous System Development and Function,Organ Development,Organ Morphology,Organismal Development,Tissue Development,Visual System Development and Function	Morphology of eye	7.98e-10			40	17	23	ABCA4(-4.87),APOB(-6.51),AQP1(-2.17),ATP1B2(-4.79),BMPR1B(-3.0),CP(-7.24),CRYGS(-3.68),CYP1B1(-3.5),DKK2(-2.75),DSC1(+3.37),ELK3(+1.92),EPHB1(+3.06),FST(+3.66),GJD2(+2.79),GUCY1A1(+1.86),HPS3(-1.74),HSF4(-3.35),HSPG2(+1.73),IRX3(+2.54),ITGB4(+2.35),JAG1(+3.13),KRT4(+2.22),LHX2(-4.65),LMO7(+1.87),MITF(-4.32),NR2E1(-9.04),PDE6B(-3.25),PLTP(-1.82),PLXNA4(+2.43),PROM1(-3.24),RDH10(-2.45),RPE65(-3.35)…
Cancer,Organismal Injury and Abnormalities,Reproductive System Disease	Uterine serous papillary cancer	8.04e-10			31	17	14	ACTG2(+2.41),AQP1(-2.17),CDH13(+3.56),CFB(-1.85),CLDN5(-5.97),CRABP1(-5.55),CSPG4(+2.34),EFNA1(+2.12),ERBB3(+2.2),FLG(+12.19),FLRT2(+2.04),GEM(-2.4),GPRC5A(+2.3),GUCY1A1(+1.86),ITPR3(+2.1),MAPK10(-2.09),MAPK13(+2.33),MOXD1(-2.11),PCP4(-2.27),PDE8B(+1.9),PDLIM3(-2.37),PLP1(-2.22),PTN(+2.51),RGS5(-1.83),RUNX1T1(+1.76),SFRP4(-2.61),SLC16A3(-2.08),SOCS2(+3.01),TFAP2A(+2.12),THBS4(+2.1),ZBTB16(-3.21)
Cellular Development,Cellular Growth and Proliferation,Connective Tissue Development and Function,Hair and Skin Development and Function,Organ Development,Tissue Development	Proliferation of keratinocytes	1.12e-09		0.678	26	25	1	ALK(+2.94),BCL11B(+2.42),CD109(+2.45),CDH13(+3.56),CHGA(+7.33),EFNA1(+2.12),EFNB2(+1.93),FERMT1(+2.92),FN1(+2.01),FST(+3.66),GATA3(+5.26),GRHL3(+6.69),JUP(+2.76),KLF5(+2.85),KRT17(+4.88),MAP3K5(+2.85),MKI67(+1.73),MYC(+2.28),PKP1(+2.59),PKP3(+2.9),POSTN(+2.34),RUNX1(+2.12),SFN(+3.8),TP63(+2.23),TRH(-19.41),TWIST2(+1.89)
Embryonic Development,Nervous System Development and Function,Organ Development,Organismal Development,Tissue Development,Visual System Development and Function	Formation of eye	1.28e-09		1.177	51	24	27	ABCA4(-4.87),ADCY1(+1.98),ANGPTL4(-2.55),APOB(-6.51),AQP1(-2.17),ATP1B2(-4.79),BMPR1B(-3.0),CP(-7.24),CRYGS(-3.68),CSPG4(+2.34),CYP1B1(-3.5),DKK2(-2.75),DSC1(+3.37),EBF1(+2.77),EFNA1(+2.12),ELK3(+1.92),EPHB1(+3.06),FREM2(+1.98),FST(+3.66),GJD2(+2.79),GUCY1A1(+1.86),HHIP(+8.66),HPS3(-1.74),HSF4(-3.35),HSPG2(+1.73),IRX3(+2.54),ITGB4(+2.35),JAG1(+3.13),KRT4(+2.22),LHX2(-4.65),LMO7(+1.87),MITF(-4.32)…
Cell Morphology,Embryonic Development,Hair and Skin Development and Function,Organ Development,Organismal Development,Tissue Development	Keratinization of epidermis	1.49e-09			23	23	0	ABCA12(+3.11),DSC1(+3.37),DSC2(+2.08),DSC3(+3.56),DSG1(+3.14),DSG3(+3.59),DSP(+3.09),JUP(+2.76),KRT13(+4.08),KRT14(+3.75),KRT15(+2.18),KRT16(+5.08),KRT17(+4.88),KRT19(+3.83),KRT23(+4.8),KRT4(+2.22),KRT5(+2.95),KRT6A(+6.97),KRT6B(+8.09),KRT8(+1.71),PKP1(+2.59),PKP3(+2.9),SFN(+3.8)
Embryonic Development,Organismal Development	Morphogenesis of head	1.62e-09			34	17	17	AKT3(-1.83),AQP1(-2.17),ATP2B2(-4.95),BMPR1B(-3.0),CDH2(-2.52),CDH23(-4.67),CLDN5(-5.97),COL11A1(+1.95),EPHB1(+3.06),EYA4(+2.24),FN1(+2.01),FZD3(-1.8),GATA3(+5.26),GJB6(+3.66),GRHL3(+6.69),HSF4(-3.35),IRX3(+2.54),JAG1(+3.13),MAFB(+1.89),MITF(-4.32),MYC(+2.28),MYO3A(-3.42),MYO7A(-2.89),NR2E1(-9.04),PLXNA4(+2.43),RABL2A(-1.83),SIX2(+2.52),SIX3(-11.91),SLC4A10(-3.03),SLITRK6(+3.7),SOX2(-2.14),TFAP2A…
Auditory and Vestibular System Development and Function,Embryonic Development,Organ Development,Organismal Development,Tissue Development	Development of ear	1.64e-09			27	16	11	ADGRV1(-2.63),AP1S2(-2.1),ATP2B2(-4.95),C1QTNF5(-1.98),CDH23(-4.67),CEBPA(+6.85),COL11A1(+1.95),DIO2(+5.64),DSC1(+3.37),EYA4(+2.24),FREM2(+1.98),FZD3(-1.8),GATA3(+5.26),GJB6(+3.66),GRHL3(+6.69),JAG1(+3.13),MAFB(+1.89),MYC(+2.28),MYO3A(-3.42),MYO7A(-2.89),NR2F1(-5.8),PROX1(+2.3),RDH10(-2.45),SIX2(+2.52),SLITRK6(+3.7),SOX2(-2.14),TFAP2A(+2.12)
Cellular Development,Cellular Growth and Proliferation,Hair and Skin Development and Function,Organ Development,Tissue Development	Proliferation of epidermal cells	1.82e-09		0.879	27	25	2	ALK(+2.94),BCL11B(+2.42),CD109(+2.45),CDH13(+3.56),CHGA(+7.33),CLU(-2.54),EFNA1(+2.12),EFNB2(+1.93),FERMT1(+2.92),FN1(+2.01),FST(+3.66),GATA3(+5.26),GRHL3(+6.69),JUP(+2.76),KLF5(+2.85),KRT17(+4.88),MAP3K5(+2.85),MKI67(+1.73),MYC(+2.28),PKP1(+2.59),PKP3(+2.9),POSTN(+2.34),RUNX1(+2.12),SFN(+3.8),TP63(+2.23),TRH(-19.41),TWIST2(+1.89)
Cellular Development,Cellular Growth and Proliferation,Hair and Skin Development and Function,Organ Development,Tissue Development	Proliferation of dermal cells	1.85e-09		1.092	28	26	2	ALK(+2.94),BCL11B(+2.42),CD109(+2.45),CD44(+1.81),CDH13(+3.56),CHGA(+7.33),CLU(-2.54),EFNA1(+2.12),EFNB2(+1.93),FERMT1(+2.92),FN1(+2.01),FST(+3.66),GATA3(+5.26),GRHL3(+6.69),JUP(+2.76),KLF5(+2.85),KRT17(+4.88),MAP3K5(+2.85),MKI67(+1.73),MYC(+2.28),PKP1(+2.59),PKP3(+2.9),POSTN(+2.34),RUNX1(+2.12),SFN(+3.8),TP63(+2.23),TRH(-19.41),TWIST2(+1.89)
Cancer,Organismal Injury and Abnormalities,Respiratory Disease	Nonsquamous non-small cell lung carcinoma	2.15e-09		-0.946	105	49	56	ABCA12(+3.11),AHR(+1.69),AKT3(-1.83),ALDOA(-1.88),ALDOC(-3.55),ALK(+2.94),APOB(-6.51),ARAP2(+2.7),ATP2B2(-4.95),B3GAT1(-3.08),C4orf47(-2.87),C5orf49(-2.26),CALD1(+1.93),CCDC3(+2.91),CD44(+1.81),CDH1(+3.62),CDH12(-4.28),CDH23(-4.67),CEBPA(+6.85),CFAP61(-1.91),CFAP69(-1.9),COL11A1(+1.95),COL4A1(+2.0),COL9A1(+8.39),CSPG4(+2.34),CYP1B1(-3.5),DCN(+2.08),DLK1(-2.85),DNAH2(-3.44),DNAH3(-2.69),DNAH6(-3.8…
Tissue Development	Organization of extracellular matrix	2.16e-09			31	24	7	ACAN(+4.12),APLP1(-2.17),CD44(+1.81),CDH1(+3.62),COL16A1(+1.78),COL4A1(+2.0),COL4A2(+1.69),COL6A3(+2.87),COL9A1(+8.39),COL9A2(+2.65),COL9A3(+2.99),DCN(+2.08),ERO1A(-1.77),ETS1(+2.16),FN1(+2.01),HAPLN1(+2.92),HSPG2(+1.73),ICAM5(-2.53),ITGA11(+1.96),ITGA7(-2.14),ITGA9(+1.87),ITGB4(+2.35),LAMA3(+2.55),MATN4(+3.31),MMP11(+3.06),NDNF(-2.41),NR2E1(-9.04),POSTN(+2.34),SPINK5(+3.07),TTR(-31.23),VIT(+2.46)
Cardiovascular Disease,Hereditary Disorder,Organismal Injury and Abnormalities	Familial cardiovascular disease	2.2e-09		-0.492	53	25	28	ADA2(-3.11),APOB(-6.51),BMPR1B(-3.0),CCDC114(-3.6),CCDC151(-3.3),CFB(-1.85),COL4A1(+2.0),CORIN(+4.86),CPS1(-4.83),DCN(+2.08),DNAAF1(-3.27),DNAH11(-2.8),DNAI1(-4.63),DRC1(-3.82),DSC2(+2.08),DSP(+3.09),DTNA(-3.29),EYA4(+2.24),GABRE(+1.95),GABRP(+3.27),GATA6(-2.52),GUCY1A1(+1.86),HCAR2(+3.18),HIST2H2AA3/HIST2H2AA4(+1.62),HSPG2(+1.73),HTR2C(-14.03),HYDIN(-3.76),JAG1(+3.13),JPH2(+3.69),JUP(+2.76),KCNE…
Cancer,Gastrointestinal Disease,Organismal Injury and Abnormalities	Gastric carcinoma	2.44e-09			110	62	48	ABCA12(+3.11),ABCC4(-2.31),ADHFE1(-2.42),ALCAM(+2.9),ALX4(+3.86),ARMC2(-1.95),ATP2B2(-4.95),ATP8A1(+2.49),AUTS2(+1.78),C11orf88(-3.84),C7orf57(-2.54),CALD1(+1.93),CCN4(+2.95),CD109(+2.45),CD44(+1.81),CDH1(+3.62),CDH12(-4.28),CDH2(-2.52),CDH23(-4.67),CFAP206(-2.7),CHRM3(+2.84),COL6A3(+2.87),COL9A3(+2.99),CORIN(+4.86),CPS1(-4.83),CSPG4(+2.34),DCDC2(-3.39),DNAH10(-2.42),DNAH2(-3.44),DNAH7(-3.09),DNA…
Cancer,Gastrointestinal Disease,Organismal Injury and Abnormalities	Gastric adenocarcinoma	2.59e-09			106	58	48	ABCA12(+3.11),ABCC4(-2.31),ADHFE1(-2.42),ALX4(+3.86),ARMC2(-1.95),ATP2B2(-4.95),ATP8A1(+2.49),AUTS2(+1.78),C11orf88(-3.84),C7orf57(-2.54),CALD1(+1.93),CD109(+2.45),CD44(+1.81),CDH1(+3.62),CDH12(-4.28),CDH2(-2.52),CDH23(-4.67),CFAP206(-2.7),CHRM3(+2.84),COL6A3(+2.87),COL9A3(+2.99),CORIN(+4.86),CPS1(-4.83),CSPG4(+2.34),DCDC2(-3.39),DNAH10(-2.42),DNAH2(-3.44),DNAH7(-3.09),DNAH9(-3.74),DSC2(+2.08),DS…
Cancer,Organismal Injury and Abnormalities,Respiratory Disease	Lung adenocarcinoma	3.03e-09		-0.946	104	49	55	ABCA12(+3.11),AHR(+1.69),AKT3(-1.83),ALDOA(-1.88),ALDOC(-3.55),ALK(+2.94),APOB(-6.51),ARAP2(+2.7),ATP2B2(-4.95),B3GAT1(-3.08),C4orf47(-2.87),C5orf49(-2.26),CALD1(+1.93),CCDC3(+2.91),CD44(+1.81),CDH1(+3.62),CDH12(-4.28),CDH23(-4.67),CEBPA(+6.85),CFAP61(-1.91),CFAP69(-1.9),COL11A1(+1.95),COL4A1(+2.0),COL9A1(+8.39),CSPG4(+2.34),CYP1B1(-3.5),DCN(+2.08),DLK1(-2.85),DNAH2(-3.44),DNAH3(-2.69),DNAH6(-3.8…
Cell Morphology,Cellular Assembly and Organization,Cellular Function and Maintenance	Formation of cellular protrusions	3.19e-09		-0.548	87	39	48	ABCC4(-2.31),ADCY1(+1.98),AHR(+1.69),ANGPTL4(-2.55),AQP1(-2.17),ARHGEF28(+2.51),AUTS2(+1.78),BCL11B(+2.42),CALD1(+1.93),CAPG(+2.77),CCDC113(-2.23),CD44(+1.81),CDH1(+3.62),CDH13(+3.56),CDH2(-2.52),CDK18(-3.65),CEP126(-1.71),CFAP54(-2.62),CHL1(-4.36),CHN1(-2.07),CKB(-3.04),CLU(-2.54),CPT1C(-2.59),DCDC2(-3.39),DCX(-3.53),DKK3(-1.81),DNAAF1(-3.27),ECEL1(-5.98),EFNA1(+2.12),EFNB2(+1.93),EPHB1(+3.06),F…
Dermatological Diseases and Conditions,Organismal Injury and Abnormalities	Hyperkeratosis	3.44e-09		-1.832	19	19	0	ABCA12(+3.11),AHR(+1.69),CTSC(+2.14),DSC1(+3.37),DSC2(+2.08),DSG1(+3.14),DSG3(+3.59),DSP(+3.09),FERMT1(+2.92),FN1(+2.01),FST(+3.66),GJB2(+2.93),JUP(+2.76),KRT16(+5.08),KRT5(+2.95),MYC(+2.28),SERPINB7(+2.83),SPINK5(+3.07),ST14(+3.61)
Dermatological Diseases and Conditions,Hereditary Disorder,Inflammatory Disease,Inflammatory Response,Organismal Injury and Abnormalities	Netherton syndrome	3.82e-09			7	7	0	DSC1(+3.37),DSC3(+3.56),DSG1(+3.14),DSG3(+3.59),DSP(+3.09),IVL(+5.23),SPINK5(+3.07)
Cellular Development,Connective Tissue Development and Function,Tissue Development	Differentiation of connective tissue cells	4.91e-09		-0.482	64	40	24	AHR(+1.69),AP1S2(-2.1),BMP3(+6.28),BMPR1B(-3.0),BNIP3(-2.47),BSCL2(-2.44),CCDC3(+2.91),CCN4(+2.95),CD44(+1.81),CDK6(+1.89),CEBPA(+6.85),DKK2(-2.75),DLK1(-2.85),DYSF(+3.73),EBF1(+2.77),EFNB2(+1.93),ERBB3(+2.2),ERO1A(-1.77),FBLIM1(+2.31),FN1(+2.01),GATA3(+5.26),GDPD2(-5.19),GREM1(+2.7),HSPG2(+1.73),HTR2C(-14.03),IFITM1(-2.1),INHBA(+4.13),ITGA11(+1.96),JAG1(+3.13),JUP(+2.76),KLF5(+2.85),LGALS3BP(-1.…
Cancer,Organismal Injury and Abnormalities,Respiratory Disease	Development of respiratory system tumor	5.5e-09		-0.67	105	50	55	ABCA12(+3.11),AHR(+1.69),AKT3(-1.83),ALDOA(-1.88),ALDOC(-3.55),ALK(+2.94),APOB(-6.51),ARAP2(+2.7),ATP2B2(-4.95),B3GAT1(-3.08),C4orf47(-2.87),C5orf49(-2.26),CALD1(+1.93),CCDC3(+2.91),CD44(+1.81),CDH1(+3.62),CDH12(-4.28),CDH23(-4.67),CDK6(+1.89),CEBPA(+6.85),CFAP61(-1.91),CFAP69(-1.9),COL11A1(+1.95),COL4A1(+2.0),COL9A1(+8.39),CSPG4(+2.34),CYP1B1(-3.5),DCN(+2.08),DLK1(-2.85),DNAH2(-3.44),DNAH3(-2.69…
Cardiovascular Disease,Developmental Disorder,Hereditary Disorder,Inflammatory Disease,Inflammatory Response,Organismal Injury and Abnormalities,Respiratory Disease	Kartagener syndrome	5.74e-09			10	0	10	CCDC114(-3.6),CCDC151(-3.3),DNAAF1(-3.27),DNAI1(-4.63),DRC1(-3.82),HYDIN(-3.76),RSPH1(-2.59),RSPH4A(-2.77),RSPH9(-2.75),ZMYND10(-5.49)
Nervous System Development and Function,Organ Morphology,Organismal Development	Morphology of forebrain	6.43e-09			33	10	23	ADCY1(+1.98),AKT3(-1.83),ALK(+2.94),ARNT2(-1.87),ARX(-3.38),ATP1B2(-4.79),CHL1(-4.36),EBF1(+2.77),ERBB3(+2.2),FEZF1(-3.27),FOLR1(-2.35),FZD3(-1.8),GPM6B(-2.16),HSPG2(+1.73),IFT172(-1.93),LHX2(-4.65),MSI1(-3.4),NPAS3(-2.0),NR2E1(-9.04),NR2F1(-5.8),PCP4(-2.27),PENK(+8.93),PLXNA4(+2.43),POU4F1(+14.17),RAX(-20.47),SIX3(-11.91),SLC1A2(-2.45),SLITRK5(-2.43),SPAG17(-4.02),TBR1(-3.64),TENM2(+2.38),TFAP2A…
Cancer,Organismal Injury and Abnormalities	Lymphoreticular neoplasm	7.56e-09		0.398	194	106	88	ABAT(-3.48),ABCA12(+3.11),ABHD2(-1.63),ACAN(+4.12),ADAMTSL1(+2.49),ADCY1(+1.98),AHR(+1.69),AKT3(-1.83),ALK(+2.94),ANGPTL4(-2.55),ANOS1(+2.72),APCDD1(+8.39),APLP1(-2.17),APOB(-6.51),ARHGEF28(+2.51),ARNT2(-1.87),ATP1B1(-2.25),ATP2B2(-4.95),BCL11B(+2.42),BHMT(-4.82),BSCL2(-2.44),BST2(-3.93),C4A/C4B(-2.6),C9orf24(-2.95),CALD1(+1.93),CCDC113(-2.23),CCDC171(-2.11),CD44(+1.81),CDH1(+3.62),CDH23(-4.67),C…
Organismal Survival	Morbidity or mortality	8.95e-09	Decreased	-2.023	183	101	82	ABCA12(+3.11),ABCC4(-2.31),ADGRV1(-2.63),AHR(+1.69),AKT3(-1.83),ALDOA(-1.88),ALK(+2.94),ALX4(+3.86),ANGPTL4(-2.55),APLP1(-2.17),APOB(-6.51),AQP1(-2.17),ARNT2(-1.87),ARX(-3.38),ATP1B1(-2.25),ATP1B2(-4.79),BCL11B(+2.42),BRINP1(+2.42),BSCL2(-2.44),C4A/C4B(-2.6),CALB1(-2.32),CD44(+1.81),CDH1(+3.62),CDH2(-2.52),CDK6(+1.89),CDO1(-3.38),CEBPA(+6.85),CFB(-1.85),CHGA(+7.33),CKB(-3.04),CLDN5(-5.97),COL11A1…
Organismal Survival	Organismal death	9.18e-09		-1.993	181	100	81	ABCA12(+3.11),ABCC4(-2.31),ADGRV1(-2.63),AHR(+1.69),AKT3(-1.83),ALDOA(-1.88),ALK(+2.94),ALX4(+3.86),ANGPTL4(-2.55),APLP1(-2.17),APOB(-6.51),AQP1(-2.17),ARNT2(-1.87),ARX(-3.38),ATP1B1(-2.25),ATP1B2(-4.79),BCL11B(+2.42),BRINP1(+2.42),BSCL2(-2.44),C4A/C4B(-2.6),CALB1(-2.32),CD44(+1.81),CDH1(+3.62),CDH2(-2.52),CDK6(+1.89),CDO1(-3.38),CEBPA(+6.85),CFB(-1.85),CHGA(+7.33),CKB(-3.04),CLDN5(-5.97),COL11A1…
Cellular Development,Nervous System Development and Function,Tissue Development	Differentiation of neurons	9.43e-09		0.662	47	29	18	ALK(+2.94),ARX(-3.38),ATP2B2(-4.95),BCL11B(+2.42),BRINP1(+2.42),CDH23(-4.67),CORIN(+4.86),EBF1(+2.77),EDN3(+3.04),EFNA1(+2.12),ERBB3(+2.2),FEZF1(-3.27),FN1(+2.01),FST(+3.66),GATA3(+5.26),GPRC5B(-2.1),INHBA(+4.13),INSM1(+2.81),IRX3(+2.54),ISL1(+8.19),JAG1(+3.13),KNDC1(-2.13),LHX2(-4.65),LMX1A(-1.95),MAFB(+1.89),MYC(+2.28),MYO7A(-2.89),NR2E1(-9.04),PCP4(-2.27),PCSK9(+4.31),PLXNA4(+2.43),POU4F1(+14.…
Cancer,Organismal Injury and Abnormalities	Lymphohematopoietic neoplasia	1.06e-08		-0.108	217	120	97	ABAT(-3.48),ABCA12(+3.11),ABCC4(-2.31),ABHD2(-1.63),ACAN(+4.12),ADAMTSL1(+2.49),ADCY1(+1.98),AHR(+1.69),AKT3(-1.83),ALK(+2.94),ANGPTL4(-2.55),ANOS1(+2.72),APCDD1(+8.39),APLP1(-2.17),APOB(-6.51),ARHGEF28(+2.51),ARNT2(-1.87),ATP1B1(-2.25),ATP2B2(-4.95),B3GAT1(-3.08),BCL11B(+2.42),BHMT(-4.82),BSCL2(-2.44),BST2(-3.93),C4A/C4B(-2.6),C9orf24(-2.95),CALD1(+1.93),CCDC113(-2.23),CCDC171(-2.11),CD44(+1.81)…
Cancer,Hematological Disease,Organismal Injury and Abnormalities	Hematopoietic neoplasm	1.07e-08		-0.202	216	119	97	ABAT(-3.48),ABCA12(+3.11),ABCC4(-2.31),ABHD2(-1.63),ACAN(+4.12),ADAMTSL1(+2.49),ADCY1(+1.98),AHR(+1.69),AKT3(-1.83),ALK(+2.94),ANGPTL4(-2.55),ANOS1(+2.72),APCDD1(+8.39),APLP1(-2.17),APOB(-6.51),ARHGEF28(+2.51),ARNT2(-1.87),ATP1B1(-2.25),ATP2B2(-4.95),B3GAT1(-3.08),BCL11B(+2.42),BHMT(-4.82),BSCL2(-2.44),BST2(-3.93),C4A/C4B(-2.6),C9orf24(-2.95),CALD1(+1.93),CCDC113(-2.23),CCDC171(-2.11),CD44(+1.81)…
Cell-To-Cell Signaling and Interaction,Hair and Skin Development and Function	Binding of keratinocytes	1.29e-08		1.715	10	10	0	CD44(+1.81),CDH1(+3.62),CHGA(+7.33),DSG1(+3.14),DSG3(+3.59),FERMT1(+2.92),FN1(+2.01),ITGB4(+2.35),JUP(+2.76),KRT16(+5.08)
Cancer,Endocrine System Disorders,Organismal Injury and Abnormalities,Reproductive System Disease	Ovarian serous tumor	1.54e-08			68	31	37	ABHD2(-1.63),ACAN(+4.12),ADCY1(+1.98),ALPK2(+3.45),APCDD1(+8.39),C4A/C4B(-2.6),C4orf47(-2.87),CCDC151(-3.3),CDH1(+3.62),CDH23(-4.67),CLU(-2.54),COL11A1(+1.95),CORIN(+4.86),CP(-7.24),DNAH11(-2.8),DNAH2(-3.44),DNAH3(-2.69),DNAH7(-3.09),DTNA(-3.29),EPCAM(+2.1),F2RL2(+2.72),FAM107A(-6.61),FBN3(+2.08),FEZF1(-3.27),FLRT2(+2.04),FN1(+2.01),FOLR1(-2.35),FZD3(-1.8),GATA3(+5.26),GATA6(-2.52),GRM3(+5.27),HI…
Cancer,Organismal Injury and Abnormalities	Connective or soft tissue tumor	1.57e-08		1.761	120	76	44	ABCA12(+3.11),ABCC4(-2.31),ADAMTSL1(+2.49),AHR(+1.69),ALDOA(-1.88),ALK(+2.94),ANGPTL4(-2.55),APOB(-6.51),ARMC2(-1.95),BMPR1B(-3.0),CAPN6(+2.44),CD44(+1.81),CDH1(+3.62),CDK6(+1.89),CEBPA(+6.85),CFAP47(-3.88),COL11A1(+1.95),COL16A1(+1.78),COL4A1(+2.0),COL4A2(+1.69),COL6A3(+2.87),COL9A1(+8.39),COL9A2(+2.65),COL9A3(+2.99),CSPG4(+2.34),CTSC(+2.14),CYP1B1(-3.5),DCN(+2.08),DCX(-3.53),DENND5B(-2.21),DLEC…
Neurological Disease	Movement Disorders	1.78e-08		0.354	96	35	61	ADAMTSL1(+2.49),AP1S2(-2.1),APLP1(-2.17),AQP1(-2.17),ARX(-3.38),ATP1B1(-2.25),ATP1B2(-4.79),ATP2B2(-4.95),ATP2B3(-2.73),BCL11B(+2.42),C4A/C4B(-2.6),CALB1(-2.32),CD44(+1.81),CDH2(-2.52),CDR1(-2.02),CHGA(+7.33),CHN1(-2.07),CHRM3(+2.84),CKB(-3.04),CLU(-2.54),COL6A3(+2.87),CP(-7.24),CRIM1(+1.67),DIO2(+5.64),DKK3(-1.81),DMRT3(-4.31),DPY19L2P2(-2.7),DTNA(-3.29),EFHC1(-1.8),ENO2(-2.76),ERBB3(+2.2),ESRRG…
Cancer,Endocrine System Disorders,Organismal Injury and Abnormalities,Reproductive System Disease	Primary ovarian cancer	1.96e-08			15	11	4	CD44(+1.81),COL4A1(+2.0),CP(-7.24),DHCR24(+1.76),EFNB2(+1.93),EPCAM(+2.1),ERBB3(+2.2),FN1(+2.01),H19(+3.14),IFI30(-2.38),KRT23(+4.8),MUC16(+5.8),POSTN(+2.34),PROM1(-3.24),SLC16A3(-2.08)
Neurological Disease	Motor dysfunction or movement disorder	1.96e-08		0.937	97	35	62	ADAMTSL1(+2.49),AP1S2(-2.1),APLP1(-2.17),AQP1(-2.17),ARX(-3.38),ATP1B1(-2.25),ATP1B2(-4.79),ATP2B2(-4.95),ATP2B3(-2.73),BCL11B(+2.42),C4A/C4B(-2.6),CALB1(-2.32),CD44(+1.81),CDH2(-2.52),CDO1(-3.38),CDR1(-2.02),CHGA(+7.33),CHN1(-2.07),CHRM3(+2.84),CKB(-3.04),CLU(-2.54),COL6A3(+2.87),CP(-7.24),CRIM1(+1.67),DIO2(+5.64),DKK3(-1.81),DMRT3(-4.31),DPY19L2P2(-2.7),DTNA(-3.29),EFHC1(-1.8),ENO2(-2.76),ERBB3…
Cancer,Organismal Injury and Abnormalities	Mixed neoplasia	2.01e-08			112	61	51	ABCA12(+3.11),ABCA4(-4.87),ABCC4(-2.31),AK7(-2.87),AKR1C1/AKR1C2(+2.65),ALK(+2.94),AOPEP(+1.75),APOB(-6.51),ARHGEF28(+2.51),ATP8A1(+2.49),C6orf118(-3.3),CAPN6(+2.44),CCDC33(-5.47),CCDC78(-2.27),CCN4(+2.95),CD109(+2.45),CDH1(+3.62),CDH2(-2.52),CDO1(-3.38),CEP126(-1.71),CFAP47(-3.88),CHL1(-4.36),CHRM3(+2.84),COL11A1(+1.95),COL4A2(+1.69),COL6A3(+2.87),DENND5B(-2.21),DIO2(+5.64),DLK1(-2.85),DNAH11(-2…
Neurological Disease	Dyskinesia	2.15e-08			60	21	39	APLP1(-2.17),AQP1(-2.17),ARX(-3.38),ATP1B1(-2.25),ATP2B2(-4.95),BCL11B(+2.42),C4A/C4B(-2.6),CALB1(-2.32),CD44(+1.81),CDH2(-2.52),CDR1(-2.02),CHN1(-2.07),CHRM3(+2.84),CKB(-3.04),CLU(-2.54),CP(-7.24),CRIM1(+1.67),DIO2(+5.64),DKK3(-1.81),DMRT3(-4.31),DTNA(-3.29),ENO2(-2.76),ESRRG(-3.22),FAM107A(-6.61),FLRT2(+2.04),GABRE(+1.95),GABRP(+3.27),GJB6(+3.66),GNG7(-2.11),GPI(-1.96),HTR2C(-14.03),ICAM5(-2.53…
Cancer,Hematological Disease,Organismal Injury and Abnormalities	Hematologic cancer	2.39e-08		-0.144	212	116	96	ABAT(-3.48),ABCA12(+3.11),ABHD2(-1.63),ACAN(+4.12),ADAMTSL1(+2.49),ADCY1(+1.98),AHR(+1.69),AKT3(-1.83),ALK(+2.94),ANGPTL4(-2.55),ANOS1(+2.72),APCDD1(+8.39),APLP1(-2.17),APOB(-6.51),ARHGEF28(+2.51),ARNT2(-1.87),ATP1B1(-2.25),ATP2B2(-4.95),B3GAT1(-3.08),BCL11B(+2.42),BHMT(-4.82),BSCL2(-2.44),BST2(-3.93),C4A/C4B(-2.6),C9orf24(-2.95),CALD1(+1.93),CCDC113(-2.23),CCDC171(-2.11),CD44(+1.81),CDH1(+3.62),…
Organ Morphology	Morphology of epidermis	2.4e-08			24	23	1	ABCA12(+3.11),AHR(+1.69),BCL11B(+2.42),DSC1(+3.37),DSG3(+3.59),EVPL(+2.24),FERMT1(+2.92),FST(+3.66),GRHL3(+6.69),INHBA(+4.13),ITGB4(+2.35),JUP(+2.76),KRT14(+3.75),KRT17(+4.88),KRT5(+2.95),LAMA3(+2.55),MYC(+2.28),PKP1(+2.59),PKP3(+2.9),PRDM1(-2.14),RIPK4(+3.39),SPINK5(+3.07),ST14(+3.61),TP63(+2.23)
Organismal Development	Development of genitourinary system	2.45e-08		-1.256	87	40	47	ABCC4(-2.31),AHR(+1.69),AK7(-2.87),AKT3(-1.83),ALK(+2.94),ANGPTL4(-2.55),APOB(-6.51),AQP1(-2.17),ARX(-3.38),ATP2B2(-4.95),BSCL2(-2.44),CD44(+1.81),CDH1(+3.62),CDH6(-3.21),CDK6(+1.89),CDO1(-3.38),CEBPA(+6.85),CFAP54(-2.62),CHRM3(+2.84),CSPG4(+2.34),CYP27A1(-2.13),DHCR24(+1.76),DMRT3(-4.31),DSC2(+2.08),EFNA1(+2.12),ERBB3(+2.2),FN1(+2.01),FST(+3.66),FZD5(-4.74),GATA3(+5.26),GATA6(-2.52),GEM(-2.4),GJ…
Cancer,Organismal Injury and Abnormalities	Lymphohematopoietic cancer	2.49e-08		-0.042	213	117	96	ABAT(-3.48),ABCA12(+3.11),ABHD2(-1.63),ACAN(+4.12),ADAMTSL1(+2.49),ADCY1(+1.98),AHR(+1.69),AKT3(-1.83),ALK(+2.94),ANGPTL4(-2.55),ANOS1(+2.72),APCDD1(+8.39),APLP1(-2.17),APOB(-6.51),ARHGEF28(+2.51),ARNT2(-1.87),ATP1B1(-2.25),ATP2B2(-4.95),B3GAT1(-3.08),BCL11B(+2.42),BHMT(-4.82),BSCL2(-2.44),BST2(-3.93),C4A/C4B(-2.6),C9orf24(-2.95),CALD1(+1.93),CCDC113(-2.23),CCDC171(-2.11),CD44(+1.81),CDH1(+3.62),…
Cellular Function and Maintenance	Movement of organelle	2.83e-08			18	3	15	AK7(-2.87),CCDC114(-3.6),CCDC151(-3.3),CFAP221(-2.57),DNAAF1(-3.27),DNAH11(-2.8),DNAH7(-3.09),DNAI1(-4.63),FHDC1(+2.07),HYDIN(-3.76),MYO7A(-2.89),NEURL1(+1.98),NME5(-2.63),ROPN1L(-2.45),RSPH4A(-2.77),RSPH9(-2.75),SPAG17(-4.02),SUN2(+1.75)
Cellular Assembly and Organization,Cellular Function and Maintenance	Microtubule dynamics	2.88e-08		-1.372	103	44	59	ABCC4(-2.31),ADCY1(+1.98),AHR(+1.69),ANGPTL4(-2.55),AQP1(-2.17),ARHGEF28(+2.51),AUTS2(+1.78),BCL11B(+2.42),BST2(-3.93),C9orf72(-1.75),CALD1(+1.93),CAPG(+2.77),CCDC113(-2.23),CD44(+1.81),CDH1(+3.62),CDH13(+3.56),CDH2(-2.52),CDK18(-3.65),CEP126(-1.71),CFAP54(-2.62),CGN(-2.42),CHL1(-4.36),CHN1(-2.07),CKB(-3.04),CLU(-2.54),CPT1C(-2.59),DCDC2(-3.39),DCX(-3.53),DKK3(-1.81),DNAAF1(-3.27),DSP(+3.09),ECEL…
Cell-To-Cell Signaling and Interaction,Hair and Skin Development and Function	Adhesion of keratinocytes	2.98e-08		1.715	9	9	0	CD44(+1.81),CDH1(+3.62),CHGA(+7.33),DSG1(+3.14),DSG3(+3.59),FERMT1(+2.92),FN1(+2.01),JUP(+2.76),KRT16(+5.08)
Auditory and Vestibular System Development and Function,Embryonic Development,Organ Development,Organismal Development,Tissue Development	Development of inner ear	3.4e-08			22	13	9	ADGRV1(-2.63),ATP2B2(-4.95),C1QTNF5(-1.98),CDH23(-4.67),CEBPA(+6.85),COL11A1(+1.95),DIO2(+5.64),DSC1(+3.37),FREM2(+1.98),FZD3(-1.8),GATA3(+5.26),GRHL3(+6.69),JAG1(+3.13),MAFB(+1.89),MYC(+2.28),MYO3A(-3.42),MYO7A(-2.89),NR2F1(-5.8),PROX1(+2.3),SLITRK6(+3.7),SOX2(-2.14),TFAP2A(+2.12)
Dermatological Diseases and Conditions,Organismal Injury and Abnormalities	Blister	3.5e-08	Decreased	-2.959	11	10	1	CFB(-1.85),CRIM1(+1.67),DSC3(+3.56),DSG1(+3.14),DSG3(+3.59),FERMT1(+2.92),ITGB4(+2.35),JUP(+2.76),KRT14(+3.75),LAMA3(+2.55),PERP(+2.12)
Organismal Injury and Abnormalities	Benign lesion	3.51e-08		0.7	84	57	27	ABCA4(-4.87),ABCC4(-2.31),AHR(+1.69),ALCAM(+2.9),ALDOA(-1.88),ALDOC(-3.55),ATP2B3(-2.73),BCL11B(+2.42),BHMT(-4.82),BRINP1(+2.42),CALB1(-2.32),CAPN6(+2.44),CD44(+1.81),CDH1(+3.62),CDH2(-2.52),CDH23(-4.67),CEBPA(+6.85),CHRM3(+2.84),CLU(-2.54),COL11A1(+1.95),COL16A1(+1.78),COL4A1(+2.0),COL4A2(+1.69),COL6A3(+2.87),COL9A1(+8.39),COL9A2(+2.65),COL9A3(+2.99),CTSC(+2.14),CYP1B1(-3.5),DCN(+2.08),DCX(-3.53…
Cancer,Organismal Injury and Abnormalities,Reproductive System Disease	Breast cancer	4.23e-08			164	91	73	ABAT(-3.48),ABCC4(-2.31),AKR1C1/AKR1C2(+2.65),AKT3(-1.83),ALDOA(-1.88),ALDOC(-3.55),ALK(+2.94),AOPEP(+1.75),AQP1(-2.17),ARMC3(-5.3),ASTN2(+3.17),ATP2B2(-4.95),BCL11B(+2.42),BEX1(-2.81),BSCL2(-2.44),C1QTNF5(-1.98),CALD1(+1.93),CCDC180(-1.98),CD44(+1.81),CDH1(+3.62),CDH2(-2.52),CDH6(-3.21),CDK6(+1.89),CEBPA(+6.85),CHRM3(+2.84),CKB(-3.04),CLU(-2.54),COL11A1(+1.95),COL4A2(+1.69),COL9A1(+8.39),CP(-7.2…
Organismal Development	Morphology of body cavity	4.97e-08			132	75	57	ABCA12(+3.11),ABCC4(-2.31),ACTG2(+2.41),AHR(+1.69),AKT3(-1.83),ANGPTL4(-2.55),APOB(-6.51),AQP1(-2.17),ARX(-3.38),BCL11B(+2.42),BHMT(-4.82),BMPR1B(-3.0),BNIP3(-2.47),BSCL2(-2.44),C4A/C4B(-2.6),CCDC3(+2.91),CD44(+1.81),CDH2(-2.52),CDK6(+1.89),CEBPA(+6.85),CHGA(+7.33),CHRM3(+2.84),CLU(-2.54),COL9A2(+2.65),CORIN(+4.86),CP(-7.24),CRIM1(+1.67),CTSC(+2.14),CYP27A1(-2.13),DCN(+2.08),DLK1(-2.85),DNAH11(-2…
Cancer,Hematological Disease,Immunological Disease,Organismal Injury and Abnormalities	Non-Hodgkin lymphoma	5.23e-08		-0.647	94	60	34	ADAMTSL1(+2.49),AHR(+1.69),AKT3(-1.83),ALK(+2.94),ANOS1(+2.72),ARHGEF28(+2.51),ATP2B2(-4.95),BCL11B(+2.42),BSCL2(-2.44),CALD1(+1.93),CCDC113(-2.23),CD44(+1.81),CDH1(+3.62),CDK6(+1.89),CDO1(-3.38),CEBPA(+6.85),CHGA(+7.33),CLU(-2.54),COL11A1(+1.95),COL4A1(+2.0),COL4A2(+1.69),CRYBG1(+2.44),DCN(+2.08),DHCR24(+1.76),DNAH3(-2.69),DNAH6(-3.82),DSC3(+3.56),DSP(+3.09),EFNB2(+1.93),ERBB3(+2.2),ETS1(+2.16),…
Gastrointestinal Disease,Organismal Injury and Abnormalities	Benign oral disorder	5.29e-08			46	31	15	ABCA12(+3.11),AHR(+1.69),ALX4(+3.86),ATP1B1(-2.25),C4A/C4B(-2.6),CD44(+1.81),CDH1(+3.62),CHRM3(+2.84),CLU(-2.54),COL16A1(+1.78),CTSC(+2.14),DSG3(+3.59),EDN3(+3.04),FERMT1(+2.92),FN1(+2.01),GABRE(+1.95),GABRP(+3.27),GBP2(+2.96),GRHL3(+6.69),H19(+3.14),HAPLN1(+2.92),HILPDA(-2.98),HSPG2(+1.73),IFITM1(-2.1),IFT172(-1.93),JAG2(+1.99),KREMEN1(+1.68),KRT19(+3.83),LHX2(-4.65),LOXL3(-1.92),LRRK1(+2.05),MG…
Hair and Skin Development and Function,Organ Development	Growth of skin	5.48e-08		1.054	29	27	2	ALK(+2.94),BCL11B(+2.42),CD109(+2.45),CD44(+1.81),CDH13(+3.56),CHGA(+7.33),CLU(-2.54),DSC1(+3.37),EFNA1(+2.12),EFNB2(+1.93),FERMT1(+2.92),FN1(+2.01),FST(+3.66),GATA3(+5.26),GRHL3(+6.69),JUP(+2.76),KLF5(+2.85),KRT17(+4.88),MAP3K5(+2.85),MKI67(+1.73),MYC(+2.28),PKP1(+2.59),PKP3(+2.9),POSTN(+2.34),RUNX1(+2.12),SFN(+3.8),TP63(+2.23),TRH(-19.41),TWIST2(+1.89)
Nervous System Development and Function,Neurological Disease,Organ Morphology,Organismal Development,Organismal Injury and Abnormalities	Abnormal morphology of brain	5.57e-08			48	16	32	ADCY1(+1.98),AKT3(-1.83),ALK(+2.94),ARNT2(-1.87),ARX(-3.38),ATP1B2(-4.79),ATP2B2(-4.95),BRINP1(+2.42),CALB1(-2.32),CHL1(-4.36),CHN1(-2.07),CKB(-3.04),CP(-7.24),CSPG4(+2.34),EBF1(+2.77),EFHC1(-1.8),EPHB1(+3.06),ERBB3(+2.2),FEZF1(-3.27),FOLR1(-2.35),GATA3(+5.26),GPM6B(-2.16),HSPG2(+1.73),IFT172(-1.93),JAG1(+3.13),KNDC1(-2.13),LHX2(-4.65),MAPK8IP1(-1.78),MSI1(-3.4),NPAS3(-2.0),NR2F1(-5.8),PCP4(-2.27…
Cellular Development	Differentiation of nervous system	6.25e-08		0.451	52	31	21	ALK(+2.94),ARX(-3.38),ATP2B2(-4.95),BCL11B(+2.42),BRINP1(+2.42),CDH2(-2.52),CDH23(-4.67),CORIN(+4.86),EBF1(+2.77),EDN3(+3.04),EFNA1(+2.12),ERBB3(+2.2),FEZF1(-3.27),FN1(+2.01),FST(+3.66),GATA3(+5.26),GPRC5B(-2.1),INHBA(+4.13),INSM1(+2.81),IRX3(+2.54),ISL1(+8.19),JAG1(+3.13),KNDC1(-2.13),LHX2(-4.65),LMX1A(-1.95),MAFB(+1.89),MYC(+2.28),MYO7A(-2.89),NR2E1(-9.04),PAX3(+5.32),PCP4(-2.27),PCSK9(+4.31),P…
Hereditary Disorder,Ophthalmic Disease,Organismal Injury and Abnormalities	Hereditary Eye Disease	6.29e-08			44	17	27	ABCA4(-4.87),ADGRV1(-2.63),C1QTNF5(-1.98),CDH1(+3.62),CDH23(-4.67),CFB(-1.85),CHN1(-2.07),CHRM3(+2.84),CLU(-2.54),COL11A1(+1.95),COL4A1(+2.0),COL9A1(+8.39),COL9A2(+2.65),CP(-7.24),CRYGS(-3.68),CYP1B1(-3.5),DCN(+2.08),FREM2(+1.98),FTL(-1.77),HMCN1(+2.86),HPS3(-1.74),HSF4(-3.35),IFT172(-1.93),IRX5(+4.26),JAG1(+3.13),LCA5(-2.39),MAFB(+1.89),MITF(-4.32),MYO7A(-2.89),NR2E1(-9.04),OCA2(-3.69),PDE6B(-3.…
Neurological Disease	Neurological signs	6.52e-08		-1	66	25	41	ADCY1(+1.98),APLP1(-2.17),AQP1(-2.17),ARX(-3.38),ATP1B1(-2.25),ATP2B2(-4.95),BCL11B(+2.42),BRINP1(+2.42),C4A/C4B(-2.6),CALB1(-2.32),CD44(+1.81),CDH2(-2.52),CDR1(-2.02),CHN1(-2.07),CHRM3(+2.84),CKB(-3.04),CLU(-2.54),CP(-7.24),CRIM1(+1.67),DCDC2(-3.39),DIO2(+5.64),DKK3(-1.81),DMRT3(-4.31),DTNA(-3.29),ENO2(-2.76),ESRRG(-3.22),FABP5(+3.83),FAM107A(-6.61),FLRT2(+2.04),GABRE(+1.95),GABRP(+3.27),GJB6(+3…
Dermatological Diseases and Conditions,Organismal Injury and Abnormalities	Palmoplantar keratoderma	6.72e-08			9	9	0	CTSC(+2.14),DSC2(+2.08),DSG1(+3.14),DSP(+3.09),GJB2(+2.93),JUP(+2.76),KRT16(+5.08),KRT5(+2.95),SERPINB7(+2.83)
Organismal Injury and Abnormalities,Tissue Morphology	Abnormal morphology of epithelial tissue	7.06e-08			45	29	16	ABCA12(+3.11),ABCA4(-4.87),AHR(+1.69),APOB(-6.51),AQP3(+3.61),ATP2B2(-4.95),BCL11B(+2.42),CD44(+1.81),CEBPA(+6.85),CP(-7.24),DCN(+2.08),DKK2(-2.75),ELK3(+1.92),ERBB3(+2.2),FST(+3.66),GATA6(-2.52),GRHL3(+6.69),HSF4(-3.35),HSPG2(+1.73),INHBA(+4.13),INSM1(+2.81),ISL1(+8.19),ITGB4(+2.35),KRT14(+3.75),KRT4(+2.22),KRT5(+2.95),KRT6B(+8.09),KRT8(+1.71),LAMA3(+2.55),LMO7(+1.87),MST1(-2.31),MYC(+2.28),NR2F…
Dermatological Diseases and Conditions,Immunological Disease,Inflammatory Disease,Inflammatory Response,Organismal Injury and Abnormalities	Advanced stage atopic dermatitis	8.4e-08			6	6	0	FLG(+12.19),IVL(+5.23),KRT16(+5.08),KRT17(+4.88),KRT5(+2.95),MKI67(+1.73)
Cellular Growth and Proliferation,Tissue Development	Proliferation of epithelial cells	8.75e-08		1.183	51	42	9	AHR(+1.69),ALK(+2.94),BCL11B(+2.42),CD109(+2.45),CD44(+1.81),CDH1(+3.62),CDH13(+3.56),CDK6(+1.89),CEBPA(+6.85),CHGA(+7.33),CHRM3(+2.84),CLU(-2.54),EDN2(+2.49),EFNA1(+2.12),EFNB2(+1.93),ERBB3(+2.2),FERMT1(+2.92),FN1(+2.01),FST(+3.66),GATA3(+5.26),GRHL3(+6.69),HSF4(-3.35),IFT172(-1.93),INHBA(+4.13),ISL1(+8.19),JUP(+2.76),KLF5(+2.85),KRT16(+5.08),KRT17(+4.88),KRT4(+2.22),LAMA3(+2.55),MAP3K5(+2.85),M…
Hair and Skin Development and Function,Organ Morphology	Morphology of stratum corneum	1.03e-07			11	10	1	BCL11B(+2.42),DSC1(+3.37),DSG3(+3.59),GRHL3(+6.69),JUP(+2.76),PKP1(+2.59),PRDM1(-2.14),RIPK4(+3.39),SPINK5(+3.07),ST14(+3.61),TP63(+2.23)
Dermatological Diseases and Conditions,Organ Morphology,Organismal Injury and Abnormalities	Abnormal morphology of epidermis	1.09e-07			20	20	0	ABCA12(+3.11),AHR(+1.69),BCL11B(+2.42),DSC1(+3.37),FERMT1(+2.92),FST(+3.66),GRHL3(+6.69),INHBA(+4.13),ITGB4(+2.35),JUP(+2.76),KRT14(+3.75),KRT17(+4.88),KRT5(+2.95),LAMA3(+2.55),PKP1(+2.59),PKP3(+2.9),RIPK4(+3.39),SPINK5(+3.07),ST14(+3.61),TP63(+2.23)
Cancer,Organismal Injury and Abnormalities	Advanced malignant tumor	1.16e-07		1.093	90	60	30	ABAT(-3.48),AKR1C1/AKR1C2(+2.65),AKT3(-1.83),ALCAM(+2.9),ALK(+2.94),ANGPTL4(-2.55),AQP1(-2.17),BEX1(-2.81),BHLHE41(-2.66),C4A/C4B(-2.6),CALD1(+1.93),CAPG(+2.77),CCN4(+2.95),CD44(+1.81),CDH1(+3.62),CDH2(-2.52),CDH6(-3.21),CDK6(+1.89),CEBPA(+6.85),CHGA(+7.33),CLU(-2.54),COL4A1(+2.0),COL4A2(+1.69),COL6A3(+2.87),CRYBG1(+2.44),CYP1B1(-3.5),DTNA(-3.29),DUSP6(+2.05),EFNA1(+2.12),EMP1(+2.14),EPCAM(+2.1),…
Auditory and Vestibular System Development and Function,Nervous System Development and Function	Hearing	1.16e-07		0	22	12	10	ADGRV1(-2.63),ATP2B2(-4.95),CDH1(+3.62),CDH23(-4.67),CLIC5(+2.75),COL11A1(+1.95),COL9A1(+8.39),DCDC2(-3.39),EYA4(+2.24),GJB6(+3.66),GPM6B(-2.16),KCNE1(-2.2),MYO3A(-3.42),MYO7A(-2.89),NAV2(+1.92),NR2F1(-5.8),PAX3(+5.32),PTN(+2.51),SCN8A(+1.8),SLC19A2(+2.14),SOX2(-2.14),TFAP2A(+2.12)
Digestive System Development and Function	Development of digestive system	1.19e-07		1.559	43	30	13	AHR(+1.69),ALX4(+3.86),ATP1B1(-2.25),BCL11B(+2.42),CEBPA(+6.85),CLDN5(-5.97),CLU(-2.54),DCN(+2.08),DSP(+3.09),ENKUR(-2.17),ERBB3(+2.2),FN1(+2.01),FST(+3.66),FZD1(+2.12),GABRE(+1.95),GABRP(+3.27),GATA3(+5.26),GATA6(-2.52),GRHL3(+6.69),IFT172(-1.93),ILDR2(-3.35),INHBA(+4.13),INSM1(+2.81),ISL1(+8.19),ITGA11(+1.96),ITGB4(+2.35),JAG2(+1.99),KRT8(+1.71),LAMA3(+2.55),LHX2(-4.65),LOXL3(-1.92),NRP1(+1.7),…
Cellular Development,Cellular Growth and Proliferation	Cell proliferation of tumor cell lines	1.22e-07		1.424	134	81	53	AHR(+1.69),AKT3(-1.83),ALCAM(+2.9),ALDOA(-1.88),ALK(+2.94),ANGPTL4(-2.55),APOB(-6.51),AQP1(-2.17),B3GAT1(-3.08),BMPR1B(-3.0),BNIP3(-2.47),BRINP1(+2.42),CAPN6(+2.44),CCN4(+2.95),CD44(+1.81),CDH1(+3.62),CDH13(+3.56),CDK6(+1.89),CEBPA(+6.85),CHGA(+7.33),CHRM3(+2.84),CLCA2(+3.98),CLU(-2.54),COL4A2(+1.69),COL6A3(+2.87),CSPG4(+2.34),CYP1B1(-3.5),DCN(+2.08),DCX(-3.53),DKK3(-1.81),DLEC1(-1.96),DLK1(-2.85…
Tissue Morphology	Quantity of cells	1.26e-07		0.598	139	78	61	ABCA4(-4.87),ACAN(+4.12),AHR(+1.69),AKT3(-1.83),ALCAM(+2.9),ALK(+2.94),APLP1(-2.17),APOB(-6.51),AQP1(-2.17),ARX(-3.38),ATP2B2(-4.95),BCL11B(+2.42),BHMT(-4.82),BMPR1B(-3.0),BRINP1(+2.42),BSCL2(-2.44),C4A/C4B(-2.6),CCDC3(+2.91),CD44(+1.81),CDH1(+3.62),CDH13(+3.56),CDH23(-4.67),CDK6(+1.89),CEBPA(+6.85),CFAP157(-2.55),CLU(-2.54),CP(-7.24),CSPG4(+2.34),CYP27A1(-2.13),DCN(+2.08),DKK2(-2.75),DKK3(-1.81)…
Dermatological Diseases and Conditions,Organismal Injury and Abnormalities	Keratosis	1.27e-07		-1.832	21	21	0	ABCA12(+3.11),AHR(+1.69),CDH1(+3.62),CTSC(+2.14),DSC1(+3.37),DSC2(+2.08),DSG1(+3.14),DSG3(+3.59),DSP(+3.09),FERMT1(+2.92),FN1(+2.01),FST(+3.66),GJB2(+2.93),JUP(+2.76),KRT16(+5.08),KRT5(+2.95),MVK(+2.11),MYC(+2.28),SERPINB7(+2.83),SPINK5(+3.07),ST14(+3.61)
Neurological Disease,Organismal Injury and Abnormalities,Psychological Disorders	Disorder of basal ganglia	1.42e-07			69	25	44	ADAMTSL1(+2.49),AP1S2(-2.1),APLP1(-2.17),AQP1(-2.17),ATP1B1(-2.25),ATP2B2(-4.95),BCL11B(+2.42),C4A/C4B(-2.6),CALB1(-2.32),CD44(+1.81),CDH2(-2.52),CDR1(-2.02),CHGA(+7.33),CHN1(-2.07),CHRM3(+2.84),CKB(-3.04),CLU(-2.54),CP(-7.24),CRIM1(+1.67),DIO2(+5.64),DKK3(-1.81),DPY19L2P2(-2.7),DTNA(-3.29),ENO2(-2.76),ESRRG(-3.22),FAM107A(-6.61),FLRT2(+2.04),FTL(-1.77),GABRE(+1.95),GABRP(+3.27),GJB6(+3.66),GNG7(…
Dermatological Diseases and Conditions,Organismal Injury and Abnormalities	Psoriasis	1.47e-07			54	40	14	AQP3(+3.61),ATP1B1(-2.25),C4A/C4B(-2.6),CDH1(+3.62),CLCA2(+3.98),CRYBG1(+2.44),CSPG4(+2.34),CYP1B1(-3.5),DIO2(+5.64),DKK2(-2.75),DSC2(+2.08),DSG1(+3.14),DSG3(+3.59),EFNB2(+1.93),FABP5(+3.83),FLG(+12.19),FN1(+2.01),GATA3(+5.26),GBP2(+2.96),GJB2(+2.93),GPM6B(-2.16),HRNR(+8.62),IFI30(-2.38),IFITM1(-2.1),ITGB4(+2.35),IVL(+5.23),JUP(+2.76),KRT14(+3.75),KRT15(+2.18),KRT16(+5.08),KRT17(+4.88),KRT5(+2.95…
Hereditary Disorder,Neurological Disease,Organismal Injury and Abnormalities,Psychological Disorders,Skeletal and Muscular Disorders	Huntington Disease	1.53e-07			54	20	34	APLP1(-2.17),AQP1(-2.17),ATP1B1(-2.25),ATP2B2(-4.95),BCL11B(+2.42),C4A/C4B(-2.6),CALB1(-2.32),CD44(+1.81),CDH2(-2.52),CDR1(-2.02),CHN1(-2.07),CHRM3(+2.84),CKB(-3.04),CLU(-2.54),CP(-7.24),CRIM1(+1.67),DIO2(+5.64),DKK3(-1.81),DTNA(-3.29),ENO2(-2.76),ESRRG(-3.22),FAM107A(-6.61),FLRT2(+2.04),GABRE(+1.95),GABRP(+3.27),GJB6(+3.66),GNG7(-2.11),GPI(-1.96),HTR2C(-14.03),ICAM5(-2.53),ITGB4(+2.35),IVNS1ABP(…
Developmental Disorder	Syndromic ciliopathy	1.73e-07			18	0	18	ABCA4(-4.87),AK7(-2.87),CCDC114(-3.6),CCDC151(-3.3),DCDC2(-3.39),DNAAF1(-3.27),DNAH11(-2.8),DNAI1(-4.63),DRC1(-3.82),HYDIN(-3.76),IFT27(-2.05),LCA5(-2.39),RPE65(-3.35),RSPH1(-2.59),RSPH4A(-2.77),RSPH9(-2.75),TTC25(-3.07),ZMYND10(-5.49)
Cancer,Organismal Injury and Abnormalities	Advanced extracranial solid tumor	2.56e-07		-1.342	58	37	21	AKR1C1/AKR1C2(+2.65),ALK(+2.94),ANGPTL4(-2.55),BEX1(-2.81),C4A/C4B(-2.6),CAPG(+2.77),CD44(+1.81),CDH1(+3.62),CDH2(-2.52),CDH6(-3.21),CDK6(+1.89),CLU(-2.54),COL4A1(+2.0),COL4A2(+1.69),COL6A3(+2.87),CRYBG1(+2.44),DTNA(-3.29),DUSP6(+2.05),EMP1(+2.14),ERBB3(+2.2),FEZF1(-3.27),FLRT2(+2.04),FN1(+2.01),FOLR1(-2.35),FRY(+1.88),FST(+3.66),FTL(-1.77),FZD3(-1.8),GATA6(-2.52),HCAR2(+3.18),HIST2H2AA3/HIST2H2A…
Cancer,Organismal Injury and Abnormalities,Reproductive System Disease	TNM stage III breast cancer	2.61e-07			13	13	0	FN1(+2.01),GJB2(+2.93),KRT14(+3.75),KRT15(+2.18),KRT17(+4.88),KRT19(+3.83),KRT5(+2.95),KRT8(+1.71),LAMA3(+2.55),MMP11(+3.06),MYC(+2.28),RND3(+2.04),S100A14(+2.65)
Developmental Disorder,Ophthalmic Disease,Organismal Injury and Abnormalities	Congenital anomaly of eye	2.8e-07		0.083	27	9	18	C1QTNF5(-1.98),CHN1(-2.07),CLU(-2.54),CP(-7.24),CRIM1(+1.67),CRYGS(-3.68),CYP1B1(-3.5),DCN(+2.08),DSC1(+3.37),FREM2(+1.98),FTL(-1.77),HPS3(-1.74),HSF4(-3.35),IFT172(-1.93),JAG1(+3.13),LHX2(-4.65),MAFB(+1.89),MITF(-4.32),OCA2(-3.69),POMGNT2(-1.97),RAX(-20.47),RIPK4(+3.39),SOX2(-2.14),TFAP2A(+2.12),TMEM231(-1.77),TWIST2(+1.89),TYRP1(-47.17)
Cancer,Organismal Injury and Abnormalities	Benign Tumors	2.98e-07		1.858	74	50	24	ABCA4(-4.87),ABCC4(-2.31),AHR(+1.69),ALCAM(+2.9),ALDOA(-1.88),ALDOC(-3.55),ATP2B3(-2.73),BHMT(-4.82),CAPN6(+2.44),CD44(+1.81),CDH1(+3.62),CDH2(-2.52),CDH23(-4.67),CHRM3(+2.84),CLU(-2.54),COL11A1(+1.95),COL16A1(+1.78),COL4A1(+2.0),COL4A2(+1.69),COL6A3(+2.87),COL9A1(+8.39),COL9A2(+2.65),COL9A3(+2.99),CTSC(+2.14),CYP1B1(-3.5),DCN(+2.08),DCX(-3.53),EDN3(+3.04),ERBB3(+2.2),ESRRG(-3.22),FABP5(+3.83),FO…
Dermatological Diseases and Conditions,Organismal Injury and Abnormalities	Plaque psoriasis	3.01e-07			19	17	2	CYP1B1(-3.5),DKK2(-2.75),EFNB2(+1.93),FABP5(+3.83),GATA3(+5.26),GJB2(+2.93),ITGB4(+2.35),KRT14(+3.75),KRT15(+2.18),KRT16(+5.08),KRT17(+4.88),KRT6A(+6.97),KRT6B(+8.09),NRP1(+1.7),PROX1(+2.3),S100A8(+5.19),S100A9(+4.11),SFN(+3.8),SPRR1B(+5.16)
Cancer,Hematological Disease,Immunological Disease,Organismal Injury and Abnormalities	Lymphocytic cancer	3.28e-07		-0.823	132	81	51	ABAT(-3.48),ADAMTSL1(+2.49),AHR(+1.69),AKT3(-1.83),ALK(+2.94),ANOS1(+2.72),ARHGEF28(+2.51),ATP1B1(-2.25),ATP2B2(-4.95),B3GAT1(-3.08),BCL11B(+2.42),BSCL2(-2.44),BST2(-3.93),CALD1(+1.93),CCDC113(-2.23),CD44(+1.81),CDH1(+3.62),CDK6(+1.89),CDO1(-3.38),CEBPA(+6.85),CHGA(+7.33),CHRM3(+2.84),CLU(-2.54),COL11A1(+1.95),COL4A1(+2.0),COL4A2(+1.69),CRYBG1(+2.44),CTSC(+2.14),CYP1B1(-3.5),DCN(+2.08),DHCR24(+1.…
Cancer,Neurological Disease,Organismal Injury and Abnormalities	Nervous system neoplasm	4e-07		1.115	107	55	52	ABAT(-3.48),ABCC4(-2.31),ADAMTS9-AS2(-2.6),AK7(-2.87),AKR1C1/AKR1C2(+2.65),AKT3(-1.83),ALCAM(+2.9),ALDOA(-1.88),ALDOC(-3.55),ALK(+2.94),ALPK2(+3.45),ASTN2(+3.17),ATP1B1(-2.25),B3GAT1(-3.08),C4A/C4B(-2.6),CALB1(-2.32),CALD1(+1.93),CCDC33(-5.47),CD109(+2.45),CD44(+1.81),CDH1(+3.62),CDK6(+1.89),CHL1(-4.36),CLDN5(-5.97),CLU(-2.54),COL11A1(+1.95),COL4A1(+2.0),COL4A2(+1.69),CSPG4(+2.34),DKK3(-1.81),DLK…
Developmental Disorder,Skeletal and Muscular Disorders	Congenital anomaly of limb	4.05e-07		0.274	26	17	9	ALX4(+3.86),BMPR1B(-3.0),COL11A1(+1.95),COL9A1(+8.39),COL9A2(+2.65),CRABP1(-5.55),CRIM1(+1.67),GJB2(+2.93),H19(+3.14),HTR2C(-14.03),IFT172(-1.93),JAG2(+1.99),KREMEN1(+1.68),KRT16(+5.08),KRT17(+4.88),KRT6A(+6.97),KRT6B(+8.09),NECTIN4(+2.62),PRDM1(-2.14),RDH10(-2.45),RIPK4(+3.39),RSPO2(-3.07),TFAP2B(+3.91),TMEM231(-1.77),TP63(+2.23),ZBTB16(-3.21)
Cancer,Organismal Injury and Abnormalities	Benign solid tumor	4.32e-07		1.858	73	49	24	ABCA4(-4.87),ABCC4(-2.31),AHR(+1.69),ALCAM(+2.9),ALDOA(-1.88),ALDOC(-3.55),ATP2B3(-2.73),BHMT(-4.82),CAPN6(+2.44),CD44(+1.81),CDH1(+3.62),CDH2(-2.52),CDH23(-4.67),CHRM3(+2.84),CLU(-2.54),COL11A1(+1.95),COL16A1(+1.78),COL4A1(+2.0),COL4A2(+1.69),COL6A3(+2.87),COL9A1(+8.39),COL9A2(+2.65),COL9A3(+2.99),CTSC(+2.14),CYP1B1(-3.5),DCN(+2.08),DCX(-3.53),EDN3(+3.04),ERBB3(+2.2),ESRRG(-3.22),FABP5(+3.83),FO…
Visual System Development and Function	Vision	4.33e-07			18	5	13	ABCA4(-4.87),ADGRV1(-2.63),COL11A1(+1.95),CYP1B1(-3.5),EYA4(+2.24),GJD2(+2.79),GRM8(-2.87),HSF4(-3.35),MYO7A(-2.89),NR2E1(-9.04),RAX(-20.47),RDH10(-2.45),RGS16(-2.22),RPE65(-3.35),SIX3(-11.91),SLITRK6(+3.7),TENM2(+2.38),TRPM1(-66.61)
Nervous System Development and Function,Neurological Disease	Abnormal morphology of central nervous system	4.38e-07			49	17	32	ADCY1(+1.98),AKT3(-1.83),ALK(+2.94),ARNT2(-1.87),ARX(-3.38),ATP1B2(-4.79),ATP2B2(-4.95),BRINP1(+2.42),CALB1(-2.32),CHL1(-4.36),CHN1(-2.07),CKB(-3.04),CP(-7.24),CSPG4(+2.34),EBF1(+2.77),EFHC1(-1.8),EPHB1(+3.06),ERBB3(+2.2),FEZF1(-3.27),FOLR1(-2.35),GATA3(+5.26),GPM6B(-2.16),GUCY1A1(+1.86),HSPG2(+1.73),IFT172(-1.93),JAG1(+3.13),KNDC1(-2.13),LHX2(-4.65),MAPK8IP1(-1.78),MSI1(-3.4),NPAS3(-2.0),NR2F1(-…
Cancer,Organismal Injury and Abnormalities,Reproductive System Disease	Mammary tumor	4.4e-07		1.345	167	94	73	ABAT(-3.48),ABCC4(-2.31),AKR1C1/AKR1C2(+2.65),AKT3(-1.83),ALDOA(-1.88),ALDOC(-3.55),ALK(+2.94),AOPEP(+1.75),AQP1(-2.17),ARMC3(-5.3),ASTN2(+3.17),ATP2B2(-4.95),BCL11B(+2.42),BEX1(-2.81),BSCL2(-2.44),C1QTNF5(-1.98),CALD1(+1.93),CCDC180(-1.98),CD44(+1.81),CDH1(+3.62),CDH2(-2.52),CDH6(-3.21),CDK6(+1.89),CEBPA(+6.85),CHRM3(+2.84),CKB(-3.04),CLU(-2.54),COL11A1(+1.95),COL4A2(+1.69),COL9A1(+8.39),CP(-7.2…
Cancer,Organismal Injury and Abnormalities	Connective tissue tumor	4.53e-07		1.369	102	68	34	ABCA12(+3.11),ABCC4(-2.31),ADAMTSL1(+2.49),ALK(+2.94),ANGPTL4(-2.55),APOB(-6.51),ARMC2(-1.95),CD44(+1.81),CDH1(+3.62),CDK6(+1.89),CEBPA(+6.85),CFAP47(-3.88),COL11A1(+1.95),COL16A1(+1.78),COL4A1(+2.0),COL4A2(+1.69),COL6A3(+2.87),COL9A1(+8.39),COL9A2(+2.65),COL9A3(+2.99),CSPG4(+2.34),DCN(+2.08),DCX(-3.53),DENND5B(-2.21),DLEC1(-1.96),DLK1(-2.85),DNAH3(-2.69),DNAH6(-3.82),DSC3(+3.56),EPCAM(+2.1),ERBB…
Cancer,Endocrine System Disorders,Organismal Injury and Abnormalities,Reproductive System Disease	Adenosquamous ovarian carcinoma	4.6e-07			73	35	38	ABCA12(+3.11),ABCA4(-4.87),ABCC4(-2.31),AK7(-2.87),AKR1C1/AKR1C2(+2.65),AOPEP(+1.75),APOB(-6.51),ARHGEF28(+2.51),ATP8A1(+2.49),C6orf118(-3.3),CAPN6(+2.44),CCDC33(-5.47),CCDC78(-2.27),CCN4(+2.95),CD109(+2.45),CDH2(-2.52),CDO1(-3.38),CEP126(-1.71),CFAP47(-3.88),CHL1(-4.36),CHRM3(+2.84),COL11A1(+1.95),COL4A2(+1.69),COL6A3(+2.87),DIO2(+5.64),DNAH11(-2.8),DNAH9(-3.74),EFCAB12(-2.82),ENO2(-2.76),EVPL(+…
Cancer,Hematological Disease,Immunological Disease,Organismal Injury and Abnormalities	Neoplasia of leukocytes	4.95e-07		-0.746	135	83	52	ABAT(-3.48),ADAMTSL1(+2.49),AHR(+1.69),AKT3(-1.83),ALK(+2.94),ANOS1(+2.72),ARHGEF28(+2.51),ATP1B1(-2.25),ATP2B2(-4.95),B3GAT1(-3.08),BCL11B(+2.42),BSCL2(-2.44),BST2(-3.93),C4A/C4B(-2.6),CALD1(+1.93),CCDC113(-2.23),CD44(+1.81),CDH1(+3.62),CDK6(+1.89),CDO1(-3.38),CEBPA(+6.85),CHGA(+7.33),CHRM3(+2.84),CLU(-2.54),COL11A1(+1.95),COL4A1(+2.0),COL4A2(+1.69),CRYBG1(+2.44),CTSC(+2.14),CYP1B1(-3.5),DCN(+2.…
Embryonic Development,Organismal Development	Development of body trunk	6.13e-07		0.121	97	55	42	ABCA12(+3.11),AHR(+1.69),AQP1(-2.17),ARX(-3.38),ATP2B2(-4.95),BCL11B(+2.42),CCDC151(-3.3),CD44(+1.81),CDH1(+3.62),CDH6(-3.21),CDO1(-3.38),CEBPA(+6.85),CLU(-2.54),COL11A1(+1.95),CYP27A1(-2.13),DNAAF1(-3.27),DNAH11(-2.8),DNAI1(-4.63),DRC1(-3.82),DSC2(+2.08),DSP(+3.09),DUSP6(+2.05),EDN2(+2.49),EFNA1(+2.12),ELK3(+1.92),EMP1(+2.14),ENKUR(-2.17),ERBB3(+2.2),ESRRG(-3.22),ETS1(+2.16),F2RL2(+2.72),FLRT2(+…
Cellular Movement,Nervous System Development and Function	Guidance of axons	6.69e-07		-0.577	24	11	13	ALCAM(+2.9),ANOS1(+2.72),ARX(-3.38),BMPR1B(-3.0),CDH2(-2.52),CHL1(-4.36),CHN1(-2.07),DCX(-3.53),EPHB1(+3.06),FEZF1(-3.27),FLRT2(+2.04),GATA3(+5.26),GRB10(-1.76),LHX2(-4.65),LMX1A(-1.95),NR2F1(-5.8),NRP1(+1.7),PLXNA4(+2.43),PTPRO(-3.22),SEMA3C(+2.46),SEMA5A(+1.7),SPON2(-3.14),SPTB(+2.75),WNT3(+2.83)
Dermatological Diseases and Conditions,Hereditary Disorder,Inflammatory Disease,Inflammatory Response,Organismal Injury and Abnormalities	Advanced stage Netherton syndrome	6.77e-07			5	5	0	DSC1(+3.37),DSC3(+3.56),DSG1(+3.14),DSG3(+3.59),SPINK5(+3.07)
Cancer,Gastrointestinal Disease,Organismal Injury and Abnormalities	Esophageal cancer	6.83e-07			57	30	27	ABCA4(-4.87),ABCC4(-2.31),ASTN2(+3.17),BHMT(-4.82),C2orf81(-1.99),C6orf118(-3.3),CCDC171(-2.11),CCDC33(-5.47),CD44(+1.81),CDH2(-2.52),CDH23(-4.67),CLU(-2.54),COL11A1(+1.95),CORIN(+4.86),CTSC(+2.14),DIO2(+5.64),DLEC1(-1.96),DNAH3(-2.69),DNAH7(-3.09),FLG(+12.19),GATA6(-2.52),GFOD1(+2.35),GPRC5B(-2.1),GRM3(+5.27),GSE1(+1.8),H19(+3.14),HMCN1(+2.86),HYDIN(-3.76),IQCG(-2.21),IRS4(-6.04),KCND2(+2.45),KL…
Skeletal and Muscular System Development and Function	Mineralization of bone	7.12e-07		-0.293	22	13	9	ADGRV1(-2.63),BMPR1B(-3.0),DIO2(+5.64),DKK2(-2.75),DLK1(-2.85),EBF1(+2.77),EFNB2(+1.93),FST(+3.66),GPM6B(-2.16),GREM1(+2.7),HSPG2(+1.73),ITGA11(+1.96),LRRK1(+2.05),MGP(-2.71),MTSS1(+1.86),POSTN(+2.34),PTN(+2.51),RSPO2(-3.07),SFRP4(-2.61),SLC8A1(-1.65),TFAP2A(+2.12),WNT4(+9.42)
Dermatological Diseases and Conditions,Hereditary Disorder,Organismal Injury and Abnormalities	Hereditary palmoplantar keratoderma	7.35e-07			8	8	0	CTSC(+2.14),DSC2(+2.08),DSG1(+3.14),DSP(+3.09),GJB2(+2.93),KRT16(+5.08),KRT5(+2.95),SERPINB7(+2.83)
Cancer,Hematological Disease,Organismal Injury and Abnormalities	Mature lymphocytic neoplasm	7.63e-07			112	72	40	ADAMTSL1(+2.49),AHR(+1.69),ALK(+2.94),ANOS1(+2.72),ARHGEF28(+2.51),ATP1B1(-2.25),ATP2B2(-4.95),B3GAT1(-3.08),BCL11B(+2.42),BSCL2(-2.44),CALD1(+1.93),CCDC113(-2.23),CD44(+1.81),CDH1(+3.62),CDK6(+1.89),CDO1(-3.38),CEBPA(+6.85),CHGA(+7.33),CLU(-2.54),COL11A1(+1.95),COL4A1(+2.0),COL4A2(+1.69),CRYBG1(+2.44),CTSC(+2.14),DHCR24(+1.76),DNAH3(-2.69),DNAH6(-3.82),DNAH7(-3.09),DNAH9(-3.74),DSC3(+3.56),DSP(+…
Cancer,Organismal Injury and Abnormalities	Mixed cell carcinoma	8.03e-07			76	38	38	ABCA12(+3.11),ABCA4(-4.87),ABCC4(-2.31),AK7(-2.87),AKR1C1/AKR1C2(+2.65),ALK(+2.94),AOPEP(+1.75),APOB(-6.51),ARHGEF28(+2.51),ATP8A1(+2.49),C6orf118(-3.3),CAPN6(+2.44),CCDC33(-5.47),CCDC78(-2.27),CCN4(+2.95),CD109(+2.45),CDH1(+3.62),CDH2(-2.52),CDO1(-3.38),CEP126(-1.71),CFAP47(-3.88),CHL1(-4.36),CHRM3(+2.84),COL11A1(+1.95),COL4A2(+1.69),COL6A3(+2.87),DIO2(+5.64),DNAH11(-2.8),DNAH9(-3.74),EFCAB12(-2…
Cancer,Organismal Injury and Abnormalities	Adenosquamous carcinoma	8.5e-07			74	36	38	ABCA12(+3.11),ABCA4(-4.87),ABCC4(-2.31),AK7(-2.87),AKR1C1/AKR1C2(+2.65),ALK(+2.94),AOPEP(+1.75),APOB(-6.51),ARHGEF28(+2.51),ATP8A1(+2.49),C6orf118(-3.3),CAPN6(+2.44),CCDC33(-5.47),CCDC78(-2.27),CCN4(+2.95),CD109(+2.45),CDH2(-2.52),CDO1(-3.38),CEP126(-1.71),CFAP47(-3.88),CHL1(-4.36),CHRM3(+2.84),COL11A1(+1.95),COL4A2(+1.69),COL6A3(+2.87),DIO2(+5.64),DNAH11(-2.8),DNAH9(-3.74),EFCAB12(-2.82),ENO2(-2…
Immunological Disease	Hypersensitive reaction	8.6e-07		0.63	43	28	15	AHR(+1.69),ALCAM(+2.9),ATP1B1(-2.25),BCL11B(+2.42),C4A/C4B(-2.6),CAPG(+2.77),CD44(+1.81),CHRM3(+2.84),DCN(+2.08),ENO1(-1.7),FABP5(+3.83),FLG(+12.19),GATA3(+5.26),HHIP(+8.66),HRNR(+8.62),HTR2C(-14.03),ICOSLG/LOC102723996(+2.1),IFI30(-2.38),IFITM1(-2.1),IVL(+5.23),JUP(+2.76),KRT15(+2.18),KRT16(+5.08),KRT17(+4.88),KRT5(+2.95),KRT6A(+6.97),LGALS3BP(-1.98),MKI67(+1.73),NR2F1(-5.8),PER1(-1.92),PIP5K1B(…
Auditory Disease,Hereditary Disorder,Neurological Disease,Organismal Injury and Abnormalities	Hereditary hearing loss	9.14e-07			22	10	12	ADCY1(+1.98),ADGRV1(-2.63),ATP2B2(-4.95),CDH23(-4.67),CLIC5(+2.75),DCDC2(-3.39),EYA4(+2.24),GATA3(+5.26),GJB2(+2.93),GJB6(+3.66),JAG1(+3.13),KCNE1(-2.2),LMX1A(-1.95),MAFB(+1.89),MITF(-4.32),MYO3A(-3.42),MYO7A(-2.89),NR2F1(-5.8),PAX3(+5.32),PROM1(-3.24),SLC17A8(-2.58),SLITRK6(+3.7)
Cellular Development,Connective Tissue Development and Function,Tissue Development	Differentiation of osteoblastic-lineage cells	9.31e-07		0.571	29	21	8	AHR(+1.69),BMP3(+6.28),BMPR1B(-3.0),CCN4(+2.95),CDK6(+1.89),CEBPA(+6.85),DKK2(-2.75),DLK1(-2.85),EFNB2(+1.93),ERBB3(+2.2),FBLIM1(+2.31),FN1(+2.01),GDPD2(-5.19),GREM1(+2.7),IFITM1(-2.1),INHBA(+4.13),JAG1(+3.13),MKX(+2.86),MYC(+2.28),NRP1(+1.7),POSTN(+2.34),PTN(+2.51),RSPO2(-3.07),SFRP4(-2.61),SHOX2(+3.62),SOX2(-2.14),TP63(+2.23),TWIST2(+1.89),WNT4(+9.42)
Cancer,Hematological Disease,Organismal Injury and Abnormalities	Hematologic cancer of cells	9.38e-07		-0.216	127	76	51	ABAT(-3.48),ADAMTSL1(+2.49),AHR(+1.69),AKT3(-1.83),ALK(+2.94),ANOS1(+2.72),ARHGEF28(+2.51),ATP1B1(-2.25),ATP2B2(-4.95),B3GAT1(-3.08),BCL11B(+2.42),BSCL2(-2.44),BST2(-3.93),CALD1(+1.93),CCDC113(-2.23),CD44(+1.81),CDH1(+3.62),CDK6(+1.89),CDO1(-3.38),CEBPA(+6.85),CHGA(+7.33),CHRM3(+2.84),CLU(-2.54),COL11A1(+1.95),COL4A1(+2.0),COL4A2(+1.69),CRYBG1(+2.44),CYP1B1(-3.5),DCN(+2.08),DHCR24(+1.76),DNAH3(-2…
Cardiovascular Disease,Hereditary Disorder,Organismal Injury and Abnormalities	Familial heart disease	9.45e-07		-0.492	31	11	20	CCDC114(-3.6),CCDC151(-3.3),DNAAF1(-3.27),DNAI1(-4.63),DRC1(-3.82),DSC2(+2.08),DSP(+3.09),DTNA(-3.29),EYA4(+2.24),GATA6(-2.52),HSPG2(+1.73),HTR2C(-14.03),HYDIN(-3.76),JAG1(+3.13),JPH2(+3.69),JUP(+2.76),KCNE1(-2.2),KCNJ5(+2.43),MYH7(-3.2),NRP1(+1.7),PDLIM3(-2.37),PRDM16(-2.1),RDH10(-2.45),RSPH1(-2.59),RSPH4A(-2.77),RSPH9(-2.75),TFAP2A(+2.12),TNNT2(+8.15),TTR(-31.23),TYMP(-1.83),ZMYND10(-5.49)
Cell Death and Survival	Apoptosis	9.71e-07		-0.576	185	108	77	ADCY1(+1.98),AHR(+1.69),AIFM3(-4.46),AKT3(-1.83),ALCAM(+2.9),ALDOA(-1.88),ALDOC(-3.55),ALK(+2.94),ALX4(+3.86),ANGPTL4(-2.55),AQP1(-2.17),AQP3(+3.61),ARHGAP10(+1.82),ARNT2(-1.87),ATP11C(-1.75),ATP2B2(-4.95),BCL11B(+2.42),BHLHE41(-2.66),BMPR1B(-3.0),BNIP3(-2.47),CALB1(-2.32),CAPN6(+2.44),CCN4(+2.95),CD44(+1.81),CDH1(+3.62),CDH2(-2.52),CDK6(+1.89),CEBPA(+6.85),CHL1(-4.36),CHRM3(+2.84),CLCA2(+3.98),C…
Cell Morphology,Organ Morphology,Tissue Morphology	Morphology of dermal cells	1.03e-06			10	9	1	AHR(+1.69),ITGB4(+2.35),KRT14(+3.75),KRT16(+5.08),KRT6B(+8.09),MYC(+2.28),PKP1(+2.59),PRDM1(-2.14),ST14(+3.61),TP63(+2.23)
Cellular Development,Cellular Growth and Proliferation,Nervous System Development and Function,Tissue Development	Development of neurons	1.05e-06		-0.698	71	34	37	ADCY1(+1.98),AHR(+1.69),ALK(+2.94),ARHGEF28(+2.51),ARX(-3.38),BCL11B(+2.42),CALD1(+1.93),CD44(+1.81),CDH1(+3.62),CDH2(-2.52),CDK6(+1.89),CHL1(-4.36),CHN1(-2.07),CKB(-3.04),CLU(-2.54),COL4A1(+2.0),CPT1C(-2.59),DCDC2(-3.39),DCX(-3.53),DLK1(-2.85),ECEL1(-5.98),EFNA1(+2.12),EFNB2(+1.93),EPHB1(+3.06),ERBB3(+2.2),FAM107A(-6.61),FLRT2(+2.04),FZD5(-4.74),GEM(-2.4),GJB2(+2.93),ICAM5(-2.53),IGSF9B(-3.3),IN…
Dermatological Diseases and Conditions,Hereditary Disorder,Inflammatory Disease,Inflammatory Response,Organismal Injury and Abnormalities	Moderate Netherton syndrome	1.06e-06			4	4	0	DSC3(+3.56),DSG1(+3.14),DSG3(+3.59),SPINK5(+3.07)
Dermatological Diseases and Conditions,Organismal Injury and Abnormalities	Acantholysis	1.06e-06			4	4	0	DSC1(+3.37),DSG1(+3.14),DSG3(+3.59),JUP(+2.76)
Dermatological Diseases and Conditions,Developmental Disorder,Organismal Injury and Abnormalities,Skeletal and Muscular Disorders	Pachyonychia congenita	1.06e-06			4	4	0	KRT16(+5.08),KRT17(+4.88),KRT6A(+6.97),KRT6B(+8.09)
Cancer,Hematological Disease,Immunological Disease,Organismal Injury and Abnormalities	Lymphoma	1.13e-06		-0.623	103	65	38	ABAT(-3.48),ADAMTSL1(+2.49),AHR(+1.69),AKT3(-1.83),ALK(+2.94),ANOS1(+2.72),ARHGEF28(+2.51),ATP2B2(-4.95),BCL11B(+2.42),BSCL2(-2.44),BST2(-3.93),CALD1(+1.93),CCDC113(-2.23),CD44(+1.81),CDH1(+3.62),CDK6(+1.89),CDO1(-3.38),CEBPA(+6.85),CHGA(+7.33),CHRM3(+2.84),CLU(-2.54),COL11A1(+1.95),COL4A1(+2.0),COL4A2(+1.69),CRYBG1(+2.44),CYP1B1(-3.5),DCN(+2.08),DHCR24(+1.76),DNAH3(-2.69),DNAH6(-3.82),DSC3(+3.56…
Dermatological Diseases and Conditions,Organismal Injury and Abnormalities	Exanthem of skin	1.17e-06			20	17	3	C4A/C4B(-2.6),CYP1B1(-3.5),DKK2(-2.75),EFNB2(+1.93),FABP5(+3.83),GATA3(+5.26),GJB2(+2.93),ITGB4(+2.35),KRT14(+3.75),KRT15(+2.18),KRT16(+5.08),KRT17(+4.88),KRT6A(+6.97),KRT6B(+8.09),NRP1(+1.7),PROX1(+2.3),S100A8(+5.19),S100A9(+4.11),SFN(+3.8),SPRR1B(+5.16)
Cellular Development,Cellular Growth and Proliferation	Cell proliferation of squamous cell carcinoma cell lines	1.2e-06		1.174	17	13	4	CD44(+1.81),CDH1(+3.62),CDH13(+3.56),CEBPA(+6.85),CLU(-2.54),CSPG4(+2.34),DLEC1(-1.96),DSG3(+3.59),EPCAM(+2.1),GNG7(-2.11),HAS3(+1.97),JUP(+2.76),KRT14(+3.75),PENK(+8.93),POSTN(+2.34),SOX2(-2.14),TP63(+2.23)
Cancer,Gastrointestinal Disease,Organismal Injury and Abnormalities	Esophageal carcinoma	1.21e-06			54	29	25	ABCA4(-4.87),ABCC4(-2.31),ASTN2(+3.17),BHMT(-4.82),C2orf81(-1.99),C6orf118(-3.3),CCDC171(-2.11),CCDC33(-5.47),CD44(+1.81),CDH2(-2.52),CDH23(-4.67),CLU(-2.54),COL11A1(+1.95),CORIN(+4.86),CTSC(+2.14),DIO2(+5.64),DNAH3(-2.69),DNAH7(-3.09),FLG(+12.19),GATA6(-2.52),GFOD1(+2.35),GPRC5B(-2.1),GRM3(+5.27),GSE1(+1.8),H19(+3.14),HMCN1(+2.86),HYDIN(-3.76),IQCG(-2.21),IRS4(-6.04),KCND2(+2.45),KLF5(+2.85),KRT…
Auditory and Vestibular System Development and Function,Embryonic Development,Organ Development,Organ Morphology,Organismal Development,Tissue Development	Morphogenesis of ear	1.23e-06			16	10	6	ATP2B2(-4.95),CDH23(-4.67),COL11A1(+1.95),EYA4(+2.24),FZD3(-1.8),GATA3(+5.26),GJB6(+3.66),GRHL3(+6.69),MAFB(+1.89),MYC(+2.28),MYO3A(-3.42),MYO7A(-2.89),SIX2(+2.52),SLITRK6(+3.7),SOX2(-2.14),TFAP2A(+2.12)
Dermatological Diseases and Conditions,Developmental Disorder,Hereditary Disorder,Metabolic Disease,Organismal Injury and Abnormalities	Hutchinson-Gilford progeria syndrome	1.23e-06			16	13	3	ACAN(+4.12),AHR(+1.69),BCL11B(+2.42),CALD1(+1.93),COL4A1(+2.0),COL4A2(+1.69),EDIL3(+2.92),F2RL2(+2.72),GATA6(-2.52),HAPLN1(+2.92),HAS3(+1.97),IRX1(+2.65),IRX5(+4.26),MEIS1(-3.34),MGP(-2.71),TWIST2(+1.89)
Cancer,Organismal Injury and Abnormalities	Soft tissue neoplasm	1.25e-06		0.64	84	54	30	ABCA12(+3.11),ALK(+2.94),APOB(-6.51),ARMC2(-1.95),BMPR1B(-3.0),CD44(+1.81),CDH1(+3.62),CDK6(+1.89),CFAP47(-3.88),CSPG4(+2.34),DCN(+2.08),DCX(-3.53),DENND5B(-2.21),DLEC1(-1.96),DLK1(-2.85),DNAH3(-2.69),DNAH6(-3.82),DSC3(+3.56),EPCAM(+2.1),EPHB1(+3.06),ERBB3(+2.2),FBN3(+2.08),FERMT1(+2.92),FOLR1(-2.35),FREM2(+1.98),FZD1(+2.12),GABRE(+1.95),GATA6(-2.52),GLS(+1.83),GPR26(+4.08),GSE1(+1.8),HAPLN1(+2.9…
Cellular Movement	Invasion of cells	1.25e-06		0.597	82	58	24	ABCA4(-4.87),AHR(+1.69),AKT3(-1.83),ALCAM(+2.9),ALK(+2.94),ANGPTL4(-2.55),BHLHE41(-2.66),CCN4(+2.95),CD44(+1.81),CDH1(+3.62),CDH13(+3.56),CDH2(-2.52),CEBPA(+6.85),CHGA(+7.33),CLCA2(+3.98),CLU(-2.54),COL11A1(+1.95),CSPG4(+2.34),CYP1B1(-3.5),DCN(+2.08),DKK3(-1.81),DSG3(+3.59),DSP(+3.09),DUSP6(+2.05),EDN2(+2.49),EDN3(+3.04),EFNA1(+2.12),EPCAM(+2.1),ERBB3(+2.2),ETS1(+2.16),FABP5(+3.83),FAM107A(-6.61)…
Cancer,Hematological Disease,Immunological Disease,Organismal Injury and Abnormalities	Myeloid leukemia	1.29e-06		1.28	120	66	54	ABHD2(-1.63),ACAN(+4.12),ADAMTSL1(+2.49),ADCY1(+1.98),ALK(+2.94),ANGPTL4(-2.55),APCDD1(+8.39),APLP1(-2.17),APOB(-6.51),ARNT2(-1.87),ATP1B1(-2.25),BCL11B(+2.42),BHMT(-4.82),C4A/C4B(-2.6),C9orf24(-2.95),CCDC171(-2.11),CD44(+1.81),CDH23(-4.67),CEBPA(+6.85),CEP126(-1.71),CHL1(-4.36),COL16A1(+1.78),COL6A3(+2.87),CP(-7.24),CPT1C(-2.59),CSPG4(+2.34),DLEC1(-1.96),DMRT3(-4.31),DNAH11(-2.8),DNAH2(-3.44),DN…
Cancer,Hematological Disease,Organismal Injury and Abnormalities	Lymphocytic neoplasm	1.31e-06		-0.823	133	82	51	ABAT(-3.48),ADAMTSL1(+2.49),AHR(+1.69),AKT3(-1.83),ALK(+2.94),ANOS1(+2.72),ARHGEF28(+2.51),ATP1B1(-2.25),ATP2B2(-4.95),B3GAT1(-3.08),BCL11B(+2.42),BSCL2(-2.44),BST2(-3.93),CALD1(+1.93),CCDC113(-2.23),CD44(+1.81),CDH1(+3.62),CDK6(+1.89),CDO1(-3.38),CEBPA(+6.85),CHGA(+7.33),CHRM3(+2.84),CLU(-2.54),COL11A1(+1.95),COL4A1(+2.0),COL4A2(+1.69),CRYBG1(+2.44),CTSC(+2.14),CYP1B1(-3.5),DCN(+2.08),DHCR24(+1.…
Cancer,Neurological Disease,Organismal Injury and Abnormalities	Central nervous system tumor	1.4e-06		0.573	101	53	48	ABAT(-3.48),ADAMTS9-AS2(-2.6),AK7(-2.87),AKR1C1/AKR1C2(+2.65),AKT3(-1.83),ALCAM(+2.9),ALDOA(-1.88),ALDOC(-3.55),ALK(+2.94),ALPK2(+3.45),ASTN2(+3.17),ATP1B1(-2.25),B3GAT1(-3.08),CALB1(-2.32),CALD1(+1.93),CCDC33(-5.47),CD109(+2.45),CD44(+1.81),CDH1(+3.62),CDK6(+1.89),CLDN5(-5.97),CLU(-2.54),COL11A1(+1.95),COL4A1(+2.0),COL4A2(+1.69),CSPG4(+2.34),DKK3(-1.81),DLK1(-2.85),DNAH10(-2.42),DNAH6(-3.82),DTN…
Skeletal and Muscular Disorders	Limb defect	1.41e-06		0.274	31	21	10	ALX4(+3.86),BMPR1B(-3.0),COL11A1(+1.95),COL9A1(+8.39),COL9A2(+2.65),CRABP1(-5.55),CRIM1(+1.67),GJB2(+2.93),H19(+3.14),HSPG2(+1.73),HTR2C(-14.03),IFT172(-1.93),JAG2(+1.99),KREMEN1(+1.68),KRT16(+5.08),KRT17(+4.88),KRT6A(+6.97),KRT6B(+8.09),LRRK1(+2.05),NECTIN4(+2.62),PAPPA2(+1.84),PRDM1(-2.14),RDH10(-2.45),RIPK4(+3.39),RSPO2(-3.07),SULF1(-2.21),TFAP2A(+2.12),TFAP2B(+3.91),TMEM231(-1.77),TP63(+2.23)…
Cancer,Organismal Injury and Abnormalities	Lymphoid cancer	1.43e-06		-0.602	134	83	51	ABAT(-3.48),ADAMTSL1(+2.49),AHR(+1.69),AKT3(-1.83),ALK(+2.94),ANOS1(+2.72),ARHGEF28(+2.51),ATP1B1(-2.25),ATP2B2(-4.95),B3GAT1(-3.08),BCL11B(+2.42),BSCL2(-2.44),BST2(-3.93),CALD1(+1.93),CCDC113(-2.23),CD44(+1.81),CDH1(+3.62),CDK6(+1.89),CDO1(-3.38),CEBPA(+6.85),CHGA(+7.33),CHRM3(+2.84),CLU(-2.54),COL11A1(+1.95),COL4A1(+2.0),COL4A2(+1.69),CRYBG1(+2.44),CTSC(+2.14),CYP1B1(-3.5),DCN(+2.08),DHCR24(+1.…
Cancer,Organismal Injury and Abnormalities	Blue round small cell tumor	1.45e-06			54	35	19	ABCC4(-2.31),ALK(+2.94),ARMC2(-1.95),C4A/C4B(-2.6),CD44(+1.81),CDK6(+1.89),CHGA(+7.33),CHRM3(+2.84),CKB(-3.04),COL11A1(+1.95),CSPG4(+2.34),DCX(-3.53),DLEC1(-1.96),DNAH6(-3.82),DSC3(+3.56),ENO2(-2.76),EPHB1(+3.06),FBN3(+2.08),FERMT1(+2.92),GBP2(+2.96),GRM8(-2.87),GSE1(+1.8),HSPG2(+1.73),IRS4(-6.04),IRX2(+3.52),ITGA11(+1.96),ITPR3(+2.1),KLF5(+2.85),LMO3(-3.3),LRP1B(-1.79),LURAP1L(+2.42),MAP3K5(+2.8…
Hematological Disease,Immunological Disease	Lymphoproliferative disorder	1.52e-06		-0.823	133	82	51	ABAT(-3.48),ADAMTSL1(+2.49),AHR(+1.69),AKT3(-1.83),ALK(+2.94),ANOS1(+2.72),ARHGEF28(+2.51),ATP1B1(-2.25),ATP2B2(-4.95),B3GAT1(-3.08),BCL11B(+2.42),BSCL2(-2.44),BST2(-3.93),CALD1(+1.93),CCDC113(-2.23),CD44(+1.81),CDH1(+3.62),CDK6(+1.89),CDO1(-3.38),CEBPA(+6.85),CHGA(+7.33),CHRM3(+2.84),CLU(-2.54),COL11A1(+1.95),COL4A1(+2.0),COL4A2(+1.69),CRYBG1(+2.44),CTSC(+2.14),CYP1B1(-3.5),DCN(+2.08),DHCR24(+1.…
Cellular Movement	Cell movement of epithelial cells	1.53e-06		-0.91	21	18	3	AHR(+1.69),ALDOA(-1.88),CDH1(+3.62),CHRM3(+2.84),CSPG4(+2.34),EFNA1(+2.12),FERMT1(+2.92),ITGB4(+2.35),JUP(+2.76),KLF5(+2.85),KRT16(+5.08),KRT6B(+8.09),LAMA3(+2.55),MST1(-2.31),MYC(+2.28),PAX3(+5.32),POSTN(+2.34),PTN(+2.51),SERPINB2(+2.49),SLC8A1(-1.65),TP63(+2.23)
Nervous System Development and Function,Neurological Disease,Organ Morphology,Organismal Development,Organismal Injury and Abnormalities	Abnormal morphology of forebrain	1.54e-06			26	9	17	ADCY1(+1.98),ALK(+2.94),ARNT2(-1.87),ARX(-3.38),ATP1B2(-4.79),CHL1(-4.36),EBF1(+2.77),ERBB3(+2.2),FEZF1(-3.27),FOLR1(-2.35),HSPG2(+1.73),IFT172(-1.93),LHX2(-4.65),MSI1(-3.4),NPAS3(-2.0),NR2F1(-5.8),PCP4(-2.27),PLXNA4(+2.43),POU4F1(+14.17),RAX(-20.47),SLC1A2(-2.45),SPAG17(-4.02),TBR1(-3.64),TENM2(+2.38),TFAP2A(+2.12),TYMP(-1.83)
Organ Morphology	Morphology of skin	1.66e-06			33	29	4	ABCA12(+3.11),AHR(+1.69),AKT3(-1.83),BCL11B(+2.42),DCN(+2.08),DSC1(+3.37),DSG3(+3.59),EDN3(+3.04),EVPL(+2.24),FERMT1(+2.92),FST(+3.66),GRHL3(+6.69),HPS3(-1.74),INHBA(+4.13),ITGB4(+2.35),JUP(+2.76),KRT14(+3.75),KRT16(+5.08),KRT17(+4.88),KRT4(+2.22),KRT5(+2.95),KRT6B(+8.09),LAMA3(+2.55),MYC(+2.28),PKP1(+2.59),PKP3(+2.9),PRDM1(-2.14),RIPK4(+3.39),RSPO2(-3.07),SPINK5(+3.07),ST14(+3.61),TFAP2B(+3.91),…
Organismal Development	Abnormal morphology of body cavity	1.7e-06			114	63	51	ABCA12(+3.11),ABCC4(-2.31),ACTG2(+2.41),AHR(+1.69),ANGPTL4(-2.55),ARX(-3.38),BCL11B(+2.42),BHMT(-4.82),BMPR1B(-3.0),BNIP3(-2.47),BSCL2(-2.44),C4A/C4B(-2.6),CD44(+1.81),CDH2(-2.52),CDK6(+1.89),CEBPA(+6.85),CHGA(+7.33),CHRM3(+2.84),CLU(-2.54),COL9A2(+2.65),CORIN(+4.86),CP(-7.24),CRIM1(+1.67),CTSC(+2.14),CYP27A1(-2.13),DCN(+2.08),DLK1(-2.85),DNAH11(-2.8),DSC2(+2.08),DSP(+3.09),DTNA(-3.29),EDN2(+2.49…
Nervous System Development and Function	Development of sympathetic nervous system	1.86e-06			7	7	0	ERBB3(+2.2),GATA3(+5.26),NRP1(+1.7),PLXNA4(+2.43),TFAP2A(+2.12),TFAP2B(+3.91),TP63(+2.23)
Cancer,Hematological Disease,Immunological Disease,Organismal Injury and Abnormalities	Acute myeloid leukemia	1.96e-06		1.793	117	64	53	ABHD2(-1.63),ACAN(+4.12),ADAMTSL1(+2.49),ADCY1(+1.98),ALK(+2.94),ANGPTL4(-2.55),APCDD1(+8.39),APLP1(-2.17),APOB(-6.51),ARNT2(-1.87),ATP1B1(-2.25),BCL11B(+2.42),BHMT(-4.82),C4A/C4B(-2.6),C9orf24(-2.95),CCDC171(-2.11),CD44(+1.81),CDH23(-4.67),CEBPA(+6.85),CEP126(-1.71),CHL1(-4.36),COL16A1(+1.78),COL6A3(+2.87),CP(-7.24),CPT1C(-2.59),CSPG4(+2.34),DLEC1(-1.96),DMRT3(-4.31),DNAH11(-2.8),DNAH2(-3.44),DN…
Cancer,Neurological Disease,Organismal Injury and Abnormalities	Central nervous system solid tumor	2.15e-06		0.573	100	53	47	ABAT(-3.48),ADAMTS9-AS2(-2.6),AK7(-2.87),AKR1C1/AKR1C2(+2.65),AKT3(-1.83),ALCAM(+2.9),ALDOA(-1.88),ALDOC(-3.55),ALK(+2.94),ALPK2(+3.45),ASTN2(+3.17),ATP1B1(-2.25),B3GAT1(-3.08),CALB1(-2.32),CALD1(+1.93),CCDC33(-5.47),CD109(+2.45),CD44(+1.81),CDH1(+3.62),CDK6(+1.89),CLU(-2.54),COL11A1(+1.95),COL4A1(+2.0),COL4A2(+1.69),CSPG4(+2.34),DKK3(-1.81),DLK1(-2.85),DNAH10(-2.42),DNAH6(-3.82),DTNA(-3.29),EFHC…
Cancer,Organismal Injury and Abnormalities	Lymphatic system tumor	2.16e-06		-0.801	135	84	51	ABAT(-3.48),ADAMTSL1(+2.49),AHR(+1.69),AKT3(-1.83),ALK(+2.94),ANOS1(+2.72),ARHGEF28(+2.51),ATP1B1(-2.25),ATP2B2(-4.95),B3GAT1(-3.08),BCL11B(+2.42),BSCL2(-2.44),BST2(-3.93),CALD1(+1.93),CCDC113(-2.23),CD44(+1.81),CDH1(+3.62),CDK6(+1.89),CDO1(-3.38),CEBPA(+6.85),CHGA(+7.33),CHRM3(+2.84),CLU(-2.54),COL11A1(+1.95),COL4A1(+2.0),COL4A2(+1.69),CRYBG1(+2.44),CTSC(+2.14),CYP1B1(-3.5),DCN(+2.08),DHCR24(+1.…
Dermatological Diseases and Conditions,Organ Morphology,Organismal Injury and Abnormalities	Abnormal morphology of skin	2.27e-06			27	26	1	ABCA12(+3.11),AHR(+1.69),BCL11B(+2.42),DCN(+2.08),DSC1(+3.37),DSG3(+3.59),EDN3(+3.04),FERMT1(+2.92),FST(+3.66),GRHL3(+6.69),INHBA(+4.13),ITGB4(+2.35),JUP(+2.76),KRT14(+3.75),KRT17(+4.88),KRT4(+2.22),KRT5(+2.95),KRT6B(+8.09),LAMA3(+2.55),PKP1(+2.59),PKP3(+2.9),RIPK4(+3.39),RSPO2(-3.07),SPINK5(+3.07),ST14(+3.61),TFAP2B(+3.91),TP63(+2.23)
Cellular Development,Connective Tissue Development and Function,Skeletal and Muscular System Development and Function,Tissue Development	Differentiation of osteoblasts	2.37e-06		0.388	28	20	8	AHR(+1.69),BMP3(+6.28),BMPR1B(-3.0),CDK6(+1.89),CEBPA(+6.85),DKK2(-2.75),DLK1(-2.85),EFNB2(+1.93),ERBB3(+2.2),FBLIM1(+2.31),FN1(+2.01),GDPD2(-5.19),GREM1(+2.7),IFITM1(-2.1),INHBA(+4.13),JAG1(+3.13),MKX(+2.86),MYC(+2.28),NRP1(+1.7),POSTN(+2.34),PTN(+2.51),RSPO2(-3.07),SFRP4(-2.61),SHOX2(+3.62),SOX2(-2.14),TP63(+2.23),TWIST2(+1.89),WNT4(+9.42)
Cancer,Hematological Disease,Immunological Disease,Organismal Injury and Abnormalities	B cell cancer	2.45e-06		0.954	85	56	29	ADAMTSL1(+2.49),AHR(+1.69),ALK(+2.94),ARHGEF28(+2.51),ATP2B2(-4.95),BCL11B(+2.42),BSCL2(-2.44),CALD1(+1.93),CCDC113(-2.23),CD44(+1.81),CDH1(+3.62),CDK6(+1.89),CEBPA(+6.85),CHGA(+7.33),COL11A1(+1.95),COL4A2(+1.69),CTSC(+2.14),DHCR24(+1.76),DNAH3(-2.69),DNAH6(-3.82),DSC3(+3.56),DSP(+3.09),EBF1(+2.77),EMB(+2.76),ERBB3(+2.2),ETS1(+2.16),FAT2(+2.58),FERMT1(+2.92),FLRT2(+2.04),FN1(+2.01),FZD3(-1.8),GBP…
Dermatological Diseases and Conditions,Hair and Skin Development and Function,Organ Morphology,Organismal Injury and Abnormalities	Abnormal morphology of stratum corneum	2.48e-06			9	9	0	BCL11B(+2.42),DSC1(+3.37),GRHL3(+6.69),JUP(+2.76),PKP1(+2.59),RIPK4(+3.39),SPINK5(+3.07),ST14(+3.61),TP63(+2.23)
Cancer,Organismal Injury and Abnormalities	Secondary tumor	2.56e-06		0.971	79	53	26	ABAT(-3.48),AKR1C1/AKR1C2(+2.65),AKT3(-1.83),ALCAM(+2.9),ALK(+2.94),ANGPTL4(-2.55),AQP1(-2.17),BEX1(-2.81),BHLHE41(-2.66),C4A/C4B(-2.6),CALD1(+1.93),CAPG(+2.77),CCN4(+2.95),CD44(+1.81),CDH1(+3.62),CDH2(-2.52),CDH6(-3.21),CDK6(+1.89),CEBPA(+6.85),CHGA(+7.33),CLU(-2.54),COL4A1(+2.0),COL4A2(+1.69),COL6A3(+2.87),CRYBG1(+2.44),CYP1B1(-3.5),DUSP6(+2.05),EMP1(+2.14),EPCAM(+2.1),ERBB3(+2.2),ESRRG(-3.22),…
Nervous System Development and Function	Development of central nervous system	2.72e-06		-0.329	58	23	35	AK7(-2.87),AKT3(-1.83),ALK(+2.94),APLP1(-2.17),ARNT2(-1.87),ARX(-3.38),ATP2B2(-4.95),CDH2(-2.52),CDK6(+1.89),CHL1(-4.36),COL4A1(+2.0),DCX(-3.53),EFNA1(+2.12),EPHB1(+3.06),ERBB3(+2.2),FEZF1(-3.27),FN1(+2.01),FZD3(-1.8),GRHL3(+6.69),HSPG2(+1.73),HYDIN(-3.76),IFT172(-1.93),IRX3(+2.54),LHX2(-4.65),LMX1A(-1.95),LOXL3(-1.92),MYC(+2.28),NAV2(+1.92),NME5(-2.63),NPAS3(-2.0),NR2E1(-9.04),NR2F1(-5.8),PITPNM…
Cancer,Organismal Injury and Abnormalities	Advanced malignant solid tumor	2.75e-06		-0.982	65	41	24	ABAT(-3.48),AKR1C1/AKR1C2(+2.65),ALK(+2.94),ANGPTL4(-2.55),BEX1(-2.81),C4A/C4B(-2.6),CALD1(+1.93),CAPG(+2.77),CD44(+1.81),CDH1(+3.62),CDH2(-2.52),CDH6(-3.21),CDK6(+1.89),CHGA(+7.33),CLU(-2.54),COL4A1(+2.0),COL4A2(+1.69),COL6A3(+2.87),CRYBG1(+2.44),DTNA(-3.29),DUSP6(+2.05),EFNA1(+2.12),EMP1(+2.14),ERBB3(+2.2),ESRRG(-3.22),FEZF1(-3.27),FLRT2(+2.04),FN1(+2.01),FOLR1(-2.35),FRY(+1.88),FST(+3.66),FTL(…
Cancer,Organismal Injury and Abnormalities	Visceral metastasis	2.94e-06		-1.286	41	27	14	AKR1C1/AKR1C2(+2.65),ANGPTL4(-2.55),BEX1(-2.81),CAPG(+2.77),CD44(+1.81),CDH2(-2.52),CDH6(-3.21),CDK6(+1.89),CLU(-2.54),COL4A1(+2.0),COL4A2(+1.69),COL6A3(+2.87),CRYBG1(+2.44),DUSP6(+2.05),EMP1(+2.14),ERBB3(+2.2),ESRRG(-3.22),FLRT2(+2.04),FRY(+1.88),FST(+3.66),GATA6(-2.52),HCAR2(+3.18),IRX1(+2.65),ITGA9(+1.87),ITPR3(+2.1),IVNS1ABP(+1.86),JAG1(+3.13),KRT8(+1.71),LAMA3(+2.55),MAFB(+1.89),MAPK10(-2.09…
Cancer,Neurological Disease,Organismal Injury and Abnormalities	Glioma	3.23e-06		0.249	88	46	42	ABAT(-3.48),ADAMTS9-AS2(-2.6),AK7(-2.87),AKR1C1/AKR1C2(+2.65),AKT3(-1.83),ALCAM(+2.9),ALDOA(-1.88),ALDOC(-3.55),ALK(+2.94),ALPK2(+3.45),ASTN2(+3.17),ATP1B1(-2.25),CALD1(+1.93),CCDC33(-5.47),CD109(+2.45),CD44(+1.81),CDH1(+3.62),CLU(-2.54),COL11A1(+1.95),COL4A1(+2.0),COL4A2(+1.69),CSPG4(+2.34),DKK3(-1.81),DLK1(-2.85),DNAH10(-2.42),DNAH6(-3.82),DTNA(-3.29),EFHC2(-2.47),EPHB1(+3.06),FAM107A(-6.61),FB…
Embryonic Development	Quantity of embryo	3.27e-06		0.33	20	15	5	BHMT(-4.82),BMPR1B(-3.0),BRINP1(+2.42),COL6A3(+2.87),EDN3(+3.04),ERBB3(+2.2),FST(+3.66),GREM1(+2.7),HSPG2(+1.73),INHBA(+4.13),IRX3(+2.54),KLF5(+2.85),KRT19(+3.83),KRT8(+1.71),NR2E1(-9.04),NRARP(+2.0),PRDM1(-2.14),PRDM16(-2.1),TP63(+2.23),VIT(+2.46)
Digestive System Development and Function,Gastrointestinal Disease	Abnormal morphology of digestive system	3.28e-06			52	28	24	ABCA12(+3.11),ABCC4(-2.31),AHR(+1.69),ANGPTL4(-2.55),ARX(-3.38),BCL11B(+2.42),BHMT(-4.82),BSCL2(-2.44),C4A/C4B(-2.6),CEBPA(+6.85),CP(-7.24),CYP27A1(-2.13),DCN(+2.08),DLK1(-2.85),EDN3(+3.04),ENKUR(-2.17),ERBB3(+2.2),FERMT1(+2.92),FOLR1(-2.35),FST(+3.66),GATA6(-2.52),GRHL3(+6.69),HSPG2(+1.73),INHBA(+4.13),ISL1(+8.19),ITGA11(+1.96),ITGB4(+2.35),JAG1(+3.13),JUP(+2.76),KLF5(+2.85),KRT14(+3.75),KRT4(+2…
Cellular Development,Cellular Growth and Proliferation,Tissue Development	Development of epithelial cells	3.3e-06		-0.217	19	12	7	AHR(+1.69),BCL11B(+2.42),CDH1(+3.62),CGN(-2.42),GMNC(-2.7),HYDIN(-3.76),JAG1(+3.13),KRT8(+1.71),LAMA3(+2.55),MITF(-4.32),MST1(-2.31),MYC(+2.28),MYCL(+2.42),POF1B(+3.45),SFN(+3.8),SLC4A5(-3.15),SOX2(-2.14),TFAP2A(+2.12),TP63(+2.23)
Cell-To-Cell Signaling and Interaction,Cellular Assembly and Organization	Cell-cell contact	3.38e-06		1.728	57	39	18	ALCAM(+2.9),CD44(+1.81),CDH1(+3.62),CDH13(+3.56),CDH2(-2.52),CHGA(+7.33),CLDN5(-5.97),CLU(-2.54),COL4A1(+2.0),DSG1(+3.14),DSG3(+3.59),DSP(+3.09),DTNA(-3.29),DYSF(+3.73),ECEL1(-5.98),EFNB2(+1.93),EPCAM(+2.1),EPHB1(+3.06),F2RL2(+2.72),FBLIM1(+2.31),FLRT2(+2.04),FN1(+2.01),FST(+3.66),FZD5(-4.74),GALNT6(+2.68),GJB2(+2.93),GJD2(+2.79),GPI(-1.96),HSPG2(+1.73),IGSF9B(-3.3),INHBA(+4.13),ITGB4(+2.35),JAG1…
Tissue Development	Morphogenesis of epithelial tissue	3.6e-06		-1.067	19	15	4	AHR(+1.69),BCL11B(+2.42),CDH1(+3.62),CGN(-2.42),CHGA(+7.33),CRYGS(-3.68),FREM2(+1.98),JAG1(+3.13),JAG2(+1.99),KRT16(+5.08),KRT17(+4.88),KRT6B(+8.09),MGP(-2.71),MST1(-2.31),POF1B(+3.45),RIPK4(+3.39),SEMA5A(+1.7),TFAP2A(+2.12),WNT4(+9.42)
Dermatological Diseases and Conditions,Inflammatory Disease,Inflammatory Response,Organismal Injury and Abnormalities	Dermatitis	3.62e-06		0.32	41	33	8	AHR(+1.69),BCL11B(+2.42),CAPG(+2.77),CD44(+1.81),CDH1(+3.62),CHRM3(+2.84),DSC1(+3.37),DSC3(+3.56),DSG1(+3.14),DSG3(+3.59),DSP(+3.09),ENO1(-1.7),FABP5(+3.83),FLG(+12.19),GATA3(+5.26),HRNR(+8.62),HTR2C(-14.03),ICOSLG/LOC102723996(+2.1),IFI30(-2.38),IVL(+5.23),JUP(+2.76),KRT14(+3.75),KRT15(+2.18),KRT16(+5.08),KRT17(+4.88),KRT5(+2.95),KRT6A(+6.97),MKI67(+1.73),NR2F1(-5.8),PER1(-1.92),PKP3(+2.9),POSTN…
Nervous System Development and Function,Organ Morphology,Organismal Development	Morphology of telencephalon	3.64e-06			23	4	19	AKT3(-1.83),ARX(-3.38),ATP1B2(-4.79),CHL1(-4.36),EBF1(+2.77),FEZF1(-3.27),FZD3(-1.8),GPM6B(-2.16),HSPG2(+1.73),IFT172(-1.93),LHX2(-4.65),MSI1(-3.4),NPAS3(-2.0),NR2E1(-9.04),NR2F1(-5.8),PCP4(-2.27),PLXNA4(+2.43),SLC1A2(-2.45),SLITRK5(-2.43),SPAG17(-4.02),TBR1(-3.64),TENM2(+2.38),TYMP(-1.83)
Embryonic Development,Nervous System Development and Function,Ophthalmic Disease,Organ Development,Organ Morphology,Organismal Development,Organismal Injury and Abnormalities,Tissue Development,Visual System Development and Function	Abnormal morphology of eye	3.84e-06			29	14	15	ABCA4(-4.87),APOB(-6.51),ATP1B2(-4.79),BMPR1B(-3.0),CP(-7.24),CRYGS(-3.68),CYP1B1(-3.5),DKK2(-2.75),ELK3(+1.92),EPHB1(+3.06),FST(+3.66),GJD2(+2.79),GUCY1A1(+1.86),HSF4(-3.35),ITGB4(+2.35),JAG1(+3.13),KRT4(+2.22),LHX2(-4.65),LMO7(+1.87),PLTP(-1.82),PLXNA4(+2.43),PROM1(-3.24),RDH10(-2.45),RPE65(-3.35),SEMA5A(+1.7),SLC4A5(-3.15),TENM2(+2.38),TFAP2A(+2.12),TP63(+2.23)
Cell-To-Cell Signaling and Interaction,Cellular Assembly and Organization,Cellular Function and Maintenance	Organization of adherens junctions	3.93e-06			9	6	3	CDH1(+3.62),CDH12(-4.28),CDH13(+3.56),CDH2(-2.52),CDH6(-3.21),DSP(+3.09),FBLIM1(+2.31),JUP(+2.76),NECTIN4(+2.62)
Embryonic Development,Tissue Morphology	Quantity of embryonic tissue	4.04e-06		0.107	17	13	4	BMPR1B(-3.0),BRINP1(+2.42),COL6A3(+2.87),EDN3(+3.04),ERBB3(+2.2),FST(+3.66),GREM1(+2.7),HSPG2(+1.73),INHBA(+4.13),KRT19(+3.83),KRT8(+1.71),NR2E1(-9.04),NRARP(+2.0),PRDM1(-2.14),PRDM16(-2.1),TP63(+2.23),VIT(+2.46)
Cellular Movement	Cell movement of dermal cells	4.05e-06		-1.73	16	15	1	AHR(+1.69),ALDOA(-1.88),CHRM3(+2.84),CSPG4(+2.34),EFNA1(+2.12),FERMT1(+2.92),ITGB4(+2.35),JUP(+2.76),KLF5(+2.85),KRT16(+5.08),KRT6B(+8.09),LAMA3(+2.55),MYC(+2.28),POSTN(+2.34),SERPINB2(+2.49),TP63(+2.23)
Cellular Growth and Proliferation	Pluripotency of fibroblast cell lines	4.24e-06		-0.15	6	3	3	CEBPA(+6.85),GATA3(+5.26),GATA6(-2.52),MYC(+2.28),SOX2(-2.14),SOX3(-3.5)
Cancer,Hematological Disease,Immunological Disease,Organismal Injury and Abnormalities	B-cell non-Hodgkin lymphoma	4.71e-06			68	43	25	ADAMTSL1(+2.49),AHR(+1.69),ARHGEF28(+2.51),ATP2B2(-4.95),BCL11B(+2.42),BSCL2(-2.44),CALD1(+1.93),CCDC113(-2.23),CDK6(+1.89),CEBPA(+6.85),CHGA(+7.33),COL11A1(+1.95),COL4A2(+1.69),DHCR24(+1.76),DNAH3(-2.69),DNAH6(-3.82),DSC3(+3.56),DSP(+3.09),ERBB3(+2.2),ETS1(+2.16),FAT2(+2.58),FERMT1(+2.92),FLRT2(+2.04),FN1(+2.01),GBP2(+2.96),GLB1L2(-2.33),GSE1(+1.8),HIST1H2BK(+1.71),HMCN1(+2.86),HSF4(-3.35),IRS4(…
Nervous System Development and Function	Sensation	4.83e-06		0.137	33	19	14	ADGRV1(-2.63),AQP1(-2.17),ATP2B2(-4.95),CDH1(+3.62),CDH23(-4.67),CLIC5(+2.75),COL11A1(+1.95),COL9A1(+8.39),DCDC2(-3.39),EYA4(+2.24),FABP5(+3.83),GJB6(+3.66),GPM6B(-2.16),GRM3(+5.27),GRM8(-2.87),HTR2C(-14.03),KCND2(+2.45),KCNE1(-2.2),LMO7(+1.87),MYO3A(-3.42),MYO7A(-2.89),NAV2(+1.92),NR2F1(-5.8),PAX3(+5.32),PENK(+8.93),POU4F1(+14.17),PTN(+2.51),SCN8A(+1.8),SCN9A(+2.27),SLC19A2(+2.14),SOX2(-2.14),ST…
Cancer,Hematological Disease,Immunological Disease,Organismal Injury and Abnormalities	Acute leukemia	4.94e-06		1.383	123	66	57	ABHD2(-1.63),ACAN(+4.12),ADAMTSL1(+2.49),ADCY1(+1.98),ALK(+2.94),ANGPTL4(-2.55),APCDD1(+8.39),APLP1(-2.17),APOB(-6.51),ARNT2(-1.87),ATP1B1(-2.25),BCL11B(+2.42),BHMT(-4.82),C4A/C4B(-2.6),C9orf24(-2.95),CCDC171(-2.11),CD44(+1.81),CDH23(-4.67),CEBPA(+6.85),CEP126(-1.71),CHL1(-4.36),COL16A1(+1.78),COL6A3(+2.87),CP(-7.24),CPT1C(-2.59),CSPG4(+2.34),DLEC1(-1.96),DMRT3(-4.31),DNAH11(-2.8),DNAH2(-3.44),DN…
Embryonic Development,Organismal Development,Skeletal and Muscular System Development and Function	Development of forelimb	5.2e-06			10	7	3	ALX4(+3.86),GREM1(+2.7),RDH10(-2.45),RSPO2(-3.07),SHOX2(+3.62),TFAP2A(+2.12),TFAP2B(+3.91),TP63(+2.23),WNT3(+2.83),ZBTB16(-3.21)
Cell-To-Cell Signaling and Interaction,Cellular Assembly and Organization	Cell-cell adhesion	5.23e-06	Increased	2.131	24	18	6	ALCAM(+2.9),CD44(+1.81),CDH1(+3.62),CDH13(+3.56),CDH2(-2.52),DSG3(+3.59),DSP(+3.09),EPCAM(+2.1),FBLIM1(+2.31),FN1(+2.01),GALNT6(+2.68),GPI(-1.96),JAG1(+3.13),JUP(+2.76),KIRREL2(-4.35),LAMA3(+2.55),NECTIN4(+2.62),PDPN(-1.96),PODXL(-2.09),RND3(+2.04),TENM2(+2.38),THY1(+1.84),TP63(+2.23),TTYH1(-2.75)
Cancer,Hematological Disease,Organismal Injury and Abnormalities	Bone marrow cancer	5.28e-06		1.443	125	69	56	ABCA12(+3.11),ABHD2(-1.63),ACAN(+4.12),ADAMTSL1(+2.49),ADCY1(+1.98),ALK(+2.94),ANGPTL4(-2.55),APCDD1(+8.39),APLP1(-2.17),APOB(-6.51),ARNT2(-1.87),ATP1B1(-2.25),BCL11B(+2.42),BHMT(-4.82),C4A/C4B(-2.6),C9orf24(-2.95),CCDC171(-2.11),CD44(+1.81),CDH23(-4.67),CEBPA(+6.85),CEP126(-1.71),CHL1(-4.36),COL16A1(+1.78),COL6A3(+2.87),CP(-7.24),CPT1C(-2.59),CSPG4(+2.34),DLEC1(-1.96),DMRT3(-4.31),DNAH11(-2.8),D…
Cell Death and Survival	Necrosis	5.5e-06		-0.293	182	107	75	ABCC4(-2.31),ADCY1(+1.98),AHR(+1.69),AIFM3(-4.46),AKT3(-1.83),ALCAM(+2.9),ALDOA(-1.88),ALK(+2.94),APOB(-6.51),ATP2B2(-4.95),BCL11B(+2.42),BMPR1B(-3.0),BNIP3(-2.47),BRINP1(+2.42),CALB1(-2.32),CAPN6(+2.44),CCN4(+2.95),CD44(+1.81),CDH1(+3.62),CDH2(-2.52),CDH6(-3.21),CDK6(+1.89),CEBPA(+6.85),CHL1(-4.36),CHRM3(+2.84),CLCA2(+3.98),CLU(-2.54),COL4A1(+2.0),COL4A2(+1.69),CSPG4(+2.34),CYP1B1(-3.5),DCN(+2.0…
Dermatological Diseases and Conditions,Developmental Disorder,Hereditary Disorder,Metabolic Disease,Organismal Injury and Abnormalities	Premature aging	5.51e-06			18	15	3	ACAN(+4.12),AHR(+1.69),BCL11B(+2.42),CALD1(+1.93),COL4A1(+2.0),COL4A2(+1.69),EDIL3(+2.92),F2RL2(+2.72),FERMT1(+2.92),GATA6(-2.52),HAPLN1(+2.92),HAS3(+1.97),IRX1(+2.65),IRX5(+4.26),MEIS1(-3.34),MGP(-2.71),TP63(+2.23),TWIST2(+1.89)
Cancer,Organismal Injury and Abnormalities	Sarcoma	5.7e-06		1.369	93	60	33	ABCA12(+3.11),ABCC4(-2.31),ADAMTSL1(+2.49),ALK(+2.94),ANGPTL4(-2.55),APOB(-6.51),ARMC2(-1.95),CD44(+1.81),CDH1(+3.62),CDK6(+1.89),CEBPA(+6.85),CFAP47(-3.88),CSPG4(+2.34),DCN(+2.08),DCX(-3.53),DENND5B(-2.21),DLEC1(-1.96),DLK1(-2.85),DNAH3(-2.69),DNAH6(-3.82),DSC3(+3.56),EPCAM(+2.1),ERBB3(+2.2),FBN3(+2.08),FERMT1(+2.92),FN1(+2.01),FREM2(+1.98),FZD1(+2.12),GABRE(+1.95),GLS(+1.83),GPR26(+4.08),GSE1(+…
Cancer,Hematological Disease,Organismal Injury and Abnormalities	Malignant myeloid neoplasm	5.72e-06		1.759	124	68	56	ABCA12(+3.11),ABHD2(-1.63),ACAN(+4.12),ADAMTSL1(+2.49),ADCY1(+1.98),ALK(+2.94),ANGPTL4(-2.55),APCDD1(+8.39),APLP1(-2.17),APOB(-6.51),ARNT2(-1.87),ATP1B1(-2.25),BCL11B(+2.42),BHMT(-4.82),C4A/C4B(-2.6),C9orf24(-2.95),CCDC171(-2.11),CD44(+1.81),CDH23(-4.67),CEBPA(+6.85),CEP126(-1.71),CHL1(-4.36),COL16A1(+1.78),COL6A3(+2.87),CP(-7.24),CPT1C(-2.59),CSPG4(+2.34),DLEC1(-1.96),DMRT3(-4.31),DNAH11(-2.8),D…
Cellular Movement,Hair and Skin Development and Function	Cell movement of keratinocytes	5.94e-06	Decreased	-2.001	15	14	1	AHR(+1.69),ALDOA(-1.88),CHRM3(+2.84),CSPG4(+2.34),EFNA1(+2.12),FERMT1(+2.92),ITGB4(+2.35),JUP(+2.76),KLF5(+2.85),KRT16(+5.08),KRT6B(+8.09),LAMA3(+2.55),MYC(+2.28),SERPINB2(+2.49),TP63(+2.23)
Cancer,Organismal Injury and Abnormalities,Reproductive System Disease	Prostatic intraepithelial tumor	6.04e-06			16	10	6	ABCC4(-2.31),CFB(-1.85),CHGA(+7.33),CLU(-2.54),ESRRG(-3.22),GATA3(+5.26),GBP2(+2.96),GPRC5A(+2.3),ITGB4(+2.35),MXRA5(+1.95),MYC(+2.28),PROM1(-3.24),PTGDS(-4.9),S100A8(+5.19),S100A9(+4.11),SFN(+3.8)
Cancer,Dermatological Diseases and Conditions,Organismal Injury and Abnormalities	Hyperplasia of epidermis	6.04e-06		-1.126	16	15	1	AHR(+1.69),CDH1(+3.62),DSC1(+3.37),DSG3(+3.59),GRHL3(+6.69),KRT16(+5.08),KRT17(+4.88),MYC(+2.28),PCSK4(-2.44),PKP3(+2.9),POSTN(+2.34),RIPK4(+3.39),S100A9(+4.11),SPRR1B(+5.16),ST14(+3.61),TFAP2A(+2.12)
Hair and Skin Development and Function	Barrier function of skin	6.05e-06			9	9	0	ABCA12(+3.11),BCL11B(+2.42),DSC1(+3.37),GRHL3(+6.69),JUP(+2.76),PKP1(+2.59),SPINK5(+3.07),ST14(+3.61),TP63(+2.23)
Dermatological Diseases and Conditions,Organismal Injury and Abnormalities,Skeletal and Muscular Disorders	Nail disease	6.05e-06			9	8	1	GJB2(+2.93),ITGB4(+2.35),KRT16(+5.08),KRT17(+4.88),KRT6A(+6.97),KRT6B(+8.09),LAMA3(+2.55),RIPK4(+3.39),RSPO2(-3.07)
Dermatological Diseases and Conditions,Organismal Injury and Abnormalities	Chronic skin disorder	6.15e-06			20	13	7	ATP1B1(-2.25),C4A/C4B(-2.6),CHRM3(+2.84),DSC1(+3.37),DSG3(+3.59),FABP5(+3.83),GATA3(+5.26),GJB2(+2.93),IFITM1(-2.1),KRT16(+5.08),KRT17(+4.88),LGALS3BP(-1.98),PCP4(-2.27),PCSK4(-2.44),PKP1(+2.59),POSTN(+2.34),S100A8(+5.19),S100A9(+4.11),SLC23A2(-1.8),SPRR1B(+5.16)
Dermatological Diseases and Conditions,Immunological Disease,Inflammatory Disease,Inflammatory Response,Organismal Injury and Abnormalities	Atopic dermatitis	6.28e-06			27	20	7	BCL11B(+2.42),CAPG(+2.77),CD44(+1.81),CHRM3(+2.84),ENO1(-1.7),FABP5(+3.83),FLG(+12.19),GATA3(+5.26),HRNR(+8.62),HTR2C(-14.03),IFI30(-2.38),IVL(+5.23),JUP(+2.76),KRT15(+2.18),KRT16(+5.08),KRT17(+4.88),KRT5(+2.95),KRT6A(+6.97),MKI67(+1.73),NR2F1(-5.8),PER1(-1.92),PROM1(-3.24),S100A8(+5.19),S100A9(+4.11),SOCS2(+3.01),SPINK5(+3.07),TPI1(-1.6)
Cardiovascular System Development and Function	Development of vasculature	6.32e-06		0.893	86	51	35	ABCA4(-4.87),AHR(+1.69),AKT3(-1.83),ALCAM(+2.9),ANGPTL4(-2.55),AP1S2(-2.1),APOB(-6.51),AQP1(-2.17),CD44(+1.81),CDH1(+3.62),CDH13(+3.56),CDH2(-2.52),CDO1(-3.38),CFB(-1.85),CHGA(+7.33),CLU(-2.54),COL4A1(+2.0),COL4A2(+1.69),CSPG4(+2.34),CYP1B1(-3.5),DCN(+2.08),DLK1(-2.85),DYSF(+3.73),EDIL3(+2.92),EFNA1(+2.12),EFNB2(+1.93),ELK3(+1.92),EMP1(+2.14),EPHB1(+3.06),ERO1A(-1.77),ETS1(+2.16),FN1(+2.01),FZD5(…
Cellular Movement	Migration of epithelial cells	6.43e-06		-0.548	17	14	3	AHR(+1.69),ALDOA(-1.88),CDH1(+3.62),CHRM3(+2.84),FERMT1(+2.92),ITGB4(+2.35),KLF5(+2.85),KRT16(+5.08),KRT6B(+8.09),LAMA3(+2.55),MST1(-2.31),MYC(+2.28),PAX3(+5.32),POSTN(+2.34),PTN(+2.51),SERPINB2(+2.49),SLC8A1(-1.65)
Cancer,Organismal Injury and Abnormalities	Malignant connective or soft tissue neoplasm	6.49e-06		1.369	94	60	34	ABCA12(+3.11),ABCC4(-2.31),ADAMTSL1(+2.49),ALK(+2.94),ANGPTL4(-2.55),APOB(-6.51),ARMC2(-1.95),CD44(+1.81),CDH1(+3.62),CDK6(+1.89),CEBPA(+6.85),CFAP47(-3.88),CSPG4(+2.34),DCN(+2.08),DCX(-3.53),DENND5B(-2.21),DLEC1(-1.96),DLK1(-2.85),DNAH3(-2.69),DNAH6(-3.82),DSC3(+3.56),EPCAM(+2.1),ERBB3(+2.2),FBN3(+2.08),FERMT1(+2.92),FN1(+2.01),FOLR1(-2.35),FREM2(+1.98),FZD1(+2.12),GABRE(+1.95),GLS(+1.83),GPR26(…
Organ Morphology,Organismal Development,Organismal Injury and Abnormalities,Respiratory Disease,Respiratory System Development and Function	Abnormal morphology of nose	6.52e-06			11	8	3	AQP3(+3.61),CDO1(-3.38),CHL1(-4.36),FEZF1(-3.27),FST(+3.66),HSPG2(+1.73),INSM1(+2.81),ITGB4(+2.35),RIPK4(+3.39),TFAP2A(+2.12),TP63(+2.23)
Cancer,Organismal Injury and Abnormalities,Reproductive System Disease	Stage II-III breast cancer	6.59e-06			15	15	0	CD44(+1.81),CDK6(+1.89),FN1(+2.01),GJB2(+2.93),KRT14(+3.75),KRT15(+2.18),KRT17(+4.88),KRT19(+3.83),KRT5(+2.95),KRT8(+1.71),LAMA3(+2.55),MMP11(+3.06),MYC(+2.28),RND3(+2.04),S100A14(+2.65)
Cancer,Hematological Disease,Organismal Injury and Abnormalities	Bone marrow neoplasm	6.63e-06		0.902	127	70	57	ABCA12(+3.11),ABHD2(-1.63),ACAN(+4.12),ADAMTSL1(+2.49),ADCY1(+1.98),ALK(+2.94),ANGPTL4(-2.55),APCDD1(+8.39),APLP1(-2.17),APOB(-6.51),ARNT2(-1.87),ATP1B1(-2.25),BCL11B(+2.42),BHMT(-4.82),C4A/C4B(-2.6),C9orf24(-2.95),CCDC171(-2.11),CD44(+1.81),CDH23(-4.67),CEBPA(+6.85),CEP126(-1.71),CHL1(-4.36),COL16A1(+1.78),COL6A3(+2.87),CP(-7.24),CPT1C(-2.59),CSPG4(+2.34),DLEC1(-1.96),DMRT3(-4.31),DNAH11(-2.8),D…
Skeletal and Muscular Disorders	Abnormality of foot	6.97e-06			12	9	3	BMPR1B(-3.0),GJB2(+2.93),ITGB4(+2.35),KRT16(+5.08),KRT17(+4.88),KRT6A(+6.97),KRT6B(+8.09),LAMA3(+2.55),RIPK4(+3.39),RSPO2(-3.07),VIPR2(+6.89),ZBTB16(-3.21)
Cellular Movement	Migration of carcinoma cell lines	7.11e-06		1.225	25	17	8	AKT3(-1.83),ALCAM(+2.9),CCN4(+2.95),CD44(+1.81),CDH1(+3.62),CLU(-2.54),DSG3(+3.59),DSP(+3.09),EPHB1(+3.06),ERBB3(+2.2),ETS1(+2.16),FN1(+2.01),HAS3(+1.97),JUP(+2.76),MITF(-4.32),NRP1(+1.7),PDPN(-1.96),PODXL(-2.09),POSTN(+2.34),PTN(+2.51),SFRP4(-2.61),TP63(+2.23),TRH(-19.41),VSNL1(+2.75),ZMYND10(-5.49)
Connective Tissue Development and Function,Tissue Development	Growth of connective tissue	7.19e-06		1.777	57	44	13	AHR(+1.69),AKT3(-1.83),ALK(+2.94),AQP1(-2.17),BCL11B(+2.42),BMPR1B(-3.0),CCN4(+2.95),CD109(+2.45),CD44(+1.81),CDH1(+3.62),CDH13(+3.56),CDK6(+1.89),CEBPA(+6.85),CHGA(+7.33),COL9A1(+8.39),DCN(+2.08),DKK3(-1.81),EFNA1(+2.12),EFNB2(+1.93),EPCAM(+2.1),ERO1A(-1.77),FERMT1(+2.92),FN1(+2.01),FST(+3.66),GATA3(+5.26),GEM(-2.4),GPI(-1.96),GRB10(-1.76),GREM1(+2.7),GRHL3(+6.69),ICOSLG/LOC102723996(+2.1),IFI30…
Cancer,Organismal Injury and Abnormalities,Reproductive System Disease	Stage I-III mammary tumor	7.32e-06			15	15	0	CD44(+1.81),CDK6(+1.89),FN1(+2.01),GJB2(+2.93),KRT14(+3.75),KRT15(+2.18),KRT17(+4.88),KRT19(+3.83),KRT5(+2.95),KRT8(+1.71),LAMA3(+2.55),MMP11(+3.06),MYC(+2.28),RND3(+2.04),S100A14(+2.65)
Digestive System Development and Function,Gastrointestinal Disease,Organ Morphology,Organismal Injury and Abnormalities	Abnormal morphology of esophagus	7.44e-06			7	6	1	ITGB4(+2.35),KRT14(+3.75),KRT4(+2.22),KRT5(+2.95),KRT6B(+8.09),SULF1(-2.21),TP63(+2.23)
Developmental Disorder,Gastrointestinal Disease	Congenital anomaly of gastrointestinal tract	7.55e-06			25	16	9	ABCA12(+3.11),AHR(+1.69),ALX4(+3.86),CDH1(+3.62),EDN3(+3.04),GRHL3(+6.69),H19(+3.14),HAPLN1(+2.92),HSPG2(+1.73),IFT172(-1.93),JAG2(+1.99),LHX2(-4.65),LOXL3(-1.92),LRRK1(+2.05),MGP(-2.71),MITF(-4.32),PAX3(+5.32),RAX(-20.47),RDH10(-2.45),RIPK4(+3.39),RSPO2(-3.07),SIX3(-11.91),TFAP2A(+2.12),TP63(+2.23),TWIST2(+1.89)
Cellular Growth and Proliferation,Connective Tissue Development and Function,Tissue Development	Proliferation of connective tissue cells	7.97e-06		1.514	53	41	12	AHR(+1.69),AKT3(-1.83),ALK(+2.94),AQP1(-2.17),BCL11B(+2.42),BMPR1B(-3.0),CCN4(+2.95),CD109(+2.45),CD44(+1.81),CDH1(+3.62),CDH13(+3.56),CDK6(+1.89),CEBPA(+6.85),CHGA(+7.33),COL9A1(+8.39),DCN(+2.08),DKK3(-1.81),EFNA1(+2.12),EFNB2(+1.93),EPCAM(+2.1),ERO1A(-1.77),FERMT1(+2.92),FN1(+2.01),FST(+3.66),GATA3(+5.26),GEM(-2.4),GPI(-1.96),GRB10(-1.76),GREM1(+2.7),GRHL3(+6.69),IFI30(-2.38),INHBA(+4.13),JUP(+…
Cell Morphology,Nervous System Development and Function,Neurological Disease,Tissue Morphology	Abnormal morphology of sensory neurons	8.61e-06			14	8	6	ATP2B2(-4.95),BMPR1B(-3.0),CDH23(-4.67),CHL1(-4.36),FEZF1(-3.27),FST(+3.66),GJB2(+2.93),JAG2(+1.99),PLXNA4(+2.43),POU4F1(+14.17),RUNX1(+2.12),SEMA5A(+1.7),SLC4A5(-3.15),SLITRK6(+3.7)
Digestive System Development and Function	Development of gastrointestinal tract	8.63e-06		1.4	29	22	7	ALX4(+3.86),ATP1B1(-2.25),BCL11B(+2.42),CLDN5(-5.97),DCN(+2.08),DSP(+3.09),ERBB3(+2.2),FN1(+2.01),FST(+3.66),FZD1(+2.12),GABRE(+1.95),GABRP(+3.27),GATA3(+5.26),GRHL3(+6.69),IFT172(-1.93),INHBA(+4.13),ISL1(+8.19),ITGB4(+2.35),JAG2(+1.99),LAMA3(+2.55),LHX2(-4.65),LOXL3(-1.92),NRP1(+1.7),PRDM16(-2.1),SHOX2(+3.62),SIX2(+2.52),SOX2(-2.14),TFAP2A(+2.12),TP63(+2.23)
Cardiovascular System Development and Function	Morphology of cardiovascular system	8.66e-06			75	43	32	ABCC4(-2.31),ACTG2(+2.41),AHR(+1.69),AKT3(-1.83),APOB(-6.51),BNIP3(-2.47),BSCL2(-2.44),CD44(+1.81),CDH2(-2.52),CDK6(+1.89),CDO1(-3.38),CHGA(+7.33),CLU(-2.54),COL9A2(+2.65),CORIN(+4.86),CTSC(+2.14),DNAH11(-2.8),DSC2(+2.08),DSP(+3.09),DTNA(-3.29),DUSP6(+2.05),EFNA1(+2.12),EFNB2(+1.93),ELK3(+1.92),ERBB3(+2.2),ETS1(+2.16),EYA4(+2.24),FLRT2(+2.04),FN1(+2.01),FZD5(-4.74),GATA6(-2.52),GBP2(+2.96),GUCY1A…
Nervous System Development and Function,Tissue Morphology	Morphology of nervous tissue	8.89e-06			55	20	35	ARX(-3.38),ATP2B2(-4.95),BMPR1B(-3.0),BRINP1(+2.42),CALB1(-2.32),CDH2(-2.52),CDH23(-4.67),CHL1(-4.36),CHN1(-2.07),CKB(-3.04),CP(-7.24),CPT1C(-2.59),DCX(-3.53),DMRT3(-4.31),DTNA(-3.29),ECEL1(-5.98),EDN3(+3.04),EPHB1(+3.06),ERBB3(+2.2),FEZF1(-3.27),FST(+3.66),GATA3(+5.26),GJB2(+2.93),GPM6B(-2.16),HSPG2(+1.73),ISL1(+8.19),JAG2(+1.99),KCND2(+2.45),KNDC1(-2.13),LMX1A(-1.95),MAPK10(-2.09),MAPK8IP1(-1.7…
Cancer,Hematological Disease,Organismal Injury and Abnormalities	Myeloid neoplasm	9e-06		1.257	127	70	57	ABCA12(+3.11),ABHD2(-1.63),ACAN(+4.12),ADAMTSL1(+2.49),ADCY1(+1.98),ALK(+2.94),ANGPTL4(-2.55),APCDD1(+8.39),APLP1(-2.17),APOB(-6.51),ARNT2(-1.87),ATP1B1(-2.25),BCL11B(+2.42),BHMT(-4.82),C4A/C4B(-2.6),C9orf24(-2.95),CCDC171(-2.11),CD44(+1.81),CDH23(-4.67),CEBPA(+6.85),CEP126(-1.71),CHL1(-4.36),COL16A1(+1.78),COL6A3(+2.87),CP(-7.24),CPT1C(-2.59),CSPG4(+2.34),DLEC1(-1.96),DMRT3(-4.31),DNAH11(-2.8),D…
Embryonic Development,Organismal Development,Skeletal and Muscular System Development and Function	Morphogenesis of forelimb	9.08e-06			9	6	3	ALX4(+3.86),RDH10(-2.45),RSPO2(-3.07),SHOX2(+3.62),TFAP2A(+2.12),TFAP2B(+3.91),TP63(+2.23),WNT3(+2.83),ZBTB16(-3.21)
Nervous System Development and Function	Development of cranial nerve	9.08e-06			9	8	1	EPHB1(+3.06),ERBB3(+2.2),ISL1(+8.19),NAV2(+1.92),PLXNA4(+2.43),POU4F1(+14.17),SLITRK6(+3.7),SOX2(-2.14),TFAP2A(+2.12)
Cancer,Organismal Injury and Abnormalities,Renal and Urological Disease	Bladder cancer	9.77e-06			89	55	34	ABCA12(+3.11),ACAN(+4.12),AHR(+1.69),ALK(+2.94),APOB(-6.51),AUTS2(+1.78),CALD1(+1.93),CAPN6(+2.44),CCDC114(-3.6),CD44(+1.81),CDH1(+3.62),CDH12(-4.28),CHRM3(+2.84),CLIC6(-2.63),CLU(-2.54),COL6A3(+2.87),CPS1(-4.83),CRYBG1(+2.44),DCN(+2.08),DNAH3(-2.69),DNAH9(-3.74),DNALI1(-3.88),DSC1(+3.37),DSP(+3.09),ELK3(+1.92),EPCAM(+2.1),ERBB3(+2.2),EYA4(+2.24),FAT2(+2.58),FLG(+12.19),FLRT2(+2.04),FN1(+2.01),FR…
Developmental Disorder,Gastrointestinal Disease,Organismal Injury and Abnormalities	Congenital anomaly of mouth	9.83e-06			24	15	9	ABCA12(+3.11),AHR(+1.69),ALX4(+3.86),CDH1(+3.62),EDN3(+3.04),GRHL3(+6.69),H19(+3.14),HAPLN1(+2.92),HSPG2(+1.73),IFT172(-1.93),JAG2(+1.99),LHX2(-4.65),LOXL3(-1.92),LRRK1(+2.05),MGP(-2.71),MITF(-4.32),PAX3(+5.32),RAX(-20.47),RDH10(-2.45),RSPO2(-3.07),SIX3(-11.91),TFAP2A(+2.12),TP63(+2.23),TWIST2(+1.89)
Embryonic Development,Nervous System Development and Function,Organ Development,Organ Morphology,Organismal Development,Tissue Development,Visual System Development and Function	Morphology of retina	9.92e-06			23	9	14	ABCA4(-4.87),APOB(-6.51),ATP1B2(-4.79),BMPR1B(-3.0),CP(-7.24),ELK3(+1.92),FST(+3.66),GJD2(+2.79),GUCY1A1(+1.86),LHX2(-4.65),LMO7(+1.87),MITF(-4.32),NR2E1(-9.04),PDE6B(-3.25),PLXNA4(+2.43),PROM1(-3.24),RPE65(-3.35),SEMA5A(+1.7),SIX3(-11.91),SLC4A5(-3.15),TENM2(+2.38),TFAP2A(+2.12),TRPM1(-66.61)
Nervous System Development and Function,Neurological Disease,Organ Morphology,Organismal Development,Organismal Injury and Abnormalities	Abnormal morphology of cerebral ventricles	9.92e-06			15	1	14	AKT3(-1.83),ARNT2(-1.87),ATP1B2(-4.79),CHL1(-4.36),CHN1(-2.07),CP(-7.24),EFHC1(-1.8),ERBB3(+2.2),GPM6B(-2.16),MSI1(-3.4),NPAS3(-2.0),PCP4(-2.27),SLC29A4(-2.6),SLC4A10(-3.03),SPAG17(-4.02)
Dermatological Diseases and Conditions,Hair and Skin Development and Function,Organ Morphology,Organismal Injury and Abnormalities	Lack of vibrissae	9.92e-06			6	6	0	INHBA(+4.13),KRT17(+4.88),PKP1(+2.59),RIPK4(+3.39),ST14(+3.61),TP63(+2.23)
Auditory Disease,Hereditary Disorder,Neurological Disease,Organismal Injury and Abnormalities	Autosomal dominant deafness	1.02e-05			11	7	4	EYA4(+2.24),GATA3(+5.26),GJB2(+2.93),GJB6(+3.66),JAG1(+3.13),MAFB(+1.89),MITF(-4.32),MYO7A(-2.89),NR2F1(-5.8),PAX3(+5.32),SLC17A8(-2.58)
Cardiovascular System Development and Function,Cellular Movement	Cell movement of endothelial cells	1.1e-05		0.6	37	29	8	AKT3(-1.83),ALCAM(+2.9),ANGPTL4(-2.55),CD44(+1.81),CDH13(+3.56),CDH2(-2.52),CHGA(+7.33),COL4A1(+2.0),COL4A2(+1.69),CSPG4(+2.34),CYP1B1(-3.5),DCN(+2.08),DIO2(+5.64),EDIL3(+2.92),EFNA1(+2.12),EFNB2(+1.93),ETS1(+2.16),FN1(+2.01),GATA3(+5.26),GATA6(-2.52),GPI(-1.96),GREM1(+2.7),HAS3(+1.97),HSPG2(+1.73),ITGA9(+1.87),ITGB4(+2.35),JUP(+2.76),MGP(-2.71),MTSS1(+1.86),MYC(+2.28),NRP1(+1.7),PROX1(+2.3),PTN(…
Cancer,Organismal Injury and Abnormalities,Respiratory Disease	Lung squamous cell carcinoma	1.14e-05			43	25	18	ABCA12(+3.11),ALCAM(+2.9),ALK(+2.94),ALPK2(+3.45),APOB(-6.51),ATP1B1(-2.25),CD44(+1.81),CDH1(+3.62),CDK6(+1.89),CEBPA(+6.85),CFAP61(-1.91),CPS1(-4.83),CYP1B1(-3.5),DCN(+2.08),DNALI1(-3.88),DSG3(+3.59),EPCAM(+2.1),ERBB3(+2.2),FN1(+2.01),GATA3(+5.26),GRB10(-1.76),GRM3(+5.27),GRM8(-2.87),IVL(+5.23),KLF5(+2.85),KRT5(+2.95),KRT6B(+8.09),LRP1B(-1.79),MAPK8IP1(-1.78),MKI67(+1.73),MST1(-2.31),MYC(+2.28),…
Cancer,Hematological Disease,Immunological Disease,Organismal Injury and Abnormalities	B-cell lymphoma	1.24e-05			70	45	25	ADAMTSL1(+2.49),AHR(+1.69),ARHGEF28(+2.51),ATP2B2(-4.95),BCL11B(+2.42),BSCL2(-2.44),CALD1(+1.93),CCDC113(-2.23),CD44(+1.81),CDK6(+1.89),CEBPA(+6.85),CHGA(+7.33),COL11A1(+1.95),COL4A2(+1.69),DHCR24(+1.76),DNAH3(-2.69),DNAH6(-3.82),DSC3(+3.56),DSP(+3.09),ERBB3(+2.2),ETS1(+2.16),FAT2(+2.58),FERMT1(+2.92),FLRT2(+2.04),FN1(+2.01),GBP2(+2.96),GLB1L2(-2.33),GSE1(+1.8),HIST1H2BK(+1.71),HMCN1(+2.86),HSF4(…
Cancer,Organismal Injury and Abnormalities,Reproductive System Disease	Breast carcinoma	1.24e-05			116	63	53	ABAT(-3.48),AKT3(-1.83),ALK(+2.94),AQP1(-2.17),ARMC3(-5.3),ASTN2(+3.17),BCL11B(+2.42),BEX1(-2.81),BSCL2(-2.44),C1QTNF5(-1.98),CALD1(+1.93),CCDC180(-1.98),CD44(+1.81),CDH1(+3.62),CDH2(-2.52),CDH6(-3.21),CDK6(+1.89),CKB(-3.04),CLU(-2.54),COL11A1(+1.95),COL4A2(+1.69),COL9A1(+8.39),CSPG4(+2.34),DCDC2(-3.39),DCN(+2.08),DIO2(+5.64),DNAAF1(-3.27),DNAH11(-2.8),DNAH3(-2.69),DNAH6(-3.82),DNAH7(-3.09),DNALI…
Cancer,Endocrine System Disorders,Organismal Injury and Abnormalities,Reproductive System Disease	Serous adenocarcinoma in ovary	1.27e-05			49	22	27	ABHD2(-1.63),ACAN(+4.12),ADCY1(+1.98),ALPK2(+3.45),APCDD1(+8.39),C4orf47(-2.87),CCDC151(-3.3),CDH23(-4.67),CORIN(+4.86),DNAH11(-2.8),DNAH2(-3.44),DNAH3(-2.69),DNAH7(-3.09),F2RL2(+2.72),FAM107A(-6.61),FBN3(+2.08),FEZF1(-3.27),FN1(+2.01),GRM3(+5.27),HMCN1(+2.86),HRNR(+8.62),HYDIN(-3.76),ITGA11(+1.96),ITGA7(-2.14),ITGA9(+1.87),KRT6A(+6.97),KRT6B(+8.09),KRT8(+1.71),LRP1B(-1.79),LRRN1(-1.63),MDH1B(-3.…
Cancer,Organismal Injury and Abnormalities,Renal and Urological Disease	Bladder carcinoma	1.27e-05			83	50	33	ABCA12(+3.11),ACAN(+4.12),AHR(+1.69),ALK(+2.94),APOB(-6.51),AUTS2(+1.78),CALD1(+1.93),CAPN6(+2.44),CCDC114(-3.6),CD44(+1.81),CDH1(+3.62),CDH12(-4.28),CHRM3(+2.84),CLIC6(-2.63),CPS1(-4.83),DCN(+2.08),DNAH3(-2.69),DNAH9(-3.74),DNALI1(-3.88),DSC1(+3.37),DSP(+3.09),ELK3(+1.92),EPCAM(+2.1),ERBB3(+2.2),EYA4(+2.24),FAT2(+2.58),FLG(+12.19),FLRT2(+2.04),FREM2(+1.98),FZD1(+2.12),GALNT6(+2.68),GATA3(+5.26),…
Dermatological Diseases and Conditions,Organ Morphology,Organismal Injury and Abnormalities	Abnormal morphology of granular layer of epidermis	1.34e-05			7	7	0	BCL11B(+2.42),GRHL3(+6.69),JUP(+2.76),PKP1(+2.59),SPINK5(+3.07),ST14(+3.61),TP63(+2.23)
Developmental Disorder,Hereditary Disorder,Organismal Injury and Abnormalities	Autosomal dominant ectodermal dysplasia	1.34e-05			5	5	0	GJB6(+3.66),KRT16(+5.08),KRT17(+4.88),KRT6B(+8.09),TP63(+2.23)
Cellular Movement	Migration of tumor cell lines	1.45e-05		1.489	69	50	19	ABCC4(-2.31),ADAMTS9-AS2(-2.6),AHR(+1.69),AKT3(-1.83),ALCAM(+2.9),B3GAT1(-3.08),BHLHE41(-2.66),CALD1(+1.93),CCN4(+2.95),CD44(+1.81),CDH1(+3.62),CDH13(+3.56),CDH2(-2.52),CEBPA(+6.85),CLU(-2.54),COL11A1(+1.95),DCDC2(-3.39),DCN(+2.08),DSG3(+3.59),DSP(+3.09),DUSP6(+2.05),EDN2(+2.49),EPHB1(+3.06),ERBB3(+2.2),ETS1(+2.16),FBLIM1(+2.31),FN1(+2.01),GATA3(+5.26),GPI(-1.96),GRM3(+5.27),GSE1(+1.8),HAS3(+1.97…
Dermatological Diseases and Conditions,Hair and Skin Development and Function,Organ Morphology,Organismal Injury and Abnormalities	Abnormal morphology of hair shaft	1.45e-05			6	6	0	AHR(+1.69),DSG3(+3.59),KRT17(+4.88),SPINK5(+3.07),ST14(+3.61),TP63(+2.23)
Immunological Disease,Inflammatory Disease	Atopic disease	1.48e-05			28	20	8	BCL11B(+2.42),CAPG(+2.77),CD44(+1.81),CHRM3(+2.84),ENO1(-1.7),FABP5(+3.83),FLG(+12.19),GATA3(+5.26),HRNR(+8.62),HTR2C(-14.03),IFI30(-2.38),IVL(+5.23),JUP(+2.76),KRT15(+2.18),KRT16(+5.08),KRT17(+4.88),KRT5(+2.95),KRT6A(+6.97),MKI67(+1.73),NR2F1(-5.8),PER1(-1.92),PROM1(-3.24),S100A8(+5.19),S100A9(+4.11),SOCS2(+3.01),SPINK5(+3.07),SPON2(-3.14),TPI1(-1.6)
Cell Morphology,Hair and Skin Development and Function,Organ Morphology,Tissue Morphology	Morphology of keratinocytes	1.5e-05			8	8	0	AHR(+1.69),ITGB4(+2.35),KRT14(+3.75),KRT16(+5.08),KRT6B(+8.09),MYC(+2.28),PKP1(+2.59),TP63(+2.23)
Cancer,Organismal Injury and Abnormalities,Renal and Urological Disease	Urinary tract cancer	1.53e-05			135	82	53	ABCA12(+3.11),ACAN(+4.12),AHR(+1.69),ALK(+2.94),ALPK2(+3.45),APOB(-6.51),ARAP2(+2.7),ARX(-3.38),ATP1B1(-2.25),AUTS2(+1.78),BSCL2(-2.44),CALB1(-2.32),CALD1(+1.93),CAPN6(+2.44),CCDC114(-3.6),CD44(+1.81),CDH1(+3.62),CDH12(-4.28),CDH23(-4.67),CDH6(-3.21),CEBPA(+6.85),CHRM3(+2.84),CLIC6(-2.63),CLU(-2.54),COL6A3(+2.87),COL9A1(+8.39),CPS1(-4.83),CRYBG1(+2.44),CSPG4(+2.34),DCN(+2.08),DNAH3(-2.69),DNAH6(-…
Connective Tissue Disorders,Developmental Disorder,Gastrointestinal Disease,Organismal Development,Organismal Injury and Abnormalities,Skeletal and Muscular Disorders	Congenital malformation of face	1.54e-05			23	14	9	ABCA12(+3.11),AHR(+1.69),ALX4(+3.86),CDH1(+3.62),EDN3(+3.04),GRHL3(+6.69),H19(+3.14),HAPLN1(+2.92),HSPG2(+1.73),IFT172(-1.93),JAG2(+1.99),LHX2(-4.65),LOXL3(-1.92),LRRK1(+2.05),MGP(-2.71),MITF(-4.32),PAX3(+5.32),RAX(-20.47),RDH10(-2.45),RSPO2(-3.07),SIX3(-11.91),TFAP2A(+2.12),TP63(+2.23)
Organismal Injury and Abnormalities,Reproductive System Disease	Disorder of pregnancy	1.54e-05			52	25	27	ACTG2(+2.41),ATP2B3(-2.73),C1QTNF5(-1.98),C3orf18(-2.7),C4A/C4B(-2.6),CCDC74A(-1.9),CDH13(+3.56),CFAP69(-1.9),COL16A1(+1.78),CORIN(+4.86),CYP27A1(-2.13),DICER1-AS1(-2.61),DLK1(-2.85),DSC2(+2.08),FERMT1(+2.92),FIBIN(+2.61),GRB10(-1.76),GUCY1A1(+1.86),H19(+3.14),HTR2C(-14.03),IFITM1(-2.1),ITGA11(+1.96),JUP(+2.76),KLF5(+2.85),KREMEN1(+1.68),KRT23(+4.8),KRT8(+1.71),LMO3(-3.3),LRP1B(-1.79),MAP6(-2.57)…
Cancer,Organismal Injury and Abnormalities	Intraepithelial neoplasm	1.56e-05			28	15	13	ABCC4(-2.31),APOB(-6.51),CDH2(-2.52),CDH23(-4.67),CFB(-1.85),CHGA(+7.33),CLU(-2.54),DNAH6(-3.82),ESRRG(-3.22),GATA3(+5.26),GBP2(+2.96),GPRC5A(+2.3),ITGB4(+2.35),LRRIQ1(-3.5),MKI67(+1.73),MUC16(+5.8),MXRA5(+1.95),MYC(+2.28),MYO5B(+1.8),PROM1(-3.24),PTGDS(-4.9),S100A8(+5.19),S100A9(+4.11),SFN(+3.8),SPAG17(-4.02),SPINK5(+3.07),SULF1(-2.21),TMC6(+2.27)
Cancer,Organismal Injury and Abnormalities,Renal and Urological Disease	Bladder tumor	1.6e-05			90	56	34	ABCA12(+3.11),ACAN(+4.12),AHR(+1.69),ALK(+2.94),APOB(-6.51),AUTS2(+1.78),CALD1(+1.93),CAPN6(+2.44),CCDC114(-3.6),CD44(+1.81),CDH1(+3.62),CDH12(-4.28),CHRM3(+2.84),CLIC6(-2.63),CLU(-2.54),COL6A3(+2.87),CPS1(-4.83),CRYBG1(+2.44),DCN(+2.08),DNAH3(-2.69),DNAH9(-3.74),DNALI1(-3.88),DSC1(+3.37),DSP(+3.09),ELK3(+1.92),EPCAM(+2.1),ERBB3(+2.2),EYA4(+2.24),FAT2(+2.58),FLG(+12.19),FLRT2(+2.04),FN1(+2.01),FR…
Embryonic Development,Nervous System Development and Function,Ophthalmic Disease,Organ Development,Organ Morphology,Organismal Development,Organismal Injury and Abnormalities,Tissue Development,Visual System Development and Function	Abnormal morphology of retinal layer	1.62e-05			14	7	7	ABCA4(-4.87),APOB(-6.51),BMPR1B(-3.0),CP(-7.24),FST(+3.66),GJD2(+2.79),GUCY1A1(+1.86),PLXNA4(+2.43),PROM1(-3.24),RPE65(-3.35),SEMA5A(+1.7),SLC4A5(-3.15),TENM2(+2.38),TFAP2A(+2.12)
Cardiovascular System Development and Function,Cellular Development,Cellular Function and Maintenance,Cellular Growth and Proliferation,Organismal Development,Tissue Development	Endothelial cell development	1.81e-05		0.465	36	25	11	AKT3(-1.83),ANGPTL4(-2.55),CD44(+1.81),CDH13(+3.56),CDH2(-2.52),CHGA(+7.33),COL4A1(+2.0),COL4A2(+1.69),DLK1(-2.85),DYSF(+3.73),EFNA1(+2.12),EFNB2(+1.93),FN1(+2.01),FZD5(-4.74),GATA6(-2.52),HAS3(+1.97),HSPG2(+1.73),INHBA(+4.13),MGP(-2.71),MYC(+2.28),NDNF(-2.41),NRARP(+2.0),NRP1(+1.7),PLXNA4(+2.43),PROX1(+2.3),PTN(+2.51),RGS5(-1.83),RUNX1(+2.12),S100A8(+5.19),S100A9(+4.11),SEMA5A(+1.7),SLC8A1(-1.65…
Cancer,Gastrointestinal Disease,Organismal Injury and Abnormalities	Rectum tumor	1.82e-05			47	29	18	ABCA12(+3.11),AKR1C1/AKR1C2(+2.65),ARHGEF28(+2.51),ATP8A1(+2.49),CALD1(+1.93),CD44(+1.81),CDH23(-4.67),COL6A3(+2.87),DCN(+2.08),DIO2(+5.64),DLEC1(-1.96),DNAH10(-2.42),DNAH12(-3.49),DNALI1(-3.88),EFNB2(+1.93),EPCAM(+2.1),ERBB3(+2.2),FAT2(+2.58),FLRT2(+2.04),FREM2(+1.98),GLB1L2(-2.33),GSE1(+1.8),ITGA9(+1.87),IVL(+5.23),JPH2(+3.69),KIRREL2(-4.35),KRT14(+3.75),LHX2(-4.65),LRRIQ1(-3.5),LURAP1L(+2.42),…
Cancer,Organismal Injury and Abnormalities	Soft tissue sarcoma	1.83e-05		-0.152	77	51	26	ABCA12(+3.11),ALK(+2.94),APOB(-6.51),ARMC2(-1.95),CD44(+1.81),CDH1(+3.62),CDK6(+1.89),CFAP47(-3.88),CSPG4(+2.34),DCN(+2.08),DCX(-3.53),DENND5B(-2.21),DLEC1(-1.96),DLK1(-2.85),DNAH3(-2.69),DNAH6(-3.82),DSC3(+3.56),EPCAM(+2.1),ERBB3(+2.2),FBN3(+2.08),FERMT1(+2.92),FREM2(+1.98),FZD1(+2.12),GABRE(+1.95),GPR26(+4.08),GSE1(+1.8),HAPLN1(+2.92),HHIP(+8.66),HMCN1(+2.86),HSPG2(+1.73),INSM1(+2.81),IRS4(-6.0…
Skeletal and Muscular Disorders	Abnormality of limb	1.89e-05		1.623	32	24	8	ACAN(+4.12),ALX4(+3.86),BMPR1B(-3.0),CDO1(-3.38),COL9A1(+8.39),ESRRG(-3.22),FN1(+2.01),FST(+3.66),GJB2(+2.93),HAPLN1(+2.92),HSPG2(+1.73),ITGA7(-2.14),ITGB4(+2.35),JAG2(+1.99),KRT16(+5.08),KRT17(+4.88),KRT5(+2.95),KRT6A(+6.97),KRT6B(+8.09),LAMA3(+2.55),LRRK1(+2.05),PAPPA2(+1.84),RDH10(-2.45),RIPK4(+3.39),RSPO2(-3.07),SULF1(-2.21),TFAP2A(+2.12),TP63(+2.23),VIPR2(+6.89),WNT3(+2.83),WNT4(+9.42),ZBTB1…
Cancer,Gastrointestinal Disease,Organismal Injury and Abnormalities	Metastatic colorectal cancer	1.93e-05			29	18	11	AKR1C1/AKR1C2(+2.65),BEX1(-2.81),CAPG(+2.77),CD44(+1.81),CDH2(-2.52),CDH6(-3.21),CLU(-2.54),COL4A1(+2.0),COL4A2(+1.69),COL6A3(+2.87),CRYBG1(+2.44),DUSP6(+2.05),EMP1(+2.14),ERBB3(+2.2),FLRT2(+2.04),FRY(+1.88),FST(+3.66),GATA6(-2.52),ITPR3(+2.1),JAG1(+3.13),LAMA3(+2.55),MAFB(+1.89),MAPK10(-2.09),MEIS1(-3.34),NR2F1(-5.8),NUAK1(+2.21),PDLIM3(-2.37),SLC16A3(-2.08),TYMP(-1.83)
Cell Morphology,Nervous System Development and Function,Tissue Morphology	Morphology of neurons	1.96e-05			53	19	34	ARX(-3.38),ATP2B2(-4.95),BMPR1B(-3.0),BRINP1(+2.42),CALB1(-2.32),CDH2(-2.52),CDH23(-4.67),CHL1(-4.36),CHN1(-2.07),CKB(-3.04),CP(-7.24),CPT1C(-2.59),DCX(-3.53),DMRT3(-4.31),DTNA(-3.29),ECEL1(-5.98),EDN3(+3.04),EPHB1(+3.06),ERBB3(+2.2),FEZF1(-3.27),FST(+3.66),GATA3(+5.26),GJB2(+2.93),GPM6B(-2.16),HSPG2(+1.73),ISL1(+8.19),JAG2(+1.99),KCND2(+2.45),KNDC1(-2.13),LMX1A(-1.95),MAPK10(-2.09),MAPK8IP1(-1.7…
Embryonic Development,Organismal Development	Growth of embryo	2.02e-05		0.132	43	26	17	AHR(+1.69),ALX4(+3.86),ARX(-3.38),BHMT(-4.82),BMPR1B(-3.0),CD44(+1.81),CDK6(+1.89),CLU(-2.54),EDN3(+3.04),EPHB1(+3.06),ERBB3(+2.2),FN1(+2.01),FZD3(-1.8),GATA3(+5.26),GREM1(+2.7),HHIP(+8.66),HSPG2(+1.73),INHBA(+4.13),ISL1(+8.19),JAG1(+3.13),KRT19(+3.83),KRT8(+1.71),MSI1(-3.4),MYB(-2.53),MYC(+2.28),NPAS3(-2.0),NR2E1(-9.04),PAX3(+5.32),PCSK4(-2.44),POU4F1(+14.17),PRDM1(-2.14),PTN(+2.51),RDH10(-2.45)…
Dermatological Diseases and Conditions,Organismal Injury and Abnormalities	Parakeratosis	2.06e-05		-1.633	6	6	0	ABCA12(+3.11),DSC1(+3.37),DSG3(+3.59),PKP3(+2.9),RIPK4(+3.39),SPINK5(+3.07)
Cardiovascular System Development and Function,Organ Morphology,Organismal Development	Morphology of heart	2.09e-05			64	37	27	ABCC4(-2.31),ACTG2(+2.41),AHR(+1.69),AKT3(-1.83),APOB(-6.51),BNIP3(-2.47),BSCL2(-2.44),CDH2(-2.52),CDK6(+1.89),CHGA(+7.33),CLU(-2.54),COL9A2(+2.65),CORIN(+4.86),CTSC(+2.14),DNAH11(-2.8),DSC2(+2.08),DSP(+3.09),DTNA(-3.29),DUSP6(+2.05),EFNA1(+2.12),EFNB2(+1.93),ERBB3(+2.2),EYA4(+2.24),FLRT2(+2.04),FN1(+2.01),GATA6(-2.52),GBP2(+2.96),GUCY1A1(+1.86),HSPG2(+1.73),HTR2C(-14.03),IFT172(-1.93),INHBA(+4.1…
Cancer,Hematological Disease,Immunological Disease,Organismal Injury and Abnormalities	Leukemia	2.1e-05		0.728	141	76	65	ABHD2(-1.63),ACAN(+4.12),ADAMTSL1(+2.49),ADCY1(+1.98),ALK(+2.94),ANGPTL4(-2.55),APCDD1(+8.39),APLP1(-2.17),APOB(-6.51),ARNT2(-1.87),ATP1B1(-2.25),B3GAT1(-3.08),BCL11B(+2.42),BHMT(-4.82),C4A/C4B(-2.6),C9orf24(-2.95),CCDC171(-2.11),CD44(+1.81),CDH1(+3.62),CDH23(-4.67),CEBPA(+6.85),CEP126(-1.71),CHL1(-4.36),CLDN5(-5.97),COL16A1(+1.78),COL6A3(+2.87),CP(-7.24),CPT1C(-2.59),CSPG4(+2.34),DLEC1(-1.96),DM…
Skeletal and Muscular System Development and Function	Function of muscle	2.16e-05		0.934	32	16	16	ABCC4(-2.31),APOB(-6.51),AQP1(-2.17),CD44(+1.81),CHGA(+7.33),CHRM3(+2.84),CLU(-2.54),CORIN(+4.86),DIO2(+5.64),DYSF(+3.73),EFNA1(+2.12),ENO1(-1.7),ESRRG(-3.22),FST(+3.66),GATA6(-2.52),GUCY1A1(+1.86),INHBA(+4.13),ITGA7(-2.14),IVNS1ABP(+1.86),JUP(+2.76),KLF5(+2.85),MAP3K5(+2.85),MYH7(-3.2),NDNF(-2.41),NOL3(-2.12),PRKAA2(-2.06),RRAD(-3.38),SLC8A1(-1.65),SPRR3(+2.43),SULF1(-2.21),TMEM38A(-2.62),TNNT2(…
Cancer,Organismal Injury and Abnormalities	Metastatic solid tumor	2.17e-05		-1.224	56	36	20	ABAT(-3.48),AKR1C1/AKR1C2(+2.65),ALK(+2.94),ANGPTL4(-2.55),BEX1(-2.81),C4A/C4B(-2.6),CALD1(+1.93),CAPG(+2.77),CD44(+1.81),CDH1(+3.62),CDH2(-2.52),CDH6(-3.21),CDK6(+1.89),CHGA(+7.33),CLU(-2.54),COL4A1(+2.0),COL4A2(+1.69),COL6A3(+2.87),CRYBG1(+2.44),DUSP6(+2.05),EMP1(+2.14),ERBB3(+2.2),ESRRG(-3.22),FEZF1(-3.27),FLRT2(+2.04),FN1(+2.01),FRY(+1.88),FST(+3.66),FTL(-1.77),GATA3(+5.26),GATA6(-2.52),HCAR2…
Cellular Development,Connective Tissue Development and Function,Tissue Development	Differentiation of bone	2.21e-05		0.862	36	25	11	AHR(+1.69),BMP3(+6.28),BMPR1B(-3.0),CCN4(+2.95),CDK6(+1.89),CEBPA(+6.85),DKK2(-2.75),DLK1(-2.85),EFNB2(+1.93),ERBB3(+2.2),FBLIM1(+2.31),FN1(+2.01),GDPD2(-5.19),GREM1(+2.7),IFITM1(-2.1),INHBA(+4.13),JAG1(+3.13),KLF5(+2.85),MAFB(+1.89),MITF(-4.32),MKX(+2.86),MYC(+2.28),NRP1(+1.7),POSTN(+2.34),POU4F1(+14.17),PRDM1(-2.14),PTN(+2.51),RSPO2(-3.07),S100A8(+5.19),SFRP4(-2.61),SHOX2(+3.62),SOX2(-2.14),TME…
Cellular Development,Cellular Growth and Proliferation,Connective Tissue Development and Function,Tissue Development	Development of connective tissue cells	2.29e-05		-0.326	27	16	11	AHR(+1.69),BCL11B(+2.42),CALD1(+1.93),CD44(+1.81),CEBPA(+6.85),COL11A1(+1.95),CYP1B1(-3.5),DHCR24(+1.76),DKK2(-2.75),DLK1(-2.85),EBF1(+2.77),FST(+3.66),INHBA(+4.13),LAMA3(+2.55),MITF(-4.32),MST1(-2.31),MYC(+2.28),MYCL(+2.42),PRDM1(-2.14),RUNX1(+2.12),S100A8(+5.19),SFRP4(-2.61),SHOX2(+3.62),SOX2(-2.14),SULF1(-2.21),TMEM178A(-3.82),TMEM231(-1.77)
Embryonic Development,Nervous System Development and Function,Neurological Disease,Ophthalmic Disease,Organ Development,Organ Morphology,Organismal Development,Organismal Injury and Abnormalities,Tissue Development,Visual System Development and Function	Abnormal morphology of ganglion cell layer	2.3e-05			8	6	2	BMPR1B(-3.0),FST(+3.66),GJD2(+2.79),PLXNA4(+2.43),SEMA5A(+1.7),SLC4A5(-3.15),TENM2(+2.38),TFAP2A(+2.12)
Cell Death and Survival,Organismal Injury and Abnormalities	Necrosis of epithelial tissue	2.36e-05		0.214	51	29	22	AHR(+1.69),AIFM3(-4.46),ATP2B2(-4.95),BNIP3(-2.47),CALB1(-2.32),CD44(+1.81),CDH1(+3.62),CDH2(-2.52),CDK6(+1.89),CEBPA(+6.85),CLU(-2.54),COL4A2(+1.69),DCN(+2.08),DSG3(+3.59),DUSP6(+2.05),EDIL3(+2.92),EFNB2(+1.93),EMP1(+2.14),ERBB3(+2.2),GATA3(+5.26),GATA6(-2.52),HK2(-2.42),INHBA(+4.13),ISM1(+2.73),KLF5(+2.85),KRT8(+1.71),MAP3K5(+2.85),MAPK13(+2.33),MITF(-4.32),MSI1(-3.4),MST1(-2.31),MVK(+2.11),MYB…
Neurological Disease,Skeletal and Muscular Disorders	Neuromuscular disease	2.46e-05			71	29	42	ADAMTSL1(+2.49),ALCAM(+2.9),AP1S2(-2.1),APLP1(-2.17),AQP1(-2.17),ATP1B1(-2.25),ATP2B2(-4.95),BCL11B(+2.42),BRINP1(+2.42),BST2(-3.93),C4A/C4B(-2.6),CALB1(-2.32),CD44(+1.81),CDH2(-2.52),CDR1(-2.02),CFB(-1.85),CHGA(+7.33),CHN1(-2.07),CHRM3(+2.84),CKB(-3.04),CLU(-2.54),CP(-7.24),CRIM1(+1.67),DIO2(+5.64),DKK3(-1.81),DPY19L2P2(-2.7),DTNA(-3.29),ENO2(-2.76),ESRRG(-3.22),FAM107A(-6.61),FLRT2(+2.04),FTL(-…
Cardiovascular System Development and Function	Morphogenesis of cardiovascular system	2.47e-05		1.231	26	15	11	AHR(+1.69),APOB(-6.51),CDH2(-2.52),CHGA(+7.33),CLDN5(-5.97),COL11A1(+1.95),COL4A1(+2.0),CYP1B1(-3.5),DNAAF1(-3.27),DSP(+3.09),EFNA1(+2.12),EFNB2(+1.93),FLRT2(+2.04),FOLR1(-2.35),FZD1(+2.12),GATA3(+5.26),IFT172(-1.93),ISL1(+8.19),ITGA7(-2.14),MYH7(-3.2),NRP1(+1.7),PRDM1(-2.14),PROX1(+2.3),SLC8A1(-1.65),TFAP2A(+2.12),TNNT2(+8.15)
Organismal Development	Size of body	2.48e-05		0.725	67	38	29	AHR(+1.69),AKT3(-1.83),ALK(+2.94),ANGPTL4(-2.55),APLP1(-2.17),APOB(-6.51),AQP1(-2.17),ARHGEF28(+2.51),ATP2B2(-4.95),BRINP1(+2.42),BSCL2(-2.44),CDK6(+1.89),CDO1(-3.38),CEBPA(+6.85),CHN1(-2.07),CHRM3(+2.84),CKB(-3.04),CPT1C(-2.59),DCN(+2.08),DIO2(+5.64),DKK2(-2.75),DLK1(-2.85),DSC1(+3.37),DSG3(+3.59),EBF1(+2.77),EDN2(+2.49),ERBB3(+2.2),ETS1(+2.16),EYA4(+2.24),FABP5(+3.83),FST(+3.66),GPR85(-2.57),GR…
Cell-To-Cell Signaling and Interaction	Adhesion of epithelial cells	2.55e-05		1.642	15	14	1	CD44(+1.81),CDH1(+3.62),CDH13(+3.56),CHGA(+7.33),CLU(-2.54),DSG1(+3.14),DSG3(+3.59),EPCAM(+2.1),FERMT1(+2.92),FN1(+2.01),JUP(+2.76),KRT16(+5.08),KRT8(+1.71),LAMA3(+2.55),POSTN(+2.34)
Cancer,Neurological Disease,Organismal Injury and Abnormalities	Central nervous system cancer	2.58e-05			84	46	38	ABAT(-3.48),AKR1C1/AKR1C2(+2.65),AKT3(-1.83),ALCAM(+2.9),ALDOA(-1.88),ALDOC(-3.55),ALK(+2.94),ALPK2(+3.45),ASTN2(+3.17),ATP1B1(-2.25),CALB1(-2.32),CCDC33(-5.47),CD109(+2.45),CD44(+1.81),CDH1(+3.62),CDK6(+1.89),CLDN5(-5.97),CLU(-2.54),COL11A1(+1.95),COL4A1(+2.0),COL4A2(+1.69),CSPG4(+2.34),DKK3(-1.81),DNAH10(-2.42),DNAH6(-3.82),DTNA(-3.29),EFHC2(-2.47),EPCAM(+2.1),EPHB1(+3.06),ERBB3(+2.2),EYA4(+2.2…
Cellular Assembly and Organization,Cellular Function and Maintenance	Organization of filaments	2.63e-05		-1.132	23	16	7	ALDOA(-1.88),ARHGEF28(+2.51),CDH1(+3.62),CEP126(-1.71),COL11A1(+1.95),CYP1B1(-3.5),DCN(+2.08),DSP(+3.09),DYSF(+3.73),FN1(+2.01),GPI(-1.96),GREM1(+2.7),IFT172(-1.93),ITGB4(+2.35),JUP(+2.76),KRT17(+4.88),KRT6B(+8.09),MKX(+2.86),MMP11(+3.06),MTSS1(+1.86),P4HA1(-1.63),POF1B(+3.45),TRH(-19.41)
Cell Death and Survival	Apoptosis of skin	2.65e-05		-1.519	13	12	1	CDK6(+1.89),CEBPA(+6.85),DSG1(+3.14),DSG3(+3.59),KRT17(+4.88),MAP3K5(+2.85),MAPK13(+2.33),MVK(+2.11),MYC(+2.28),PKP3(+2.9),RND3(+2.04),TP63(+2.23),TRH(-19.41)
Connective Tissue Disorders,Organismal Injury and Abnormalities,Skeletal and Muscular Disorders	Dupuytren contracture	2.66e-05			11	10	1	COL11A1(+1.95),COL16A1(+1.78),COL4A1(+2.0),COL4A2(+1.69),COL6A3(+2.87),COL9A1(+8.39),COL9A2(+2.65),COL9A3(+2.99),FST(+3.66),LOXL3(-1.92),MMP11(+3.06)
Connective Tissue Disorders,Organismal Injury and Abnormalities,Skeletal and Muscular Disorders	Advanced Dupuytren contracture	2.81e-05			8	8	0	COL11A1(+1.95),COL16A1(+1.78),COL4A1(+2.0),COL4A2(+1.69),COL6A3(+2.87),COL9A1(+8.39),COL9A2(+2.65),COL9A3(+2.99)
Dermatological Diseases and Conditions,Hair and Skin Development and Function,Organ Morphology,Organismal Injury and Abnormalities	Abnormal morphology of vibrissae	2.81e-05			8	8	0	FST(+3.66),INHBA(+4.13),KRT17(+4.88),PKP1(+2.59),RIPK4(+3.39),SPINK5(+3.07),ST14(+3.61),TP63(+2.23)
Cancer,Organismal Injury and Abnormalities,Reproductive System Disease	Peyronie disease	2.81e-05			8	8	0	COL11A1(+1.95),COL16A1(+1.78),COL4A1(+2.0),COL4A2(+1.69),COL6A3(+2.87),COL9A1(+8.39),COL9A2(+2.65),COL9A3(+2.99)
Cancer,Dermatological Diseases and Conditions,Organismal Injury and Abnormalities	Hyperplasia of skin	2.91e-05		-0.69	17	16	1	AHR(+1.69),CDH1(+3.62),DSC1(+3.37),DSG3(+3.59),GJB2(+2.93),GRHL3(+6.69),KRT16(+5.08),KRT17(+4.88),MYC(+2.28),PCSK4(-2.44),PKP3(+2.9),POSTN(+2.34),RIPK4(+3.39),S100A9(+4.11),SPRR1B(+5.16),ST14(+3.61),TFAP2A(+2.12)
Neurological Disease,Organismal Injury and Abnormalities	Brain lesion	2.92e-05		1.238	74	40	34	ABAT(-3.48),AK7(-2.87),AKR1C1/AKR1C2(+2.65),ALDOC(-3.55),ALK(+2.94),ALPK2(+3.45),APOB(-6.51),ASTN2(+3.17),B3GAT1(-3.08),CALB1(-2.32),CCDC33(-5.47),CD109(+2.45),CD44(+1.81),CDH1(+3.62),CDK6(+1.89),COL11A1(+1.95),DKK3(-1.81),DNAH10(-2.42),DNAH6(-3.82),EFHC2(-2.47),EPHB1(+3.06),ERBB3(+2.2),EYA4(+2.24),FBN3(+2.08),FLG(+12.19),FLRT2(+2.04),FN1(+2.01),GPRC5B(-2.1),GPRIN2(+2.06),GRM3(+5.27),HMCN1(+2.86)…
Cardiovascular System Development and Function,Cellular Development,Cellular Function and Maintenance,Cellular Growth and Proliferation,Organismal Development,Tissue Development	Proliferation of endothelial cells	2.93e-05		0.628	32	22	10	AKT3(-1.83),ANGPTL4(-2.55),CD44(+1.81),CDH13(+3.56),CDH2(-2.52),CHGA(+7.33),COL4A1(+2.0),COL4A2(+1.69),DLK1(-2.85),DYSF(+3.73),EFNA1(+2.12),EFNB2(+1.93),FN1(+2.01),FZD5(-4.74),GATA6(-2.52),HAS3(+1.97),INHBA(+4.13),MGP(-2.71),MYC(+2.28),NRARP(+2.0),NRP1(+1.7),PLXNA4(+2.43),PROX1(+2.3),PTN(+2.51),RGS5(-1.83),S100A8(+5.19),S100A9(+4.11),SEMA5A(+1.7),SLC8A1(-1.65),SULF1(-2.21),THBS4(+2.1),THY1(+1.84)
Embryonic Development,Hair and Skin Development and Function,Organ Development,Organismal Development,Tissue Development	Formation of hair follicle	2.93e-05			14	13	1	ALX4(+3.86),APCDD1(+8.39),CD109(+2.45),CDH1(+3.62),FERMT1(+2.92),FST(+3.66),INHBA(+4.13),KRT16(+5.08),KRT17(+4.88),LHX2(-4.65),RUNX1(+2.12),ST14(+3.61),TNFRSF19(+2.62),TP63(+2.23)
Dermatological Diseases and Conditions,Immunological Disease,Inflammatory Disease,Organismal Injury and Abnormalities	Lichen planus	2.94e-05			13	9	4	CD44(+1.81),ENO1(-1.7),IFI30(-2.38),IFITM1(-2.1),JUP(+2.76),KRT15(+2.18),KRT16(+5.08),KRT17(+4.88),KRT5(+2.95),KRT6A(+6.97),S100A8(+5.19),S100A9(+4.11),TYMP(-1.83)
Cardiovascular System Development and Function,Organismal Development	Angiogenesis	3.14e-05		0.893	75	48	27	ABCA4(-4.87),AHR(+1.69),AKT3(-1.83),ALCAM(+2.9),ANGPTL4(-2.55),AP1S2(-2.1),APOB(-6.51),AQP1(-2.17),CD44(+1.81),CDH1(+3.62),CDH13(+3.56),CDH2(-2.52),CFB(-1.85),CHGA(+7.33),COL4A1(+2.0),COL4A2(+1.69),CSPG4(+2.34),CYP1B1(-3.5),DCN(+2.08),DLK1(-2.85),DYSF(+3.73),EDIL3(+2.92),EFNA1(+2.12),EFNB2(+1.93),ELK3(+1.92),EMP1(+2.14),EPHB1(+3.06),ERO1A(-1.77),ETS1(+2.16),FN1(+2.01),FZD5(-4.74),GATA6(-2.52),GEM…
Cellular Movement	Invasion of tumor cell lines	3.23e-05		0.882	64	45	19	AHR(+1.69),AKT3(-1.83),ALCAM(+2.9),ANGPTL4(-2.55),BHLHE41(-2.66),CCN4(+2.95),CD44(+1.81),CDH1(+3.62),CDH13(+3.56),CDH2(-2.52),CEBPA(+6.85),CLU(-2.54),COL11A1(+1.95),CSPG4(+2.34),CYP1B1(-3.5),DCN(+2.08),DKK3(-1.81),DSG3(+3.59),DSP(+3.09),DUSP6(+2.05),EFNA1(+2.12),EPCAM(+2.1),ERBB3(+2.2),ETS1(+2.16),FABP5(+3.83),FAM107A(-6.61),FBLIM1(+2.31),FN1(+2.01),GATA3(+5.26),GPI(-1.96),GSE1(+1.8),HAS3(+1.97),…
Cardiovascular Disease,Hereditary Disorder,Organismal Injury and Abnormalities	Familial vascular disease	3.28e-05		-0.492	25	15	10	ADA2(-3.11),BMPR1B(-3.0),CFB(-1.85),COL4A1(+2.0),CPS1(-4.83),DCN(+2.08),GABRE(+1.95),GABRP(+3.27),GATA6(-2.52),HIST2H2AA3/HIST2H2AA4(+1.62),HSPG2(+1.73),HTR2C(-14.03),JAG1(+3.13),MGP(-2.71),MYH7(-3.2),NRP1(+1.7),PDE11A(-3.39),RDH10(-2.45),S100A9(+4.11),SCN9A(+2.27),TFAP2A(+2.12),TFAP2B(+3.91),TINAGL1(+3.22),TNNT2(+8.15),VSNL1(+2.75)
Embryonic Development,Organismal Development,Skeletal and Muscular System Development and Function	Limb development	3.28e-05		1	25	17	8	ALX4(+3.86),BMPR1B(-3.0),CEBPA(+6.85),EBF1(+2.77),ETS1(+2.16),FREM2(+1.98),GREM1(+2.7),HAPLN1(+2.92),IFT172(-1.93),ITGA11(+1.96),ITGBL1(+1.88),KREMEN1(+1.68),PAX3(+5.32),POSTN(+2.34),PRDM1(-2.14),RAX(-20.47),RDH10(-2.45),RSPO2(-3.07),SHOX2(+3.62),TFAP2A(+2.12),TFAP2B(+3.91),TMEM231(-1.77),TP63(+2.23),WNT3(+2.83),ZBTB16(-3.21)
Cell-To-Cell Signaling and Interaction	Binding of epithelial cells	3.28e-05		1.655	16	15	1	CD44(+1.81),CDH1(+3.62),CDH13(+3.56),CHGA(+7.33),CLU(-2.54),DSG1(+3.14),DSG3(+3.59),EPCAM(+2.1),FERMT1(+2.92),FN1(+2.01),ITGB4(+2.35),JUP(+2.76),KRT16(+5.08),KRT8(+1.71),LAMA3(+2.55),POSTN(+2.34)
Connective Tissue Disorders,Dermatological Diseases and Conditions,Developmental Disorder,Hereditary Disorder,Organismal Injury and Abnormalities	Autosomal dominant Weber-Cockayne type dominant epidermolysis bullosa simplex	3.32e-05			3	3	0	ITGB4(+2.35),KRT14(+3.75),KRT5(+2.95)
Auditory Disease,Hereditary Disorder,Neurological Disease,Organismal Injury and Abnormalities	Autosomal recessive deafness type 12	3.32e-05			3	1	2	ATP2B2(-4.95),CDH23(-4.67),GJB2(+2.93)
Dermatological Diseases and Conditions,Developmental Disorder,Hereditary Disorder,Organismal Injury and Abnormalities,Skeletal and Muscular Disorders	Autosomal dominant pachyonychia congenita	3.32e-05			3	3	0	KRT16(+5.08),KRT17(+4.88),KRT6B(+8.09)
Cell-To-Cell Signaling and Interaction,Cellular Assembly and Organization,Cellular Function and Maintenance	Formation of desmosomes	3.32e-05			3	3	0	DSG1(+3.14),DSP(+3.09),JUP(+2.76)
Respiratory Disease	Chylothorax	3.32e-05			3	3	0	EFNB2(+1.93),ELK3(+1.92),ITGA9(+1.87)
Cancer,Organismal Injury and Abnormalities,Renal and Urological Disease	Urinary tract tumor	3.34e-05			136	83	53	ABCA12(+3.11),ACAN(+4.12),AHR(+1.69),ALK(+2.94),ALPK2(+3.45),APOB(-6.51),ARAP2(+2.7),ARX(-3.38),ATP1B1(-2.25),AUTS2(+1.78),BSCL2(-2.44),CALB1(-2.32),CALD1(+1.93),CAPN6(+2.44),CCDC114(-3.6),CD44(+1.81),CDH1(+3.62),CDH12(-4.28),CDH23(-4.67),CDH6(-3.21),CEBPA(+6.85),CHRM3(+2.84),CLIC6(-2.63),CLU(-2.54),COL6A3(+2.87),COL9A1(+8.39),CPS1(-4.83),CRYBG1(+2.44),CSPG4(+2.34),DCN(+2.08),DNAH3(-2.69),DNAH6(-…
Cancer,Organismal Injury and Abnormalities	Glandular intraepithelial neoplasm	3.37e-05			26	14	12	ABCC4(-2.31),APOB(-6.51),CDH2(-2.52),CDH23(-4.67),CFB(-1.85),CHGA(+7.33),CLU(-2.54),DNAH6(-3.82),ESRRG(-3.22),GATA3(+5.26),GBP2(+2.96),GPRC5A(+2.3),ITGB4(+2.35),LRRIQ1(-3.5),MKI67(+1.73),MUC16(+5.8),MXRA5(+1.95),MYC(+2.28),MYO5B(+1.8),PROM1(-3.24),PTGDS(-4.9),S100A8(+5.19),S100A9(+4.11),SFN(+3.8),SPAG17(-4.02),SPINK5(+3.07)
Cancer,Organismal Injury and Abnormalities	Liquid tumor	3.43e-05		0.661	147	79	68	ABCA12(+3.11),ABHD2(-1.63),ACAN(+4.12),ADAMTSL1(+2.49),ADCY1(+1.98),ALK(+2.94),ANGPTL4(-2.55),APCDD1(+8.39),APLP1(-2.17),APOB(-6.51),ARNT2(-1.87),ATP1B1(-2.25),B3GAT1(-3.08),BCL11B(+2.42),BHMT(-4.82),C4A/C4B(-2.6),C9orf24(-2.95),CCDC171(-2.11),CD44(+1.81),CDH1(+3.62),CDH23(-4.67),CEBPA(+6.85),CEP126(-1.71),CHL1(-4.36),CLDN5(-5.97),COL16A1(+1.78),COL6A3(+2.87),CP(-7.24),CPT1C(-2.59),CSPG4(+2.34),D…
Immunological Disease	Immediate hypersensitivity	3.43e-05		-0.116	31	21	10	BCL11B(+2.42),CAPG(+2.77),CD44(+1.81),CHRM3(+2.84),ENO1(-1.7),FABP5(+3.83),FLG(+12.19),GATA3(+5.26),HRNR(+8.62),HTR2C(-14.03),IFI30(-2.38),IVL(+5.23),JUP(+2.76),KRT15(+2.18),KRT16(+5.08),KRT17(+4.88),KRT5(+2.95),KRT6A(+6.97),MKI67(+1.73),NR2F1(-5.8),PER1(-1.92),PIP5K1B(-3.47),PROM1(-3.24),PTGDS(-4.9),S100A8(+5.19),S100A9(+4.11),SOCS2(+3.01),SPINK5(+3.07),SPON2(-3.14),TPI1(-1.6),VIPR2(+6.89)
Cellular Movement	Cell movement of tumor cell lines	3.46e-05		1.544	78	56	22	ABCC4(-2.31),ADAMTS9-AS2(-2.6),AHR(+1.69),AKT3(-1.83),ALCAM(+2.9),ARHGEF28(+2.51),B3GAT1(-3.08),BHLHE41(-2.66),CALD1(+1.93),CCN4(+2.95),CD44(+1.81),CDH1(+3.62),CDH13(+3.56),CDH2(-2.52),CEBPA(+6.85),CLU(-2.54),COL11A1(+1.95),DCDC2(-3.39),DCN(+2.08),DKK3(-1.81),DSG3(+3.59),DSP(+3.09),DUSP6(+2.05),EDN2(+2.49),EFNA1(+2.12),EPHB1(+3.06),ERBB3(+2.2),ETS1(+2.16),FBLIM1(+2.31),FN1(+2.01),GATA3(+5.26),GBP…
Cancer,Organismal Injury and Abnormalities	Spindle cell carcinoma	3.53e-05			5	4	1	CDH1(+3.62),CDH2(-2.52),DSC3(+3.56),DSG3(+3.59),TP63(+2.23)
Cell Morphology,Nervous System Development and Function,Neurological Disease,Tissue Morphology	Abnormal morphology of neurons	3.94e-05			44	17	27	ARX(-3.38),ATP2B2(-4.95),BMPR1B(-3.0),BRINP1(+2.42),CALB1(-2.32),CDH23(-4.67),CHL1(-4.36),CKB(-3.04),CP(-7.24),CPT1C(-2.59),DCX(-3.53),DMRT3(-4.31),DTNA(-3.29),ECEL1(-5.98),EDN3(+3.04),EPHB1(+3.06),FEZF1(-3.27),FST(+3.66),GJB2(+2.93),GPM6B(-2.16),HSPG2(+1.73),ISL1(+8.19),JAG2(+1.99),KCND2(+2.45),KNDC1(-2.13),LMX1A(-1.95),MAPK8IP1(-1.78),NR2F1(-5.8),PLP1(-2.22),PLXNA4(+2.43),POU4F1(+14.17),PRKAA2(…
Embryonic Development,Nervous System Development and Function,Neurological Disease,Ophthalmic Disease,Organ Development,Organ Morphology,Organismal Development,Organismal Injury and Abnormalities,Tissue Development,Visual System Development and Function	Abnormal morphology of neurosensory retina	3.99e-05			13	7	6	ABCA4(-4.87),APOB(-6.51),BMPR1B(-3.0),FST(+3.66),GJD2(+2.79),GUCY1A1(+1.86),PLXNA4(+2.43),PROM1(-3.24),RPE65(-3.35),SEMA5A(+1.7),SLC4A5(-3.15),TENM2(+2.38),TFAP2A(+2.12)
Cellular Movement	Cell movement of carcinoma cell lines	4.12e-05		1.269	26	17	9	AKT3(-1.83),ALCAM(+2.9),CCN4(+2.95),CD44(+1.81),CDH1(+3.62),CLU(-2.54),DSG3(+3.59),DSP(+3.09),EPHB1(+3.06),ERBB3(+2.2),ETS1(+2.16),FN1(+2.01),HAS3(+1.97),JUP(+2.76),MITF(-4.32),NRP1(+1.7),PDPN(-1.96),PODXL(-2.09),POSTN(+2.34),PTN(+2.51),SFRP4(-2.61),SULF1(-2.21),TP63(+2.23),TRH(-19.41),VSNL1(+2.75),ZMYND10(-5.49)
Cellular Development,Connective Tissue Development and Function,Tissue Development	Differentiation of bone cells	4.2e-05		0.689	35	24	11	AHR(+1.69),BMP3(+6.28),BMPR1B(-3.0),CCN4(+2.95),CDK6(+1.89),CEBPA(+6.85),DKK2(-2.75),DLK1(-2.85),EFNB2(+1.93),ERBB3(+2.2),FBLIM1(+2.31),FN1(+2.01),GDPD2(-5.19),GREM1(+2.7),IFITM1(-2.1),INHBA(+4.13),JAG1(+3.13),MAFB(+1.89),MITF(-4.32),MKX(+2.86),MYC(+2.28),NRP1(+1.7),POSTN(+2.34),POU4F1(+14.17),PRDM1(-2.14),PTN(+2.51),RSPO2(-3.07),S100A8(+5.19),SFRP4(-2.61),SHOX2(+3.62),SOX2(-2.14),TMEM178A(-3.82)…
Auditory Disease,Hereditary Disorder,Neurological Disease,Organismal Injury and Abnormalities	Autosomal recessive deafness	4.26e-05			14	5	9	ADCY1(+1.98),ADGRV1(-2.63),ATP2B2(-4.95),CDH23(-4.67),CLIC5(+2.75),DCDC2(-3.39),GJB2(+2.93),GJB6(+3.66),KCNE1(-2.2),MITF(-4.32),MYO3A(-3.42),MYO7A(-2.89),PROM1(-3.24),SLITRK6(+3.7)
Cancer,Hematological Disease,Immunological Disease,Organismal Injury and Abnormalities	Indolent non-Hodgkin lymphoma	4.29e-05			36	21	15	ADAMTSL1(+2.49),ARHGEF28(+2.51),CCDC113(-2.23),CD44(+1.81),COL11A1(+1.95),DHCR24(+1.76),DNAH3(-2.69),DNAH6(-3.82),DSP(+3.09),FLRT2(+2.04),GLB1L2(-2.33),GSE1(+1.8),HMCN1(+2.86),IRS4(-6.04),IRX5(+4.26),KRT16(+5.08),LRP1B(-1.79),MUC16(+5.8),MYO5B(+1.8),NDNF(-2.41),NPAS3(-2.0),NUDT6(-2.7),PDE6B(-3.25),PDLIM3(-2.37),PDZD2(+2.19),PEG10(-1.65),PENK(+8.93),POSTN(+2.34),RND3(+2.04),SCN9A(+2.27),SHOX2(+3.6…
Cellular Movement,Nervous System Development and Function	Migration of neurons	4.47e-05		-1.746	25	11	14	ARX(-3.38),AUTS2(+1.78),CDH23(-4.67),CHL1(-4.36),DCDC2(-3.39),DCX(-3.53),EBF1(+2.77),EFNB2(+1.93),ERBB3(+2.2),FEZF1(-3.27),FLRT2(+2.04),FN1(+2.01),FZD3(-1.8),GATA3(+5.26),MAFB(+1.89),NDNF(-2.41),NR2F1(-5.8),NRP1(+1.7),POMGNT2(-1.97),POU4F1(+14.17),PTN(+2.51),SEPT4(-2.24),SIX3(-11.91),SLC1A2(-2.45),TBR1(-3.64)
Dermatological Diseases and Conditions,Organismal Injury and Abnormalities	Chronic psoriasis	4.52e-05			16	10	6	ATP1B1(-2.25),DSG3(+3.59),FABP5(+3.83),GATA3(+5.26),GJB2(+2.93),IFITM1(-2.1),KRT16(+5.08),KRT17(+4.88),LGALS3BP(-1.98),PCP4(-2.27),PCSK4(-2.44),PKP1(+2.59),POSTN(+2.34),S100A9(+4.11),SLC23A2(-1.8),SPRR1B(+5.16)
Endocrine System Development and Function,Lipid Metabolism,Molecular Transport,Small Molecule Biochemistry	Secretion of aldosterone	4.64e-05		0.558	7	6	1	BCL11B(+2.42),FN1(+2.01),FST(+3.66),INHBA(+4.13),KCNJ5(+2.43),PER1(-1.92),VSNL1(+2.75)
Organismal Development,Reproductive System Development and Function	Development of reproductive system	4.78e-05		-1.009	59	24	35	ABCC4(-2.31),AHR(+1.69),AK7(-2.87),APOB(-6.51),ATP2B2(-4.95),BSCL2(-2.44),CD44(+1.81),CDH1(+3.62),CDK6(+1.89),CDO1(-3.38),CEBPA(+6.85),CFAP54(-2.62),DHCR24(+1.76),DMRT3(-4.31),DSC2(+2.08),ERBB3(+2.2),FN1(+2.01),FST(+3.66),FZD5(-4.74),GATA3(+5.26),GATA6(-2.52),GJB2(+2.93),IFT27(-2.05),INHBA(+4.13),IQCG(-2.21),IRX5(+4.26),JAG2(+1.99),MSI1(-3.4),MST1(-2.31),NEURL1(+1.98),NME5(-2.63),OCA2(-3.69),PACR…
Cancer,Organismal Injury and Abnormalities,Respiratory Disease	Upper airway cancer	4.82e-05			64	40	24	ABCA12(+3.11),ADCY1(+1.98),AKT3(-1.83),CALB1(-2.32),CCDC171(-2.11),CD44(+1.81),CDK6(+1.89),CHGA(+7.33),COL11A1(+1.95),CPT1C(-2.59),CRYBG1(+2.44),DNAH7(-3.09),EDIL3(+2.92),EFHC2(-2.47),EPCAM(+2.1),ERBB3(+2.2),FABP5(+3.83),FAT2(+2.58),FLG(+12.19),FLRT2(+2.04),GFOD1(+2.35),GRM3(+5.27),HK2(-2.42),HPS3(-1.74),HRNR(+8.62),ITGA7(-2.14),JUP(+2.76),LAMA3(+2.55),LRP1B(-1.79),MAATS1(-5.75),MAST4(+1.87),MED1…
Organismal Development,Organismal Injury and Abnormalities	Abnormal morphology of thoracic cavity	4.86e-05			71	43	28	ABCA12(+3.11),ABCC4(-2.31),ACTG2(+2.41),AHR(+1.69),BCL11B(+2.42),BNIP3(-2.47),BSCL2(-2.44),CDH2(-2.52),CDK6(+1.89),CEBPA(+6.85),CHGA(+7.33),CLU(-2.54),COL9A2(+2.65),CORIN(+4.86),CTSC(+2.14),DCN(+2.08),DNAH11(-2.8),DSC2(+2.08),DSP(+3.09),DTNA(-3.29),EDN2(+2.49),EFNA1(+2.12),EFNB2(+1.93),ELK3(+1.92),ERBB3(+2.2),ETS1(+2.16),EYA4(+2.24),FLRT2(+2.04),FN1(+2.01),GATA6(-2.52),GBP2(+2.96),GUCY1A1(+1.86),…
Cancer,Endocrine System Disorders,Organismal Injury and Abnormalities	Extrapancreatic neuroendocrine tumor	5.03e-05			54	33	21	ABCA4(-4.87),ALDOC(-3.55),CD44(+1.81),CDH1(+3.62),CDH23(-4.67),CDH6(-3.21),CHGA(+7.33),CHL1(-4.36),CHRM3(+2.84),CKB(-3.04),CLU(-2.54),COL11A1(+1.95),DCN(+2.08),DNAH11(-2.8),DYSF(+3.73),ENO2(-2.76),EPCAM(+2.1),EPHB1(+3.06),ERBB3(+2.2),FAT2(+2.58),FERMT1(+2.92),FOLR1(-2.35),FREM2(+1.98),GBP2(+2.96),GRM8(-2.87),HRNR(+8.62),HSPG2(+1.73),LURAP1L(+2.42),MGP(-2.71),MYC(+2.28),MYCL(+2.42),NAV2(+1.92),NCK…
Cancer,Organismal Injury and Abnormalities	Development of benign tumor	5.03e-05		1.43	43	27	16	ABCA4(-4.87),ABCC4(-2.31),AHR(+1.69),ALDOC(-3.55),ATP2B3(-2.73),BHMT(-4.82),CD44(+1.81),CDH1(+3.62),CDH2(-2.52),CDH23(-4.67),CHRM3(+2.84),CLU(-2.54),CYP1B1(-3.5),DCN(+2.08),EDN3(+3.04),ERBB3(+2.2),FOLR1(-2.35),GALNT6(+2.68),H19(+3.14),INHBA(+4.13),KCNJ5(+2.43),KLF5(+2.85),KRT15(+2.18),KRT19(+3.83),LRP1B(-1.79),MAP3K5(+2.85),MAPK13(+2.33),MYC(+2.28),PERP(+2.12),PTPRR(+2.83),RGS5(-1.83),RND3(+2.04)…
Organ Morphology	Morphology of hair follicle	5.11e-05			9	9	0	AHR(+1.69),DSC1(+3.37),DSG3(+3.59),KRT17(+4.88),MYC(+2.28),PKP3(+2.9),SPINK5(+3.07),ST14(+3.61),TP63(+2.23)
Cellular Movement,Embryonic Development	Migration of neural crest cells	5.11e-05			9	8	1	ACAN(+4.12),EDN3(+3.04),EFNB2(+1.93),ERBB3(+2.2),FN1(+2.01),FOLR1(-2.35),ISL1(+8.19),PAX3(+5.32),SEMA3C(+2.46)
Developmental Disorder,Hereditary Disorder,Ophthalmic Disease,Organismal Injury and Abnormalities	Autosomal dominant congenital eye anomaly	5.11e-05			9	3	6	CHN1(-2.07),CYP1B1(-3.5),DCN(+2.08),FTL(-1.77),HSF4(-3.35),MAFB(+1.89),MITF(-4.32),SOX2(-2.14),TWIST2(+1.89)
Cardiovascular System Development and Function,Organ Development,Skeletal and Muscular System Development and Function	Function of cardiac muscle	5.2e-05		1.648	20	8	12	ABCC4(-2.31),APOB(-6.51),AQP1(-2.17),CHGA(+7.33),CLU(-2.54),CORIN(+4.86),DIO2(+5.64),EFNA1(+2.12),ENO1(-1.7),ESRRG(-3.22),GATA6(-2.52),IVNS1ABP(+1.86),JUP(+2.76),MAP3K5(+2.85),MYH7(-3.2),NOL3(-2.12),RRAD(-3.38),SLC8A1(-1.65),TMEM38A(-2.62),TNNT2(+8.15)
Post-Translational Modification	Cross-linkage of peptide	5.21e-05			6	6	0	DSP(+3.09),EVPL(+2.24),FLG(+12.19),FN1(+2.01),IVL(+5.23),SPRR1B(+5.16)
Developmental Disorder,Skeletal and Muscular Disorders	Congenital anomaly of digit	5.28e-05		0.274	17	9	8	ALX4(+3.86),BMPR1B(-3.0),CRABP1(-5.55),CRIM1(+1.67),H19(+3.14),IFT172(-1.93),JAG2(+1.99),KREMEN1(+1.68),KRT17(+4.88),NECTIN4(+2.62),PRDM1(-2.14),RDH10(-2.45),RSPO2(-3.07),TFAP2B(+3.91),TMEM231(-1.77),TP63(+2.23),ZBTB16(-3.21)
Cancer,Hematological Disease,Immunological Disease,Organismal Injury and Abnormalities	Small B-cell lymphocytic lymphoma	5.29e-05			35	20	15	ADAMTSL1(+2.49),ARHGEF28(+2.51),CCDC113(-2.23),COL11A1(+1.95),DHCR24(+1.76),DNAH3(-2.69),DNAH6(-3.82),DSP(+3.09),FLRT2(+2.04),GLB1L2(-2.33),GSE1(+1.8),HMCN1(+2.86),IRS4(-6.04),IRX5(+4.26),KRT16(+5.08),LRP1B(-1.79),MUC16(+5.8),MYO5B(+1.8),NDNF(-2.41),NPAS3(-2.0),NUDT6(-2.7),PDE6B(-3.25),PDLIM3(-2.37),PDZD2(+2.19),PEG10(-1.65),PENK(+8.93),POSTN(+2.34),RND3(+2.04),SCN9A(+2.27),SHOX2(+3.62),SIX2(+2.5…
Digestive System Development and Function	Morphology of digestive system	5.3e-05			58	34	24	ABCA12(+3.11),ABCC4(-2.31),AHR(+1.69),ANGPTL4(-2.55),ARX(-3.38),BCL11B(+2.42),BHMT(-4.82),BSCL2(-2.44),C4A/C4B(-2.6),CCDC3(+2.91),CEBPA(+6.85),CP(-7.24),CYP27A1(-2.13),DCN(+2.08),DLK1(-2.85),EDN3(+3.04),ENKUR(-2.17),ERBB3(+2.2),FABP5(+3.83),FERMT1(+2.92),FOLR1(-2.35),FST(+3.66),GATA6(-2.52),GRHL3(+6.69),H19(+3.14),HSPG2(+1.73),INHBA(+4.13),ISL1(+8.19),ITGA11(+1.96),ITGB4(+2.35),JAG1(+3.13),JUP(+2…
Auditory and Vestibular System Development and Function,Embryonic Development,Organ Development,Organ Morphology,Organismal Development,Tissue Development	Morphogenesis of inner ear	5.33e-05			12	6	6	ATP2B2(-4.95),CDH23(-4.67),COL11A1(+1.95),FZD3(-1.8),GATA3(+5.26),GRHL3(+6.69),MAFB(+1.89),MYO3A(-3.42),MYO7A(-2.89),SLITRK6(+3.7),SOX2(-2.14),TFAP2A(+2.12)
Organ Morphology,Organismal Development,Organismal Injury and Abnormalities,Respiratory Disease,Respiratory System Development and Function,Tissue Morphology	Abnormal morphology of olfactory epithelium	5.35e-05			5	5	0	AQP3(+3.61),FST(+3.66),INSM1(+2.81),ITGB4(+2.35),TP63(+2.23)
Cancer,Gastrointestinal Disease,Organismal Injury and Abnormalities	Rectum cancer	5.65e-05			45	28	17	ABCA12(+3.11),AKR1C1/AKR1C2(+2.65),ATP8A1(+2.49),CALD1(+1.93),CD44(+1.81),CDH23(-4.67),COL6A3(+2.87),DCN(+2.08),DIO2(+5.64),DLEC1(-1.96),DNAH10(-2.42),DNAH12(-3.49),DNALI1(-3.88),EFNB2(+1.93),EPCAM(+2.1),ERBB3(+2.2),FAT2(+2.58),FLRT2(+2.04),FREM2(+1.98),GLB1L2(-2.33),GSE1(+1.8),ITGA9(+1.87),IVL(+5.23),JPH2(+3.69),KIRREL2(-4.35),KRT14(+3.75),LHX2(-4.65),LRRIQ1(-3.5),LURAP1L(+2.42),MKI67(+1.73),NLR…
Cancer,Neurological Disease,Organismal Injury and Abnormalities	Intracranial neoplasm	5.8e-05			67	38	29	ABAT(-3.48),AK7(-2.87),AKR1C1/AKR1C2(+2.65),ALDOC(-3.55),ALK(+2.94),ALPK2(+3.45),ASTN2(+3.17),B3GAT1(-3.08),CALB1(-2.32),CCDC33(-5.47),CD109(+2.45),CD44(+1.81),CDH1(+3.62),CDK6(+1.89),COL11A1(+1.95),DKK3(-1.81),DNAH10(-2.42),DNAH6(-3.82),EFHC2(-2.47),EPHB1(+3.06),ERBB3(+2.2),EYA4(+2.24),FBN3(+2.08),FLG(+12.19),FLRT2(+2.04),GPRC5B(-2.1),GPRIN2(+2.06),GRM3(+5.27),HMCN1(+2.86),HRNR(+8.62),HSPG2(+1.7…
Cellular Development,Connective Tissue Development and Function,Tissue Development	Differentiation of adipocytes	5.8e-05		-0.762	26	15	11	AP1S2(-2.1),BNIP3(-2.47),BSCL2(-2.44),CCDC3(+2.91),CEBPA(+6.85),DLK1(-2.85),DYSF(+3.73),EBF1(+2.77),ERO1A(-1.77),FN1(+2.01),GATA3(+5.26),HTR2C(-14.03),JAG1(+3.13),JUP(+2.76),KLF5(+2.85),LMO3(-3.3),MMP11(+3.06),MYC(+2.28),NRP1(+1.7),PEG10(-1.65),PRDM16(-2.1),PTGDS(-4.9),PTGFR(+2.59),RUNX1T1(+1.76),VGLL3(+3.46),ZBTB16(-3.21)
Cancer,Hematological Disease,Immunological Disease,Organismal Injury and Abnormalities	B-cell neoplasm	5.86e-05		0.954	96	63	33	ADAMTSL1(+2.49),AHR(+1.69),ALK(+2.94),ARHGEF28(+2.51),ATP1B1(-2.25),ATP2B2(-4.95),BCL11B(+2.42),BSCL2(-2.44),CALD1(+1.93),CCDC113(-2.23),CD44(+1.81),CDH1(+3.62),CDK6(+1.89),CEBPA(+6.85),CHGA(+7.33),COL11A1(+1.95),COL4A2(+1.69),CTSC(+2.14),DHCR24(+1.76),DNAH3(-2.69),DNAH6(-3.82),DNAH7(-3.09),DNAH9(-3.74),DSC3(+3.56),DSP(+3.09),EBF1(+2.77),EMB(+2.76),ERBB3(+2.2),ETS1(+2.16),FAT2(+2.58),FERMT1(+2.92…
Cancer,Gastrointestinal Disease,Organismal Injury and Abnormalities	Metastatic malignant neoplasm of digestive system	5.96e-05			31	19	12	AKR1C1/AKR1C2(+2.65),BEX1(-2.81),CAPG(+2.77),CD44(+1.81),CDH1(+3.62),CDH2(-2.52),CDH6(-3.21),CLU(-2.54),COL4A1(+2.0),COL4A2(+1.69),COL6A3(+2.87),CRYBG1(+2.44),DUSP6(+2.05),EMP1(+2.14),ERBB3(+2.2),FEZF1(-3.27),FLRT2(+2.04),FRY(+1.88),FST(+3.66),GATA6(-2.52),ITPR3(+2.1),JAG1(+3.13),LAMA3(+2.55),MAFB(+1.89),MAPK10(-2.09),MEIS1(-3.34),NR2F1(-5.8),NUAK1(+2.21),PDLIM3(-2.37),SLC16A3(-2.08),TYMP(-1.83)
Immunological Disease	Allergy	6.04e-05		0.908	37	25	12	ALDOA(-1.88),ALPK2(+3.45),AQP3(+3.61),BCL11B(+2.42),CAPG(+2.77),CD44(+1.81),CDH13(+3.56),CHRM3(+2.84),ENO1(-1.7),FABP5(+3.83),FLG(+12.19),GATA3(+5.26),HRNR(+8.62),HTR2C(-14.03),IFI30(-2.38),IVL(+5.23),JUP(+2.76),KRT15(+2.18),KRT16(+5.08),KRT17(+4.88),KRT5(+2.95),KRT6A(+6.97),MKI67(+1.73),NR2F1(-5.8),PDE11A(-3.39),PDE8B(+1.9),PER1(-1.92),PIP5K1B(-3.47),PROM1(-3.24),PTGDS(-4.9),S100A8(+5.19),S100A9…
Neurological Disease,Organismal Injury and Abnormalities	Seizures	6.19e-05	Increased	2.009	40	16	24	ABAT(-3.48),ADGRV1(-2.63),AKT3(-1.83),ANGPTL4(-2.55),ANOS1(+2.72),AOPEP(+1.75),ARX(-3.38),BAIAP3(-3.94),C4A/C4B(-2.6),CDH23(-4.67),CHN1(-2.07),CKB(-3.04),DTNA(-3.29),DUSP6(+2.05),EFHC1(-1.8),GABRE(+1.95),GABRP(+3.27),GNG7(-2.11),HAS3(+1.97),HTR2C(-14.03),INHBA(+4.13),KCND2(+2.45),KCNQ5(+2.28),MAPK10(-2.09),MICALL1(+1.92),MYC(+2.28),NR2F1(-5.8),PIK3C2G(+2.85),PLK2(+1.74),PRRT2(-2.59),PTPRN2(-3.03)…
Cardiovascular Disease,Organismal Injury and Abnormalities,Reproductive System Disease	Pregnancy-induced hypertension	6.22e-05			36	18	18	ACTG2(+2.41),ATP2B3(-2.73),C1QTNF5(-1.98),C3orf18(-2.7),CCDC74A(-1.9),CDH13(+3.56),CFAP69(-1.9),COL16A1(+1.78),CORIN(+4.86),CYP27A1(-2.13),DICER1-AS1(-2.61),DSC2(+2.08),FERMT1(+2.92),FIBIN(+2.61),GUCY1A1(+1.86),IFITM1(-2.1),ITGA11(+1.96),KLF5(+2.85),KREMEN1(+1.68),KRT23(+4.8),LMO3(-3.3),LRP1B(-1.79),MAP6(-2.57),MGP(-2.71),MXRA5(+1.95),NRARP(+2.0),PDLIM3(-2.37),PMEPA1(+2.01),PRRT2(-2.59),RUNX1T1(+…
Cancer,Hematological Disease,Immunological Disease,Organismal Injury and Abnormalities	Diffuse lymphoma	6.3e-05			55	35	20	ADAMTSL1(+2.49),AHR(+1.69),ARHGEF28(+2.51),BCL11B(+2.42),BSCL2(-2.44),CCDC113(-2.23),CDK6(+1.89),CEBPA(+6.85),COL11A1(+1.95),DHCR24(+1.76),DNAH3(-2.69),DNAH6(-3.82),DSC3(+3.56),DSP(+3.09),ETS1(+2.16),FERMT1(+2.92),FLRT2(+2.04),GLB1L2(-2.33),GSE1(+1.8),HIST1H2BK(+1.71),HMCN1(+2.86),IRS4(-6.04),IRX5(+4.26),KLHL14(-2.59),KRT16(+5.08),KRT5(+2.95),KRT6A(+6.97),LAMA3(+2.55),LRP1B(-1.79),MED12L(-2.36),M…
Cancer,Hematological Disease,Immunological Disease,Organismal Injury and Abnormalities	Diffuse B-cell lymphoma	6.38e-05			51	31	20	ADAMTSL1(+2.49),AHR(+1.69),ARHGEF28(+2.51),BSCL2(-2.44),CCDC113(-2.23),CEBPA(+6.85),COL11A1(+1.95),DHCR24(+1.76),DNAH3(-2.69),DNAH6(-3.82),DSC3(+3.56),DSP(+3.09),ETS1(+2.16),FERMT1(+2.92),FLRT2(+2.04),GLB1L2(-2.33),GSE1(+1.8),HIST1H2BK(+1.71),HMCN1(+2.86),IRS4(-6.04),IRX5(+4.26),KLHL14(-2.59),KRT16(+5.08),KRT5(+2.95),KRT6A(+6.97),LRP1B(-1.79),MED12L(-2.36),MUC16(+5.8),MYC(+2.28),MYO5B(+1.8),NDNF(…
Cancer,Gastrointestinal Disease,Organismal Injury and Abnormalities	Secondary neoplasm of digestive system	6.46e-05			30	19	11	AKR1C1/AKR1C2(+2.65),BEX1(-2.81),CAPG(+2.77),CD44(+1.81),CDH2(-2.52),CDH6(-3.21),CLU(-2.54),COL4A1(+2.0),COL4A2(+1.69),COL6A3(+2.87),CRYBG1(+2.44),DUSP6(+2.05),EMP1(+2.14),ERBB3(+2.2),FLRT2(+2.04),FRY(+1.88),FST(+3.66),GATA6(-2.52),ITGA9(+1.87),ITPR3(+2.1),JAG1(+3.13),LAMA3(+2.55),MAFB(+1.89),MAPK10(-2.09),MEIS1(-3.34),NR2F1(-5.8),NUAK1(+2.21),PDLIM3(-2.37),SLC16A3(-2.08),TYMP(-1.83)
Cancer,Gastrointestinal Disease,Organismal Injury and Abnormalities	Metastatic gastrointestinal tract cancer	6.46e-05			30	18	12	AKR1C1/AKR1C2(+2.65),BEX1(-2.81),CAPG(+2.77),CD44(+1.81),CDH2(-2.52),CDH6(-3.21),CLU(-2.54),COL4A1(+2.0),COL4A2(+1.69),COL6A3(+2.87),CRYBG1(+2.44),DUSP6(+2.05),EMP1(+2.14),ERBB3(+2.2),FEZF1(-3.27),FLRT2(+2.04),FRY(+1.88),FST(+3.66),GATA6(-2.52),ITPR3(+2.1),JAG1(+3.13),LAMA3(+2.55),MAFB(+1.89),MAPK10(-2.09),MEIS1(-3.34),NR2F1(-5.8),NUAK1(+2.21),PDLIM3(-2.37),SLC16A3(-2.08),TYMP(-1.83)
Cancer,Organismal Injury and Abnormalities,Reproductive System Disease	Stage III-IV breast cancer	6.62e-05			14	14	0	CDK6(+1.89),FN1(+2.01),GJB2(+2.93),KRT14(+3.75),KRT15(+2.18),KRT17(+4.88),KRT19(+3.83),KRT5(+2.95),KRT8(+1.71),LAMA3(+2.55),MMP11(+3.06),MYC(+2.28),RND3(+2.04),S100A14(+2.65)
Cardiovascular Disease,Cardiovascular System Development and Function,Hereditary Disorder,Organ Morphology,Organismal Development,Organismal Injury and Abnormalities,Skeletal and Muscular Disorders	Familial dilated cardiomyopathy	6.84e-05			10	6	4	DSC2(+2.08),DSP(+3.09),DTNA(-3.29),EYA4(+2.24),JPH2(+3.69),JUP(+2.76),MYH7(-3.2),PDLIM3(-2.37),PRDM16(-2.1),TNNT2(+8.15)
Molecular Transport	Transport of molecule	7.12e-05		-1.791	114	46	68	ABAT(-3.48),ABCA12(+3.11),ABCA4(-4.87),ABCC4(-2.31),AKR1C1/AKR1C2(+2.65),AKT3(-1.83),ALK(+2.94),AP1S2(-2.1),APOB(-6.51),AQP1(-2.17),AQP3(+3.61),ARNT2(-1.87),ATP11C(-1.75),ATP1B1(-2.25),ATP1B2(-4.79),ATP2B2(-4.95),ATP2B3(-2.73),ATP8A1(+2.49),BAIAP3(-3.94),BCL11B(+2.42),C1QTNF5(-1.98),CALB1(-2.32),CD44(+1.81),CDH1(+3.62),CDH23(-4.67),CHGA(+7.33),CHRM3(+2.84),CLCA2(+3.98),CLIC5(+2.75),CLU(-2.54),CP(…
Cardiovascular Disease	Hypertension	7.55e-05		-1.96	54	29	25	ACTG2(+2.41),AHR(+1.69),APOB(-6.51),ATP2B3(-2.73),BMPR1B(-3.0),C1QTNF5(-1.98),C3orf18(-2.7),CCDC74A(-1.9),CDH13(+3.56),CFAP69(-1.9),CHGA(+7.33),CHRM3(+2.84),CLIC5(+2.75),COL16A1(+1.78),CORIN(+4.86),CPS1(-4.83),CYP27A1(-2.13),DICER1-AS1(-2.61),DIO2(+5.64),DSC2(+2.08),FERMT1(+2.92),FIBIN(+2.61),GABRE(+1.95),GABRP(+3.27),GUCY1A1(+1.86),IFITM1(-2.1),ITGA11(+1.96),KCNE1(-2.2),KCNJ5(+2.43),KLF5(+2.85),…
Cancer,Gastrointestinal Disease,Hepatic System Disease,Organismal Injury and Abnormalities	Hepatocellular carcinoma	7.78e-05		1.124	66	37	29	ABAT(-3.48),ACAN(+4.12),AKR1C1/AKR1C2(+2.65),APOB(-6.51),ARHGAP10(+1.82),ATP1B1(-2.25),AUTS2(+1.78),BHMT(-4.82),BMP3(+6.28),CCDC113(-2.23),CD109(+2.45),CD44(+1.81),CDH1(+3.62),CFAP47(-3.88),COL4A2(+1.69),CPS1(-4.83),DCN(+2.08),DNAH12(-3.49),DNAH9(-3.74),DNALI1(-3.88),EDN3(+3.04),ENO1(-1.7),ENPP4(-2.98),ERBB3(+2.2),ETS1(+2.16),FERMT1(+2.92),FLRT2(+2.04),FN1(+2.01),FREM2(+1.98),FRY(+1.88),FTL(-1.77…
Cell-To-Cell Signaling and Interaction	Binding of pancreatic cancer cell lines	7.81e-05	Increased	2.189	5	5	0	CD44(+1.81),CDH1(+3.62),EPCAM(+2.1),FN1(+2.01),MUC16(+5.8)
Lipid Metabolism,Molecular Transport,Small Molecule Biochemistry	Secretion of steroid hormone	7.93e-05		0.588	9	6	3	BCL11B(+2.42),FN1(+2.01),FST(+3.66),GATA6(-2.52),INHBA(+4.13),KCNJ5(+2.43),PER1(-1.92),TRH(-19.41),VSNL1(+2.75)
Cardiovascular System Development and Function,Organismal Development	Morphogenesis of blood vessel	8.76e-05			10	5	5	AHR(+1.69),APOB(-6.51),CDH2(-2.52),COL4A1(+2.0),CYP1B1(-3.5),EFNA1(+2.12),EFNB2(+1.93),ITGA7(-2.14),NRP1(+1.7),PRDM1(-2.14)
Auditory Disease,Organismal Injury and Abnormalities	Abnormality of inner ear	8.87e-05			16	9	7	ADGRV1(-2.63),ATP2B2(-4.95),CDH23(-4.67),COL9A1(+8.39),DTNA(-3.29),EFNB2(+1.93),EYA4(+2.24),GJB2(+2.93),HSPG2(+1.73),JAG2(+1.99),MYO7A(-2.89),NR2F1(-5.8),SLC17A8(-2.58),SLC19A2(+2.14),SLITRK6(+3.7),TFAP2A(+2.12)
Cancer,Gastrointestinal Disease,Organismal Injury and Abnormalities	Rectal adenocarcinoma	8.9e-05			43	26	17	ABCA12(+3.11),AKR1C1/AKR1C2(+2.65),ATP8A1(+2.49),CALD1(+1.93),CDH23(-4.67),COL6A3(+2.87),DCN(+2.08),DIO2(+5.64),DLEC1(-1.96),DNAH10(-2.42),DNAH12(-3.49),DNALI1(-3.88),EFNB2(+1.93),ERBB3(+2.2),FAT2(+2.58),FLRT2(+2.04),FREM2(+1.98),GLB1L2(-2.33),GSE1(+1.8),ITGA9(+1.87),IVL(+5.23),JPH2(+3.69),KIRREL2(-4.35),KRT14(+3.75),LHX2(-4.65),LRRIQ1(-3.5),LURAP1L(+2.42),MKI67(+1.73),NLRC5(+2.35),PDZD2(+2.19),P…
Organismal Survival	Perinatal death	9.1e-05	Decreased	-2.463	47	31	16	ABCA12(+3.11),ALX4(+3.86),ANGPTL4(-2.55),APLP1(-2.17),ARNT2(-1.87),BCL11B(+2.42),CD44(+1.81),CDK6(+1.89),CEBPA(+6.85),CLDN5(-5.97),DCN(+2.08),DLK1(-2.85),ECEL1(-5.98),ERBB3(+2.2),ETS1(+2.16),FEZF1(-3.27),FST(+3.66),GRHL3(+6.69),H19(+3.14),HAPLN1(+2.92),HSPG2(+1.73),INHBA(+4.13),ITGB4(+2.35),JAG2(+1.99),KRT5(+2.95),LOXL3(-1.92),MAFB(+1.89),NR2F1(-5.8),PDPN(-1.96),PKP1(+2.59),POMGNT2(-1.97),POU4F1(…
Cancer,Neurological Disease,Organismal Injury and Abnormalities	Brain tumor	9.13e-05			66	38	28	AK7(-2.87),AKR1C1/AKR1C2(+2.65),ALDOC(-3.55),ALK(+2.94),ALPK2(+3.45),ASTN2(+3.17),B3GAT1(-3.08),CALB1(-2.32),CCDC33(-5.47),CD109(+2.45),CD44(+1.81),CDH1(+3.62),CDK6(+1.89),COL11A1(+1.95),DKK3(-1.81),DNAH10(-2.42),DNAH6(-3.82),EFHC2(-2.47),EPHB1(+3.06),ERBB3(+2.2),EYA4(+2.24),FBN3(+2.08),FLG(+12.19),FLRT2(+2.04),GPRC5B(-2.1),GPRIN2(+2.06),GRM3(+5.27),HMCN1(+2.86),HRNR(+8.62),HSPG2(+1.73),HYDIN(-3.…
Endocrine System Development and Function,Molecular Transport,Small Molecule Biochemistry	Concentration of hormone	9.22e-05		0.689	35	17	18	ABCC4(-2.31),AHR(+1.69),AKT3(-1.83),ALK(+2.94),ANGPTL4(-2.55),APOB(-6.51),ARNT2(-1.87),BSCL2(-2.44),CDH13(+3.56),CDO1(-3.38),CEBPA(+6.85),CHRM3(+2.84),CPT1C(-2.59),DIO2(+5.64),EDN2(+2.49),EDN3(+3.04),GATA6(-2.52),GNG7(-2.11),HTR2C(-14.03),INHBA(+4.13),MAPK13(+2.33),PCYT1B(-2.11),PRKAA2(-2.06),PTGFR(+2.59),SLC19A2(+2.14),SLC30A10(-4.38),SLC4A5(-3.15),STS(+1.85),TBC1D4(+1.77),TFAP2B(+3.91),TRH(-19.…
Organismal Injury and Abnormalities,Reproductive System Disease	Benign pelvic disease	9.37e-05			47	29	18	AHR(+1.69),ALDOA(-1.88),APLP1(-2.17),ATP1B1(-2.25),ATP2B2(-4.95),CAPN6(+2.44),CD44(+1.81),CHRM3(+2.84),COL6A3(+2.87),CTSC(+2.14),CYP1B1(-3.5),DCN(+2.08),DCX(-3.53),ESRRG(-3.22),FN1(+2.01),FST(+3.66),GATA3(+5.26),GBP2(+2.96),GPI(-1.96),GREM1(+2.7),H19(+3.14),INHBA(+4.13),ITGA7(-2.14),ITGB4(+2.35),KRT8(+1.71),MICALL1(+1.92),MMP11(+3.06),MYC(+2.28),NR2F1(-5.8),P4HA1(-1.63),PCP4(-2.27),PENK(+8.93),PI…
Cancer,Gastrointestinal Disease,Organismal Injury and Abnormalities	Advanced malignant gastrointestinal neoplasm	9.76e-05			30	18	12	AKR1C1/AKR1C2(+2.65),BEX1(-2.81),CAPG(+2.77),CD44(+1.81),CDH2(-2.52),CDH6(-3.21),CLU(-2.54),COL4A1(+2.0),COL4A2(+1.69),COL6A3(+2.87),CRYBG1(+2.44),DUSP6(+2.05),EMP1(+2.14),ERBB3(+2.2),FEZF1(-3.27),FLRT2(+2.04),FRY(+1.88),FST(+3.66),GATA6(-2.52),ITPR3(+2.1),JAG1(+3.13),LAMA3(+2.55),MAFB(+1.89),MAPK10(-2.09),MEIS1(-3.34),NR2F1(-5.8),NUAK1(+2.21),PDLIM3(-2.37),SLC16A3(-2.08),TYMP(-1.83)
Organismal Injury and Abnormalities	Dehydration of mice	9.89e-05		-0.817	10	7	3	ABCA12(+3.11),AQP1(-2.17),ARX(-3.38),DSG3(+3.59),FERMT1(+2.92),ITGB4(+2.35),MSI1(-3.4),PKP1(+2.59),SPINK5(+3.07),ST14(+3.61)
Hair and Skin Development and Function,Organ Morphology	Morphology of hair	0.000101			14	13	1	AHR(+1.69),DSC1(+3.37),DSG3(+3.59),FST(+3.66),HPS3(-1.74),INHBA(+4.13),JUP(+2.76),KRT17(+4.88),PKP1(+2.59),PKP3(+2.9),RIPK4(+3.39),SPINK5(+3.07),ST14(+3.61),TP63(+2.23)
Organismal Development,Renal and Urological System Development and Function	Development of urinary tract	0.000104		-0.765	27	16	11	AHR(+1.69),AQP1(-2.17),ARX(-3.38),CD44(+1.81),CDH6(-3.21),CYP27A1(-2.13),EFNA1(+2.12),GATA3(+5.26),GEM(-2.4),GREM1(+2.7),IFT27(-2.05),ITGA11(+1.96),JAG1(+3.13),MAFB(+1.89),MGP(-2.71),MST1(-2.31),MYC(+2.28),PCSK9(+4.31),PTPRO(-3.22),RDH10(-2.45),SIX2(+2.52),SPTB(+2.75),SULF1(-2.21),TFAP2A(+2.12),TFAP2B(+3.91),TP63(+2.23),WNT4(+9.42)
Cardiovascular Disease,Hereditary Disorder,Organismal Injury and Abnormalities,Skeletal and Muscular Disorders	Autosomal dominant cardiomyopathy	0.000105			9	5	4	DSP(+3.09),DTNA(-3.29),EYA4(+2.24),JPH2(+3.69),JUP(+2.76),MYH7(-3.2),PRDM16(-2.1),TNNT2(+8.15),TTR(-31.23)
Molecular Transport	Secretion of molecule	0.000105		-1.197	47	23	24	ABAT(-3.48),ABCA12(+3.11),AKT3(-1.83),ALK(+2.94),APOB(-6.51),AQP1(-2.17),ARNT2(-1.87),BAIAP3(-3.94),BCL11B(+2.42),C1QTNF5(-1.98),CD44(+1.81),CHGA(+7.33),CHRM3(+2.84),CP(-7.24),CYP27A1(-2.13),DYSF(+3.73),EDN2(+2.49),EDN3(+3.04),ERBB3(+2.2),FN1(+2.01),FST(+3.66),GATA6(-2.52),GLS(+1.83),GRM8(-2.87),HILPDA(-2.98),HTR2C(-14.03),INHBA(+4.13),KCNJ5(+2.43),KRT8(+1.71),PCP4(-2.27),PER1(-1.92),PLTP(-1.82),…
Cellular Development,Tissue Development	Differentiation of melanocytes	0.000106			7	3	4	EDN2(+2.49),EDN3(+3.04),MITF(-4.32),OCA2(-3.69),PAX3(+5.32),TRPM1(-66.61),TYRP1(-47.17)
Nervous System Development and Function	Development of nerves	0.000107			11	10	1	CD44(+1.81),EPHB1(+3.06),ERBB3(+2.2),ISL1(+8.19),NAV2(+1.92),NRP1(+1.7),PLXNA4(+2.43),POU4F1(+14.17),SLITRK6(+3.7),SOX2(-2.14),TFAP2A(+2.12)
Cardiovascular Disease,Hereditary Disorder,Organismal Injury and Abnormalities,Skeletal and Muscular Disorders	Familial hypertrophic cardiomyopathy	0.000107			11	6	5	DSC2(+2.08),DSP(+3.09),DTNA(-3.29),EYA4(+2.24),JPH2(+3.69),JUP(+2.76),MYH7(-3.2),PDLIM3(-2.37),TNNT2(+8.15),TTR(-31.23),TYMP(-1.83)
Cellular Assembly and Organization	Organization of organelle	0.00011		-0.46	50	26	24	ADGRV1(-2.63),ALDOA(-1.88),ARHGEF28(+2.51),ATP2B2(-4.95),BNIP3(-2.47),CD44(+1.81),CDH1(+3.62),CDH12(-4.28),CDH13(+3.56),CDH2(-2.52),CDH23(-4.67),CDH6(-3.21),CEBPA(+6.85),CEP126(-1.71),CHGA(+7.33),COL11A1(+1.95),CYP1B1(-3.5),DCN(+2.08),DSP(+3.09),DYSF(+3.73),FBLIM1(+2.31),FN1(+2.01),GEM(-2.4),GPI(-1.96),GREM1(+2.7),HIST1H3D(+2.0),HPS3(-1.74),IFT172(-1.93),IFT27(-2.05),ITGB4(+2.35),JUP(+2.76),KRT17…
Cancer,Neurological Disease,Organismal Injury and Abnormalities	Central nervous system neuroepithelial tumor	0.000111			74	39	35	ABAT(-3.48),AK7(-2.87),AKR1C1/AKR1C2(+2.65),AKT3(-1.83),ALCAM(+2.9),ALDOA(-1.88),ALDOC(-3.55),ALK(+2.94),ALPK2(+3.45),ASTN2(+3.17),ATP1B1(-2.25),CCDC33(-5.47),CD109(+2.45),CD44(+1.81),CDH1(+3.62),CLU(-2.54),COL11A1(+1.95),COL4A1(+2.0),COL4A2(+1.69),CSPG4(+2.34),DKK3(-1.81),DNAH10(-2.42),DNAH6(-3.82),DTNA(-3.29),EFHC2(-2.47),EPHB1(+3.06),FBN3(+2.08),FLG(+12.19),FLRT2(+2.04),FN1(+2.01),GBP2(+2.96),…
Cell Death and Survival,Organismal Injury and Abnormalities	Apoptosis of epithelial cells	0.000114		-0.376	27	18	9	AHR(+1.69),CDH1(+3.62),CDH2(-2.52),CDK6(+1.89),CEBPA(+6.85),CLU(-2.54),DCN(+2.08),DSG3(+3.59),EFNB2(+1.93),ERBB3(+2.2),INHBA(+4.13),KRT8(+1.71),MAP3K5(+2.85),MAPK13(+2.33),MITF(-4.32),MSI1(-3.4),MST1(-2.31),MVK(+2.11),MYB(-2.53),MYC(+2.28),PKP3(+2.9),RND3(+2.04),SGK1(-3.19),SLC8A1(-1.65),TP63(+2.23),TRH(-19.41),WNT3(+2.83)
Embryonic Development,Organismal Development,Tissue Development	Growth of embryonic tissue	0.000116		0.354	26	18	8	AHR(+1.69),ALX4(+3.86),ARX(-3.38),CD44(+1.81),CDK6(+1.89),CLU(-2.54),EPHB1(+3.06),FZD3(-1.8),GREM1(+2.7),HHIP(+8.66),INHBA(+4.13),ISL1(+8.19),JAG1(+3.13),MSI1(-3.4),MYC(+2.28),NPAS3(-2.0),NR2E1(-9.04),POU4F1(+14.17),PTN(+2.51),RUNX1(+2.12),SHOX2(+3.62),SIX2(+2.52),SLC1A2(-2.45),SOX2(-2.14),TP63(+2.23),WNT3(+2.83)
Cellular Movement	Migration of dermal cells	0.000118		-1.614	12	11	1	AHR(+1.69),ALDOA(-1.88),CHRM3(+2.84),FERMT1(+2.92),ITGB4(+2.35),KLF5(+2.85),KRT16(+5.08),KRT6B(+8.09),LAMA3(+2.55),MYC(+2.28),POSTN(+2.34),SERPINB2(+2.49)
Cellular Assembly and Organization,Tissue Development	Fibrogenesis	0.00012		-0.319	41	24	17	CALD1(+1.93),CATIP(-3.19),CD44(+1.81),CDH13(+3.56),CDK6(+1.89),CHRM3(+2.84),COL6A3(+2.87),DCX(-3.53),DYSF(+3.73),ESRRG(-3.22),FAM107A(-6.61),FBLIM1(+2.31),FHDC1(+2.07),FN1(+2.01),GNG7(-2.11),GPI(-1.96),HTR2C(-14.03),JAG1(+3.13),KIF17(-3.1),KRT14(+3.75),KRT19(+3.83),KRT8(+1.71),MTSS1(+1.86),PIP5K1B(-3.47),PITPNM1(-2.25),PKP1(+2.59),POSTN(+2.34),PRKAA2(-2.06),PROX1(+2.3),PTGDS(-4.9),RGS16(-2.22),RN…
Cardiovascular Disease	Disorder of blood pressure	0.000121	Decreased	-2.2	55	29	26	ACTG2(+2.41),AHR(+1.69),APOB(-6.51),ATP2B3(-2.73),BMPR1B(-3.0),C1QTNF5(-1.98),C3orf18(-2.7),CCDC74A(-1.9),CDH13(+3.56),CFAP69(-1.9),CHGA(+7.33),CHRM3(+2.84),CLIC5(+2.75),COL16A1(+1.78),CORIN(+4.86),CPS1(-4.83),CYP27A1(-2.13),DICER1-AS1(-2.61),DIO2(+5.64),DSC2(+2.08),FERMT1(+2.92),FIBIN(+2.61),GABRE(+1.95),GABRP(+3.27),GUCY1A1(+1.86),IFITM1(-2.1),ITGA11(+1.96),KCNE1(-2.2),KCNJ5(+2.43),KLF5(+2.85),…
Cell Morphology	Sprouting	0.000121		-0.568	37	21	16	AQP1(-2.17),CALD1(+1.93),CD44(+1.81),CDH1(+3.62),CDH2(-2.52),CHN1(-2.07),CPT1C(-2.59),DCN(+2.08),DCX(-3.53),ECEL1(-5.98),EFNA1(+2.12),EFNB2(+1.93),EMB(+2.76),EPHB1(+3.06),ETS1(+2.16),FAM107A(-6.61),FN1(+2.01),GEM(-2.4),GJB2(+2.93),HSPG2(+1.73),ICAM5(-2.53),KNDC1(-2.13),MYC(+2.28),MYO5B(+1.8),NRP1(+1.7),NUAK1(+2.21),PCYT1B(-2.11),PLXNA4(+2.43),POU4F1(+14.17),PRKAA2(-2.06),PROX1(+2.3),RND2(-2.85),R…
Amino Acid Metabolism,Molecular Transport,Small Molecule Biochemistry	Secretion of amino acids	0.000125		-1.067	10	3	7	ABAT(-3.48),CP(-7.24),GLS(+1.83),HTR2C(-14.03),PPFIA4(-2.92),PTPRN2(-3.03),SLC1A2(-2.45),SLC1A6(+2.25),SLC38A2(+2.19),TRH(-19.41)

## Sheet: Network
Rank	Top Diseases and Functions	Score	N	Pos	Neg	Molecules in Network
1	Cellular Function and Maintenance, Cellular Movement, Developmental Disorder	45	30	11	19	AK7(-2.87),APCDD1(+8.39),BMPR1B(-3.0),CHN1(-2.07),DCDC2(-3.39),DNAH10(-2.42),DNAH11(-2.8),DNAH12(-3.49),DNAH2(-3.44),DNAH3(-2.69),DNAH6(-3.82),DNAH9(-3.74),DNAI1(-4.63),DNALI1(-3.88),DSG3(+3.59),EMP1(+2.14),Enolase,HAPLN1(+2.92),ITGBL1(+1.88),Keratin II, 6,KNDC1(-2.13),KRT5/6,KRT6A(+6.97),KRT6B(+8.09),MYC(+2.28),NDPK,NME5(-2.63),PDZD2(+2.19),PEG10(-1.65),RFX3(-1.6),SDK1(-1.63),SLC38A1(+2.22),SNHG…
2	Cell Morphology, Embryonic Development, Hair and Skin Development and Function	43	29	24	5	ABCA12(+3.11),ARAP2(+2.7),DSC1(+3.37),DSC2(+2.08),DSC3(+3.56),DSG1(+3.14),DSP(+3.09),EFNA1(+2.12),EFNB2(+1.93),Eph,Eph Receptor,EPHB1(+3.06),Gi-coupled receptor,GRB10(-1.76),HPS3(-1.74),ITGB4(+2.35),JUP(+2.76),Keratin,KRT13(+4.08),KRT14(+3.75),KRT15(+2.18),KRT16(+5.08),KRT17(+4.88),KRT19(+3.83),KRT23(+4.8),KRT4(+2.22),KRT5(+2.95),KRT8(+1.71),Mapk,NUDT6(-2.7),PKP1(+2.59),PKP3(+2.9),PRKAA,PTPRN2(-3…
3	Auditory Disease, Hereditary Disorder, Neurological Disease	41	28	15	13	Adaptor protein 1,ADCY1(+1.98),ALCAM(+2.9),AP1S2(-2.1),B3GAT1(-3.08),BHMT(-4.82),Collagen Alpha1,CONNEXIN,CPS1(-4.83),CSPG4(+2.34),ERK1/2,FEZF1(-3.27),GAREM1(+1.83),GJB2(+2.93),GJB6(+3.66),GJD2(+2.79),GPRIN2(+2.06),HDL-cholesterol,HSF4(-3.35),IRX5(+4.26),KCND2(+2.45),KIF17(-3.1),KIRREL2(-4.35),LRRN1(-1.63),MAFB(+1.89),mGluR,MTSS1(+1.86),MVK(+2.11),PFKFB4(-2.77),Pkg,RGS16(-2.22),RGS5(-1.83),SH3TC2…
4	Cancer, Connective Tissue Disorders, Organismal Injury and Abnormalities	40	28	12	16	ALDOA(-1.88),ALDOC(-3.55),ANGPTL4(-2.55),AQP1(-2.17),ARNT2(-1.87),BHLHE41(-2.66),BRINP1(+2.42),CDR1(-2.02),COL11A1(+1.95),COL16A1(+1.78),COL4A1(+2.0),COL4A2(+1.69),COL9A1(+8.39),COL9A2(+2.65),COL9A3(+2.99),collagen,Collagen type ix,CRABP1(-5.55),DCN(+2.08),DRC1(-3.82),ERO1A(-1.77),ESRRG(-3.22),Hif1,JINK1/2,KCNE1(-2.2),NPAS3(-2.0),NRARP(+2.0),PGK1(-1.92),Secretase gamma,SLC2A1(-1.66),STK17B(+2.4),…
5	Embryonic Development, Nervous System Development and Function, Organismal Development	39	27	12	15	Akt,Ap2,Ap2 alpha,ASTN2(+3.17),ATP1B2(-4.79),CDK4/6,CLIC6(-2.63),Collagen type VI,HIST1H2AC(+1.59),INSM1(+2.81),IRX1(+2.65),IRX2(+3.52),IRX3(+2.54),ISL1(+8.19),LOXL3(-1.92),MEIS1(-3.34),MSI1(-3.4),Na-k-atpase,NDNF(-2.41),NR2E1(-9.04),PIP5K1B(-3.47),POU4F1(+14.17),PTGDS(-4.9),S100,S100A14(+2.65),S100A16(+2.95),SEC14L2(-2.41),SGIP1(-3.67),SLC22A17(-1.8),SLC23A2(-1.8),SLC4A10(-3.03),SLC4A5(-3.15),SO…
6	Digestive System Development and Function, Endocrine System Disorders, Gastrointestinal Disease	36	26	14	12	3',5'-cyclic-nucleotide phosphodiesterase,ABCC4(-2.31),ALX4(+3.86),ARX(-3.38),CORIN(+4.86),CRYBG1(+2.44),Ctbp,DIO2(+5.64),EDN2(+2.49),EDN3(+3.04),ELK3(+1.92),ERK,Groucho,HAS3(+1.97),LAMA3(+2.55),LHX2(-4.65),LMX1A(-1.95),MAPK15(-2.27),PCSK,PCSK4(-2.44),Pde,PDE11A(-3.39),PDE6B(-3.25),PDE8B(+1.9),PERP(+2.12),RAX(-20.47),SIX3(-11.91),SLC30A10(-4.38),sphingomyelinase,SPSB1(+2.38),STK26(+2.35),TBC1D4(+…
7	Cell Death and Survival, Cellular Compromise, Tissue Development	34	25	17	8	ACAN(+4.12),amylase,BEX1(-2.81),BMP,BMP3(+6.28),CALB1(-2.32),Fascin,FLG(+12.19),FST(+3.66),GLB1L2(-2.33),Gli,GREM1(+2.7),Hedgehog,HHIP(+8.66),ICOSLG/LOC102723996(+2.1),MMRN1(-8.55),MYCL(+2.42),NFkB (complex),NLRC5(+2.35),Nr1h,NWD1(-4.74),peptidase,PLK2(+1.74),PLTP(-1.82),PMEPA1(+2.01),POF1B(+3.45),PRDM16(-2.1),Rxr,SERPINB7(+2.83),SHOX2(+3.62),SLC19A2(+2.14),SLC2A12(-2.36),Smad,TNFRSF19(+2.62),VSN…
8	Dermatological Diseases and Conditions, Developmental Disorder, Hereditary Disorder	34	25	15	10	AKR1C1/AKR1C2(+2.65),BCL11B(+2.42),CAPG(+2.77),CD3 group,CLCA2(+3.98),COL6A3(+2.87),Cytokeratin,EBF1(+2.77),EBF4(-2.03),EGLN,FRY(+1.88),GBP2(+2.96),H19(+3.14),HK2(-2.42),JAK1/2,Laminin1,MMP11(+3.06),PFKP(-2.47),PI3K (complex),PIK3C2G(+2.85),PODXL(-2.09),POSTN(+2.34),PROX1(+2.3),RSPO2(-3.07),SLC16A3(-2.08),SPAG4(-6.81),T3-TR-RXR,TBR1(-3.64),TET3(+1.69),thyroid hormone receptor,TWIST,TWIST2(+1.89),…
9	Cellular Development, Embryonic Development, Hair and Skin Development and Function	34	25	13	12	14-3-3,APLP1(-2.17),AQP3(+3.61),Arf,Cebp,CEP126(-1.71),DHCR24(+1.76),EVPL(+2.24),GFOD1(+2.35),GRHL3(+6.69),growth factor,I kappa b kinase,ITGA9(+1.87),IVL(+5.23),JUN/JUNB/JUND,LRP2BP(-2.15),MAL2(+2.02),MAP3K,MAP3K5(+2.85),MAPK10(-2.09),MAPK13(+2.33),NBEA(-1.95),NDRG4(-2.22),NOVA2(-3.45),PER1(-1.92),Pkc(s),Rar,RRAD(-3.38),SLC38A3(-2.6),SPRR1B(+5.16),SPTB(+2.75),STRADB(-1.98),thymidine kinase,TNFRS…
10	Connective Tissue Development and Function, Organ Morphology, Tissue Morphology	30	23	10	13	ABAT(-3.48),ATP2B2(-4.95),ATP2B3(-2.73),Calcineurin A,Calcineurin protein(s),CG,DUSP6(+2.05),EMB(+2.76),EYA4(+2.24),FSH,GEM(-2.4),ITPR3(+2.1),JPH2(+3.69),KCNQ5(+2.28),Lh,MAATS1(-5.75),NOL3(-2.12),NR2F1(-5.8),PDLIM3(-2.37),PEPCK,phosphatase,Pka,Pmca,PPFIA4(-2.92),PTPase,PTPRO(-3.22),PTPRR(+2.83),RAPGEF5(+2.44),SIX2(+2.52),SLC39A12(-2.89),SLC8A1(-1.65),Sod,TSPAN13(+1.9),tyrosine kinase,WRB(-2.04)
11	Hematological System Development and Function, Hematopoiesis, Tissue Morphology	30	23	12	11	AMPK,AUTS2(+1.78),CEBPA(+6.85),CFAP45(-3.5),FOLR1(-2.35),FZD1(+2.12),GLS(+1.83),GNRH,GPRC5B(-2.1),Histone h3,HTR2C(-14.03),IFI30(-2.38),IFNLR1(+2.62),IgG1,IgG2a,IgG2b,Immunoglobulin,Interferon alpha,KLF5(+2.85),MDH1B(-3.32),MED12L(-2.36),mediator,MTORC1,N-cor,NAV2(+1.92),PTGFR(+2.59),PYGM(-3.66),RNA polymerase II,RUNX1(+2.12),SLC24A3(+3.86),SLC35F1(-4.96),SLC35F2(+2.79),TPI1(-1.6),VIPR2(+6.89),ZB…
12	Developmental Disorder, Hereditary Disorder, Organismal Injury and Abnormalities	28	22	7	15	alcohol group acceptor phosphotransferase,BNIP3(-2.47),CCDC114(-3.6),CCDC151(-3.3),CCDC33(-5.47),Cdc2,Cdk,CDK18(-3.65),CDK6(+1.89),CFAP206(-2.7),Cofilin,Cyclin A,Cyclin E,E2f,EFHC1(-1.8),EFHC2(-2.47),ENO2(-2.76),EPCAM(+2.1),FAM107A(-6.61),Glycogen synthase,GSE1(+1.8),Hat,HIST1H2AG(+1.86),NECAB2(-5.03),PDPN(-1.96),Pka catalytic subunit,PP1 protein complex group,RAS,Rb,RUNX1T1(+1.76),SGK1(-3.19),SH…
13	Cancer, Organismal Injury and Abnormalities, Protein Synthesis	27	22	9	13	APOB(-6.51),C4A/C4B(-2.6),Cbp/p300,CCDC180(-1.98),CFB(-1.85),CLDN5(-5.97),Collagen type V,Complement component 1,CP(-7.24),CYP27A1(-2.13),DLK1(-2.85),FBN3(+2.08),Ferritin,FN1(+2.01),FTL(-1.77),GATA6(-2.52),GPI(-1.96),hemoglobin,HIST1H2BK(+1.71),HIST1H4H(+1.71),HIST1H4J(+1.61),HISTONE,Iga,IgG,Igg3,MUC15(+2.55),MUC16(+5.8),Mucin,PARP,RND2(-2.85),RRAGD(-2.17),SEMA3C(+2.46),Serine Protease,Smad1/5/8,…
14	Cardiovascular Disease, Organismal Injury and Abnormalities, Reproductive System Disease	26	21	11	10	ANOS1(+2.72),ARHGEF28(+2.51),Cyclin D,DCX(-3.53),Dishevelled,DKK2(-2.75),DKK3(-1.81),FBLIM1(+2.31),FERMT1(+2.92),Fgf,Filamin,Frizzled,GUCY1A1(+1.86),histone deacetylase,Integrin,Integrinα,ITGA11(+1.96),Jnk,KREMEN1(+1.68),LMO3(-3.3),LRP,LRP1B(-1.79),MAPK8IP1(-1.78),PAX3(+5.32),PROTEASE,RHPN1(-2.42),SFRP4(-2.61),SYNPO2(+2.39),TH2 Cytokine,TTLL4(-1.78),TYRP1(-47.17),VLDL,Wnt,WNT3(+2.83),WNT4(+9.42)
15	Cell-To-Cell Signaling and Interaction, Cellular Assembly and Organization, Cellular Function and Maintenance	26	21	10	11	ABCA4(-4.87),ACTG2(+2.41),Actin,Alpha Actinin,Alpha catenin,ATP11C(-1.75),ATP8A1(+2.49),ATPase,Cadherin,Cadherin (E,N,P,VE),CCN4(+2.95),CDH12(-4.28),CDH13(+3.56),CDH2(-2.52),CDH23(-4.67),CDH6(-3.21),CLIC5(+2.75),Collagen type III,F Actin,GALNT6(+2.68),LMO7(+1.87),MAP6(-2.57),Mg2 -ATPase,MYO5B(+1.8),MYO7A(-2.89),Myosin,N-Cadherin,P38 MAPK,PCYT1B(-2.11),PITPNM1(-2.25),SEPT4(-2.24),STS(+1.85),TNNT2(…
16	Cellular Development, Cellular Growth and Proliferation, Tissue Development	26	21	8	13	26s Proteasome,AGBL2(-2.28),C1QTNF5(-1.98),calpain,CAPN6(+2.44),caspase,CGN(-2.42),cytochrome C,DMRT3(-4.31),Endothelin,FAM162A(-2.04),Focal adhesion kinase,FREM2(+1.98),GPM6B(-2.16),Hdac,Histone h4,Hsp70,Hsp90,Igm,INAVA(+2.2),IVNS1ABP(+1.86),MITF(-4.32),MST1(-2.31),P110,PACRG(-2.2),Pdgfr,PRDM1(-2.14),PRKAA2(-2.06),SFN(+3.8),TFAP2A(+2.12),TMC6(+2.27),TP63(+2.23),TTYH1(-2.75),Ubiquitin,ZBBX(-4.87)
17	Cardiovascular Disease, Developmental Disorder, Hereditary Disorder	26	21	12	9	ARMC3(-5.3),ARMC5,C8orf37,C9orf72(-1.75),CFAP77(-2.98),CRYBG1(+2.44),DNAAF1(-3.27),DNAJB14,EMILIN3(+1.76),EZH2,FZD1(+2.12),GPR26(+4.08),GPR87,GPRC5A(+2.3),GRHL3(+6.69),HMG20A,HS3ST3B1(+1.73),HSP90AA1,HYDIN(-3.76),KLHL14(-2.59),LYPD6B(+2.38),MAST4(+1.87),MKI67(+1.73),NAV2(+1.92),PRKCD,PRTG(-3.84),RADX(-2.75),RIPK4(+3.39),RSPH9(-2.75),SEC16A,SPIB,SQSTM1,TCF4,TREM1,TRIM4
18	Cell-To-Cell Signaling and Interaction, Cellular Assembly and Organization, Cellular Function and Maintenance	25	21	12	9	Ap1,C6orf132(+4.26),CD44(+1.81),CDH1(+3.62),CDO1(-3.38),Collagen type I,Collagen(s),ETS1(+2.16),Fibrin,FLRT2(+2.04),GATA3(+5.26),GOLGA8A/GOLGA8B(-2.09),Hsp27,KLF8(+1.9),Laminin (complex),MACC1(+2.57),MBNL3(+1.86),MICALL1(+1.92),MKX(+2.86),MYB(-2.53),NECTIN4(+2.62),OCA2(-3.69),p70 S6k,Pdgf (complex),PDGF BB,Rac,Smad2/3,SORCS1(-6.83),Sos,SPOCK1(-3.18),STAT5a/b,Tgf beta,TRIM45(-2.47),WASF3(-2.38),WD…
19	Cell-To-Cell Signaling and Interaction, Cellular Function and Maintenance, Neurological Disease	22	20	7	13	AIFM3(-4.46),APP,Beta Arrestin,C6orf118(-3.3),CD28,CFAP157(-2.55),CUL4B,CXCR1,CXCR6,FAM184A,FZD1(+2.12),FZD3(-1.8),FZD5(-4.74),GLB1L(-2.15),GPR137B,GPR85(-2.57),HCAR2(+3.18),HIST1H2AI(+1.92),HIST2H2AA3/HIST2H2AA4(+1.62),HTR2C(-14.03),IQCH(-2.37),LPAR3,LRRC23(-2.75),LURAP1L(+2.42),NUP62CL(-2.62),PIK3R5,POMGNT2(-1.97),PRSS1,PRSS33,PTGDR,RXFP3,SERPIND1,ST14(+3.61),STOML3(-2.69),VIPR2(+6.89)
20	Cardiovascular Disease, Cell-To-Cell Signaling and Interaction, Inflammatory Response	21	18	7	11	ADA2(-3.11),AHR(+1.69),Ahr-aryl hydrocarbon-Arnt,Alp,chemokine,Complement,CYP1B1(-3.5),cytochrome-c oxidase,cytokine,DYSF(+3.73),ENKUR(-2.17),HILPDA(-2.98),Ifn,Ifn gamma,IFT172(-1.93),IFT27(-2.05),Ikb,IL1,IL12 (family),ITGA7(-2.14),LCA5(-2.39),LRRK1(+2.05),Mitochondrial complex 1,Mmp,NUAK1(+2.21),P glycoprotein,S100A8(+5.19),S100A9(+4.11),SERPINB2(+2.49),SLC46A3(-2.84),Tlr,Tnf (family),trypsin,TT…
21	Infectious Diseases, Nervous System Development and Function, Neurological Disease	21	18	8	10	20s proteasome,BST2(-3.93),CLU(-2.54),Collagen type IV,creatine kinase,EDIL3(+2.92),ERBB3(+2.2),Fibrinogen,Growth hormone,Gsk3,GTPase,HDL,HSPG2(+1.73),IFITM1(-2.1),IFN Beta,IL12 (complex),INHBA(+4.13),LDL,LGALS3BP(-1.98),MGP(-2.71),MHC CLASS I (family),MHC Class II (complex),Nos,NRP1(+1.7),P4HA1(-1.63),PFK,PHYHIP(-2.67),PLP1(-2.22),PLXNA4(+2.43),Pro-inflammatory Cytokine,SLC1A2(-2.45),Thrombospon…
22	Amino Acid Metabolism, Cell Signaling, Psychological Disorders	19	17	5	12	ADGRB1,ADRB2,ARR3,ATP1B1(-2.25),Beta Arrestin,C7orf57(-2.54),CELSR1,CFAP61(-1.91),CYSLTR2,DLG4,DNAH7(-3.09),DRD2,FRMPD3(-2.22),FZD1(+2.12),FZD5(-4.74),GDPD2(-5.19),GPRC5B(-2.1),GRM2,GRM3(+5.27),GRM4,GRM7,GRM8(-2.87),HTR2A,HTR2C(-14.03),KCNJ3,L-type Calcium Channel,LHX1,NCKAP5(+2.49),NIPAL2(+2.33),PCDH11X(-1.93),PHACTR1,PPP1CA,PPP1R32(-2.38),SSTR4,TMEM132C(+2.04)
23	Cell Morphology, Embryonic Development, Organ Development	17	16	6	10	BEX1(-2.81),BTG1,C9orf24(-2.95),CD109(+2.45),CRYGS(-3.68),CTNND2,CYTOR,DLEC1(-1.96),EGFR,GPBAR1,GPR65,GPRC5B(-2.1),GSK3B,HMGN2,HRNR(+8.62),HTN3,IQCG(-2.21),ITPA,LONP1,LPAR3,MUC16(+5.8),MXRA5(+1.95),OGDHL(-3.94),PRSS33,PTPN20,RASL11B(+2.54),RGS22(-3.64),SFTPB,STAT3,TEKT2(-4.51),TGFB1,TMBIM1(+2.33),Tpsab1,TYR,WDR49(-2.22)
24	Cellular Compromise, Lipid Metabolism, Molecular Transport	17	17	4	13	ABAT(-3.48),ARHGAP10(+1.82),ARHGAP6,ARMC2(-1.95),BAIAP3(-3.94),C2CD2,CABLES2,CERS6,CFAP69(-1.9),DDR1,DUSP26,DYRK3,FGF13,GUCY1A1(+1.86),HNRNPL,IGSF9B(-3.3),KIAA1109,LY6H(-2.58),NBPF10 (includes others),NEK4,PCNX2,PDZD2(+2.19),PGD,RASEF(+2.63),SFMBT2(-2.06),SPAG17(-4.02),SPATA17(-2.74),TNFAIP8,TP53,TSPAN10(-6.72),TTC12(-2.98),TTC21A(-1.9),TULP4,WDR63(-2.26),ZNF385B
25	Cell Cycle, Cellular Assembly and Organization, DNA Replication, Recombination, and Repair	17	16	1	15	AKT3(-1.83),ATP2B3(-2.73),AVIL,Beta Arrestin,CCDC113(-2.23),CDC37,CFAP43(-5.45),CHL1(-4.36),CP(-7.24),FAM107A(-6.61),FANCD2,FKBP6,FYB2,GIT1,GTF2IRD2/GTF2IRD2B,HDX,INPP5K,LRMP,LRRC71(-2.48),MLF1(-2.56),PREP,RAD21L1,REC8(-2.2),RSPH1(-2.59),SCG2,SLITRK6(+3.7),SMC3,SNCA,ST8SIA6(-2.04),SYCP3,TERB1,TMEM232(-2.78),VAT1L(-7.78),VWA5B1(-2.49),YWHAE

## Sheet: Pathway
Pathway	p	State	Z	Ratio	N	Pos	Neg	Molecules
Glycolysis I	0.00250366	Inhibited	-2.828	0.308	8	0	8	ALDOA(-1.88),ALDOC(-3.55),ENO1(-1.7),ENO2(-2.76),GPI(-1.96),PFKP(-2.47),PGK1(-1.92),TPI1(-1.6)
Wnt/ beta -catenin Signaling	0.00744658	Activated	2.138	0.104	18	8	10	AKT3(-1.83),CD44(+1.81),CDH1(+3.62),CDH12(-4.28),CDH2(-2.52),DKK2(-2.75),DKK3(-1.81),FZD1(+2.12),FZD10(+12.27),FZD3(-1.8),FZD5(-4.74),KREMEN1(+1.68),MYC(+2.28),SFRP4(-2.61),SOX2(-2.14),SOX3(-3.5),WNT3(+2.83),WNT4(+9.42)
Gluconeogenesis I	0.00767337	Inhibited	-2.646	0.269	7	0	7	ALDOA(-1.88),ALDOC(-3.55),ENO1(-1.7),ENO2(-2.76),GPI(-1.96),MDH1B(-3.32),PGK1(-1.92)
Transcriptional Regulatory Network in Embryonic Stem Cells	0.0298969		NaN	0.148	8	4	4	GATA6(-2.52),GJD2(+2.79),HIST1H4H(+1.71),HIST1H4J(+1.61),ISL1(+8.19),MEIS1(-3.34),SIX3(-11.91),SOX2(-2.14)
TR/RXR Activation	0.0333733		NaN	0.118	10	4	6	AKR1C1/AKR1C2(+2.65),AKT3(-1.83),COL6A3(+2.87),DIO2(+5.64),ENO1(-1.7),PFKP(-2.47),PIK3C2G(+2.85),SLC16A3(-2.08),SLC2A1(-1.66),TRH(-19.41)
Glutamate Receptor Signaling	0.035437		NaN	0.14	8	4	4	GLS(+1.83),GNG7(-2.11),GRM3(+5.27),GRM8(-2.87),SLC17A8(-2.58),SLC1A2(-2.45),SLC1A6(+2.25),SLC38A1(+2.22)
Role of NANOG in Mammalian Embryonic Stem Cell Pluripotency	0.0368832		NaN	0.1	12	6	6	AKT3(-1.83),BMP3(+6.28),BMPR1B(-3.0),FZD1(+2.12),FZD10(+12.27),FZD3(-1.8),FZD5(-4.74),GATA6(-2.52),PIK3C2G(+2.85),SOX2(-2.14),WNT3(+2.83),WNT4(+9.42)

## Sheet: Regulator
Type	Regulator	p	FC	State	Z	N	Pos	Neg	Molecules
transporter	COMMD1	0.000129			1.633	6	1	5	ALDOA(-1.88),BNIP3(-2.47),HK2(-2.42),KRT19(+3.83),PFKP(-2.47),PGK1(-1.92)
transporter	AZGP1	0.00096			1.461	5	4	1	CDH1(+3.62),DSP(+3.09),HK2(-2.42),KRT19(+3.83),MYC(+2.28)
transporter	SYVN1	0.00181			0	12	6	6	ABCC4(-2.31),AHR(+1.69),CD44(+1.81),CSPG4(+2.34),CYP1B1(-3.5),DIO2(+5.64),FOLR1(-2.35),GPRC5A(+2.3),ITGB4(+2.35),LGALS3BP(-1.98),PODXL(-2.09),SLC2A1(-1.66)
transporter	SLC27A1	0.00317				2	1	1	CEBPA(+6.85),MYH7(-3.2)
transporter	TFRC	0.00595			1.238	8	1	7	BNIP3(-2.47),ECEL1(-5.98),ERO1A(-1.77),FTL(-1.77),HK2(-2.42),PIP5K1B(-3.47),PTN(+2.51),SLC2A1(-1.66)
transporter	GJB6	0.0062	3.658			2	1	1	BHMT(-4.82),GJB2(+2.93)
transporter	APBA3	0.0148				2	0	2	PGK1(-1.92),SLC2A1(-1.66)
transporter	PLN	0.0185				6	1	5	ALDOA(-1.88),ENO1(-1.7),MYH7(-3.2),PGK1(-1.92),SPTB(+2.75),TPI1(-1.6)
transporter	NRXN1	0.0201				4	1	3	FLRT2(+2.04),ITGA7(-2.14),MGP(-2.71),MMRN1(-8.55)
transporter	SLC16A2	0.0223			0	4	2	2	HAPLN1(+2.92),ICOSLG/LOC102723996(+2.1),PCSK4(-2.44),TRH(-19.41)
transporter	NPC1	0.0232			-1.131	7	4	3	APLP1(-2.17),APOB(-6.51),CYP27A1(-2.13),MVK(+2.11),PCSK9(+4.31),S100A8(+5.19),S100A9(+4.11)
transporter	NUP155	0.0265				2	0	2	ANGPTL4(-2.55),SLC8A1(-1.65)
transporter	LASP1	0.0265				2	2	0	CDH1(+3.62),EPCAM(+2.1)
transporter	SLC17A7	0.0329				1	0	1	SLC1A2(-2.45)
transporter	SLC1A5	0.0329				1	1	0	SLC38A1(+2.22)
transporter	ATP1B3	0.0329				1	0	1	BST2(-3.93)
transporter	RBP2	0.0329				1	1	0	CDH1(+3.62)
transporter	SFTPA1	0.0457			0.816	6	4	2	AKR1C1/AKR1C2(+2.65),ANGPTL4(-2.55),CYP1B1(-3.5),GABRP(+3.27),GUCY1A1(+1.86),MYC(+2.28)
transporter	VLDLR	0.0488				2	0	2	APOB(-6.51),SLC2A1(-1.66)
transmembrane receptor	IL10RA	0.000288			1.043	23	12	11	ABAT(-3.48),AKT3(-1.83),BNIP3(-2.47),CFB(-1.85),CLIC6(-2.63),DCN(+2.08),ERO1A(-1.77),FABP5(+3.83),FERMT1(+2.92),FN1(+2.01),GBP2(+2.96),HCAR2(+3.18),HEPACAM2(+4.8),HMCN1(+2.86),INHBA(+4.13),MYB(-2.53),NLRC5(+2.35),POSTN(+2.34),SLC16A3(-2.08),SLC2A1(-1.66),THBS4(+2.1),TNFRSF14(-3.57),TTR(-31.23)
transmembrane receptor	IGF1R	0.00155			-0.031	19	11	8	ABCC4(-2.31),ALDOA(-1.88),CAPG(+2.77),CDH1(+3.62),CEBPA(+6.85),CLU(-2.54),COL4A1(+2.0),COL4A2(+1.69),DLK1(-2.85),GRB10(-1.76),H19(+3.14),IVNS1ABP(+1.86),KRT19(+3.83),KRT5(+2.95),KRT6B(+8.09),MYC(+2.28),MYH7(-3.2),PROM1(-3.24),SFMBT2(-2.06)
transmembrane receptor	ITGB1	0.00192			0	12	9	3	ADAMTSL1(+2.49),BMPR1B(-3.0),CCN4(+2.95),CDH1(+3.62),CDH2(-2.52),FN1(+2.01),HAS3(+1.97),HSPG2(+1.73),ITGA7(-2.14),ITGA9(+1.87),ITGB4(+2.35),MYC(+2.28)
transmembrane receptor	TENM1	0.00257				3	1	2	CHL1(-4.36),ERBB3(+2.2),MGP(-2.71)
transmembrane receptor	BTNL2	0.0032			0.707	8	6	2	CD109(+2.45),DRC1(-3.82),EMB(+2.76),EPCAM(+2.1),GJB2(+2.93),MBNL3(+1.86),RRAGD(-2.17),ST14(+3.61)
transmembrane receptor	TNFRSF11A	0.00445			-1.067	4	3	1	FN1(+2.01),SOX2(-2.14),TFAP2A(+2.12),TFAP2B(+3.91)
transmembrane receptor	SFRP4	0.0048	-2.61			3	3	0	CDH1(+3.62),FN1(+2.01),MYC(+2.28)
transmembrane receptor	SFRP1	0.00766			-0.128	6	5	1	CDH1(+3.62),EPCAM(+2.1),FN1(+2.01),GATA3(+5.26),MYC(+2.28),TTYH1(-2.75)
transmembrane receptor	LRP6	0.00777			-0.555	5	3	2	EPCAM(+2.1),GATA3(+5.26),HK2(-2.42),MYC(+2.28),TTYH1(-2.75)
transmembrane receptor	CAV1	0.0191			0.492	10	6	4	CDH1(+3.62),FOLR1(-2.35),HK2(-2.42),INHBA(+4.13),KRT19(+3.83),KRT4(+2.22),KRT6B(+8.09),KRT8(+1.71),PROM1(-3.24),SOX2(-2.14)
transmembrane receptor	CHRNA5	0.0329				1	1	0	TP63(+2.23)
transmembrane receptor	MPL	0.0334				2	1	1	MYC(+2.28),SLC2A1(-1.66)
transmembrane receptor	LGR4	0.045			-0.218	4	3	1	AHR(+1.69),CDH1(+3.62),SLC1A2(-2.45),WNT4(+9.42)
transmembrane receptor	CHRNA3	0.0488				2	2	0	FLG(+12.19),GATA3(+5.26)
translation regulator	PCBP1	7.32e-05				4	3	1	CD44(+1.81),FOLR1(-2.35),INHBA(+4.13),MYC(+2.28)
translation regulator	RPS14	0.00317				2	2	0	MYC(+2.28),S100A8(+5.19)
translation regulator	IGF2BP1	0.00976			1.628	4	4	0	CD44(+1.81),COL6A3(+2.87),MYC(+2.28),WNT3(+2.83)
translation regulator	CPEB1	0.012				3	2	1	CDH1(+3.62),CDH2(-2.52),MYC(+2.28)
translation regulator	EIF4G2	0.0266				3	2	1	KLF5(+2.85),KRT19(+3.83),SOX2(-2.14)
translation regulator	FMR1	0.0298			0.762	5	1	4	ALDOA(-1.88),ENO1(-1.7),KCND2(+2.45),PFKP(-2.47),SLC1A2(-2.45)
transcription regulator	KLF4	2.99e-12		Activated	3.251	35	30	5	ALCAM(+2.9),APCDD1(+8.39),BCL11B(+2.42),CD44(+1.81),CDH1(+3.62),CEBPA(+6.85),DSP(+3.09),EPCAM(+2.1),EVPL(+2.24),FN1(+2.01),GJB2(+2.93),GRHL3(+6.69),INHBA(+4.13),IRX3(+2.54),IVL(+5.23),KLF5(+2.85),KRT13(+4.08),KRT14(+3.75),KRT17(+4.88),KRT19(+3.83),MYC(+2.28),MYH7(-3.2),NRP1(+1.7),PAX3(+5.32),PFKP(-2.47),POU4F1(+14.17),PRDM1(-2.14),PROM1(-3.24),S100A14(+2.65),SERPINB2(+2.49),SOX2(-2.14),SPRR3(+2.4…
transcription regulator	TP63	1.91e-10	2.226	Activated	2.092	40	33	7	ADA2(-3.11),AHR(+1.69),ANOS1(+2.72),BST2(-3.93),CDH1(+3.62),CDH2(-2.52),CDK18(-3.65),CDK6(+1.89),CEBPA(+6.85),COL4A1(+2.0),DUSP6(+2.05),EMP1(+2.14),FN1(+2.01),FST(+3.66),GREM1(+2.7),HAS3(+1.97),HK2(-2.42),INHBA(+4.13),INSM1(+2.81),ITGA7(-2.14),ITGB4(+2.35),IVL(+5.23),JAG1(+3.13),JAG2(+1.99),KRT14(+3.75),KRT6A(+6.97),KRT6B(+8.09),MYB(-2.53),MYC(+2.28),PERP(+2.12),POSTN(+2.34),RUNX1(+2.12),S100A8(+…
transcription regulator	CTNNB1	7.91e-10			1.06	61	39	22	ADGRV1(-2.63),AHR(+1.69),ALCAM(+2.9),APCDD1(+8.39),CCN4(+2.95),CD44(+1.81),CDH1(+3.62),CDH2(-2.52),CEBPA(+6.85),CHGA(+7.33),CLDN5(-5.97),CLU(-2.54),COL4A1(+2.0),COL4A2(+1.69),CRYBG1(+2.44),CYP1B1(-3.5),DIO2(+5.64),DLK1(-2.85),EDIL3(+2.92),EDN3(+3.04),ENO2(-2.76),EPCAM(+2.1),ERBB3(+2.2),FN1(+2.01),FST(+3.66),FZD3(-1.8),GALC(-1.76),GATA3(+5.26),GJB2(+2.93),GREM1(+2.7),HAPLN1(+2.92),HHIP(+8.66),HILP…
transcription regulator	FOS	9.13e-09			-0.755	46	30	16	AQP3(+3.61),CD44(+1.81),CDH1(+3.62),CHGA(+7.33),CLU(-2.54),COL16A1(+1.78),CRABP1(-5.55),DIO2(+5.64),DSG3(+3.59),EMB(+2.76),ENO1(-1.7),FBLIM1(+2.31),FLRT2(+2.04),FN1(+2.01),FZD3(-1.8),FZD5(-4.74),GJB6(+3.66),ITGB4(+2.35),IVL(+5.23),KRT13(+4.08),KRT15(+2.18),KRT8(+1.71),LAMA3(+2.55),LGALS3BP(-1.98),MMRN1(-8.55),MYC(+2.28),MYO5B(+1.8),PCDH11X(-1.93),PDE6B(-3.25),PDPN(-1.96),PENK(+8.93),PIP5K1B(-3.47…
transcription regulator	SOX2	1.67e-08	-2.14		-0.76	41	31	10	AHR(+1.69),APCDD1(+8.39),CCN4(+2.95),CD44(+1.81),CDH1(+3.62),CDH2(-2.52),COL9A3(+2.99),DKK3(-1.81),DSP(+3.09),EPCAM(+2.1),EVPL(+2.24),FST(+3.66),GATA3(+5.26),GATA6(-2.52),GRHL3(+6.69),H19(+3.14),INAVA(+2.2),INHBA(+4.13),IRX3(+2.54),ISL1(+8.19),JAG1(+3.13),KRT14(+3.75),KRT17(+4.88),KRT19(+3.83),KRT6A(+6.97),LHX2(-4.65),MEIS1(-3.34),NRARP(+2.0),NRP1(+1.7),PLP1(-2.22),POU4F1(+14.17),PRDM1(-2.14),PRO…
transcription regulator	HIF1A	2.45e-08		Inhibited	-2.048	38	12	26	ACAN(+4.12),ALDOA(-1.88),ALDOC(-3.55),ANGPTL4(-2.55),BHLHE41(-2.66),BNIP3(-2.47),CD44(+1.81),CDH1(+3.62),CDH2(-2.52),ENO1(-1.7),ENO2(-2.76),ERO1A(-1.77),ESRRG(-3.22),ETS1(+2.16),FAM162A(-2.04),FN1(+2.01),GATA6(-2.52),GPI(-1.96),HILPDA(-2.98),HIST1H2AC(+1.59),HIST1H2BK(+1.71),HK2(-2.42),JUP(+2.76),KRT14(+3.75),KRT19(+3.83),MITF(-4.32),MYC(+2.28),NRARP(+2.0),P4HA1(-1.63),PFKFB4(-2.77),PGK1(-1.92),P…
transcription regulator	NOTCH1	1.28e-07			0.386	27	22	5	AKR1C1/AKR1C2(+2.65),AQP3(+3.61),CD44(+1.81),CDH1(+3.62),CEBPA(+6.85),CHGA(+7.33),DLK1(-2.85),EFNB2(+1.93),ENO2(-2.76),ERBB3(+2.2),GATA3(+5.26),GLS(+1.83),ITGB4(+2.35),IVL(+5.23),JAG1(+3.13),KRT14(+3.75),KRT8(+1.71),MYC(+2.28),MYCL(+2.42),MYH7(-3.2),PROX1(+2.3),PTGDS(-4.9),RGS5(-1.83),RND3(+2.04),TP63(+2.23),WNT3(+2.83),WNT4(+9.42)
transcription regulator	OTX2	1.61e-07		Inhibited	-2.354	13	2	11	MITF(-4.32),OCA2(-3.69),PDE6B(-3.25),PRDM1(-2.14),RDH10(-2.45),SEMA3C(+2.46),SIX3(-11.91),SLC39A12(-2.89),SOX2(-2.14),THBS4(+2.1),TRPM1(-66.61),TTR(-31.23),TYRP1(-47.17)
transcription regulator	MYC	3.52e-07	2.282		1.066	70	45	25	ABCC4(-2.31),ACAN(+4.12),ALCAM(+2.9),ALDOA(-1.88),AOPEP(+1.75),APCDD1(+8.39),AQP1(-2.17),CCN4(+2.95),CD44(+1.81),CDH1(+3.62),CDH2(-2.52),CDK6(+1.89),CEBPA(+6.85),CLU(-2.54),COL4A1(+2.0),COL4A2(+1.69),COL6A3(+2.87),CSPG4(+2.34),DSP(+3.09),DUSP6(+2.05),EBF1(+2.77),EMP1(+2.14),ENO1(-1.7),EPCAM(+2.1),EVPL(+2.24),FABP5(+3.83),FN1(+2.01),GATA6(-2.52),GBP2(+2.96),GLS(+1.83),GPI(-1.96),GRHL3(+6.69),H19(+…
transcription regulator	ETV5	6.26e-07		Inhibited	-2.36	15	12	3	ALCAM(+2.9),BEX1(-2.81),CDH1(+3.62),CDH2(-2.52),CLIC5(+2.75),FN1(+2.01),KRT13(+4.08),KRT16(+5.08),KRT19(+3.83),KRT23(+4.8),LMO7(+1.87),MYB(-2.53),PKP3(+2.9),S100A14(+2.65),TINAGL1(+3.22)
transcription regulator	HTT	9.33e-07			0.809	49	23	26	ALDOA(-1.88),ALDOC(-3.55),AQP1(-2.17),ATP2B2(-4.95),ATP2B3(-2.73),ATP8A1(+2.49),BCL11B(+2.42),BMP3(+6.28),CCN4(+2.95),CEBPA(+6.85),CLIC6(-2.63),COL16A1(+1.78),COL4A1(+2.0),COL4A2(+1.69),COL6A3(+2.87),DCN(+2.08),DIO2(+5.64),DKK3(-1.81),DNAI1(-4.63),DUSP6(+2.05),EBF1(+2.77),ENO2(-2.76),FN1(+2.01),FOLR1(-2.35),GJD2(+2.79),GNG7(-2.11),GPI(-1.96),GRM3(+5.27),HAPLN3(+2.14),JUP(+2.76),KLF5(+2.85),MGP(-2…
transcription regulator	TWIST1	1.28e-06			-0.254	19	15	4	ACAN(+4.12),ALCAM(+2.9),AOPEP(+1.75),CCDC3(+2.91),CCN4(+2.95),CD44(+1.81),CDH1(+3.62),CDH2(-2.52),CLU(-2.54),DCN(+2.08),DKK3(-1.81),EFNB2(+1.93),ETS1(+2.16),FIBIN(+2.61),FN1(+2.01),FREM2(+1.98),PDZD2(+2.19),PROM1(-3.24),SEMA5A(+1.7)
transcription regulator	SMARCA4	2.1e-06			1.4	44	28	16	ABHD2(-1.63),AHR(+1.69),AP1S2(-2.1),CD44(+1.81),CDH1(+3.62),CP(-7.24),CPS1(-4.83),CRYBG1(+2.44),DUSP6(+2.05),DYSF(+3.73),EBF1(+2.77),FBLIM1(+2.31),FN1(+2.01),FOLR1(-2.35),HAPLN3(+2.14),HHIP(+8.66),IFI30(-2.38),IFITM1(-2.1),INHBA(+4.13),ITGA7(-2.14),KLF8(+1.9),KRT15(+2.18),LAMA3(+2.55),MAPK13(+2.33),MEIS1(-3.34),MGP(-2.71),MYB(-2.53),MYC(+2.28),NRP1(+1.7),PCSK9(+4.31),PERP(+2.12),SERPINB2(+2.49),S…
transcription regulator	PPP1R13L	2.16e-06			1.942	7	6	1	DSC3(+3.56),DSP(+3.09),JUP(+2.76),PERP(+2.12),PKP1(+2.59),SLC2A1(-1.66),TP63(+2.23)
transcription regulator	CREB1	2.54e-06			-0.459	41	23	18	AKT3(-1.83),BNIP3(-2.47),CDH13(+3.56),CDH2(-2.52),CHGA(+7.33),CRIM1(+1.67),DCX(-3.53),DIO2(+5.64),DKK2(-2.75),ECEL1(-5.98),EDIL3(+2.92),ESRRG(-3.22),FN1(+2.01),GEM(-2.4),GLS(+1.83),HTR2C(-14.03),IGSF9B(-3.3),INHBA(+4.13),ITGBL1(+1.88),KCND2(+2.45),KLF5(+2.85),MKI67(+1.73),MTSS1(+1.86),MVK(+2.11),MYC(+2.28),NRP1(+1.7),PCDH11X(-1.93),PEG10(-1.65),PENK(+8.93),PER1(-1.92),PTPRR(+2.83),RSPO2(-3.07),RU…
transcription regulator	ARNT	2.56e-06		Inhibited	-3.226	16	1	15	AHR(+1.69),ALDOA(-1.88),ALDOC(-3.55),ANGPTL4(-2.55),BHLHE41(-2.66),BNIP3(-2.47),CYP1B1(-3.5),ENO1(-1.7),ERO1A(-1.77),ESRRG(-3.22),GPI(-1.96),HK2(-2.42),PGK1(-1.92),RGS5(-1.83),SLC2A1(-1.66),TPI1(-1.6)
transcription regulator	POU5F1	2.8e-06			0.956	29	21	8	AHR(+1.69),APCDD1(+8.39),BNIP3(-2.47),CDH1(+3.62),CDH2(-2.52),DSP(+3.09),EPCAM(+2.1),EVPL(+2.24),GATA6(-2.52),GRHL3(+6.69),H19(+3.14),INHBA(+4.13),IRX3(+2.54),ISL1(+8.19),KRT14(+3.75),KRT17(+4.88),LHX2(-4.65),MEIS1(-3.34),MYC(+2.28),NRP1(+1.7),PMEPA1(+2.01),PODXL(-2.09),POU4F1(+14.17),PROM1(-3.24),SOX2(-2.14),SPRR3(+2.43),TNFRSF19(+2.62),TWIST2(+1.89),WNT3(+2.83)
transcription regulator	EZH2	4.27e-06			0.196	30	21	9	BMPR1B(-3.0),CDH1(+3.62),CDK6(+1.89),CEBPA(+6.85),CHRM3(+2.84),COL4A1(+2.0),CYP1B1(-3.5),DNAH2(-3.44),EFNA1(+2.12),FZD1(+2.12),GATA3(+5.26),GPR26(+4.08),ICOSLG/LOC102723996(+2.1),KRT6B(+8.09),LYPD6B(+2.38),MAL2(+2.02),MAPK15(-2.27),MYC(+2.28),NME5(-2.63),PAX3(+5.32),PER1(-1.92),PRDM1(-2.14),PROM1(-3.24),PTN(+2.51),RUNX1(+2.12),S100A8(+5.19),S100A9(+4.11),SFN(+3.8),SFRP4(-2.61),WNT3(+2.83)
transcription regulator	SIX5	8.6e-06			1.89	7	6	1	COL9A2(+2.65),PLTP(-1.82),PTN(+2.51),SIX2(+2.52),ST14(+3.61),TWIST2(+1.89),WNT4(+9.42)
transcription regulator	KMT2D	9.89e-06		Inhibited	-2.855	20	17	3	CSPG4(+2.34),DSC1(+3.37),DSC2(+2.08),DSC3(+3.56),DSG3(+3.59),EBF4(-2.03),EFHC2(-2.47),GJB2(+2.93),GRHL3(+6.69),IVL(+5.23),JAG2(+1.99),KRT16(+5.08),KRT17(+4.88),KRT23(+4.8),KRT6A(+6.97),S100A8(+5.19),SLC1A6(+2.25),SPRR1B(+5.16),TNNT2(+8.15),WDR17(-3.19)
transcription regulator	TP53	1.12e-05		Activated	2.057	96	54	42	ABAT(-3.48),AKT3(-1.83),ALDOA(-1.88),AQP3(+3.61),ARAP2(+2.7),ASTN2(+3.17),BHLHE41(-2.66),BNIP3(-2.47),C9orf116(-2.5),CD44(+1.81),CDH1(+3.62),CEBPA(+6.85),CKB(-3.04),CLCA2(+3.98),CLU(-2.54),COL4A1(+2.0),COL4A2(+1.69),COL9A1(+8.39),CP(-7.24),CPT1C(-2.59),DHCR24(+1.76),DKK3(-1.81),DSC3(+3.56),DUSP6(+2.05),EDIL3(+2.92),EFNA1(+2.12),ESRRG(-3.22),EYA4(+2.24),FABP5(+3.83),FAT2(+2.58),FLRT2(+2.04),FN1(+2…
transcription regulator	STAT3	1.31e-05		Inhibited	-2.191	40	19	21	AHR(+1.69),ANGPTL4(-2.55),BEX1(-2.81),BST2(-3.93),CDH1(+3.62),CDH2(-2.52),CEBPA(+6.85),CFB(-1.85),CLIC5(+2.75),DLEC1(-1.96),FN1(+2.01),FST(+3.66),GATA3(+5.26),GBP2(+2.96),HIST2H2AA3/HIST2H2AA4(+1.62),HK2(-2.42),IFI30(-2.38),IFITM1(-2.1),JAG1(+3.13),KRT17(+4.88),MAFB(+1.89),MITF(-4.32),MYB(-2.53),MYC(+2.28),MYH7(-3.2),NRP1(+1.7),PAX3(+5.32),PCSK9(+4.31),PEG10(-1.65),PGK1(-1.92),PRDM1(-2.14),PROM1(…
transcription regulator	GMNN	1.67e-05		Inhibited	-2.72	12	10	2	APCDD1(+8.39),CDH1(+3.62),DSP(+3.09),INHBA(+4.13),IRX3(+2.54),NRP1(+1.7),PHYHIP(-2.67),POU4F1(+14.17),SOX2(-2.14),TNFRSF19(+2.62),TWIST2(+1.89),WNT3(+2.83)
transcription regulator	MYOD1	1.9e-05			1.746	19	12	7	ALDOA(-1.88),CDO1(-3.38),COL4A1(+2.0),DYSF(+3.73),IRX1(+2.65),ITGA7(-2.14),MAFB(+1.89),MKI67(+1.73),MYCL(+2.42),MYH7(-3.2),MYO5B(+1.8),PAX3(+5.32),PMEPA1(+2.01),POSTN(+2.34),PRDM16(-2.1),RUNX1(+2.12),SEPT4(-2.24),SLC2A1(-1.66),TNNT2(+8.15)
transcription regulator	GATA3	2.13e-05	5.257		-1.308	21	17	4	ANGPTL4(-2.55),BCL11B(+2.42),BHLHE41(-2.66),CDH1(+3.62),CDH2(-2.52),CEBPA(+6.85),EBF1(+2.77),ETS1(+2.16),EVPL(+2.24),FN1(+2.01),GATA3(+5.26),GRHL3(+6.69),KRT14(+3.75),KRT17(+4.88),MMP11(+3.06),MYC(+2.28),RUNX1(+2.12),S100A8(+5.19),S100A9(+4.11),SPRR3(+2.43),ZBTB16(-3.21)
transcription regulator	TBXT	2.33e-05			0.816	6	4	2	ACAN(+4.12),ALCAM(+2.9),CD44(+1.81),HAPLN1(+2.92),MGP(-2.71),MITF(-4.32)
transcription regulator	TWIST2	2.69e-05	1.886		0.788	8	6	2	CD44(+1.81),CDH1(+3.62),CDH2(-2.52),DUSP6(+2.05),FN1(+2.01),H19(+3.14),POSTN(+2.34),SOX2(-2.14)
transcription regulator	PRDM5	2.72e-05				12	7	5	ALX4(+3.86),CCDC33(-5.47),DKK3(-1.81),EBF1(+2.77),ENO2(-2.76),MYB(-2.53),MYC(+2.28),NAV2(+1.92),NLRC5(+2.35),RUNX1(+2.12),SOX2(-2.14),TINAGL1(+3.22)
transcription regulator	SMARCD3	3.24e-05			0.816	6	4	2	ACAN(+4.12),ALCAM(+2.9),CD44(+1.81),HAPLN1(+2.92),MGP(-2.71),MITF(-4.32)
transcription regulator	TFAP4	3.29e-05			-0.452	8	4	4	CD44(+1.81),CDH1(+3.62),CDH2(-2.52),FN1(+2.01),MLF1(-2.56),PHYHIP(-2.67),PKP3(+2.9),RPE65(-3.35)
transcription regulator	GATA2	3.66e-05			0.542	29	19	10	ARNT2(-1.87),C9orf116(-2.5),CDK6(+1.89),CEBPA(+6.85),CEP126(-1.71),CHGA(+7.33),CPT1C(-2.59),DIO2(+5.64),DLK1(-2.85),ETS1(+2.16),F2RL2(+2.72),GABRP(+3.27),GATA3(+5.26),GBP2(+2.96),KRT13(+4.08),LYPD6B(+2.38),MAFB(+1.89),MMRN1(-8.55),MYB(-2.53),MYC(+2.28),PAX3(+5.32),PLK2(+1.74),RUNX1(+2.12),S100A8(+5.19),S100A9(+4.11),SERPINB2(+2.49),SOX2(-2.14),UACA(-1.75),UBXN10(-2.98)
transcription regulator	RUNX2	4.5e-05			-0.871	14	11	3	C4A/C4B(-2.6),CDH1(+3.62),CDH2(-2.52),CEBPA(+6.85),COL11A1(+1.95),FLRT2(+2.04),FN1(+2.01),HAPLN1(+2.92),ISL1(+8.19),ITGB4(+2.35),ITGBL1(+1.88),MKI67(+1.73),PTGDS(-4.9),RUNX1(+2.12)
transcription regulator	SOX3	4.74e-05	-3.495	Inhibited	-2.714	11	9	2	APCDD1(+8.39),DSP(+3.09),INHBA(+4.13),IRX3(+2.54),NRP1(+1.7),POU4F1(+14.17),SOX2(-2.14),TNFRSF19(+2.62),TWIST2(+1.89),WNT3(+2.83),ZBTB16(-3.21)
transcription regulator	NEUROG1	4.87e-05			-1.265	10	6	4	BEX1(-2.81),DCX(-3.53),DSP(+3.09),F2RL2(+2.72),FN1(+2.01),GREM1(+2.7),INHBA(+4.13),PLK2(+1.74),SPOCK1(-3.18),SULF1(-2.21)
transcription regulator	FOXA1	5.02e-05			-0.488	16	12	4	ACTG2(+2.41),AQP3(+3.61),CDH1(+3.62),CPS1(-4.83),DCX(-3.53),ELK3(+1.92),ERBB3(+2.2),GBP2(+2.96),GLS(+1.83),HHIP(+8.66),ISL1(+8.19),JAG1(+3.13),KRT16(+5.08),MGP(-2.71),MYC(+2.28),TTR(-31.23)
transcription regulator	GLI2	5.52e-05			1.706	13	10	3	CDH1(+3.62),CLU(-2.54),GATA3(+5.26),HHIP(+8.66),HK2(-2.42),IVL(+5.23),JAG1(+3.13),JAG2(+1.99),KRT17(+4.88),MITF(-4.32),MYC(+2.28),PAX3(+5.32),TP63(+2.23)
transcription regulator	EOMES	6.08e-05			-0.362	13	8	5	ALCAM(+2.9),COL6A3(+2.87),CRABP1(-5.55),H19(+3.14),MXRA5(+1.95),NAV2(+1.92),PDPN(-1.96),PLXNA4(+2.43),PRDM1(-2.14),RND3(+2.04),SOX2(-2.14),TBR1(-3.64),WNT3(+2.83)
transcription regulator	TAF4	6.59e-05			-0.6	12	12	0	CDH1(+3.62),COL6A3(+2.87),DCN(+2.08),ETS1(+2.16),GJB2(+2.93),GREM1(+2.7),KLF5(+2.85),KRT16(+5.08),KRT6B(+8.09),PENK(+8.93),PTN(+2.51),RUNX1(+2.12)
transcription regulator	POU4F1	6.69e-05	14.171		0.64	13	9	4	CLIC6(-2.63),CRABP1(-5.55),GATA3(+5.26),IRX1(+2.65),IRX2(+3.52),IRX3(+2.54),LHX2(-4.65),NECAB2(-5.03),PAPPA2(+1.84),POU4F1(+14.17),RUNX1(+2.12),SCN9A(+2.27),TFAP2B(+3.91)
transcription regulator	GATA6	7.29e-05	-2.517		0.615	18	10	8	C4A/C4B(-2.6),COL4A1(+2.0),COL4A2(+1.69),DLK1(-2.85),EVPL(+2.24),GATA6(-2.52),GPI(-1.96),GRHL3(+6.69),KRT14(+3.75),KRT17(+4.88),MYC(+2.28),MYH7(-3.2),PGK1(-1.92),PIK3C2G(+2.85),PRDM1(-2.14),SEMA3C(+2.46),SOX2(-2.14),SPRR3(+2.43)
transcription regulator	SOX17	0.0001			0	7	3	4	COL4A1(+2.0),COL4A2(+1.69),GATA6(-2.52),NR2F1(-5.8),PROM1(-3.24),SOX2(-2.14),VIT(+2.46)
transcription regulator	GRHL2	0.000101			1.068	6	5	1	CDH1(+3.62),ERBB3(+2.2),MYB(-2.53),MYC(+2.28),SEMA3C(+2.46),TP63(+2.23)
transcription regulator	NKX2-1	0.00012			0	17	9	8	AQP1(-2.17),CEBPA(+6.85),CLU(-2.54),COL9A1(+8.39),DIO2(+5.64),EDIL3(+2.92),EPHB1(+3.06),LMO3(-3.3),MATN4(+3.31),MYB(-2.53),PDPN(-1.96),PLP1(-2.22),SEC14L2(-2.41),SOX2(-2.14),THY1(+1.84),TP63(+2.23),WNT4(+9.42)
transcription regulator	GATA4	0.000123			-0.252	18	14	4	ACTG2(+2.41),CORIN(+4.86),DIO2(+5.64),EPHB1(+3.06),EVPL(+2.24),GATA3(+5.26),GRHL3(+6.69),KRT14(+3.75),KRT17(+4.88),MYC(+2.28),MYH7(-3.2),PDLIM3(-2.37),POSTN(+2.34),PRDM1(-2.14),SLC8A1(-1.65),SPRR3(+2.43),THBS4(+2.1),TNNT2(+8.15)
transcription regulator	ATN1	0.000137				14	8	6	ARHGEF28(+2.51),ATP1B1(-2.25),ATP1B2(-4.79),BMP3(+6.28),EBF1(+2.77),ENO2(-2.76),HIST2H2AA3/HIST2H2AA4(+1.62),JUP(+2.76),NR2F1(-5.8),PENK(+8.93),PITPNM1(-2.25),RGS16(-2.22),SOCS2(+3.01),VSNL1(+2.75)
transcription regulator	HNF1B	0.000138			0.926	13	9	4	CD44(+1.81),CDH1(+3.62),FBLIM1(+2.31),FN1(+2.01),FZD1(+2.12),GATA6(-2.52),JAG1(+3.13),MAFB(+1.89),PCSK9(+4.31),PODXL(-2.09),SEMA3C(+2.46),SULF1(-2.21),TTR(-31.23)
transcription regulator	NEUROG3	0.000168			1.97	10	7	3	CDH2(-2.52),CHGA(+7.33),EBF1(+2.77),EFNB2(+1.93),ERBB3(+2.2),ISL1(+8.19),NR2F1(-5.8),NRP1(+1.7),SEMA3C(+2.46),ZBTB16(-3.21)
transcription regulator	CCND1	0.000313			1.969	24	14	10	ABCC4(-2.31),AQP3(+3.61),CD44(+1.81),CDH1(+3.62),CDK6(+1.89),CLIC6(-2.63),DHCR24(+1.76),DKK2(-2.75),ENO1(-1.7),GPRC5A(+2.3),GPRIN2(+2.06),HIST1H4H(+1.71),HRNR(+8.62),KRT14(+3.75),KRT4(+2.22),MAP3K5(+2.85),MYC(+2.28),MYO7A(-2.89),PCYT1B(-2.11),PDLIM3(-2.37),PMEPA1(+2.01),SOX2(-2.14),TPI1(-1.6),TYMP(-1.83)
transcription regulator	EPAS1	0.000336			-1.724	18	6	12	ALDOC(-3.55),ANGPTL4(-2.55),BNIP3(-2.47),CEBPA(+6.85),CKB(-3.04),ENO1(-1.7),ENO2(-2.76),FLG(+12.19),FN1(+2.01),GLS(+1.83),HILPDA(-2.98),HIST1H2AC(+1.59),MYO7A(-2.89),NRARP(+2.0),PAN2(-2.36),SLC2A1(-1.66),SOX2(-2.14),SPAG4(-6.81)
transcription regulator	MITF	0.000338	-4.315		-0.298	19	11	8	ACAN(+4.12),ALCAM(+2.9),CD44(+1.81),CRYBG1(+2.44),FN1(+2.01),GPM6B(-2.16),HAPLN1(+2.92),IVNS1ABP(+1.86),MGP(-2.71),MITF(-4.32),RRAGD(-2.17),SEMA3C(+2.46),SIX3(-11.91),SLC19A2(+2.14),TFAP2A(+2.12),TMC6(+2.27),TNFRSF14(-3.57),TRPM1(-66.61),TYRP1(-47.17)
transcription regulator	NCOA4	0.000375			-0.896	6	5	1	CDH1(+3.62),FABP5(+3.83),JAG1(+3.13),PLTP(-1.82),POU4F1(+14.17),ST14(+3.61)
transcription regulator	SOX9	0.000417			1.463	9	6	3	ACAN(+4.12),CDH2(-2.52),H19(+3.14),HAPLN1(+2.92),KRT15(+2.18),MITF(-4.32),PTGDS(-4.9),TWIST2(+1.89),WNT3(+2.83)
transcription regulator	ZEB1	0.000464			-1.315	8	8	0	CDH1(+3.62),FN1(+2.01),GATA3(+5.26),ITGB4(+2.35),KRT19(+3.83),MAL2(+2.02),ST14(+3.61),TP63(+2.23)
transcription regulator	WWC1	0.000466			0	4	2	2	CDH1(+3.62),CDH2(-2.52),MKI67(+1.73),RASSF4(-2.79)
transcription regulator	PPARGC1B	0.000574			0.239	9	3	6	CKB(-3.04),DHCR24(+1.76),DIO2(+5.64),ENO1(-1.7),ERO1A(-1.77),ESRRG(-3.22),HK2(-2.42),MITF(-4.32),MVK(+2.11)
transcription regulator	SALL4	0.000628				5	4	1	CD44(+1.81),CEBPA(+6.85),EPCAM(+2.1),KRT19(+3.83),SOX2(-2.14)
transcription regulator	SOX1	0.000636		Inhibited	-3	9	9	0	APCDD1(+8.39),DSP(+3.09),INHBA(+4.13),IRX3(+2.54),NRP1(+1.7),POU4F1(+14.17),TNFRSF19(+2.62),TWIST2(+1.89),WNT3(+2.83)
transcription regulator	PAX1	0.000709			-1.89	7	6	1	EVPL(+2.24),GRHL3(+6.69),KRT14(+3.75),KRT17(+4.88),PRDM1(-2.14),SPRR3(+2.43),THY1(+1.84)
transcription regulator	CEBPB	0.000749			0.389	27	18	9	APCDD1(+8.39),APOB(-6.51),BHMT(-4.82),CDO1(-3.38),CEBPA(+6.85),CP(-7.24),CTSC(+2.14),DCN(+2.08),EFNB2(+1.93),FTL(-1.77),FZD1(+2.12),HIST1H4H(+1.71),HIST1H4J(+1.61),IVL(+5.23),KRT15(+2.18),KRT6B(+8.09),MGP(-2.71),MMP11(+3.06),MYC(+2.28),NDRG4(-2.22),NRP1(+1.7),PRDM1(-2.14),PTGFR(+2.59),SERPINB2(+2.49),SGK1(-3.19),SLC38A2(+2.19),TNFRSF19(+2.62)
transcription regulator	TFAP2C	0.000776			-1.747	9	9	0	ALCAM(+2.9),CD44(+1.81),CDH1(+3.62),FREM2(+1.98),FST(+3.66),JAG1(+3.13),KRT8(+1.71),MYC(+2.28),NRP1(+1.7)
transcription regulator	HOXA10	0.000984			0.607	15	8	7	AQP1(-2.17),CLDN5(-5.97),FN1(+2.01),FST(+3.66),FZD1(+2.12),FZD5(-4.74),IRX3(+2.54),KRT15(+2.18),KRT4(+2.22),PCP4(-2.27),PDPN(-1.96),PROM1(-3.24),SFRP4(-2.61),STK17B(+2.4),WNT4(+9.42)
transcription regulator	FOXA2	0.00102		Activated	2.026	17	7	10	ACTG2(+2.41),APOB(-6.51),CDH1(+3.62),CEBPA(+6.85),CFAP126(-2.51),DCX(-3.53),DLK1(-2.85),EPCAM(+2.1),FABP5(+3.83),HHIP(+8.66),HK2(-2.42),ISL1(+8.19),MLF1(-2.56),PIFO(-4.01),PTGDS(-4.9),TRH(-19.41),TTR(-31.23)
transcription regulator	AIP	0.00105			-0.943	7	4	3	ADGRV1(-2.63),AHR(+1.69),CYP1B1(-3.5),GPRC5A(+2.3),GRM3(+5.27),PDE8B(+1.9),RGS16(-2.22)
transcription regulator	EHF	0.00105			1.265	10	9	1	ANGPTL4(-2.55),GRHL3(+6.69),HIST1H4H(+1.71),JAG1(+3.13),KLF5(+2.85),S100A8(+5.19),S100A9(+4.11),SPRR1B(+5.16),SPRR3(+2.43),THY1(+1.84)
transcription regulator	CEBPA	0.00106	6.853		0.906	28	22	6	AKR1C1/AKR1C2(+2.65),APCDD1(+8.39),APOB(-6.51),BHMT(-4.82),CDH1(+3.62),CEBPA(+6.85),CPS1(-4.83),EBF1(+2.77),EFNB2(+1.93),EVPL(+2.24),FZD1(+2.12),GATA6(-2.52),GRHL3(+6.69),IVL(+5.23),KLF5(+2.85),KRT14(+3.75),KRT17(+4.88),MMRN1(-8.55),MYC(+2.28),NRP1(+1.7),PRDM1(-2.14),PTGFR(+2.59),S100A8(+5.19),S100A9(+4.11),SERPINB2(+2.49),SPRR3(+2.43),TFAP2A(+2.12),TNFRSF19(+2.62)
transcription regulator	SRF	0.00124			-1.373	23	14	9	ABCA4(-4.87),ACTG2(+2.41),CALB1(-2.32),CALD1(+1.93),CLDN5(-5.97),CORIN(+4.86),ETS1(+2.16),FST(+3.66),HSPG2(+1.73),ITGA9(+1.87),LAMA3(+2.55),MAPK10(-2.09),MAPK13(+2.33),MEIS1(-3.34),MYB(-2.53),MYH7(-3.2),RND3(+2.04),S100A8(+5.19),S100A9(+4.11),SERPINB2(+2.49),SLC2A1(-1.66),SLC8A1(-1.65),TNNT2(+8.15)
transcription regulator	POU4F2	0.0014				6	3	3	CALB1(-2.32),POU4F1(+14.17),PRDM1(-2.14),PROX1(+2.3),SIX3(-11.91),TFAP2A(+2.12)
transcription regulator	SMAD7	0.0014			-0.69	13	8	5	BMPR1B(-3.0),CDH2(-2.52),COL6A3(+2.87),DCN(+2.08),FN1(+2.01),FST(+3.66),ITGA7(-2.14),ITGBL1(+1.88),KRT8(+1.71),MYC(+2.28),PMEPA1(+2.01),PROM1(-3.24),SOX2(-2.14)
transcription regulator	SATB2	0.00154			-1.274	4	3	1	AUTS2(+1.78),BCL11B(+2.42),PERP(+2.12),TBR1(-3.64)
transcription regulator	RFX3	0.00154	-1.596			4	1	3	DCDC2(-3.39),DNAH11(-2.8),DNAH9(-3.74),MYC(+2.28)
transcription regulator	BHLHA15	0.00154				4	3	1	CLU(-2.54),GJB2(+2.93),ITPR3(+2.1),KRT19(+3.83)
transcription regulator	PRDM1	0.00166	-2.142	Inhibited	-2.39	17	12	5	ANGPTL4(-2.55),AQP3(+3.61),CD44(+1.81),CDK6(+1.89),HIST2H2AA3/HIST2H2AA4(+1.62),ISL1(+8.19),JAG1(+3.13),LRRN1(-1.63),MAFB(+1.89),MYC(+2.28),PRDM1(-2.14),PROX1(+2.3),S100A8(+5.19),S100A9(+4.11),ST14(+3.61),TSPAN10(-6.72),TTR(-31.23)
transcription regulator	DDIT3	0.00167			-1.493	11	5	6	CEBPA(+6.85),ERO1A(-1.77),FN1(+2.01),IVL(+5.23),JAG1(+3.13),KRT6B(+8.09),MLF1(-2.56),PDPN(-1.96),PER1(-1.92),SOX2(-2.14),SPOCK1(-3.18)
transcription regulator	HDAC2	0.0017			-0.493	12	9	3	ACAN(+4.12),CDH1(+3.62),COL11A1(+1.95),FAM107A(-6.61),KRT15(+2.18),MYC(+2.28),PAX3(+5.32),S100A9(+4.11),SIX3(-11.91),SLC8A1(-1.65),TNFRSF19(+2.62),TP63(+2.23)
transcription regulator	SMARCB1	0.0017			0.043	14	9	5	ATP1B1(-2.25),BNIP3(-2.47),C4A/C4B(-2.6),CD44(+1.81),CDH1(+3.62),DSC2(+2.08),GJB2(+2.93),IFITM1(-2.1),JUP(+2.76),MYC(+2.28),POSTN(+2.34),PTN(+2.51),RND3(+2.04),WASF3(-2.38)
transcription regulator	ZNF382	0.00175				3	2	1	CDK6(+1.89),MITF(-4.32),MYC(+2.28)
transcription regulator	TEAD3	0.00175				3	2	1	MYH7(-3.2),TNNT2(+8.15),TP63(+2.23)
transcription regulator	CTBP2	0.00196				4	3	1	CDH1(+3.62),JUP(+2.76),KRT8(+1.71),LMO3(-3.3)
transcription regulator	BACH2	0.00208			-1.461	7	6	1	AHR(+1.69),GATA3(+5.26),MAFB(+1.89),MYCL(+2.42),PRDM1(-2.14),S100A8(+5.19),S100A9(+4.11)
transcription regulator	SOX7	0.00209			-1.633	6	5	1	EVPL(+2.24),GRHL3(+6.69),KRT14(+3.75),KRT17(+4.88),PRDM1(-2.14),SPRR3(+2.43)
transcription regulator	SNAI1	0.00233			-1.238	11	7	4	CDH1(+3.62),CDH2(-2.52),CGN(-2.42),CLCA2(+3.98),FN1(+2.01),KRT17(+4.88),KRT8(+1.71),PFKP(-2.47),THY1(+1.84),TP63(+2.23),WASF3(-2.38)
transcription regulator	KLF6	0.00247			0.608	8	4	4	CDH1(+3.62),CDH2(-2.52),DLK1(-2.85),KRT4(+2.22),MKI67(+1.73),MYC(+2.28),NR2F1(-5.8),PRDM1(-2.14)
transcription regulator	GLIS1	0.00257				3	3	0	IVL(+5.23),S100A9(+4.11),SPRR1B(+5.16)
transcription regulator	KLF2	0.00287			-1.145	14	8	6	CD44(+1.81),CDH2(-2.52),CEBPA(+6.85),COL4A1(+2.0),CYP1B1(-3.5),EFNA1(+2.12),ICOSLG/LOC102723996(+2.1),ITGB4(+2.35),MAP3K5(+2.85),MYC(+2.28),PDPN(-1.96),PRDM1(-2.14),PTGDS(-4.9),SLC2A1(-1.66)
transcription regulator	CDX2	0.00308			0.373	12	7	5	CDH1(+3.62),CLU(-2.54),ETS1(+2.16),ITGB4(+2.35),KLF5(+2.85),KRT23(+4.8),LMX1A(-1.95),MEIS1(-3.34),MYC(+2.28),PAX3(+5.32),PRDM1(-2.14),SOX2(-2.14)
transcription regulator	HDAC1	0.0031			-0.857	18	12	6	ACAN(+4.12),CD44(+1.81),CDH1(+3.62),CEBPA(+6.85),COL9A1(+8.39),FAM107A(-6.61),ITGB4(+2.35),KRT15(+2.18),MYC(+2.28),MYH7(-3.2),PAX3(+5.32),S100A9(+4.11),SERPINB2(+2.49),SGK1(-3.19),SLC1A2(-2.45),SLC8A1(-1.65),SOX2(-2.14),TNFRSF19(+2.62)
transcription regulator	KLF5	0.00313	2.855		1.178	7	6	1	CDH1(+3.62),KLF5(+2.85),KRT5(+2.95),MYC(+2.28),RUNX1(+2.12),S100A9(+4.11),SOX2(-2.14)
transcription regulator	TLE4	0.00317				2	0	2	PRDM1(-2.14),SIX3(-11.91)
transcription regulator	SOX10	0.00317			-0.33	5	3	2	ERBB3(+2.2),MITF(-4.32),PAX3(+5.32),PLP1(-2.22),PTN(+2.51)
transcription regulator	NFKBIA	0.00319			0.655	26	15	11	BNIP3(-2.47),CDH1(+3.62),CDH13(+3.56),CLU(-2.54),CP(-7.24),CYP1B1(-3.5),DCN(+2.08),DUSP6(+2.05),ERO1A(-1.77),FN1(+2.01),GBP2(+2.96),HK2(-2.42),IRX3(+2.54),KLF5(+2.85),KRT8(+1.71),MGP(-2.71),MYC(+2.28),PMEPA1(+2.01),RGS16(-2.22),S100A8(+5.19),S100A9(+4.11),SEMA3C(+2.46),SERPINB2(+2.49),SGK1(-3.19),SLC1A2(-2.45),SPOCK1(-3.18)
transcription regulator	STAT5A	0.00333			1.8	19	11	8	CDH1(+3.62),CDK6(+1.89),CEBPA(+6.85),CYP1B1(-3.5),GALC(-1.76),GRHL3(+6.69),HIST2H2AA3/HIST2H2AA4(+1.62),IGFL2(+2.68),KRT5(+2.95),MAL2(+2.02),MYC(+2.28),MYH7(-3.2),NOL3(-2.12),PCP4(-2.27),PRDM1(-2.14),SLC2A1(-1.66),SOCS2(+3.01),TNFRSF14(-3.57),TSPAN13(+1.9)
transcription regulator	ZNF217	0.00347			0	8	6	2	ERBB3(+2.2),GPRC5A(+2.3),HAPLN1(+2.92),LMO3(-3.3),MYC(+2.28),SEC14L2(-2.41),SOCS2(+3.01),VSNL1(+2.75)
transcription regulator	MYB	0.00359	-2.532		1.127	11	8	3	CDH1(+3.62),CDH2(-2.52),COL4A1(+2.0),FN1(+2.01),GATA3(+5.26),MMP11(+3.06),MTSS1(+1.86),MYB(-2.53),MYC(+2.28),SOCS2(+3.01),SOX2(-2.14)
transcription regulator	PTF1A	0.00378			-1.248	7	3	4	ABAT(-3.48),CRABP1(-5.55),GRM3(+5.27),ISL1(+8.19),KIRREL2(-4.35),KLHL14(-2.59),TFAP2B(+3.91)
transcription regulator	SNAI2	0.00378			-0.829	7	7	0	CDH1(+3.62),DSP(+3.09),FN1(+2.01),ITGB4(+2.35),JUP(+2.76),TP63(+2.23),TWIST2(+1.89)
transcription regulator	HLX	0.0042			-0.739	5	3	2	CD44(+1.81),CYP1B1(-3.5),MYC(+2.28),PRDM1(-2.14),THY1(+1.84)
transcription regulator	SIM2	0.00445			0.163	4	2	2	BNIP3(-2.47),CDH1(+3.62),CDH2(-2.52),KRT14(+3.75)
transcription regulator	BCL6	0.00455			0.57	15	9	6	ACAN(+4.12),ALCAM(+2.9),CD44(+1.81),DUSP6(+2.05),GATA3(+5.26),HAPLN1(+2.92),MGP(-2.71),MITF(-4.32),MYB(-2.53),MYC(+2.28),PRDM1(-2.14),PTPRO(-3.22),SH2D4A(+2.5),SOCS2(+3.01),TNFRSF14(-3.57)
transcription regulator	Tcf7	0.00479				5	4	1	BCL11B(+2.42),GATA3(+5.26),PRDM1(-2.14),SOCS2(+3.01),TNFRSF19(+2.62)
transcription regulator	BHLHE40	0.0053			1.925	4	1	3	BHLHE41(-2.66),MITF(-4.32),PER1(-1.92),TP63(+2.23)
transcription regulator	LEF1	0.00539			0.293	7	5	2	CD44(+1.81),CDH1(+3.62),FN1(+2.01),GATA3(+5.26),MITF(-4.32),MYC(+2.28),SGK1(-3.19)
transcription regulator	TEAD4	0.00544				5	4	1	GATA3(+5.26),MYH7(-3.2),PLK2(+1.74),TNNT2(+8.15),TP63(+2.23)
transcription regulator	ETV4	0.00544			-1	5	4	1	CDH1(+3.62),FN1(+2.01),JUP(+2.76),KRT5(+2.95),MYB(-2.53)
transcription regulator	MTPN	0.00553			0.083	8	4	4	BNIP3(-2.47),CEBPA(+6.85),CP(-7.24),FN1(+2.01),MYC(+2.28),MYH7(-3.2),S100A8(+5.19),SOX2(-2.14)
transcription regulator	JUN	0.00567			0.749	26	15	11	AKT3(-1.83),CD44(+1.81),CDH1(+3.62),CHGA(+7.33),CHL1(-4.36),CLU(-2.54),CYP1B1(-3.5),DIO2(+5.64),DUSP6(+2.05),FN1(+2.01),ITGB4(+2.35),IVL(+5.23),KRT15(+2.18),KRT16(+5.08),MYB(-2.53),MYC(+2.28),PENK(+8.93),PTGDS(-4.9),PTPRO(-3.22),SDK1(-1.63),SERPINB2(+2.49),SGK1(-3.19),SLC38A2(+2.19),SLC8A1(-1.65),SOX2(-2.14),WNT4(+9.42)
transcription regulator	SS18	0.00615			-1	5	1	4	JAG2(+1.99),LY6H(-2.58),RRAD(-3.38),SLC16A3(-2.08),SOX2(-2.14)
transcription regulator	PCGF2	0.00615			-0.934	5	5	0	CDK6(+1.89),GATA3(+5.26),JAG1(+3.13),MYC(+2.28),PAX3(+5.32)
transcription regulator	POU2F3	0.0062				2	2	0	FLG(+12.19),KRT14(+3.75)
transcription regulator	PAX4	0.00625				3	2	1	ARX(-3.38),INSM1(+2.81),MYC(+2.28)
transcription regulator	HTATIP2	0.00625				4	2	2	CDH1(+3.62),CDH2(-2.52),MYC(+2.28),SOX2(-2.14)
transcription regulator	SKI	0.00625				4	3	1	BCL11B(+2.42),CDH1(+3.62),MITF(-4.32),PAX3(+5.32)
transcription regulator	POU2F1	0.00668				10	4	6	CDO1(-3.38),ELK3(+1.92),FLG(+12.19),GBP2(+2.96),ISL1(+8.19),NDRG4(-2.22),PRKAA2(-2.06),PTGDS(-4.9),RPE65(-3.35),TNFRSF14(-3.57)
transcription regulator	STAT5B	0.00679			1.133	18	9	9	ADGRV1(-2.63),AKR1C1/AKR1C2(+2.65),C2orf50(-3.37),CDH1(+3.62),CDK6(+1.89),CDO1(-3.38),CORIN(+4.86),EBF1(+2.77),KRT19(+3.83),LAMA3(+2.55),MOXD1(-2.11),MYC(+2.28),MYH7(-3.2),NOL3(-2.12),PLTP(-1.82),PROM1(-3.24),SOCS2(+3.01),TNFRSF14(-3.57)
transcription regulator	TFAP2A	0.0069	2.121		-0.428	9	7	2	ALCAM(+2.9),CDH1(+3.62),CEBPA(+6.85),FREM2(+1.98),GEM(-2.4),ITGBL1(+1.88),KRT14(+3.75),KRT5(+2.95),PODXL(-2.09)
transcription regulator	MSX2	0.00693				5	3	2	AQP3(+3.61),CDH2(-2.52),PROX1(+2.3),SIX3(-11.91),TP63(+2.23)
transcription regulator	MAFB	0.00735	1.893		0.97	8	5	3	ALCAM(+2.9),CFAP61(-1.91),MAFB(+1.89),MTSS1(+1.86),NUAK1(+2.21),PRDM1(-2.14),SERPINB2(+2.49),SPOCK1(-3.18)
transcription regulator	STAT4	0.00778		Inhibited	-2.286	15	4	11	ALDOC(-3.55),ENO2(-2.76),ERO1A(-1.77),GATA3(+5.26),HILPDA(-2.98),HIST2H2AA3/HIST2H2AA4(+1.62),ITGA7(-2.14),JAG2(+1.99),MYC(+2.28),PER1(-1.92),PRDM1(-2.14),PRDM16(-2.1),RGS16(-2.22),RRAD(-3.38),RRAGD(-2.17)
transcription regulator	ISL1	0.00787	8.187	Activated	2.137	8	5	3	CLIC6(-2.63),CRABP1(-5.55),IRX3(+2.54),LHX2(-4.65),PAPPA2(+1.84),POU4F1(+14.17),RUNX1(+2.12),SCN9A(+2.27)
transcription regulator	HIF3A	0.00792				3	0	3	PGK1(-1.92),SLC2A1(-1.66),SOX2(-2.14)
transcription regulator	BHLHE41	0.00792	-2.662			3	1	2	ANGPTL4(-2.55),GATA3(+5.26),HK2(-2.42)
transcription regulator	GLI1	0.00812			0.721	14	11	3	CDH1(+3.62),CLU(-2.54),DIO2(+5.64),EMB(+2.76),GATA6(-2.52),HHIP(+8.66),JAG2(+1.99),JUP(+2.76),KRT15(+2.18),KRT19(+3.83),MMP11(+3.06),NIPAL2(+2.33),S100A9(+4.11),SOX2(-2.14)
transcription regulator	JUNB	0.00834				10	6	4	CLU(-2.54),CYP1B1(-3.5),FN1(+2.01),INHBA(+4.13),ITGB4(+2.35),PENK(+8.93),SERPINB2(+2.49),SGK1(-3.19),SLC8A1(-1.65),SPRR1B(+5.16)
transcription regulator	RBPJ	0.00856			-1.043	11	8	3	BMP3(+6.28),CD44(+1.81),ETS1(+2.16),GLS(+1.83),INHBA(+4.13),JAG1(+3.13),MYC(+2.28),NRARP(+2.0),PRDM1(-2.14),SLC2A1(-1.66),SOX2(-2.14)
transcription regulator	SOX4	0.00876			0.266	13	8	5	CDH2(-2.52),CLIC6(-2.63),EMB(+2.76),EMP1(+2.14),FN1(+2.01),IFI30(-2.38),LMO7(+1.87),MMP11(+3.06),NUAK1(+2.21),SLC17A8(-2.58),TDRKH(-2.92),TMEM131L(+1.93),TNFRSF19(+2.62)
transcription regulator	HDAC4	0.0088				10	3	7	ANGPTL4(-2.55),CALB1(-2.32),CHN1(-2.07),FST(+3.66),MAPK10(-2.09),NBEA(-1.95),SERPINB2(+2.49),SLC2A1(-1.66),SLC8A1(-1.65),TSPAN13(+1.9)
transcription regulator	EGR1	0.00914			0.221	13	7	6	CD44(+1.81),CDH1(+3.62),CHGA(+7.33),CLU(-2.54),FN1(+2.01),FTL(-1.77),MYB(-2.53),MYC(+2.28),PEG10(-1.65),RRAD(-3.38),SGK1(-3.19),SV2C(+2.91),WNT4(+9.42)
transcription regulator	TRIM28	0.00916			1	6	3	3	ETS1(+2.16),MAP3K5(+2.85),MITF(-4.32),S100A9(+4.11),SOX2(-2.14),TYRP1(-47.17)
transcription regulator	ZFHX3	0.00958				8	3	5	EBF1(+2.77),MYH7(-3.2),PYGM(-3.66),RASL11B(+2.54),RGS16(-2.22),TBR1(-3.64),TRH(-19.41),VIPR2(+6.89)
transcription regulator	EED	0.00965				5	4	1	GATA3(+5.26),GATA6(-2.52),MYC(+2.28),PAX3(+5.32),THY1(+1.84)
transcription regulator	LHX2	0.00976	-4.648			4	2	2	DIO2(+5.64),EDN2(+2.49),RAX(-20.47),SIX3(-11.91)
transcription regulator	MTA3	0.00976				4	2	2	CDH2(-2.52),FN1(+2.01),MYC(+2.28),PRDM1(-2.14)
transcription regulator	ZBTB7A	0.00976				4	3	1	H19(+3.14),MYC(+2.28),NRP1(+1.7),PFKP(-2.47)
transcription regulator	TAF4B	0.00976				4	3	1	FN1(+2.01),FST(+3.66),INHBA(+4.13),ZBTB16(-3.21)
transcription regulator	POU3F2	0.00984				3	1	2	ALDOC(-3.55),CHGA(+7.33),MITF(-4.32)
transcription regulator	NEUROG2	0.00984				3	1	2	DCX(-3.53),IRX3(+2.54),RND2(-2.85)
transcription regulator	NOTCH3	0.00998			-1.387	6	3	3	CDH1(+3.62),FN1(+2.01),MSI1(-3.4),NRARP(+2.0),PROM1(-3.24),RGS5(-1.83)
transcription regulator	ZMIZ2	0.0101				2	2	0	CD44(+1.81),MYC(+2.28)
transcription regulator	FEZF2	0.0101				2	1	1	BCL11B(+2.42),TBR1(-3.64)
transcription regulator	HIVEP2	0.0101				2	2	0	GATA3(+5.26),MYC(+2.28)
transcription regulator	Foxe3	0.0101				2	1	1	PROX1(+2.3),TTR(-31.23)
transcription regulator	PAX6	0.0103			-1.747	14	6	8	CDH6(-3.21),CDK6(+1.89),DKK3(-1.81),EFNB2(+1.93),ISL1(+8.19),MITF(-4.32),NECAB2(-5.03),PAX3(+5.32),SEMA3C(+2.46),SEMA5A(+1.7),SIX3(-11.91),SOX2(-2.14),TBC1D9(-1.71),TBR1(-3.64)
transcription regulator	YAP1	0.0114			0.692	10	6	4	BMPR1B(-3.0),CDH1(+3.62),CDK6(+1.89),FN1(+2.01),MYC(+2.28),MYH7(-3.2),RASSF4(-2.79),SFN(+3.8),SOX2(-2.14),TP63(+2.23)
transcription regulator	ASXL1	0.0118		Activated	2.236	5	0	5	ENO2(-2.76),FAM162A(-2.04),HK2(-2.42),LRP2BP(-2.15),PGK1(-1.92)
transcription regulator	ZBTB33	0.012				3	2	1	CDH1(+3.62),MYC(+2.28),PGK1(-1.92)
transcription regulator	TBX3	0.012				3	1	2	CDH1(+3.62),GATA6(-2.52),SOX2(-2.14)
transcription regulator	FOXO4	0.0123			-1.622	8	5	3	BNIP3(-2.47),COL4A1(+2.0),COL4A2(+1.69),DHCR24(+1.76),FABP5(+3.83),JAG1(+3.13),SGK1(-3.19),SLC2A1(-1.66)
transcription regulator	SIX1	0.0127				4	3	1	ALDOA(-1.88),CDH1(+3.62),GATA3(+5.26),SIX2(+2.52)
transcription regulator	HDAC6	0.013			-0.339	5	2	3	CDH1(+3.62),CYP1B1(-3.5),MST1(-2.31),MYC(+2.28),SLC1A2(-2.45)
transcription regulator	EBF1	0.0132	2.775		-0.954	10	3	7	AKT3(-1.83),CRABP1(-5.55),EBF1(+2.77),GATA3(+5.26),HK2(-2.42),MAPK10(-2.09),PFKP(-2.47),POSTN(+2.34),PRDM1(-2.14),PRKAA2(-2.06)
transcription regulator	NCOA3	0.0133			-0.29	7	3	4	AHR(+1.69),CEBPA(+6.85),GJB2(+2.93),HK2(-2.42),PGK1(-1.92),SLC16A3(-2.08),SLC2A1(-1.66)
transcription regulator	ETS1	0.0134	2.163	Activated	2.219	14	10	4	CD44(+1.81),CDK6(+1.89),ETS1(+2.16),FN1(+2.01),GABRE(+1.95),KRT8(+1.71),MYB(-2.53),MYC(+2.28),PEG10(-1.65),PERP(+2.12),PRDM1(-2.14),PTPRN2(-3.03),RUNX1(+2.12),THY1(+1.84)
transcription regulator	SP1	0.0135			0.389	29	15	14	ABHD2(-1.63),CDH1(+3.62),CDH2(-2.52),CDK6(+1.89),CEBPA(+6.85),CHGA(+7.33),CKB(-3.04),CYP1B1(-3.5),DHCR24(+1.76),FN1(+2.01),GJD2(+2.79),HK2(-2.42),KRT16(+5.08),KRT19(+3.83),KRT4(+2.22),MAPK8IP1(-1.78),MMP11(+3.06),MYC(+2.28),MYH7(-3.2),PDE6B(-3.25),PENK(+8.93),PGK1(-1.92),PROM1(-3.24),PTN(+2.51),SGK1(-3.19),SLC2A1(-1.66),SLC2A12(-2.36),SPTB(+2.75),TRH(-19.41)
transcription regulator	REST	0.0137			-0.836	11	8	3	B3GAT1(-3.08),CEBPA(+6.85),DCX(-3.53),GJD2(+2.79),KCNQ5(+2.28),MAPK8IP1(-1.78),MYC(+2.28),NRP1(+1.7),PAX3(+5.32),PENK(+8.93),POU4F1(+14.17)
transcription regulator	HES1	0.0138			-0.808	6	4	2	CEBPA(+6.85),CHGA(+7.33),DLK1(-2.85),GLS(+1.83),ISL1(+8.19),PTGDS(-4.9)
transcription regulator	TCF7L2	0.0143			0.617	19	11	8	APLP1(-2.17),AQP3(+3.61),ARAP2(+2.7),DHCR24(+1.76),ENPP4(-2.98),EPCAM(+2.1),EPHB1(+3.06),ERBB3(+2.2),HHIP(+8.66),JAG1(+3.13),KNDC1(-2.13),LRRN1(-1.63),MDH1B(-3.32),MYC(+2.28),PLP1(-2.22),SLC1A2(-2.45),SOX2(-2.14),STK17B(+2.4),TP63(+2.23)
transcription regulator	ARID1A	0.0143			-0.927	4	3	1	FZD1(+2.12),FZD5(-4.74),WNT3(+2.83),WNT4(+9.42)
transcription regulator	IRX4	0.0148				2	1	1	IRX2(+3.52),MYH7(-3.2)
transcription regulator	MEIS2	0.0148				2	2	0	CDH1(+3.62),PAX3(+5.32)
transcription regulator	ETV3	0.0148				2	1	1	MYB(-2.53),MYC(+2.28)
transcription regulator	TRIM33	0.0148				2	2	0	MYC(+2.28),RUNX1(+2.12)
transcription regulator	ERF	0.0148				2	2	0	CDH1(+3.62),MYC(+2.28)
transcription regulator	CBX5	0.0152			-0.788	9	5	4	CYP1B1(-3.5),GALC(-1.76),GRHL3(+6.69),HIST2H2AA3/HIST2H2AA4(+1.62),IGFL2(+2.68),ITGA7(-2.14),MAL2(+2.02),PCP4(-2.27),TSPAN13(+1.9)
transcription regulator	TCF7	0.0157			1.131	5	3	2	BCL11B(+2.42),CEBPA(+6.85),GATA3(+5.26),PRDM1(-2.14),SOX2(-2.14)
transcription regulator	BRCA1	0.0162			0.867	12	8	4	ATP11C(-1.75),CYP1B1(-3.5),IFITM1(-2.1),KRT17(+4.88),KRT5(+2.95),LAMA3(+2.55),MATN4(+3.31),MYC(+2.28),PERP(+2.12),PLTP(-1.82),SFN(+3.8),TP63(+2.23)
transcription regulator	EGR2	0.0163			-0.308	11	4	7	CDH6(-3.21),COL11A1(+1.95),CRABP1(-5.55),DIO2(+5.64),GATA3(+5.26),MAPK8IP1(-1.78),MYB(-2.53),MYC(+2.28),PRDM1(-2.14),RRAD(-3.38),ZBTB16(-3.21)
transcription regulator	KDM4A	0.0171				3	1	2	KLF5(+2.85),SOX2(-2.14),TTYH1(-2.75)
transcription regulator	ELF3	0.0181				4	3	1	ANGPTL4(-2.55),FN1(+2.01),KRT4(+2.22),KRT8(+1.71)
transcription regulator	PBX1	0.0181			1.964	4	3	1	CDH1(+3.62),ISL1(+8.19),PAX3(+5.32),SOX3(-3.5)
transcription regulator	MTA1	0.0187			0.744	5	4	1	CCN4(+2.95),CDH1(+3.62),EMP1(+2.14),MYC(+2.28),SIX3(-11.91)
transcription regulator	SMARCA2	0.0198			0.248	6	3	3	BMPR1B(-3.0),CD44(+1.81),CDH1(+3.62),COL11A1(+1.95),CP(-7.24),TYRP1(-47.17)
transcription regulator	MDM4	0.02				3	3	0	ITGB4(+2.35),KRT5(+2.95),KRT8(+1.71)
transcription regulator	H2AFX	0.0201				4	2	2	CLU(-2.54),MYC(+2.28),PTN(+2.51),SFRP4(-2.61)
transcription regulator	MLLT3	0.0203				2	1	1	MYC(+2.28),SGK1(-3.19)
transcription regulator	HESX1	0.0203				2	1	1	MYB(-2.53),RUNX1(+2.12)
transcription regulator	HOXC11	0.0203				2	2	0	MKX(+2.86),SIX2(+2.52)
transcription regulator	CREBBP	0.0208			-1.729	21	11	10	CAPG(+2.77),CD44(+1.81),CDH1(+3.62),CEBPA(+6.85),CKB(-3.04),CRIM1(+1.67),DCX(-3.53),ITGA9(+1.87),JUP(+2.76),KRT14(+3.75),LGALS3BP(-1.98),MMP11(+3.06),MST1(-2.31),MYC(+2.28),MYH7(-3.2),PIP5K1B(-3.47),PITPNM1(-2.25),SLC1A2(-2.45),SPSB1(+2.38),TMEM38A(-2.62),TRPM1(-66.61)
transcription regulator	PITX2	0.0214			1.17	9	4	5	ATP1B1(-2.25),CDH1(+3.62),CDH2(-2.52),FZD3(-1.8),ISL1(+8.19),LHX2(-4.65),MYC(+2.28),SHOX2(+3.62),SOX2(-2.14)
transcription regulator	LHX1	0.0214			-1.414	8	2	6	ATP1B1(-2.25),C7orf57(-2.54),EMB(+2.76),FZD5(-4.74),JAG1(+3.13),PCP4(-2.27),PDPN(-1.96),TRH(-19.41)
transcription regulator	FOSL2	0.022				5	5	0	DIO2(+5.64),ITGB4(+2.35),IVL(+5.23),SERPINB2(+2.49),SPRR1B(+5.16)
transcription regulator	PDX1	0.0228			0.103	12	6	6	CD44(+1.81),CDO1(-3.38),CKB(-3.04),DLK1(-2.85),DUSP6(+2.05),EFNA1(+2.12),EPHB1(+3.06),ERO1A(-1.77),KRT8(+1.71),MITF(-4.32),MYC(+2.28),SLC2A1(-1.66)
transcription regulator	E2F1	0.0237			0.478	25	17	8	BNIP3(-2.47),CALD1(+1.93),CD44(+1.81),CEBPA(+6.85),CKB(-3.04),ENO2(-2.76),EYA4(+2.24),FHDC1(+2.07),H19(+3.14),HIST1H2AC(+1.59),HIST1H4H(+1.71),HIST2H2AA3/HIST2H2AA4(+1.62),JAG2(+1.99),KRT14(+3.75),LY6H(-2.58),MAP3K5(+2.85),MEIS1(-3.34),MYB(-2.53),MYC(+2.28),MYH7(-3.2),NRP1(+1.7),PLK2(+1.74),PRKAA2(-2.06),RND3(+2.04),STK17B(+2.4)
transcription regulator	SPDEF	0.0242			-0.816	6	4	2	CDH2(-2.52),COL16A1(+1.78),COL4A1(+2.0),COL4A2(+1.69),COL6A3(+2.87),DKK3(-1.81)
transcription regulator	JUND	0.0242				6	5	1	CLU(-2.54),ITGB4(+2.35),IVL(+5.23),PENK(+8.93),SERPINB2(+2.49),SPRR1B(+5.16)
transcription regulator	IKZF1	0.0247		Inhibited	-2.021	10	8	2	AQP1(-2.17),CDK6(+1.89),EBF1(+2.77),EMP1(+2.14),GATA3(+5.26),MYC(+2.28),NRARP(+2.0),RUNX1(+2.12),TNNT2(+8.15),UACA(-1.75)
transcription regulator	MYCN	0.0257			-1.968	16	5	11	ABCC4(-2.31),ALDOA(-1.88),CLU(-2.54),COL4A1(+2.0),CRIM1(+1.67),DKK3(-1.81),FN1(+2.01),GATA6(-2.52),HK2(-2.42),INHBA(+4.13),LRRN1(-1.63),RGS5(-1.83),SLC1A2(-2.45),SLC2A1(-1.66),SLC38A2(+2.19),TPI1(-1.6)
transcription regulator	STAG1	0.0265				2	1	1	MYC(+2.28),PCDH11X(-1.93)
transcription regulator	HDAC10	0.0265				2	0	2	MITF(-4.32),TYRP1(-47.17)
transcription regulator	HOXA2	0.0265				2	1	1	PCP4(-2.27),SIX2(+2.52)
transcription regulator	SMARCA1	0.0265				2	2	0	MYC(+2.28),SFN(+3.8)
transcription regulator	EMX2	0.0265				2	0	2	CDH6(-3.21),SOX2(-2.14)
transcription regulator	ZNF202	0.0266				3	1	2	INSM1(+2.81),PLP1(-2.22),PLTP(-1.82)
transcription regulator	TFAM	0.0266				3	1	2	FABP5(+3.83),PFKP(-2.47),PGK1(-1.92)
transcription regulator	HOXD3	0.0266				3	3	0	DSG1(+3.14),DSP(+3.09),JUP(+2.76)
transcription regulator	NANOG	0.0268			0.575	9	5	4	AHR(+1.69),CDK6(+1.89),GATA6(-2.52),ISL1(+8.19),LHX2(-4.65),MEIS1(-3.34),RAPGEF5(+2.44),SOX2(-2.14),VIT(+2.46)
transcription regulator	NUPR1	0.0287			-0.078	25	9	16	ALDOC(-3.55),BNIP3(-2.47),DENND5B(-2.21),DHCR24(+1.76),DPY19L2P2(-2.7),ENO2(-2.76),ETS1(+2.16),FAM162A(-2.04),GBP2(+2.96),HILPDA(-2.98),HIST1H2AI(+1.92),HK2(-2.42),ITPR3(+2.1),MKI67(+1.73),MYC(+2.28),PFKFB4(-2.77),PRND(-7.12),RIBC2(-3.07),RNFT2(-4.54),SHOX2(+3.62),SLC2A1(-1.66),SLC2A12(-2.36),TDRKH(-2.92),TFAP2A(+2.12),ZNF483(-4.77)
transcription regulator	GLI3	0.0292			1.195	6	6	0	EBF1(+2.77),GREM1(+2.7),HHIP(+8.66),JAG2(+1.99),RUNX1(+2.12),TP63(+2.23)
transcription regulator	PAX3	0.0302	5.319			12	5	7	ANOS1(+2.72),BST2(-3.93),CLDN5(-5.97),CLU(-2.54),CYP1B1(-3.5),GUCY1A1(+1.86),HSPG2(+1.73),MGP(-2.71),MITF(-4.32),PAX3(+5.32),SFN(+3.8),TYRP1(-47.17)
transcription regulator	NCOA2	0.0302			0.788	8	5	3	AHR(+1.69),CEBPA(+6.85),FST(+3.66),HCAR2(+3.18),KRT19(+3.83),MYB(-2.53),PLTP(-1.82),TPI1(-1.6)
transcription regulator	SRA1	0.0303				3	1	2	DIO2(+5.64),PRDM16(-2.1),SLC2A12(-2.36)
transcription regulator	SCX	0.0303				3	3	0	ACAN(+4.12),HAPLN1(+2.92),POSTN(+2.34)
transcription regulator	SMARCC1	0.0303				3	2	1	CDH1(+3.62),EBF1(+2.77),SOX2(-2.14)
transcription regulator	FOXM1	0.0318			-0.617	9	5	4	CDH1(+3.62),CDH2(-2.52),FZD1(+2.12),MKI67(+1.73),MYC(+2.28),PGK1(-1.92),PROM1(-3.24),SOX2(-2.14),TWIST2(+1.89)
transcription regulator	ASCL1	0.032			0.128	7	4	3	DCX(-3.53),INSM1(+2.81),ISL1(+8.19),PAX3(+5.32),PROX1(+2.3),SOX2(-2.14),TBR1(-3.64)
transcription regulator	ASB9	0.0329				1	0	1	CKB(-3.04)
transcription regulator	CDX4	0.0329				1	1	0	PAX3(+5.32)
transcription regulator	SNAI3	0.0329				1	1	0	CDH1(+3.62)
transcription regulator	CAVIN1	0.0329				1	1	0	MYC(+2.28)
transcription regulator	EAF1	0.0329				1	1	0	WNT4(+9.42)
transcription regulator	ZNF184	0.0329				1	1	0	S100A9(+4.11)
transcription regulator	Sin3b	0.0329				1	1	0	MYC(+2.28)
transcription regulator	PRDM2	0.0329				1	1	0	MYC(+2.28)
transcription regulator	ZC3H8	0.0329				1	1	0	GATA3(+5.26)
transcription regulator	ZBTB14	0.0329				1	1	0	MYC(+2.28)
transcription regulator	IRX5	0.0329	4.258			1	1	0	KCND2(+2.45)
transcription regulator	SOX8	0.0334				2	0	2	DLK1(-2.85),PLP1(-2.22)
transcription regulator	YBX3	0.0334				2	2	0	ERBB3(+2.2),MYC(+2.28)
transcription regulator	EP300	0.0335			-0.053	22	15	7	CAPG(+2.77),CEBPA(+6.85),CKB(-3.04),CRIM1(+1.67),FN1(+2.01),GATA3(+5.26),ITGA9(+1.87),JUP(+2.76),KRT14(+3.75),KRT16(+5.08),LAMA3(+2.55),LGALS3BP(-1.98),MKI67(+1.73),MMP11(+3.06),MYC(+2.28),PERP(+2.12),PIP5K1B(-3.47),PITPNM1(-2.25),SOX2(-2.14),SPSB1(+2.38),TMEM38A(-2.62),TRPM1(-66.61)
transcription regulator	PPARGC1A	0.034		Inhibited	-2.494	18	13	5	BNIP3(-2.47),CCN4(+2.95),COL6A3(+2.87),CTSC(+2.14),DCN(+2.08),DIO2(+5.64),FIBIN(+2.61),HAPLN1(+2.92),HK2(-2.42),INHBA(+4.13),ISM1(+2.73),MITF(-4.32),MYH7(-3.2),POSTN(+2.34),PRKAA2(-2.06),PTN(+2.51),SEMA3C(+2.46),THY1(+1.84)
transcription regulator	PAX2	0.0343				3	2	1	GRM3(+5.27),MITF(-4.32),WNT4(+9.42)
transcription regulator	VHL	0.0345			1.568	9	3	6	BNIP3(-2.47),CDH1(+3.62),CDH2(-2.52),ENO2(-2.76),FN1(+2.01),FTL(-1.77),RUNX1(+2.12),SLC16A3(-2.08),SLC2A1(-1.66)
transcription regulator	TAL1	0.0347			0.988	13	11	2	CDH23(-4.67),CDK6(+1.89),DSC3(+3.56),ETS1(+2.16),GATA3(+5.26),GUCY1A1(+1.86),MUC16(+5.8),MYB(-2.53),MYC(+2.28),RAPGEF5(+2.44),RIPK4(+3.39),RUNX1(+2.12),SERPINB2(+2.49)
transcription regulator	KDM5B	0.0359			-0.677	9	7	2	DHCR24(+1.76),ERBB3(+2.2),FABP5(+3.83),FST(+3.66),GJB2(+2.93),ISL1(+8.19),IVNS1ABP(+1.86),LGALS3BP(-1.98),NOL3(-2.12)
transcription regulator	FOXC2	0.0366			-0.555	5	4	1	CDH1(+3.62),CDH2(-2.52),CEBPA(+6.85),EFNB2(+1.93),FN1(+2.01)
transcription regulator	ELF5	0.0385				3	3	0	GATA3(+5.26),KRT8(+1.71),RUNX1(+2.12)
transcription regulator	SIRT1	0.0389			-0.613	19	10	9	ACAN(+4.12),ARNT2(-1.87),BNIP3(-2.47),CDH1(+3.62),CDH2(-2.52),ERO1A(-1.77),EVPL(+2.24),FN1(+2.01),LGALS3BP(-1.98),MVK(+2.11),MYC(+2.28),NECTIN4(+2.62),NEURL1(+1.98),NLRC5(+2.35),PER1(-1.92),PRDM16(-2.1),PTN(+2.51),RGS16(-2.22),SFRP4(-2.61)
transcription regulator	MRTFA	0.0404			-1.342	9	8	1	DHCR24(+1.76),DSG1(+3.14),IVL(+5.23),MAPK13(+2.33),RUNX1(+2.12),S100A8(+5.19),S100A9(+4.11),SERPINB2(+2.49),SLC1A2(-2.45)
transcription regulator	RYBP	0.0408				2	2	0	PAX3(+5.32),RUNX1(+2.12)
transcription regulator	HES5	0.0408				2	1	1	MYB(-2.53),RUNX1(+2.12)
transcription regulator	ARID4B	0.0408				2	1	1	EMB(+2.76),PTGDS(-4.9)
transcription regulator	TP73	0.041			1.465	20	16	4	ANGPTL4(-2.55),CDH1(+3.62),FN1(+2.01),FST(+3.66),ITGB4(+2.35),IVL(+5.23),JAG1(+3.13),JAG2(+1.99),KLF5(+2.85),MYC(+2.28),NRP1(+1.7),PDPN(-1.96),PERP(+2.12),PLK2(+1.74),RFX3(-1.6),RUNX1(+2.12),SFN(+3.8),THY1(+1.84),TTR(-31.23),WNT4(+9.42)
transcription regulator	TCF4	0.041			1.04	20	10	10	ALCAM(+2.9),ANGPTL4(-2.55),BNIP3(-2.47),CDK6(+1.89),CEBPA(+6.85),ECEL1(-5.98),EPCAM(+2.1),FN1(+2.01),INHBA(+4.13),JAG1(+3.13),MITF(-4.32),MKI67(+1.73),MYB(-2.53),MYC(+2.28),OCA2(-3.69),PLK2(+1.74),PRDM1(-2.14),RSPO2(-3.07),SGK1(-3.19),TYRP1(-47.17)
transcription regulator	MECOM	0.043				3	3	0	CEBPA(+6.85),DCN(+2.08),ITGB4(+2.35)
transcription regulator	HEY1	0.043				3	2	1	GATA6(-2.52),GLS(+1.83),PROX1(+2.3)
transcription regulator	YY1	0.0436			0.293	15	10	5	ALCAM(+2.9),CAPG(+2.77),CDH1(+3.62),CLU(-2.54),COL9A3(+2.99),CRABP1(-5.55),DKK2(-2.75),ICOSLG/LOC102723996(+2.1),MKI67(+1.73),MYC(+2.28),PERP(+2.12),PROX1(+2.3),RND3(+2.04),SLC1A2(-2.45),SLC23A2(-1.8)
transcription regulator	WWTR1	0.045			-0.252	4	4	0	CD44(+1.81),FN1(+2.01),THY1(+1.84),TP63(+2.23)
transcription regulator	CLOCK	0.047			0.74	14	3	11	AKT3(-1.83),ANGPTL4(-2.55),ARHGEF28(+2.51),ARNT2(-1.87),CALD1(+1.93),CEBPA(+6.85),EFHC1(-1.8),FAM107A(-6.61),MGP(-2.71),MOXD1(-2.11),PER1(-1.92),RGS5(-1.83),SLC1A2(-2.45),SLC39A12(-2.89)
transcription regulator	TEAD1	0.0477				3	2	1	MYH7(-3.2),TNNT2(+8.15),TP63(+2.23)
transcription regulator	E2F5	0.0477				3	2	1	MYB(-2.53),MYC(+2.28),SERPINB2(+2.49)
transcription regulator	SUPT16H	0.0477				3	2	1	HIST1H2AC(+1.59),IFITM1(-2.1),KRT8(+1.71)
transcription regulator	WT1	0.0478			0.993	13	10	3	CDH1(+3.62),COL4A1(+2.0),CSPG4(+2.34),EFNA1(+2.12),ENO2(-2.76),ETS1(+2.16),GRB10(-1.76),HSPG2(+1.73),JUP(+2.76),MYC(+2.28),PODXL(-2.09),TFAP2A(+2.12),WNT4(+9.42)
transcription regulator	ZFP57	0.0488				2	1	1	DLK1(-2.85),H19(+3.14)
transcription regulator	FOXD1	0.0488				2	2	0	EPHB1(+3.06),ISL1(+8.19)
transcription regulator	CCNT1	0.0488				2	1	1	MYC(+2.28),SLC2A1(-1.66)
transcription regulator	ARID4A	0.0488				2	1	1	EMB(+2.76),PTGDS(-4.9)
transcription regulator	RFX2	0.0488				2	1	1	DCDC2(-3.39),MYC(+2.28)
transcription regulator	TEAD2	0.0488				2	2	0	TNNT2(+8.15),TP63(+2.23)
phosphatase	PTP4A3	0.00303			-0.958	4	4	0	CDH1(+3.62),FN1(+2.01),JUP(+2.76),MYC(+2.28)
phosphatase	PPP5C	0.00358				3	2	1	AHR(+1.69),MYC(+2.28),SGK1(-3.19)
phosphatase	PPP3R1	0.00366			-0.555	5	1	4	AQP1(-2.17),CLIC5(+2.75),DLK1(-2.85),MYH7(-3.2),SLC8A1(-1.65)
phosphatase	PTPN6	0.0047			0.034	6	5	1	CD44(+1.81),CDH2(-2.52),CDK6(+1.89),ETS1(+2.16),FN1(+2.01),MYC(+2.28)
phosphatase	PTPN3	0.0053			0.277	4	3	1	ANGPTL4(-2.55),FN1(+2.01),JAG1(+3.13),MYC(+2.28)
phosphatase	PPP3CA	0.0152				7	4	3	B3GAT1(-3.08),FN1(+2.01),FTL(-1.77),KRT8(+1.71),PDPN(-1.96),PTGFR(+2.59),STS(+1.85)
phosphatase	PPP2R3A	0.0329				1	1	0	MYC(+2.28)
phosphatase	CTDSP1	0.0334				2	2	0	CDH1(+3.62),MYC(+2.28)
phosphatase	CDKN3	0.0334				2	1	1	DLK1(-2.85),H19(+3.14)
phosphatase	DUSP1	0.0346			-0.761	8	5	3	CFB(-1.85),DUSP6(+2.05),GJB2(+2.93),MYH7(-3.2),NRP1(+1.7),PRDM1(-2.14),S100A9(+4.11),SERPINB2(+2.49)
phosphatase	PTEN	0.0401			1.193	30	17	13	ABCC4(-2.31),ARHGAP10(+1.82),BEX1(-2.81),CD44(+1.81),CDH1(+3.62),CDK6(+1.89),CEBPA(+6.85),CYP27A1(-2.13),EFNB2(+1.93),ERBB3(+2.2),ETS1(+2.16),GPR85(-2.57),IFI30(-2.38),IFT27(-2.05),ITPR3(+2.1),JAG1(+3.13),KLF5(+2.85),KRT19(+3.83),LY6H(-2.58),MKI67(+1.73),MYC(+2.28),PGK1(-1.92),PRKAA2(-2.06),PTN(+2.51),RUNX1(+2.12),SLC30A10(-4.38),SLC46A3(-2.84),TNFRSF14(-3.57),TWIST2(+1.89),ZBTB16(-3.21)
peptidase	MMP2	0.00104			1.254	6	4	2	CD44(+1.81),CLDN5(-5.97),EPHB1(+3.06),FN1(+2.01),ICAM5(-2.53),MYC(+2.28)
peptidase	USP37	0.00257				3	2	1	CEBPA(+6.85),MYC(+2.28),ZBTB16(-3.21)
peptidase	CNDP2	0.00317				2	2	0	CD44(+1.81),MMP11(+3.06)
peptidase	MMP9	0.00441			1.89	8	6	2	CD44(+1.81),CDH1(+3.62),CLDN5(-5.97),EPHB1(+3.06),ICAM5(-2.53),JAG1(+3.13),JAG2(+1.99),MYC(+2.28)
peptidase	F7	0.00693		Activated	2.183	5	5	0	JAG1(+3.13),KLF5(+2.85),MYC(+2.28),RND3(+2.04),SERPINB2(+2.49)
peptidase	ADAM10	0.00958				8	3	5	ABAT(-3.48),CDH2(-2.52),DTNA(-3.29),ICOSLG/LOC102723996(+2.1),INHBA(+4.13),NR2E1(-9.04),PLP1(-2.22),S100A9(+4.11)
peptidase	CPE	0.0112				4	3	1	CHGA(+7.33),MYC(+2.28),PENK(+8.93),TRH(-19.41)
peptidase	CPXM1	0.0148				2	2	0	COL16A1(+1.78),COL4A2(+1.69)
peptidase	ADAM21	0.0203				2	1	1	GLS(+1.83),TPPP3(-4.58)
peptidase	PSEN1	0.0208			0	21	6	15	ALDOA(-1.88),ATP1B1(-2.25),CDH2(-2.52),CKB(-3.04),CTSC(+2.14),DCX(-3.53),EMP1(+2.14),ENO1(-1.7),ENO2(-2.76),GPM6B(-2.16),LRP1B(-1.79),MAP6(-2.57),MYC(+2.28),PCP4(-2.27),PGK1(-1.92),PKP3(+2.9),SLC1A2(-2.45),SLC38A2(+2.19),TPI1(-1.6),TYRP1(-47.17),VSNL1(+2.75)
peptidase	SENP7	0.0265				2	1	1	CDH1(+3.62),CDH2(-2.52)
other	KRT14	7.14e-12	3.751			14	14	0	DSC1(+3.37),DSC2(+2.08),DSC3(+3.56),DSG1(+3.14),DSG3(+3.59),GJB2(+2.93),GJB6(+3.66),IVL(+5.23),KRT15(+2.18),KRT16(+5.08),KRT17(+4.88),KRT5(+2.95),KRT6B(+8.09),KRT8(+1.71)
other	HNRNPA2B1	2.96e-09				22	12	10	AKT3(-1.83),CDH1(+3.62),CP(-7.24),CPS1(-4.83),ERBB3(+2.2),EYA4(+2.24),FN1(+2.01),GPRC5B(-2.1),H19(+3.14),JUP(+2.76),KRT4(+2.22),MAST4(+1.87),MYC(+2.28),NR2F1(-5.8),P4HA1(-1.63),PCSK9(+4.31),PEG10(-1.65),SCN9A(+2.27),SLC1A2(-2.45),SPAG4(-6.81),UBXN10(-2.98),WNT4(+9.42)
other	APP	2.91e-07			1.114	60	30	30	ALDOA(-1.88),ALDOC(-3.55),ATP1B1(-2.25),ATP2B2(-4.95),C4A/C4B(-2.6),CALB1(-2.32),CD44(+1.81),CDH1(+3.62),CDH2(-2.52),CDK6(+1.89),CKB(-3.04),CLDN5(-5.97),CLU(-2.54),CP(-7.24),CRABP1(-5.55),DCN(+2.08),DCX(-3.53),EFHC2(-2.47),ENO1(-1.7),ENO2(-2.76),EYA4(+2.24),FN1(+2.01),FOLR1(-2.35),FZD1(+2.12),FZD3(-1.8),GBP2(+2.96),GPI(-1.96),GPM6B(-2.16),GPR85(-2.57),H19(+3.14),HCAR2(+3.18),HSPG2(+1.73),INHBA(+4…
other	EFNA1	1.42e-06	2.119	Activated	2.309	12	11	1	ABCA12(+3.11),DSC1(+3.37),DSG1(+3.14),DUSP6(+2.05),FABP5(+3.83),FN1(+2.01),GATA6(-2.52),ITGB4(+2.35),IVL(+5.23),KRT13(+4.08),KRT4(+2.22),PKP1(+2.59)
other	SFN	2.29e-06	3.796	Activated	2.2	8	6	2	CDH1(+3.62),CDH2(-2.52),DSC2(+2.08),DSP(+3.09),JUP(+2.76),KRT8(+1.71),PKP3(+2.9),SGK1(-3.19)
other	SOX2-OT	4.29e-06			-1.325	5	2	3	CD44(+1.81),CDH1(+3.62),CDH2(-2.52),PROM1(-3.24),SOX2(-2.14)
other	Sox2ot	4.29e-06			-1.329	5	2	3	CD44(+1.81),CDH1(+3.62),CDH2(-2.52),PROM1(-3.24),SOX2(-2.14)
other	CDH1	1.47e-05	3.623		0.525	12	10	2	CD44(+1.81),CDH1(+3.62),CDH2(-2.52),ERBB3(+2.2),FN1(+2.01),IFITM1(-2.1),JUP(+2.76),KRT13(+4.08),KRT15(+2.18),KRT19(+3.83),MUC16(+5.8),MYC(+2.28)
other	PDS5B	3.76e-05			-1	4	2	2	CDH1(+3.62),CDH2(-2.52),MYC(+2.28),SOX2(-2.14)
other	PCGEM1	5.78e-05			-0.927	8	2	6	ALDOA(-1.88),DHCR24(+1.76),ENO1(-1.7),GLS(+1.83),GPI(-1.96),HK2(-2.42),PGK1(-1.92),SLC2A1(-1.66)
other	COLQ	8.22e-05			0.478	10	8	2	COL11A1(+1.95),COL4A1(+2.0),COL4A2(+1.69),COL6A3(+2.87),DCN(+2.08),DTNA(-3.29),FN1(+2.01),HSPG2(+1.73),ITGA7(-2.14),WNT4(+9.42)
other	DSP	0.000123	3.091		1.522	5	5	0	CEBPA(+6.85),DSC2(+2.08),DSC3(+3.56),JUP(+2.76),PKP1(+2.59)
other	DAB2IP	0.000208			0.15	4	3	1	CD44(+1.81),CDH1(+3.62),CLU(-2.54),MYC(+2.28)
other	RPTOR	0.000262			-0.48	11	6	5	CDH1(+3.62),CDK6(+1.89),DHCR24(+1.76),DUSP6(+2.05),ENO1(-1.7),GPI(-1.96),HK2(-2.42),MVK(+2.11),MYC(+2.28),SLC2A1(-1.66),TPI1(-1.6)
other	HNF1A-AS1	0.000301			-1.231	5	4	1	CDH1(+3.62),CDH2(-2.52),H19(+3.14),HIST1H2AC(+1.59),HIST1H2BK(+1.71)
other	SH3KBP1	0.000466			0.152	4	3	1	CDH1(+3.62),FN1(+2.01),MYC(+2.28),PRDM1(-2.14)
other	S100A9	0.000483	4.108		0.607	15	10	5	CP(-7.24),EFNA1(+2.12),EPCAM(+2.1),FBLIM1(+2.31),GJB2(+2.93),GPRC5A(+2.3),H19(+3.14),ITGB4(+2.35),PER1(-1.92),POSTN(+2.34),PTPRO(-3.22),S100A8(+5.19),S100A9(+4.11),SGK1(-3.19),TYRP1(-47.17)
other	FRS2	0.000655				4	2	2	CD44(+1.81),KRT14(+3.75),PROM1(-3.24),SIX3(-11.91)
other	COL18A1	0.000682			-1.941	10	8	2	CHGA(+7.33),EFNA1(+2.12),EFNB2(+1.93),EPHB1(+3.06),ETS1(+2.16),FN1(+2.01),HK2(-2.42),MYC(+2.28),NRP1(+1.7),SPOCK1(-3.18)
other	RASSF1	0.000745			-0.588	10	7	3	ABAT(-3.48),CDH2(-2.52),CLU(-2.54),COL4A1(+2.0),COL4A2(+1.69),EFNB2(+1.93),EMP1(+2.14),MAP3K5(+2.85),MYC(+2.28),PLK2(+1.74)
other	ADCYAP1	0.000859			0.145	18	12	6	CHGA(+7.33),DCDC2(-3.39),DNAH9(-3.74),EDIL3(+2.92),EFHC1(-1.8),EMB(+2.76),FST(+3.66),GATA3(+5.26),GJD2(+2.79),HAPLN1(+2.92),KRT8(+1.71),MYC(+2.28),POSTN(+2.34),PTPRR(+2.83),SLC1A2(-2.45),SLC2A1(-1.66),TENM2(+2.38),TTYH1(-2.75)
other	COL9A1	0.000893	8.393		0	4	4	0	FN1(+2.01),HSPG2(+1.73),MATN4(+3.31),THBS4(+2.1)
other	ATAD3A	0.00108				2	1	1	CDH1(+3.62),WASF3(-2.38)
other	MIA	0.00175				3	2	1	CDH1(+3.62),CDH2(-2.52),FN1(+2.01)
other	LIN28B	0.00199				5	3	2	CD44(+1.81),MYC(+2.28),PROM1(-3.24),SOX2(-2.14),WNT3(+2.83)
other	H2AFY	0.00232			-1.134	7	5	2	ETS1(+2.16),FN1(+2.01),KRT23(+4.8),SERPINB2(+2.49),SLC2A1(-1.66),SOCS2(+3.01),SOX2(-2.14)
other	S100A8	0.00234	5.186		0.577	14	9	5	CP(-7.24),EFNA1(+2.12),EPCAM(+2.1),FBLIM1(+2.31),GJB2(+2.93),GPRC5A(+2.3),H19(+3.14),ITGB4(+2.35),PER1(-1.92),POSTN(+2.34),PTPRO(-3.22),S100A8(+5.19),SGK1(-3.19),TYRP1(-47.17)
other	ASXL2	0.00234		Inhibited	-2.236	5	0	5	ENO2(-2.76),FAM162A(-2.04),HK2(-2.42),LRP2BP(-2.15),PGK1(-1.92)
other	S100A4	0.00237			1.632	6	5	1	BNIP3(-2.47),CDH1(+3.62),EFNA1(+2.12),FN1(+2.01),S100A8(+5.19),S100A9(+4.11)
other	SBDS	0.00242				9	4	5	AKR1C1/AKR1C2(+2.65),BEX1(-2.81),CALB1(-2.32),CRABP1(-5.55),ERBB3(+2.2),GABRE(+1.95),MAFB(+1.89),PTPRO(-3.22),SORCS1(-6.83)
other	DEF6	0.00246			-0.121	4	2	2	CDH1(+3.62),CDH2(-2.52),FN1(+2.01),PRDM1(-2.14)
other	ESRP1	0.00257				3	2	1	CD44(+1.81),CDH1(+3.62),SOX2(-2.14)
other	MSI2	0.00257				3	2	1	CDH1(+3.62),CLDN5(-5.97),FN1(+2.01)
other	ZNF503	0.00257				3	2	1	CDH1(+3.62),GATA3(+5.26),RPE65(-3.35)
other	CDK2AP1	0.00268				6	4	2	CCN4(+2.95),FZD1(+2.12),FZD3(-1.8),FZD5(-4.74),KREMEN1(+1.68),MYC(+2.28)
other	UPF2	0.00274			-0.391	5	3	2	CLU(-2.54),DSP(+3.09),NRP1(+1.7),PYGM(-3.66),TSPAN13(+1.9)
other	WNT11	0.00274			-1.044	5	2	3	CCN4(+2.95),ENO2(-2.76),MYH7(-3.2),RSPO2(-3.07),TNNT2(+8.15)
other	MUC4	0.00303			-0.371	4	3	1	CDH1(+3.62),CDH2(-2.52),ERBB3(+2.2),TWIST2(+1.89)
other	PIH1D3	0.00317				2	0	2	DNAH9(-3.74),DNAI1(-4.63)
other	HIST1H1D	0.00317				2	2	0	H19(+3.14),MYC(+2.28)
other	S100A2	0.00317				2	1	1	BNIP3(-2.47),IVL(+5.23)
other	LINC01139	0.00358				3	0	3	ALDOA(-1.88),ANGPTL4(-2.55),SLC16A3(-2.08)
other	SLC9A3R1	0.0037			1.165	4	3	1	ATP2B2(-4.95),CDH1(+3.62),ERBB3(+2.2),KRT19(+3.83)
other	CIP2A	0.00415			-0.816	7	6	1	ACTG2(+2.41),CFB(-1.85),DCN(+2.08),DSC2(+2.08),HIST1H2BK(+1.71),MYC(+2.28),S100A16(+2.95)
other	GRB2	0.00423			-1.633	6	5	1	EVPL(+2.24),GRHL3(+6.69),KRT14(+3.75),KRT17(+4.88),PRDM1(-2.14),SPRR3(+2.43)
other	RETNLB	0.00441		Activated	2.828	8	8	0	CCN4(+2.95),FN1(+2.01),FZD1(+2.12),MYC(+2.28),SOCS2(+3.01),STK17B(+2.4),THBS4(+2.1),TINAGL1(+3.22)
other	PCDH11Y	0.00445			0.849	4	3	1	CD44(+1.81),CHGA(+7.33),ENO2(-2.76),MYC(+2.28)
other	SNHG20	0.0048				3	2	1	CDH1(+3.62),CDH2(-2.52),MYC(+2.28)
other	CCAT1	0.0048				3	2	1	CDH1(+3.62),CDH2(-2.52),MYC(+2.28)
other	HIST2H3C	0.0048				3	3	0	RND3(+2.04),RUNX1(+2.12),THBS4(+2.1)
other	NORAD	0.00544			-0.447	5	2	3	COL4A1(+2.0),COL4A2(+1.69),SEC14L2(-2.41),SGK1(-3.19),SPOCK1(-3.18)
other	HHIP	0.0062	8.658			2	2	0	EBF1(+2.77),HHIP(+8.66)
other	HIF1A-AS2	0.0062				2	1	1	CDH1(+3.62),CDH2(-2.52)
other	EPCAM	0.00625	2.104			3	3	0	CDH1(+3.62),FABP5(+3.83),MYC(+2.28)
other	VCAN	0.00644			0.653	12	8	4	ANGPTL4(-2.55),C4A/C4B(-2.6),CDH13(+3.56),CLU(-2.54),DCN(+2.08),FABP5(+3.83),FN1(+2.01),FST(+3.66),HAS3(+1.97),IFITM1(-2.1),PENK(+8.93),WNT4(+9.42)
other	NPPC	0.00792				3	2	1	CDH2(-2.52),GUCY1A1(+1.86),HAPLN1(+2.92)
other	CDC73	0.00847				4	4	0	CDH1(+3.62),H19(+3.14),MYC(+2.28),RUNX1(+2.12)
other	NEDD9	0.00867		Inhibited	-2.164	5	1	4	BNIP3(-2.47),CDH1(+3.62),PFKP(-2.47),PGK1(-1.92),SLC2A1(-1.66)
other	TSC2	0.0088		Activated	3.076	10	0	10	BEX1(-2.81),CP(-7.24),ERO1A(-1.77),FAM107A(-6.61),GALC(-1.76),HK2(-2.42),MGP(-2.71),RASSF4(-2.79),RGS22(-3.64),SLC2A1(-1.66)
other	CCAT2	0.00984				3	3	0	CDH1(+3.62),GLS(+1.83),MYC(+2.28)
other	CLEC4G	0.00998			-0.128	6	4	2	CDK6(+1.89),EBF1(+2.77),MLF1(-2.56),NRARP(+2.0),SFRP4(-2.61),THBS4(+2.1)
other	PENK	0.0101	8.933			2	2	0	PENK(+8.93),SCN9A(+2.27)
other	Cox5b	0.0101				2	2	0	CAPN6(+2.44),POSTN(+2.34)
other	CST5	0.0106		Inhibited	-2.183	17	16	1	AKR1C1/AKR1C2(+2.65),CD44(+1.81),CDH1(+3.62),DSP(+3.09),ELK3(+1.92),EVPL(+2.24),GPRC5A(+2.3),ITPR3(+2.1),KRT23(+4.8),MAL2(+2.02),MAPK13(+2.33),MYO5B(+1.8),NR2F1(-5.8),NRP1(+1.7),RUNX1(+2.12),SH3TC2(+3.73),VSNL1(+2.75)
other	Pln	0.0109				6	1	5	ALDOA(-1.88),ENO1(-1.7),MYH7(-3.2),PGK1(-1.92),SPTB(+2.75),TPI1(-1.6)
other	SPINT1	0.012				3	2	1	APCDD1(+8.39),FZD3(-1.8),PROX1(+2.3)
other	DMD	0.013				14	6	8	ATP1B2(-4.79),CDH13(+3.56),DCX(-3.53),FZD3(-1.8),H19(+3.14),MLF1(-2.56),MYH7(-3.2),POSTN(+2.34),PROX1(+2.3),PYGM(-3.66),SLC46A3(-2.84),SPTB(+2.75),TBC1D4(+1.77),TPI1(-1.6)
other	CGB3 (includes others)	0.0144				3	2	1	DUSP6(+2.05),RUNX1(+2.12),SGK1(-3.19)
other	GFAP	0.0144				3	1	2	CD44(+1.81),ITGA7(-2.14),SLC1A2(-2.45)
other	CBR3-AS1	0.0148				2	1	1	CDH1(+3.62),CDH2(-2.52)
other	NET1	0.0148				2	1	1	CDH2(-2.52),FN1(+2.01)
other	RGCC	0.0171				3	2	1	CDH1(+3.62),CDH2(-2.52),FN1(+2.01)
other	THY1	0.0171	1.845			3	2	1	CDH1(+3.62),CLU(-2.54),ETS1(+2.16)
other	TG	0.0181			0.216	4	3	1	CEBPA(+6.85),KRT14(+3.75),KRT15(+2.18),TRH(-19.41)
other	MBD3	0.0183				7	5	2	CCN4(+2.95),CD44(+1.81),FZD1(+2.12),FZD3(-1.8),FZD5(-4.74),KREMEN1(+1.68),MYC(+2.28)
other	PTH	0.0184			0.663	11	7	4	CALB1(-2.32),EFNB2(+1.93),FN1(+2.01),MGP(-2.71),POSTN(+2.34),RUNX1(+2.12),SFRP4(-2.61),SLC8A1(-1.65),ST14(+3.61),THBS4(+2.1),WNT4(+9.42)
other	ARHGDIG	0.02				3	3	0	ALCAM(+2.9),DUSP6(+2.05),JUP(+2.76)
other	CR1L	0.0201			-1.067	4	3	1	COL4A1(+2.0),COL4A2(+1.69),COL6A3(+2.87),MGP(-2.71)
other	MARCKSL1	0.0203				2	1	1	CDH1(+3.62),MYH7(-3.2)
other	FNIP1	0.0203				2	0	2	MYH7(-3.2),ZBTB16(-3.21)
other	RAP1GAP	0.0203				2	1	1	CDH2(-2.52),CDK6(+1.89)
other	DLC1	0.0203				2	2	0	CDH1(+3.62),CDK6(+1.89)
other	CUL7	0.0203				2	1	1	CDH1(+3.62),CDH2(-2.52)
other	SH2B1	0.0203				2	1	1	CDH2(-2.52),MYC(+2.28)
other	SHCBP1	0.0203				2	0	2	PROM1(-3.24),SOX2(-2.14)
other	7SK	0.0203				2	1	1	GPM6B(-2.16),PLK2(+1.74)
other	CD44	0.0206	1.813		0.454	13	11	2	CD44(+1.81),CDH1(+3.62),CLU(-2.54),FN1(+2.01),HAS3(+1.97),ITGBL1(+1.88),KREMEN1(+1.68),MBNL3(+1.86),MYC(+2.28),PMEPA1(+2.01),SOX2(-2.14),SPINK5(+3.07),THY1(+1.84)
other	PRKAG3	0.0217				11	3	8	ANGPTL4(-2.55),AQP1(-2.17),ATP1B1(-2.25),CYP27A1(-2.13),FTL(-1.77),HIST2H2AA3/HIST2H2AA4(+1.62),IFI30(-2.38),IRX3(+2.54),SLC2A1(-1.66),TPPP3(-4.58),WNT4(+9.42)
other	EZR	0.0223			0.496	4	3	1	CDH1(+3.62),CDH2(-2.52),ITGB4(+2.35),MYC(+2.28)
other	TERC	0.0223				4	2	2	CLU(-2.54),GPI(-1.96),H19(+3.14),S100A9(+4.11)
other	CBX7	0.0232				3	1	2	CDH1(+3.62),CYP1B1(-3.5),PRDM1(-2.14)
other	FANCC	0.0258				6	3	3	ATP1B1(-2.25),JAG1(+3.13),MAPK8IP1(-1.78),NUAK1(+2.21),RND3(+2.04),TBC1D9(-1.71)
other	MYOC	0.0259				7	4	3	CD44(+1.81),CHRM3(+2.84),FN1(+2.01),HHIP(+8.66),NOL3(-2.12),PLP1(-2.22),SOX3(-3.5)
other	FOXD2-AS1	0.0265				2	1	1	CDH1(+3.62),CDH2(-2.52)
other	HNRNPR	0.0265				2	1	1	GPM6B(-2.16),PLK2(+1.74)
other	RLN1	0.0265				2	1	1	AQP3(+3.61),MYH7(-3.2)
other	PKP2	0.0265				2	2	0	DSP(+3.09),FN1(+2.01)
other	RGS19	0.0265				2	1	1	MYC(+2.28),MYH7(-3.2)
other	MFGE8	0.0265				2	1	1	CDH2(-2.52),EDIL3(+2.92)
other	DES	0.0265				2	2	0	DCN(+2.08),KRT8(+1.71)
other	AXIN1	0.0266				3	3	0	APCDD1(+8.39),CEBPA(+6.85),JUP(+2.76)
other	VIM	0.0266				3	2	1	CDH1(+3.62),ITGB4(+2.35),SOX2(-2.14)
other	MALAT1	0.0271			0.555	4	4	0	CDH1(+3.62),DSC1(+3.37),KRT16(+5.08),SPTB(+2.75)
other	FBN1	0.0303				3	3	0	COL4A2(+1.69),COL6A3(+2.87),INHBA(+4.13)
other	IGFBP5	0.0303				3	2	1	EFNB2(+1.93),MYH7(-3.2),SFN(+3.8)
other	TRH	0.0325	-19.406		0	4	2	2	DIO2(+5.64),KRT6B(+8.09),MITF(-4.32),TRH(-19.41)
other	LOC299282	0.0329				1	0	1	CYP27A1(-2.13)
other	FENDRR	0.0329				1	1	0	FN1(+2.01)
other	NYX	0.0329				1	0	1	TRPM1(-66.61)
other	A830082K12Rik	0.0329				1	0	1	NR2F1(-5.8)
other	ARHGAP24	0.0329				1	1	0	ITGB4(+2.35)
other	NBR2	0.0329				1	0	1	SLC2A1(-1.66)
other	PVT1	0.0329				1	1	0	MYC(+2.28)
other	RBM24	0.0329				1	1	0	TP63(+2.23)
other	RIF1	0.0329				1	0	1	PRDM1(-2.14)
other	Skn1	0.0329				1	1	0	FLG(+12.19)
other	MLLT11	0.0329				1	1	0	CD44(+1.81)
other	RGMB	0.0329				1	1	0	CDH1(+3.62)
other	DSC2	0.0329	2.083			1	1	0	CD44(+1.81)
other	1010001N08Rik	0.0329				1	0	1	GATA6(-2.52)
other	9530018H14Rik	0.0329				1	1	0	CDH1(+3.62)
other	Tas2r103	0.0329				1	0	1	TRH(-19.41)
other	GLIPR1	0.0329				1	1	0	MYC(+2.28)
other	NSMCE3	0.0329				1	1	0	MYC(+2.28)
other	TNNC1	0.0329				1	0	1	SLC8A1(-1.65)
other	RBMS1	0.0329				1	1	0	MYC(+2.28)
other	MKI67	0.0329	1.729			1	1	0	CDH1(+3.62)
other	EXOC8	0.0329				1	1	0	CDH1(+3.62)
other	CHGB	0.0329				1	1	0	CHGA(+7.33)
other	COL3A1	0.0329				1	1	0	FN1(+2.01)
other	ADD3	0.0329				1	1	0	DSG3(+3.59)
other	CDC45	0.0329				1	1	0	MYC(+2.28)
other	TUNAR	0.0329				1	0	1	SOX2(-2.14)
other	KIF22	0.0329				1	1	0	MKX(+2.86)
other	SNAP91	0.0329				1	0	1	BST2(-3.93)
other	IQSEC1	0.0329				1	1	0	CDH1(+3.62)
other	TIMELESS	0.0329				1	0	1	PER1(-1.92)
other	RBBP9	0.0329				1	1	0	CDH1(+3.62)
other	SNORD116@	0.0329				1	0	1	HTR2C(-14.03)
other	CNOT9	0.0329				1	1	0	MYC(+2.28)
other	Ea4	0.0329				1	0	1	CYP1B1(-3.5)
other	BANF1	0.0329				1	1	0	S100A9(+4.11)
other	PRB1/PRB2	0.0329				1	1	0	SERPINB2(+2.49)
other	NRN1	0.0329				1	1	0	KCND2(+2.45)
other	PDPN	0.0329	-1.958			1	1	0	CD44(+1.81)
other	FDCSP	0.0329				1	1	0	CDH1(+3.62)
other	WASF3	0.0329	-2.382			1	1	0	CDH1(+3.62)
other	Gm38438	0.0329				1	0	1	SOX3(-3.5)
other	MATN3	0.0329				1	1	0	MATN4(+3.31)
other	CAMLG	0.0329				1	0	1	WRB(-2.04)
other	RPS20	0.0329				1	1	0	MYC(+2.28)
other	SRRM1	0.0329				1	1	0	CD44(+1.81)
other	RPL21	0.0329				1	1	0	MYC(+2.28)
other	MEG3	0.0334				2	2	0	CDH1(+3.62),FN1(+2.01)
other	ZFAS1	0.0334				2	1	1	CDH1(+3.62),CDH2(-2.52)
other	HOXA11-AS	0.0334				2	1	1	CDH1(+3.62),CDH2(-2.52)
other	MEMO1	0.0334				2	1	1	MYC(+2.28),PCP4(-2.27)
other	CD53	0.0334				2	1	1	GLS(+1.83),TPPP3(-4.58)
other	CTNND1	0.0334				2	1	1	CDH1(+3.62),CDH2(-2.52)
other	AGRP	0.0334				2	1	1	DIO2(+5.64),TRH(-19.41)
other	SPRY4-IT1	0.0334				2	1	1	CDH1(+3.62),CDH2(-2.52)
other	KRT16	0.0334	5.082			2	2	0	KRT6B(+8.09),SFN(+3.8)
other	WNT5B	0.0334				2	2	0	FN1(+2.01),PROX1(+2.3)
other	NDRG2	0.0334				2	0	2	MITF(-4.32),MYH7(-3.2)
other	MCAM	0.0334				2	2	0	CDH1(+3.62),FN1(+2.01)
other	FSHB	0.0343				3	2	1	FABP5(+3.83),INHBA(+4.13),SGK1(-3.19)
other	DLL4	0.0354			-0.655	4	3	1	EFNB2(+1.93),GATA3(+5.26),NRARP(+2.0),RGS5(-1.83)
other	SPRY2	0.0354			0.594	4	1	3	ETS1(+2.16),NR2F1(-5.8),PGK1(-1.92),SLC2A1(-1.66)
other	Bvht	0.0369			0.64	6	4	2	ALX4(+3.86),EBF1(+2.77),ETS1(+2.16),MYH7(-3.2),SLC8A1(-1.65),TNNT2(+8.15)
other	PRNP	0.0369			1.709	6	5	1	AHR(+1.69),CD44(+1.81),FST(+3.66),MMP11(+3.06),MYC(+2.28),PRND(-7.12)
other	HSPA9	0.0385				3	2	1	MYC(+2.28),NAV2(+1.92),PRDM16(-2.1)
other	TINCR	0.0408				2	2	0	ABCA12(+3.11),FLG(+12.19)
other	NMU	0.0408				2	1	1	DIO2(+5.64),MYB(-2.53)
other	PCBP2	0.0408				2	2	0	CEBPA(+6.85),MYC(+2.28)
other	WNT3	0.0408	2.827			2	2	0	POSTN(+2.34),WNT3(+2.83)
other	S100P	0.0408				2	2	0	KRT19(+3.83),KRT8(+1.71)
other	LGALS3	0.0409			0.392	7	6	1	COL4A1(+2.0),DUSP6(+2.05),FN1(+2.01),ITPR3(+2.1),KRT19(+3.83),MYC(+2.28),PRDM1(-2.14)
other	BMPER	0.043				3	2	1	CDH1(+3.62),EFNB2(+1.93),MGP(-2.71)
other	COL4A3	0.043				3	3	0	COL4A1(+2.0),COL4A2(+1.69),FN1(+2.01)
other	POMC	0.0449			-0.517	7	2	5	APOB(-6.51),CYP1B1(-3.5),H19(+3.14),KRT16(+5.08),MITF(-4.32),TRH(-19.41),TYRP1(-47.17)
other	AIMP2	0.0488				2	1	1	MKI67(+1.73),SLC2A1(-1.66)
other	LIMA1	0.0488				2	2	0	CDH1(+3.62),KRT8(+1.71)
other	SART1	0.0488				2	0	2	PROM1(-3.24),SOX2(-2.14)
other	OSTM1	0.0488				2	1	1	MAFB(+1.89),PRDM1(-2.14)
other	MYZAP	0.0488				2	1	1	CDH2(-2.52),DSP(+3.09)
microRNA	mir-24	0.00041			-1.4	8	6	2	AHR(+1.69),CDH2(-2.52),FN1(+2.01),GATA3(+5.26),ICOSLG/LOC102723996(+2.1),JPH2(+3.69),MYC(+2.28),PRDM1(-2.14)
microRNA	mir-9	0.000628			-1.446	5	3	2	ETS1(+2.16),NR2E1(-9.04),PRDM1(-2.14),RUNX1(+2.12),RUNX1T1(+1.76)
microRNA	mir-126	0.00076			0.833	6	3	3	CDH1(+3.62),DLK1(-2.85),GATA3(+5.26),MITF(-4.32),PLK2(+1.74),SOX2(-2.14)
microRNA	mir-373	0.00792				3	2	1	ANGPTL4(-2.55),CD44(+1.81),CDH1(+3.62)
microRNA	mir-140	0.0148				2	1	1	CDH1(+3.62),SOX2(-2.14)
microRNA	mir-515	0.0171				3	2	1	ANGPTL4(-2.55),CD44(+1.81),CDH1(+3.62)
microRNA	mir-145	0.0171			-0.905	5	3	2	CDH2(-2.52),CDK6(+1.89),GATA6(-2.52),KLF5(+2.85),MYC(+2.28)
microRNA	mir-96	0.02				3	3	0	CDH1(+3.62),FN1(+2.01),JUP(+2.76)
microRNA	mir-182	0.0203			-1.342	5	5	0	CDH1(+3.62),CDK6(+1.89),FN1(+2.01),JUP(+2.76),MTSS1(+1.86)
microRNA	mir-143	0.0232				3	1	2	CDH1(+3.62),HK2(-2.42),SLC2A1(-1.66)
microRNA	mir-486	0.0266				3	2	1	EMP1(+2.14),GABRE(+1.95),SLC4A8(-2.45)
microRNA	mir-363	0.0329				1	1	0	MYC(+2.28)
microRNA	Mir690	0.0329				1	1	0	CEBPA(+6.85)
microRNA	mir-654	0.0329				1	0	1	PTPRN2(-3.03)
microRNA	let-7	0.0356			0.436	12	5	7	CD44(+1.81),CDH2(-2.52),CDK6(+1.89),DUSP6(+2.05),FN1(+2.01),GPI(-1.96),HK2(-2.42),MYC(+2.28),NR2E1(-9.04),PROM1(-3.24),RDH10(-2.45),SOX2(-2.14)
microRNA	mir-183	0.043				3	3	0	CDH1(+3.62),FN1(+2.01),JUP(+2.76)
microRNA	mir-29	0.0457			-1.471	6	5	1	ANGPTL4(-2.55),CDH1(+3.62),CDK6(+1.89),COL4A2(+1.69),FN1(+2.01),ITGA11(+1.96)
mature microRNA	miR-199a-5p (and other miRNAs w/seed CCAGUGU)	2.71e-06		Inhibited	-2.862	12	11	1	ACTG2(+2.41),CALD1(+1.93),CDH1(+3.62),COL4A1(+2.0),DCN(+2.08),ETS1(+2.16),FN1(+2.01),GPRC5A(+2.3),ITGB4(+2.35),JAG1(+3.13),KRT17(+4.88),ZBTB16(-3.21)
mature microRNA	miR-141-3p (and other miRNAs w/seed AACACUG)	0.000105			-1.245	10	7	3	AKR1C1/AKR1C2(+2.65),CDH1(+3.62),CDH2(-2.52),CDK6(+1.89),CYP1B1(-3.5),EPCAM(+2.1),ISL1(+8.19),JAG1(+3.13),PERP(+2.12),SOX2(-2.14)
mature microRNA	miR-873-5p (and other miRNAs w/seed CAGGAAC)	0.000337				3	3	0	CD44(+1.81),MKI67(+1.73),MYC(+2.28)
mature microRNA	miR-200b-3p (and other miRNAs w/seed AAUACUG)	0.00268			-1.446	6	5	1	CDH1(+3.62),EPCAM(+2.1),GSE1(+1.8),JAG1(+3.13),PERP(+2.12),WASF3(-2.38)
mature microRNA	miR-125b-5p (and other miRNAs w/seed CCCUGAG)	0.00379			-0.974	9	6	3	BMPR1B(-3.0),CD44(+1.81),CDK6(+1.89),ERBB3(+2.2),HK2(-2.42),KRT19(+3.83),PERP(+2.12),PROM1(-3.24),TENM2(+2.38)
mature microRNA	miR-328-3p (and other miRNAs w/seed UGGCCCU)	0.0062				2	2	0	CD44(+1.81),CEBPA(+6.85)
mature microRNA	miR-27a-3p (and other miRNAs w/seed UCACAGU)	0.00965			-0.378	5	3	2	CYP1B1(-3.5),EFNB2(+1.93),MYH7(-3.2),RUNX1(+2.12),ST14(+3.61)
mature microRNA	miR-145-5p (and other miRNAs w/seed UCCAGUU)	0.0118			-0.88	6	4	2	ACTG2(+2.41),KLF5(+2.85),MYC(+2.28),PODXL(-2.09),SOX2(-2.14),SPTB(+2.75)
mature microRNA	miR-199a-3p (and other miRNAs w/seed CAGUAGU)	0.0171				3	3	0	CD44(+1.81),FN1(+2.01),RUNX1(+2.12)
mature microRNA	miR-9-5p (and other miRNAs w/seed CUUUGGU)	0.02				3	2	1	CD44(+1.81),CDH1(+3.62),PRDM1(-2.14)
mature microRNA	miR-139-5p (miRNAs w/seed CUACAGU)	0.0203				2	2	0	MMP11(+3.06),RUNX1(+2.12)
mature microRNA	miR-486-5p (and other miRNAs w/seed CCUGUAC)	0.0232				3	2	1	EMP1(+2.14),GABRE(+1.95),SLC4A8(-2.45)
mature microRNA	miR-182-5p (and other miRNAs w/seed UUGGCAA)	0.0297			-1	4	3	1	CDH1(+3.62),CDK6(+1.89),MITF(-4.32),MTSS1(+1.86)
mature microRNA	miR-31-5p (and other miRNAs w/seed GGCAAGA)	0.0303				3	3	0	KRT14(+3.75),KRT16(+5.08),KRT17(+4.88)
mature microRNA	miR-615-5p (and other miRNAs w/seed GGGGUCC)	0.0329				1	1	0	KRT19(+3.83)
mature microRNA	miR-24-1-5p (and other miRNAs w/seed GCCUACU)	0.0329				1	0	1	SLITRK1(-2.35)
mature microRNA	miR-574-3p (miRNAs w/seed ACGCUCA)	0.0329				1	1	0	TP63(+2.23)
mature microRNA	miR-690 (miRNAs w/seed AAGGCUA)	0.0329				1	1	0	CEBPA(+6.85)
mature microRNA	miR-709 (and other miRNAs w/seed GAGGCAG)	0.0329				1	1	0	MYCL(+2.42)
mature microRNA	miR-211-3p (miRNAs w/seed CAGGGAC)	0.0329				1	1	0	CDK6(+1.89)
mature microRNA	miR-126a-5p (and other miRNAs w/seed AUUAUUA)	0.0334				2	0	2	DLK1(-2.85),MITF(-4.32)
mature microRNA	miR-34a-5p (and other miRNAs w/seed GGCAGUG)	0.0342			-0.598	5	3	2	CDK6(+1.89),JAG1(+3.13),MYB(-2.53),MYC(+2.28),SOX2(-2.14)
mature microRNA	miR-124-3p (and other miRNAs w/seed AAGGCAC)	0.0403			-1.88	13	10	3	AHR(+1.69),CDK6(+1.89),CEBPA(+6.85),CYP1B1(-3.5),DHCR24(+1.76),ELK3(+1.92),EYA4(+2.24),JAG1(+3.13),PODXL(-2.09),RDH10(-2.45),TMBIM1(+2.33),TWIST2(+1.89),VSNL1(+2.75)
mature microRNA	miR-196a-5p (and other miRNAs w/seed AGGUAGU)	0.0408				2	2	0	KRT5(+2.95),S100A9(+4.11)
mature microRNA	miR-181a-5p (and other miRNAs w/seed ACAUUCA)	0.043				3	2	1	EPCAM(+2.1),GATA6(-2.52),VSNL1(+2.75)
mature microRNA	miR-208a-3p (and other miRNAs w/seed UAAGACG)	0.0488				2	1	1	ETS1(+2.16),MYH7(-3.2)
ligand-dependent nuclear receptor	ESR2	4.16e-09			-0.222	40	27	13	AK7(-2.87),AQP3(+3.61),ARNT2(-1.87),CDH1(+3.62),CDH2(-2.52),CLIC5(+2.75),COL11A1(+1.95),COL16A1(+1.78),CRIM1(+1.67),DNAH11(-2.8),EMB(+2.76),EYA4(+2.24),IVL(+5.23),JAG1(+3.13),KCNQ5(+2.28),KRT14(+3.75),KRT16(+5.08),KRT17(+4.88),KRT19(+3.83),KRT6B(+8.09),KRT8(+1.71),LRP1B(-1.79),MKI67(+1.73),MPP7(+2.1),MYC(+2.28),MYCL(+2.42),MYH7(-3.2),PDLIM3(-2.37),PERP(+2.12),PTGDS(-4.9),PTGFR(+2.59),RDH10(-2.45)…
ligand-dependent nuclear receptor	AR	1.96e-05			1.022	35	21	14	ABCC4(-2.31),AQP3(+3.61),C4A/C4B(-2.6),CDH1(+3.62),CDH2(-2.52),CDO1(-3.38),CORIN(+4.86),DHCR24(+1.76),DSC2(+2.08),EDN2(+2.49),EMB(+2.76),ENO2(-2.76),ERBB3(+2.2),ERO1A(-1.77),FABP5(+3.83),GUCY1A1(+1.86),ITGB4(+2.35),KRT14(+3.75),LRRK1(+2.05),MSI1(-3.4),MYB(-2.53),MYC(+2.28),P4HA1(-1.63),PCDH11X(-1.93),PENK(+8.93),PER1(-1.92),PMEPA1(+2.01),PTGDS(-4.9),SCN9A(+2.27),SGK1(-3.19),TNNT2(+8.15),TP63(+2.2…
ligand-dependent nuclear receptor	ESR1	3.65e-05			0.927	71	35	36	ABCA4(-4.87),ABHD2(-1.63),ADCY1(+1.98),ALCAM(+2.9),ALK(+2.94),AQP1(-2.17),AQP3(+3.61),ATP1B1(-2.25),C1QTNF5(-1.98),CALB1(-2.32),CALD1(+1.93),CDH1(+3.62),CDK6(+1.89),CEBPA(+6.85),CGN(-2.42),CKB(-3.04),CLIC6(-2.63),COL16A1(+1.78),CP(-7.24),CRIM1(+1.67),CTSC(+2.14),CYP1B1(-3.5),DCDC2(-3.39),DTNA(-3.29),EFNA1(+2.12),EFNB2(+1.93),ENO1(-1.7),ERBB3(+2.2),FOLR1(-2.35),FST(+3.66),GATA3(+5.26),GEM(-2.4),GJ…
ligand-dependent nuclear receptor	PGR	5.48e-05			0.064	23	17	6	ATP1B1(-2.25),CALD1(+1.93),CD44(+1.81),CDH12(-4.28),CEBPA(+6.85),FN1(+2.01),GATA3(+5.26),GLS(+1.83),GPRC5A(+2.3),GRB10(-1.76),H19(+3.14),ITGB4(+2.35),KLF5(+2.85),MTSS1(+1.86),MYC(+2.28),PFKP(-2.47),PIP5K1B(-3.47),PLK2(+1.74),POSTN(+2.34),RUNX1(+2.12),S100A8(+5.19),SGK1(-3.19),WNT4(+9.42)
ligand-dependent nuclear receptor	RARA	6.32e-05			1.465	27	15	12	ABHD2(-1.63),ARNT2(-1.87),CALB1(-2.32),CD44(+1.81),CEBPA(+6.85),CP(-7.24),GATA3(+5.26),JUP(+2.76),KIRREL2(-4.35),KLF8(+1.9),KRT15(+2.18),LGALS3BP(-1.98),LMO3(-3.3),MAFB(+1.89),MGP(-2.71),MMP11(+3.06),MYC(+2.28),NAV2(+1.92),NR2F1(-5.8),NRP1(+1.7),PENK(+8.93),RUNX1(+2.12),SOX2(-2.14),TFAP2A(+2.12),TP63(+2.23),TRH(-19.41),UBXN10(-2.98)
ligand-dependent nuclear receptor	AHR	0.000165	1.685		-1.278	26	17	9	ABCC4(-2.31),CDH1(+3.62),CDH2(-2.52),CEBPA(+6.85),COL11A1(+1.95),COL16A1(+1.78),COL4A1(+2.0),COL4A2(+1.69),COL6A3(+2.87),COL9A3(+2.99),CYP1B1(-3.5),DCN(+2.08),DUSP6(+2.05),EBF1(+2.77),ENO1(-1.7),ESRRG(-3.22),FN1(+2.01),HK2(-2.42),ITGA7(-2.14),ITGBL1(+1.88),JAG1(+3.13),MYC(+2.28),MYH7(-3.2),SERPINB2(+2.49),SLC2A1(-1.66),TNFRSF19(+2.62)
ligand-dependent nuclear receptor	NR3C1	0.000625		Inhibited	-2.901	39	22	17	ABHD2(-1.63),AIFM3(-4.46),ANGPTL4(-2.55),AQP1(-2.17),ATP1B1(-2.25),C4A/C4B(-2.6),CEBPA(+6.85),CLDN5(-5.97),CPS1(-4.83),CYP27A1(-2.13),EDN2(+2.49),EFNA1(+2.12),EMP1(+2.14),FN1(+2.01),GATA3(+5.26),GBP2(+2.96),GEM(-2.4),GRM3(+5.27),HCAR2(+3.18),INHBA(+4.13),KRT14(+3.75),KRT15(+2.18),KRT17(+4.88),KRT5(+2.95),MLF1(-2.56),MYC(+2.28),NME5(-2.63),NOL3(-2.12),PAX3(+5.32),PDPN(-1.96),PER1(-1.92),PLK2(+1.74…
ligand-dependent nuclear receptor	NR4A1	0.00323			0.338	18	7	11	AKR1C1/AKR1C2(+2.65),ALDOA(-1.88),APOB(-6.51),CLDN5(-5.97),COL16A1(+1.78),ELK3(+1.92),ENO1(-1.7),ENO2(-2.76),EPCAM(+2.1),GPI(-1.96),HK2(-2.42),ITGB4(+2.35),JUP(+2.76),KRT8(+1.71),MDH1B(-3.32),PGK1(-1.92),PTGDS(-4.9),PYGM(-3.66)
ligand-dependent nuclear receptor	THRB	0.00563			1.136	15	8	7	AKT3(-1.83),CCN4(+2.95),CDK6(+1.89),CEBPA(+6.85),DCN(+2.08),ERBB3(+2.2),FZD1(+2.12),MYH7(-3.2),PENK(+8.93),PER1(-1.92),PROM1(-3.24),PTGDS(-4.9),SFRP4(-2.61),TRH(-19.41),WNT4(+9.42)
ligand-dependent nuclear receptor	ESRRG	0.00587	-3.217		-1.408	7	1	6	ALDOC(-3.55),ATP1B1(-2.25),ENO1(-1.7),HK2(-2.42),KCNE1(-2.2),NRP1(+1.7),TPI1(-1.6)
ligand-dependent nuclear receptor	NR2E1	0.00731	-9.042			4	2	2	DCX(-3.53),MAPK10(-2.09),MYC(+2.28),POU4F1(+14.17)
ligand-dependent nuclear receptor	NR2F2	0.00777			0.277	5	4	1	EFNB2(+1.93),GATA6(-2.52),NRP1(+1.7),PROX1(+2.3),TFAP2A(+2.12)
ligand-dependent nuclear receptor	ESRRA	0.0182			-1.358	12	5	7	ALDOC(-3.55),CDH2(-2.52),CEBPA(+6.85),CKB(-3.04),ENO1(-1.7),HK2(-2.42),KRT13(+4.08),KRT15(+2.18),KRT19(+3.83),KRT23(+4.8),MYH7(-3.2),TPI1(-1.6)
ligand-dependent nuclear receptor	RXRA	0.0197			0.392	17	8	9	AKR1C1/AKR1C2(+2.65),CALB1(-2.32),CD109(+2.45),CDO1(-3.38),CEBPA(+6.85),DLK1(-2.85),FABP5(+3.83),FTL(-1.77),MGP(-2.71),MMP11(+3.06),NAV2(+1.92),PLTP(-1.82),PTGDS(-4.9),RPE65(-3.35),S100A8(+5.19),TFAP2A(+2.12),TRH(-19.41)
ligand-dependent nuclear receptor	PPARG	0.0298			0.892	24	15	9	ANGPTL4(-2.55),AQP3(+3.61),CDH1(+3.62),CDK6(+1.89),CEBPA(+6.85),CORIN(+4.86),DLK1(-2.85),EDN2(+2.49),ENO2(-2.76),ERO1A(-1.77),ETS1(+2.16),FABP5(+3.83),FN1(+2.01),FST(+3.66),FZD1(+2.12),HCAR2(+3.18),HK2(-2.42),KRT19(+3.83),MKI67(+1.73),MYH7(-3.2),PRDM1(-2.14),S100A8(+5.19),SGK1(-3.19),SLC2A1(-1.66)
ligand-dependent nuclear receptor	NR3C2	0.0412			0	8	4	4	ATP1B1(-2.25),FN1(+2.01),GUCY1A1(+1.86),INHBA(+4.13),MLF1(-2.56),RRAD(-3.38),SEMA3C(+2.46),SGK1(-3.19)
kinase	ROCK2	1.28e-09		Activated	2.915	12	12	0	CD44(+1.81),CEBPA(+6.85),DSC1(+3.37),DSC2(+2.08),DSG1(+3.14),DSG3(+3.59),DSP(+3.09),FABP5(+3.83),IVL(+5.23),S100A8(+5.19),SPINK5(+3.07),SPRR3(+2.43)
kinase	EFNA4	6.55e-09		Activated	2.309	12	12	0	ABCA12(+3.11),DSC1(+3.37),DSG1(+3.14),DUSP6(+2.05),FABP5(+3.83),ITGB4(+2.35),IVL(+5.23),KRT13(+4.08),KRT16(+5.08),KRT4(+2.22),PKP1(+2.59),SPRR3(+2.43)
kinase	EFNA3	9.96e-08		Activated	2.111	11	11	0	ABCA12(+3.11),DSC1(+3.37),DSG1(+3.14),DUSP6(+2.05),FABP5(+3.83),ITGB4(+2.35),KRT13(+4.08),KRT16(+5.08),KRT4(+2.22),PKP1(+2.59),SPRR3(+2.43)
kinase	FGFR2	1.17e-06		Inhibited	-2.16	17	9	8	CCN4(+2.95),CDH1(+3.62),CLIC6(-2.63),COL4A1(+2.0),COL4A2(+1.69),CTSC(+2.14),EFHC2(-2.47),FN1(+2.01),FST(+3.66),GATA6(-2.52),GRB10(-1.76),HHIP(+8.66),MYC(+2.28),PLP1(-2.22),SOX2(-2.14),SOX3(-3.5),TTR(-31.23)
kinase	CSNK2A1	1.44e-06			-0.239	7	7	0	AHR(+1.69),CDH1(+3.62),DUSP6(+2.05),FN1(+2.01),ITGB4(+2.35),JUP(+2.76),TP63(+2.23)
kinase	EFNA5	1.57e-06			1.897	10	10	0	ABCA12(+3.11),DSC1(+3.37),DSG1(+3.14),DUSP6(+2.05),FABP5(+3.83),ITGB4(+2.35),KRT13(+4.08),KRT16(+5.08),KRT4(+2.22),PKP1(+2.59)
kinase	EFNA2	2.1e-06		Activated	2.111	11	11	0	ABCA12(+3.11),DSC1(+3.37),DSG1(+3.14),DUSP6(+2.05),FABP5(+3.83),ITGB4(+2.35),KRT13(+4.08),KRT16(+5.08),KRT4(+2.22),PKP1(+2.59),RUNX1(+2.12)
kinase	ERBB2	3.15e-05			1.212	47	32	15	ALDOC(-3.55),ANGPTL4(-2.55),BNIP3(-2.47),CDH1(+3.62),CDH2(-2.52),CDK6(+1.89),CLU(-2.54),COL4A1(+2.0),COL6A3(+2.87),CPS1(-4.83),CRYBG1(+2.44),DUSP6(+2.05),EDN2(+2.49),ELK3(+1.92),EMP1(+2.14),ERBB3(+2.2),FN1(+2.01),FOLR1(-2.35),GATA3(+5.26),GLS(+1.83),H19(+3.14),IRX3(+2.54),JAG1(+3.13),JAG2(+1.99),JUP(+2.76),MAPK13(+2.33),MITF(-4.32),MKI67(+1.73),MMP11(+3.06),MYC(+2.28),NDRG4(-2.22),NRP1(+1.7),PENK…
kinase	MAPK1	4.98e-05			0.013	27	15	12	ATP1B1(-2.25),BST2(-3.93),CDH2(-2.52),CFB(-1.85),CRYBG1(+2.44),DNAH7(-3.09),EMP1(+2.14),FN1(+2.01),GATA3(+5.26),GBP2(+2.96),GFOD1(+2.35),GLS(+1.83),IFITM1(-2.1),KRT17(+4.88),LGALS3BP(-1.98),MAPK13(+2.33),MITF(-4.32),MKI67(+1.73),MYC(+2.28),MYH7(-3.2),NRP1(+1.7),PDLIM3(-2.37),RGS16(-2.22),SOCS2(+3.01),SPOCK1(-3.18),SPSB1(+2.38),SUN2(+1.75)
kinase	IKBKG	5.08e-05			0.767	15	8	7	CDH13(+3.56),CLU(-2.54),CP(-7.24),DCN(+2.08),DUSP6(+2.05),GBP2(+2.96),HK2(-2.42),KCND2(+2.45),KLF5(+2.85),MGP(-2.71),MYH7(-3.2),RGS16(-2.22),SEMA3C(+2.46),SERPINB2(+2.49),SGK1(-3.19)
kinase	PIK3CA	5.57e-05				10	9	1	ALCAM(+2.9),CALD1(+1.93),CD44(+1.81),CDH1(+3.62),CDH2(-2.52),JAG1(+3.13),JAG2(+1.99),THY1(+1.84),TP63(+2.23),TWIST2(+1.89)
kinase	IKBKB	7.58e-05			-0.659	23	15	8	CD44(+1.81),CDH1(+3.62),CDH13(+3.56),CLU(-2.54),CP(-7.24),CYP1B1(-3.5),DCN(+2.08),DUSP6(+2.05),ETS1(+2.16),GBP2(+2.96),HK2(-2.42),KLF5(+2.85),KRT8(+1.71),MGP(-2.71),MYC(+2.28),POSTN(+2.34),RGS16(-2.22),SEMA3C(+2.46),SERPINB2(+2.49),SGK1(-3.19),SOCS2(+3.01),TP63(+2.23),UACA(-1.75)
kinase	TGFBR2	0.000291			-0.036	17	11	6	ANGPTL4(-2.55),CD44(+1.81),CDH1(+3.62),CDH2(-2.52),CHRM3(+2.84),CLU(-2.54),FN1(+2.01),FST(+3.66),GJB2(+2.93),GJB6(+3.66),JUP(+2.76),KRT8(+1.71),NRP1(+1.7),PDPN(-1.96),POU4F1(+14.17),PTGDS(-4.9),SLC1A2(-2.45)
kinase	CDKN1B	0.000443			-0.216	12	6	6	APCDD1(+8.39),CDH1(+3.62),MYC(+2.28),PCSK4(-2.44),RRAD(-3.38),RUNX1(+2.12),S100A9(+4.11),SIX3(-11.91),SOX2(-2.14),TEKT1(-3.06),TYRP1(-47.17),WNT3(+2.83)
kinase	ULK4	0.000499		Activated	2.236	5	0	5	DNAH9(-3.74),LGALS3BP(-1.98),RSPH4A(-2.77),RSPH9(-2.75),TEKT2(-4.51)
kinase	PRKCD	0.000569			0.249	16	11	5	BNIP3(-2.47),DUSP6(+2.05),FZD1(+2.12),GEM(-2.4),GPRC5A(+2.3),ICOSLG/LOC102723996(+2.1),ITPR3(+2.1),IVL(+5.23),KLF5(+2.85),MAST4(+1.87),MSI1(-3.4),MYC(+2.28),NAV2(+1.92),PROM1(-3.24),SERPINB2(+2.49),SOX2(-2.14)
kinase	ERN1	0.001				12	6	6	CDH1(+3.62),CDH6(-3.21),CYP1B1(-3.5),EPCAM(+2.1),ERO1A(-1.77),ETS1(+2.16),IFITM1(-2.1),MYH7(-3.2),SERPINB2(+2.49),ST14(+3.61),SYT11(-5.36),TINAGL1(+3.22)
kinase	MAP2K1	0.0013			0.267	15	9	6	ACAN(+4.12),AHR(+1.69),CD44(+1.81),CEBPA(+6.85),DUSP6(+2.05),ENO1(-1.7),ENO2(-2.76),GPRC5B(-2.1),ITGB4(+2.35),IVL(+5.23),JUP(+2.76),MITF(-4.32),MYC(+2.28),PLP1(-2.22),RRAGD(-2.17)
kinase	MAP3K12	0.00175				3	2	1	FLG(+12.19),MAPK8IP1(-1.78),POU4F1(+14.17)
kinase	PTK2	0.00257				7	5	2	CSPG4(+2.34),DSP(+3.09),FN1(+2.01),KRT14(+3.75),KRT8(+1.71),MYH7(-3.2),P4HA1(-1.63)
kinase	MET	0.00279			0.123	10	8	2	AQP3(+3.61),CD44(+1.81),CDH1(+3.62),CDH2(-2.52),FN1(+2.01),INHBA(+4.13),MYC(+2.28),PLK2(+1.74),RUNX1(+2.12),SOX2(-2.14)
kinase	RET	0.00413			-1	10	5	5	CALB1(-2.32),CLDN5(-5.97),CLU(-2.54),DCN(+2.08),DUSP6(+2.05),INSM1(+2.81),PITPNM1(-2.25),PTN(+2.51),S100A9(+4.11),SDK1(-1.63)
kinase	CHUK	0.00455			0.884	15	9	6	CDH13(+3.56),CLU(-2.54),CP(-7.24),DCN(+2.08),DUSP6(+2.05),GBP2(+2.96),HK2(-2.42),KLF5(+2.85),MGP(-2.71),MYC(+2.28),RGS16(-2.22),SEMA3C(+2.46),SERPINB2(+2.49),SGK1(-3.19),TP63(+2.23)
kinase	RAF1	0.00563			1.984	15	12	3	CD44(+1.81),CHN1(-2.07),DIO2(+5.64),DUSP6(+2.05),EMP1(+2.14),ITGB4(+2.35),LAMA3(+2.55),MKI67(+1.73),MYC(+2.28),PRDM1(-2.14),RND3(+2.04),SEC14L2(-2.41),SERPINB2(+2.49),SERPINB7(+2.83),SPRR1B(+5.16)
kinase	BRD4	0.0088			0.397	10	6	4	ABCC4(-2.31),CEBPA(+6.85),COL4A1(+2.0),FN1(+2.01),GALNT14(-2.48),INSM1(+2.81),KCNQ5(+2.28),MYB(-2.53),MYC(+2.28),PRDM1(-2.14)
kinase	FGFR3	0.00965			-0.152	5	4	1	CDH1(+3.62),DUSP6(+2.05),PROX1(+2.3),SOX3(-3.5),WNT4(+9.42)
kinase	BMPR2	0.00976				4	4	0	EFNB2(+1.93),FN1(+2.01),JAG2(+1.99),SEMA3C(+2.46)
kinase	BMPR1B	0.00976	-3			4	3	1	ACAN(+4.12),HAPLN1(+2.92),NR2E1(-9.04),POSTN(+2.34)
kinase	RIPK4	0.0101	3.386			2	2	0	GRHL3(+6.69),IVL(+5.23)
kinase	PINK1	0.0101				2	0	2	BNIP3(-2.47),SLC2A1(-1.66)
kinase	MAP2K7	0.0109				6	5	1	EFNB2(+1.93),FN1(+2.01),IVL(+5.23),LMO7(+1.87),MYC(+2.28),MYH7(-3.2)
kinase	PKM	0.0118			-1.101	5	2	3	CDH1(+3.62),CDH2(-2.52),ENO1(-1.7),MYC(+2.28),SLC2A1(-1.66)
kinase	ROCK1	0.0143			0.762	4	3	1	CD44(+1.81),COL4A2(+1.69),ETS1(+2.16),MYH7(-3.2)
kinase	PRKACB	0.0148				2	2	0	MYC(+2.28),PENK(+8.93)
kinase	Brd4	0.0171			1.387	5	4	1	CDH1(+3.62),COL4A1(+2.0),COL4A2(+1.69),COL6A3(+2.87),SPON2(-3.14)
kinase	PRKCA	0.0186			1.578	9	7	2	ETS1(+2.16),FN1(+2.01),IVL(+5.23),MYC(+2.28),PEG10(-1.65),PTPRN2(-3.03),RUNX1(+2.12),S100A8(+5.19),S100A9(+4.11)
kinase	PRKG2	0.0203				2	0	2	PLP1(-2.22),PROM1(-3.24)
kinase	PDK1	0.0203				2	1	1	CDH1(+3.62),HK2(-2.42)
kinase	ITK	0.0206			0.889	7	5	2	AHR(+1.69),CD44(+1.81),CRIM1(+1.67),GATA3(+5.26),MYC(+2.28),SLC2A1(-1.66),ZBTB16(-3.21)
kinase	SGK1	0.0212	-3.187		0.816	6	4	2	CDK6(+1.89),CEBPA(+6.85),KCNQ5(+2.28),SLC1A2(-2.45),SLC1A6(+2.25),SLC38A3(-2.6)
kinase	TEK	0.0232				3	2	1	CLDN5(-5.97),S100A8(+5.19),S100A9(+4.11)
kinase	EPHB4	0.0257		Activated	2.159	5	4	1	GATA3(+5.26),MYC(+2.28),PAX3(+5.32),PLP1(-2.22),RUNX1(+2.12)
kinase	MAPK8	0.0262			-1.411	11	7	4	AQP1(-2.17),CDH1(+3.62),CDH2(-2.52),CYP27A1(-2.13),DIO2(+5.64),DUSP6(+2.05),ETS1(+2.16),MYC(+2.28),NRP1(+1.7),TRH(-19.41),WNT4(+9.42)
kinase	DLG4	0.0265				2	1	1	HTR2C(-14.03),KCND2(+2.45)
kinase	CSNK2A2	0.0265				2	2	0	CDH1(+3.62),JUP(+2.76)
kinase	SYK	0.0288			0.843	8	5	3	ATP8A1(+2.49),BMPR1B(-3.0),CD44(+1.81),CDH12(-4.28),FST(+3.66),GATA3(+5.26),ITGB4(+2.35),RASSF4(-2.79)
kinase	ACVRL1	0.0297				4	4	0	EFNA1(+2.12),EFNB2(+1.93),JUP(+2.76),MYC(+2.28)
kinase	CDK8	0.0303				3	2	1	CD44(+1.81),CRABP1(-5.55),MYC(+2.28)
kinase	UHMK1	0.0329				1	0	1	AQP1(-2.17)
kinase	HUNK	0.0329				1	1	0	MYC(+2.28)
kinase	STK24	0.0329				1	1	0	CDH1(+3.62)
kinase	CDKL2	0.0329				1	1	0	CD44(+1.81)
kinase	ROR1	0.0334				2	2	0	CDH1(+3.62),KRT19(+3.83)
kinase	PRKCH	0.0408				2	2	0	IVL(+5.23),KRT5(+2.95)
kinase	ILK	0.0485			0.952	4	3	1	CD44(+1.81),CDH1(+3.62),FN1(+2.01),MYH7(-3.2)
kinase	CSNK2B	0.0488				2	2	0	CDH1(+3.62),MYC(+2.28)
kinase	TXK	0.0488				2	1	1	CD44(+1.81),ZBTB16(-3.21)
kinase	MAP3K11	0.0488				2	1	1	MAPK8IP1(-1.78),MYC(+2.28)
ion channel	PKD1	0.000988			-0.541	16	10	6	ARHGAP10(+1.82),ATP1B1(-2.25),ATP1B2(-4.79),EDIL3(+2.92),F2RL2(+2.72),GLS(+1.83),GREM1(+2.7),IFNLR1(+2.62),JPH2(+3.69),MYC(+2.28),ODF3B(-2.39),SLC8A1(-1.65),SLITRK5(-2.43),TBC1D4(+1.77),TENM2(+2.38),TTR(-31.23)
ion channel	TRPV5	0.0062				2	0	2	CALB1(-2.32),SLC8A1(-1.65)
ion channel	CLCA2	0.00625	3.979			3	2	1	CDH1(+3.62),CDH2(-2.52),FN1(+2.01)
ion channel	KCNE3	0.0069				7	3	4	CHL1(-4.36),DUSP6(+2.05),FABP5(+3.83),PER1(-1.92),PIK3C2G(+2.85),PLP1(-2.22),PRDM1(-2.14)
ion channel	KCNK9	0.0107			1.109	5	1	4	CALB1(-2.32),DKK3(-1.81),ECEL1(-5.98),SLC16A3(-2.08),SV2C(+2.91)
growth factor	TGFB1	7.85e-13			1.55	117	68	49	ACAN(+4.12),ACTG2(+2.41),AHR(+1.69),AKR1C1/AKR1C2(+2.65),ALDOA(-1.88),ANGPTL4(-2.55),AOPEP(+1.75),APOB(-6.51),AQP1(-2.17),ARNT2(-1.87),CALD1(+1.93),CCN4(+2.95),CD44(+1.81),CDH1(+3.62),CDH2(-2.52),CEBPA(+6.85),CFB(-1.85),CLCA2(+3.98),CLU(-2.54),COL11A1(+1.95),COL16A1(+1.78),COL4A1(+2.0),COL4A2(+1.69),COL6A3(+2.87),CORIN(+4.86),CRYGS(-3.68),CSPG4(+2.34),CTSC(+2.14),DCN(+2.08),DKK3(-1.81),DNAH2(-3.4…
growth factor	GDF2	1.57e-06			1.311	14	11	3	CDH6(-3.21),COL9A1(+8.39),COL9A3(+2.99),CRABP1(-5.55),DLK1(-2.85),EFNB2(+1.93),EMB(+2.76),MYC(+2.28),NRP1(+1.7),POSTN(+2.34),PROX1(+2.3),RASL11B(+2.54),SEMA3C(+2.46),SOCS2(+3.01)
growth factor	INHA	8.84e-06			-1.346	14	8	6	ACTG2(+2.41),CCN4(+2.95),CYP1B1(-3.5),DNAH2(-3.44),DNAH7(-3.09),FST(+3.66),INHBA(+4.13),ITGA9(+1.87),KRT19(+3.83),KRT8(+1.71),MYC(+2.28),MYO7A(-2.89),SFRP4(-2.61),SGK1(-3.19)
growth factor	BMP4	1.65e-05		Activated	2.324	20	15	5	ACAN(+4.12),CDH1(+3.62),CEBPA(+6.85),DIO2(+5.64),EFNA1(+2.12),GABRP(+3.27),GATA3(+5.26),GREM1(+2.7),KRT23(+4.8),MITF(-4.32),MUC15(+2.55),MYC(+2.28),PAPPA2(+1.84),POSTN(+2.34),SLC13A4(-1.87),SLC38A3(-2.6),SOX2(-2.14),SULF1(-2.21),TFAP2A(+2.12),TP63(+2.23)
growth factor	INHBA	2.04e-05	4.129		0.366	19	12	7	CALB1(-2.32),CDH1(+3.62),DTNA(-3.29),EFNB2(+1.93),FN1(+2.01),FST(+3.66),INHBA(+4.13),IRX1(+2.65),ITGA11(+1.96),MAFB(+1.89),MGP(-2.71),MYCL(+2.42),PRDM1(-2.14),RGS16(-2.22),S100A8(+5.19),S100A9(+4.11),SERPINB2(+2.49),SLC1A2(-2.45),SOX2(-2.14)
growth factor	CCN2	4.1e-05			1.824	13	8	5	ACAN(+4.12),CD44(+1.81),COL4A2(+1.69),DCN(+2.08),ENO1(-1.7),FN1(+2.01),HAPLN1(+2.92),MYC(+2.28),P4HA1(-1.63),PODXL(-2.09),PTGFR(+2.59),SFRP4(-2.61),SOX2(-2.14)
growth factor	HGF	5.84e-05			1.483	34	26	8	AHR(+1.69),ANGPTL4(-2.55),CD44(+1.81),CDH1(+3.62),COL4A1(+2.0),DSG1(+3.14),DUSP6(+2.05),EFNB2(+1.93),EMP1(+2.14),EPCAM(+2.1),ETS1(+2.16),FN1(+2.01),GEM(-2.4),GRB10(-1.76),HK2(-2.42),INHBA(+4.13),IRX5(+4.26),ITPR3(+2.1),KRT17(+4.88),KRT19(+3.83),MKI67(+1.73),MYC(+2.28),NRP1(+1.7),PGK1(-1.92),PTPRR(+2.83),S100A9(+4.11),SERPINB2(+2.49),SGK1(-3.19),SLC19A2(+2.14),SLC1A2(-2.45),SOCS2(+3.01),SOX2(-2.14…
growth factor	BMP7	7.05e-05			0.555	14	10	4	CD44(+1.81),CDH1(+3.62),CEBPA(+6.85),DLK1(-2.85),EDN2(+2.49),EPCAM(+2.1),FN1(+2.01),GRB10(-1.76),GREM1(+2.7),MAP3K5(+2.85),PENK(+8.93),PRDM16(-2.1),STS(+1.85),SULF1(-2.21)
growth factor	EGF	0.000125		Activated	2.036	34	25	9	ALCAM(+2.9),AQP3(+3.61),CD44(+1.81),CDH1(+3.62),CLU(-2.54),DCN(+2.08),DIO2(+5.64),DNAI1(-4.63),DUSP6(+2.05),EFNB2(+1.93),ETS1(+2.16),FN1(+2.01),FST(+3.66),HAS3(+1.97),INHBA(+4.13),JAG2(+1.99),KRT15(+2.18),KRT16(+5.08),KRT19(+3.83),KRT5(+2.95),MAP3K5(+2.85),MST1(-2.31),MYC(+2.28),NRP1(+1.7),PDPN(-1.96),PER1(-1.92),PROM1(-3.24),RUNX1(+2.12),S100A9(+4.11),SLC1A2(-2.45),SOX2(-2.14),TFAP2A(+2.12),TP63…
growth factor	FGF2	0.000221		Activated	2.048	28	20	8	ACAN(+4.12),ANGPTL4(-2.55),AQP3(+3.61),CALB1(-2.32),CDH1(+3.62),CHRM3(+2.84),DCN(+2.08),DKK2(-2.75),DUSP6(+2.05),EFNB2(+1.93),ENO1(-1.7),EPCAM(+2.1),ETS1(+2.16),FN1(+2.01),GREM1(+2.7),INHBA(+4.13),MGP(-2.71),MITF(-4.32),MKI67(+1.73),MYC(+2.28),PENK(+8.93),PGK1(-1.92),PLK2(+1.74),RUNX1(+2.12),S100A8(+5.19),SLC2A1(-1.66),TWIST2(+1.89),WNT4(+9.42)
growth factor	CCN5	0.000276			0.707	8	8	0	CD44(+1.81),CDH1(+3.62),CEBPA(+6.85),DSP(+3.09),FN1(+2.01),GATA3(+5.26),JUP(+2.76),KRT8(+1.71)
growth factor	FGF1	0.000869			-0.224	12	9	3	AHR(+1.69),CCN4(+2.95),CDH1(+3.62),DUSP6(+2.05),FZD1(+2.12),MKI67(+1.73),MYC(+2.28),NDNF(-2.41),PMEPA1(+2.01),POSTN(+2.34),SOX2(-2.14),TTR(-31.23)
growth factor	HBEGF	0.00268			-1	6	2	4	ALDOA(-1.88),ANGPTL4(-2.55),CDH1(+3.62),HK2(-2.42),NRP1(+1.7),SLC16A3(-2.08)
growth factor	TGFB3	0.00364			-0.531	10	7	3	ACTG2(+2.41),CDH1(+3.62),CDH2(-2.52),CDH6(-3.21),COL11A1(+1.95),ETS1(+2.16),FN1(+2.01),GATA3(+5.26),MGP(-2.71),TSPAN13(+1.9)
growth factor	TGFB2	0.00388			1.279	10	9	1	AHR(+1.69),ANGPTL4(-2.55),COL4A1(+2.0),FN1(+2.01),HSPG2(+1.73),INHBA(+4.13),JAG1(+3.13),RUNX1(+2.12),RUNX1T1(+1.76),S100A8(+5.19)
growth factor	GH1	0.00498			-1.105	10	7	3	CDH2(-2.52),CEBPA(+6.85),CLU(-2.54),ERBB3(+2.2),FN1(+2.01),JUP(+2.76),MYB(-2.53),SOCS2(+3.01),TFAP2A(+2.12),TWIST2(+1.89)
growth factor	BMP2	0.00812			1.825	14	10	4	ACAN(+4.12),CALB1(-2.32),CDH1(+3.62),ESRRG(-3.22),ETS1(+2.16),FN1(+2.01),FST(+3.66),FZD1(+2.12),GREM1(+2.7),MYC(+2.28),POSTN(+2.34),SOX2(-2.14),WNT4(+9.42),ZBTB16(-3.21)
growth factor	JAG1	0.00867	3.128		-0.447	5	4	1	DUSP6(+2.05),MYC(+2.28),SOX2(-2.14),WNT3(+2.83),WNT4(+9.42)
growth factor	NRG1	0.00873			1.218	15	8	7	BNIP3(-2.47),CDH1(+3.62),COL6A3(+2.87),DUSP6(+2.05),ERBB3(+2.2),FABP5(+3.83),FN1(+2.01),GPI(-1.96),HK2(-2.42),MST1(-2.31),MYC(+2.28),PYGM(-3.66),RUNX1(+2.12),SLC2A1(-1.66),SOX2(-2.14)
growth factor	IGF1	0.0166			1.378	25	17	8	AKR1C1/AKR1C2(+2.65),C4A/C4B(-2.6),CD44(+1.81),CDH1(+3.62),CHGA(+7.33),CLU(-2.54),DUSP6(+2.05),EDN2(+2.49),EFNB2(+1.93),FN1(+2.01),HAPLN1(+2.92),MKI67(+1.73),MYB(-2.53),MYC(+2.28),PENK(+8.93),PLK2(+1.74),PLP1(-2.22),SFN(+3.8),SGK1(-3.19),SLC1A6(+2.25),SLC23A2(-1.8),SLC2A1(-1.66),SOX2(-2.14),THY1(+1.84),WNT4(+9.42)
growth factor	INHBB	0.0171				3	2	1	COL4A1(+2.0),FST(+3.66),LOXL3(-1.92)
growth factor	NOG	0.0257		Inhibited	-2.219	5	4	1	ACAN(+4.12),FST(+3.66),ISL1(+8.19),MITF(-4.32),MYC(+2.28)
growth factor	AREG	0.0259			-1.026	7	7	0	HCAR2(+3.18),HIST1H2AC(+1.59),HIST1H2BK(+1.71),HIST2H2AA3/HIST2H2AA4(+1.62),MKI67(+1.73),RUNX1(+2.12),TMC6(+2.27)
growth factor	LTBP4	0.0265				2	2	0	GREM1(+2.7),MYC(+2.28)
growth factor	FGF3	0.0334				2	2	0	CDH1(+3.62),KRT5(+2.95)
growth factor	FGF10	0.0342			-0.152	5	2	3	CYP1B1(-3.5),LMO7(+1.87),MYH7(-3.2),PERP(+2.12),SOX2(-2.14)
growth factor	PDGFA	0.0408				2	0	2	PROM1(-3.24),SOX2(-2.14)
growth factor	DKK1	0.0471			-1.393	5	4	1	CD44(+1.81),EPCAM(+2.1),GATA3(+5.26),MYC(+2.28),TTYH1(-2.75)
group	estrogen receptor	3.75e-07			0.386	25	22	3	AKT3(-1.83),CALB1(-2.32),CALD1(+1.93),CAPG(+2.77),CD44(+1.81),CDH1(+3.62),CDH12(-4.28),CDH13(+3.56),COL4A1(+2.0),COL4A2(+1.69),COL9A2(+2.65),DSC2(+2.08),DSP(+3.09),ERBB3(+2.2),ETS1(+2.16),FN1(+2.01),GATA3(+5.26),JAG1(+3.13),JUP(+2.76),KRT15(+2.18),KRT19(+3.83),KRT8(+1.71),MUC15(+2.55),MYC(+2.28),WNT3(+2.83)
group	Tgf beta	1.65e-06			0.015	26	18	8	ANGPTL4(-2.55),CDH1(+3.62),CDH2(-2.52),CDK6(+1.89),CLU(-2.54),COL4A1(+2.0),COL4A2(+1.69),DCN(+2.08),FN1(+2.01),FST(+3.66),GATA3(+5.26),GREM1(+2.7),HSPG2(+1.73),JAG1(+3.13),KRT16(+5.08),LAMA3(+2.55),MMP11(+3.06),MYC(+2.28),PFKFB4(-2.77),PMEPA1(+2.01),POSTN(+2.34),PROM1(-3.24),RUNX1(+2.12),SEC14L2(-2.41),SGK1(-3.19),SPOCK1(-3.18)
group	EGLN	1.7e-06		Activated	2.033	19	5	14	ALDOC(-3.55),BCL11B(+2.42),BNIP3(-2.47),EFNA1(+2.12),FTL(-1.77),GATA3(+5.26),GPI(-1.96),HIST1H2AG(+1.86),HK2(-2.42),NOL3(-2.12),PFKP(-2.47),PGK1(-1.92),PPFIA4(-2.92),RRAGD(-2.17),S100A9(+4.11),SLC16A3(-2.08),SPAG4(-6.81),TPI1(-1.6),WDR54(-2.18)
group	Vegf	3.22e-05			1.955	35	25	10	ACAN(+4.12),AHR(+1.69),ANGPTL4(-2.55),CALB1(-2.32),CD44(+1.81),CDH1(+3.62),CRABP1(-5.55),DUSP6(+2.05),EFNA1(+2.12),EFNB2(+1.93),EMP1(+2.14),ERBB3(+2.2),ETS1(+2.16),FN1(+2.01),FST(+3.66),GEM(-2.4),GJB2(+2.93),GPRC5B(-2.1),GRB10(-1.76),HK2(-2.42),INHBA(+4.13),ITPR3(+2.1),MGP(-2.71),MKI67(+1.73),MYC(+2.28),NRARP(+2.0),NRP1(+1.7),PAN2(-2.36),PTPRR(+2.83),SERPINB2(+2.49),SFN(+3.8),SGK1(-3.19),SH3TC2(+…
group	Sos	4.13e-05				19	14	5	AQP3(+3.61),CD44(+1.81),COL16A1(+1.78),DSG3(+3.59),FBLIM1(+2.31),FLRT2(+2.04),GJB6(+3.66),KRT13(+4.08),LAMA3(+2.55),LGALS3BP(-1.98),MMRN1(-8.55),MYO5B(+1.8),PDE6B(-3.25),PDPN(-1.96),PIP5K1B(-3.47),PLK2(+1.74),PMEPA1(+2.01),RIPK4(+3.39),RUNX1(+2.12)
group	Wnt	8.19e-05			-0.342	8	7	1	CD44(+1.81),CDH1(+3.62),CDH2(-2.52),CEBPA(+6.85),GATA3(+5.26),MYC(+2.28),PAX3(+5.32),TFAP2A(+2.12)
group	Hdac	0.000426			0.955	15	12	3	AHR(+1.69),DKK3(-1.81),EDN3(+3.04),GATA3(+5.26),IRX3(+2.54),JUP(+2.76),MYC(+2.28),NDRG4(-2.22),NRP1(+1.7),SEMA3C(+2.46),SLC8A1(-1.65),TFAP2B(+3.91),THBS4(+2.1),TP63(+2.23),WNT4(+9.42)
group	JAK1/2	0.000517			-0.333	9	4	5	BCL11B(+2.42),FAM107A(-6.61),GBP2(+2.96),ICAM5(-2.53),LHX2(-4.65),LMO7(+1.87),MYO5B(+1.8),RSPO2(-3.07),TBR1(-3.64)
group	P38 MAPK	0.000663			1.108	25	17	8	BNIP3(-2.47),CD44(+1.81),CEBPA(+6.85),CLDN5(-5.97),DIO2(+5.64),ETS1(+2.16),FN1(+2.01),FST(+3.66),INHBA(+4.13),IRX1(+2.65),ITGB4(+2.35),IVL(+5.23),KLF5(+2.85),LAMA3(+2.55),MITF(-4.32),MYC(+2.28),POSTN(+2.34),PRDM1(-2.14),RND3(+2.04),RRAD(-3.38),RUNX1(+2.12),SEPT4(-2.24),SERPINB2(+2.49),SGK1(-3.19),SLC8A1(-1.65)
group	TCF	0.000813				10	9	1	CD44(+1.81),CRYBG1(+2.44),DIO2(+5.64),EDN3(+3.04),EPCAM(+2.1),IFITM1(-2.1),KRT5(+2.95),MYC(+2.28),SEMA3C(+2.46),SFN(+3.8)
group	Notch	0.00094			1.624	9	8	1	CCN4(+2.95),CDH1(+3.62),GATA3(+5.26),GUCY1A1(+1.86),IVL(+5.23),JAG1(+3.13),MYC(+2.28),PROX1(+2.3),SOX2(-2.14)
group	Rxr	0.00135				11	5	6	ANGPTL4(-2.55),AQP3(+3.61),BCL11B(+2.42),CRABP1(-5.55),DLK1(-2.85),MGP(-2.71),MMP11(+3.06),MYC(+2.28),PAX3(+5.32),PLTP(-1.82),PTPRO(-3.22)
group	Ctbp	0.00246				4	4	0	CDH1(+3.62),GATA3(+5.26),JUP(+2.76),PERP(+2.12)
group	Focal adhesion kinase	0.00274			-1.342	5	4	1	CDH2(-2.52),DSP(+3.09),EFNB2(+1.93),KRT14(+3.75),KRT8(+1.71)
group	PLC gamma	0.00317				2	2	0	MYC(+2.28),SCN9A(+2.27)
group	IL1	0.00532			1.127	21	15	6	ACAN(+4.12),AHR(+1.69),AKR1C1/AKR1C2(+2.65),CFB(-1.85),CP(-7.24),CTSC(+2.14),CYP27A1(-2.13),DCN(+2.08),FN1(+2.01),FST(+3.66),FZD5(-4.74),GLS(+1.83),GRM3(+5.27),H19(+3.14),INHBA(+4.13),MYC(+2.28),S100A9(+4.11),SERPINB2(+2.49),SLC2A1(-1.66),THY1(+1.84),TYMP(-1.83)
group	Hedgehog	0.00576				6	4	2	GATA6(-2.52),JAG1(+3.13),KRT19(+3.83),MYC(+2.28),MYCL(+2.42),SOX2(-2.14)
group	ERK1/2	0.00657			0.094	19	12	7	BHMT(-4.82),CCN4(+2.95),CD44(+1.81),CEBPA(+6.85),EFNB2(+1.93),ENO1(-1.7),ETS1(+2.16),FN1(+2.01),FZD1(+2.12),H19(+3.14),HK2(-2.42),KRT17(+4.88),MAPK8IP1(-1.78),MYC(+2.28),PFKFB4(-2.77),POSTN(+2.34),PTN(+2.51),SGK1(-3.19),TYMP(-1.83)
group	ERK	0.0066		Activated	2.062	16	12	4	CDH1(+3.62),CLU(-2.54),DIO2(+5.64),ETS1(+2.16),FN1(+2.01),FST(+3.66),HAS3(+1.97),JAG1(+3.13),KLF5(+2.85),MAFB(+1.89),MYC(+2.28),PRDM1(-2.14),SERPINB2(+2.49),SFN(+3.8),SLC2A1(-1.66),TYMP(-1.83)
group	Akt	0.00679			-0.584	18	8	10	AQP3(+3.61),CD44(+1.81),CDH1(+3.62),CP(-7.24),ERBB3(+2.2),ETS1(+2.16),FN1(+2.01),HK2(-2.42),MSI1(-3.4),MYB(-2.53),MYC(+2.28),PRDM16(-2.1),PTN(+2.51),RDH10(-2.45),SGK1(-3.19),SLC1A2(-2.45),SLC8A1(-1.65),SOX2(-2.14)
group	CDK4/6	0.00871			1.89	7	2	5	CDK6(+1.89),CLIC6(-2.63),ENO1(-1.7),HRNR(+8.62),MYO7A(-2.89),PCYT1B(-2.11),TPI1(-1.6)
group	Gli	0.012				3	3	0	HHIP(+8.66),ITGB4(+2.35),JAG2(+1.99)
group	STAT5a/b	0.0155		Activated	2.433	8	7	1	AHR(+1.69),EBF1(+2.77),EMP1(+2.14),GATA3(+5.26),MYC(+2.28),PRDM1(-2.14),PROX1(+2.3),STK17B(+2.4)
group	Ngf	0.016			-0.509	6	1	5	CALB1(-2.32),CLU(-2.54),ENO2(-2.76),MAP6(-2.57),MYB(-2.53),THY1(+1.84)
group	Alpha catenin	0.0177		Inhibited	-2.188	9	8	1	COL6A3(+2.87),ELK3(+1.92),KRT6B(+8.09),MMP11(+3.06),MYC(+2.28),S100A8(+5.19),S100A9(+4.11),SGK1(-3.19),TWIST2(+1.89)
group	TEAD	0.0203				2	2	0	CD44(+1.81),FN1(+2.01)
group	Growth hormone	0.0204			-0.708	14	6	8	ANGPTL4(-2.55),APLP1(-2.17),CALB1(-2.32),CDH1(+3.62),CEBPA(+6.85),CLU(-2.54),DLK1(-2.85),FN1(+2.01),FZD5(-4.74),MYC(+2.28),PLK2(+1.74),SGK1(-3.19),SLC2A1(-1.66),SOCS2(+3.01)
group	Rar	0.0271				4	3	1	AQP3(+3.61),MGP(-2.71),MMP11(+3.06),PAX3(+5.32)
group	RAS	0.0292			0.863	9	6	3	BNIP3(-2.47),CDK6(+1.89),CEBPA(+6.85),FN1(+2.01),GBP2(+2.96),IVL(+5.23),MITF(-4.32),MYC(+2.28),PRDM1(-2.14)
group	Ap2	0.0297				4	2	2	APOB(-6.51),CDH1(+3.62),ERBB3(+2.2),PTGDS(-4.9)
group	Cofilin	0.0329				1	1	0	MYC(+2.28)
group	Has	0.0329				1	1	0	CCN4(+2.95)
group	ceramidase	0.0329				1	1	0	ABCA12(+3.11)
group	Hdac1/2	0.0329				1	1	0	MKI67(+1.73)
group	SGMS	0.0329				1	1	0	ABCA12(+3.11)
group	Mannosidase2	0.0329				1	0	1	PROM1(-3.24)
group	APC/APC2	0.0334				2	2	0	JAG1(+3.13),JUP(+2.76)
group	TWIST	0.0334				2	2	0	CLCA2(+3.98),THY1(+1.84)
group	ADCY	0.0343				3	0	3	CDH2(-2.52),CYP1B1(-3.5),PER1(-1.92)
group	Creb	0.0348			1.471	17	8	9	CCN4(+2.95),CEBPA(+6.85),CHGA(+7.33),FHDC1(+2.07),GPR85(-2.57),IVL(+5.23),MITF(-4.32),MYB(-2.53),PENK(+8.93),PER1(-1.92),PFKFB4(-2.77),PGK1(-1.92),PRKAA2(-2.06),SERPINB2(+2.49),SLC8A1(-1.65),TRH(-19.41),WNT3(+2.83)
group	Mek	0.0391			0.693	13	10	3	CDH1(+3.62),CLU(-2.54),DUSP6(+2.05),ERBB3(+2.2),ETS1(+2.16),GBP2(+2.96),IVL(+5.23),MYC(+2.28),NOL3(-2.12),RND3(+2.04),RUNX1(+2.12),SEMA3C(+2.46),TYRP1(-47.17)
group	Ikb	0.043				3	1	2	CFB(-1.85),KRT6B(+8.09),UACA(-1.75)
group	BMP	0.0477				3	3	0	ERBB3(+2.2),ISL1(+8.19),PAX3(+5.32)
group	TCF/LEF	0.0488				2	2	0	FN1(+2.01),MYC(+2.28)
G-protein coupled receptor	SMO	2.14e-05				12	8	4	ALCAM(+2.9),COL4A2(+1.69),EPCAM(+2.1),FZD3(-1.8),HHIP(+8.66),KRT5(+2.95),LHX2(-4.65),MYC(+2.28),PRDM1(-2.14),RUNX1(+2.12),S100A8(+5.19),SOX2(-2.14)
G-protein coupled receptor	FFAR3	7.57e-05			1.599	11	4	7	ADGRV1(-2.63),CALB1(-2.32),GBP2(+2.96),ITPR3(+2.1),NECAB2(-5.03),PCP4(-2.27),PCSK9(+4.31),SGIP1(-3.67),SPOCK1(-3.18),VAT1L(-7.78),VSNL1(+2.75)
G-protein coupled receptor	RHO	0.00415			-1.134	7	1	6	AQP1(-2.17),CD44(+1.81),CRABP1(-5.55),HK2(-2.42),PDE6B(-3.25),SGK1(-3.19),SPOCK1(-3.18)
G-protein coupled receptor	HTR2B	0.0048				3	1	2	CDH2(-2.52),MYH7(-3.2),SERPINB2(+2.49)
G-protein coupled receptor	CXCR4	0.0138			-1	6	3	3	CD44(+1.81),CDH1(+3.62),CDH2(-2.52),MYC(+2.28),PGK1(-1.92),ZBTB16(-3.21)
G-protein coupled receptor	ADORA2A	0.0145			-1.406	10	3	7	ALDOC(-3.55),ATP2B3(-2.73),ATP8A1(+2.49),CKB(-3.04),CLDN5(-5.97),GNG7(-2.11),GPI(-1.96),HHIP(+8.66),PENK(+8.93),SYT11(-5.36)
G-protein coupled receptor	GPR39	0.0148				2	0	2	CLU(-2.54),RGS16(-2.22)
G-protein coupled receptor	CYSLTR2	0.0265				2	0	2	MITF(-4.32),TYRP1(-47.17)
G-protein coupled receptor	PROKR1	0.0265				2	2	0	CDH1(+3.62),MYC(+2.28)
G-protein coupled receptor	GPR87	0.0329				1	0	1	PROM1(-3.24)
G-protein coupled receptor	PTAFR	0.0343				3	2	1	CDH1(+3.62),CDH2(-2.52),MYC(+2.28)
G-protein coupled receptor	CCR9	0.0488				2	1	1	GLS(+1.83),TPPP3(-4.58)
G-protein coupled receptor	TAS1R3	0.0488				2	2	0	CEBPA(+6.85),CHRM3(+2.84)
enzyme	CD38	1.65e-08			-1.627	22	7	15	ALDOA(-1.88),ALDOC(-3.55),ATP1B1(-2.25),BNIP3(-2.47),CD44(+1.81),DRC1(-3.82),ERO1A(-1.77),FAM162A(-2.04),FN1(+2.01),GBP2(+2.96),HEPACAM2(+4.8),IFI30(-2.38),LMO7(+1.87),P4HA1(-1.63),PCP4(-2.27),PFKP(-2.47),PRDM1(-2.14),SLC16A3(-2.08),SLC2A1(-1.66),SOCS2(+3.01),THY1(+1.84),TPI1(-1.6)
enzyme	TAZ	4.96e-06			1.937	14	8	6	ALDOC(-3.55),ARNT2(-1.87),CD44(+1.81),CDH2(-2.52),CYP1B1(-3.5),FLG(+12.19),FN1(+2.01),KRT5(+2.95),MYC(+2.28),PLK2(+1.74),SEMA3C(+2.46),SERPINB7(+2.83),SLC2A1(-1.66),TPI1(-1.6)
enzyme	IRS1	1.9e-05			1.306	15	12	3	CCN4(+2.95),CDH1(+3.62),CEBPA(+6.85),COL4A1(+2.0),COL4A2(+1.69),COL6A3(+2.87),DLK1(-2.85),EFNB2(+1.93),GATA3(+5.26),MYC(+2.28),NR2F1(-5.8),NRP1(+1.7),PAX3(+5.32),PRDM16(-2.1),TNNT2(+8.15)
enzyme	WWP1	3.55e-05				3	2	1	KLF5(+2.85),PRKAA2(-2.06),TP63(+2.23)
enzyme	TERT	0.000174				14	10	4	BNIP3(-2.47),CALD1(+1.93),CTSC(+2.14),DUSP6(+2.05),ELK3(+1.92),ETS1(+2.16),F2RL2(+2.72),GATA6(-2.52),JUP(+2.76),KRT19(+3.83),MYC(+2.28),PLTP(-1.82),PROM1(-3.24),SERPINB2(+2.49)
enzyme	HRAS	0.00023			1.931	39	31	8	BNIP3(-2.47),CALD1(+1.93),CAPG(+2.77),CD44(+1.81),CDH1(+3.62),CFB(-1.85),CHGA(+7.33),CLU(-2.54),COL4A1(+2.0),CTSC(+2.14),DUSP6(+2.05),ELK3(+1.92),ETS1(+2.16),F2RL2(+2.72),FLRT2(+2.04),FN1(+2.01),FZD1(+2.12),GJB2(+2.93),IFI30(-2.38),IRX3(+2.54),ITGB4(+2.35),IVL(+5.23),JUP(+2.76),KLF5(+2.85),KRT16(+5.08),KRT19(+3.83),MYC(+2.28),NOL3(-2.12),NRP1(+1.7),PCYT1B(-2.11),PKP1(+2.59),PLTP(-1.82),PMEPA1(+2.…
enzyme	DGCR8	0.00024			0.263	8	4	4	CDH1(+3.62),CRABP1(-5.55),ERBB3(+2.2),JAG1(+3.13),MITF(-4.32),MYC(+2.28),PLP1(-2.22),SOX2(-2.14)
enzyme	HSP90AA1	0.000319				4	3	1	CDH1(+3.62),CYP1B1(-3.5),FN1(+2.01),GJB2(+2.93)
enzyme	APC	0.000486			-0.928	13	7	6	ADGRV1(-2.63),APCDD1(+8.39),APOB(-6.51),CD44(+1.81),CDH1(+3.62),CDH2(-2.52),CHGA(+7.33),CLU(-2.54),HK2(-2.42),JAG1(+3.13),MYC(+2.28),SGK1(-3.19),TNFRSF19(+2.62)
enzyme	PLA2G2E	0.000655			-1.982	4	4	0	KRT14(+3.75),KRT16(+5.08),KRT6B(+8.09),S100A9(+4.11)
enzyme	MGAT3	0.000893			0	4	1	3	APOB(-6.51),CDH1(+3.62),CDH2(-2.52),PROM1(-3.24)
enzyme	ATE1	0.00112				3	1	2	CDH1(+3.62),MYH7(-3.2),REC8(-2.2)
enzyme	ENO1	0.00112	-1.701			3	2	1	CDH1(+3.62),ENO1(-1.7),MYC(+2.28)
enzyme	CHI3L1	0.00141				5	4	1	CALD1(+1.93),CDH1(+3.62),COL16A1(+1.78),EMP1(+2.14),PEG10(-1.65)
enzyme	NOS2	0.00152			0	15	11	4	BNIP3(-2.47),CD44(+1.81),COL4A1(+2.0),CP(-7.24),CTSC(+2.14),H19(+3.14),KRT13(+4.08),KRT4(+2.22),LGALS3BP(-1.98),MYH7(-3.2),PERP(+2.12),S100A8(+5.19),SPRR3(+2.43),THY1(+1.84),TNNT2(+8.15)
enzyme	SNCA	0.00158			-0.5	17	5	12	BCL11B(+2.42),CDH6(-3.21),CHL1(-4.36),DLK1(-2.85),FAM107A(-6.61),GBP2(+2.96),ICAM5(-2.53),LHX2(-4.65),LMO7(+1.87),MAPK8IP1(-1.78),MYO5B(+1.8),RSPO2(-3.07),TBR1(-3.64),TNFRSF19(+2.62),TPI1(-1.6),VAT1L(-7.78),VWA5B1(-2.49)
enzyme	GALNT3	0.00175				3	2	1	CDH1(+3.62),CDH2(-2.52),FN1(+2.01)
enzyme	SND1	0.00234				5	2	3	ANGPTL4(-2.55),EMP1(+2.14),JAG1(+3.13),NR2F1(-5.8),PTPRN2(-3.03)
enzyme	GNAQ	0.00248				11	6	5	BNIP3(-2.47),CD44(+1.81),CSPG4(+2.34),EDN2(+2.49),FST(+3.66),GBP2(+2.96),HK2(-2.42),MYC(+2.28),MYH7(-3.2),SGK1(-3.19),SLC8A1(-1.65)
enzyme	DNMT3A	0.00264			0.333	11	6	5	CDH1(+3.62),ECEL1(-5.98),ERO1A(-1.77),GUCY1A1(+1.86),ITPR3(+2.1),MAPK13(+2.33),MYH7(-3.2),RGS16(-2.22),SLC8A1(-1.65),ST14(+3.61),TNNT2(+8.15)
enzyme	KDM8	0.00358				3	0	3	ENO1(-1.7),HK2(-2.42),SLC2A1(-1.66)
enzyme	KDM4C	0.00366				5	3	2	KLF5(+2.85),MYC(+2.28),SOX2(-2.14),TTYH1(-2.75),WNT3(+2.83)
enzyme	MGAT5	0.00445			0.068	4	2	2	CDH1(+3.62),CDH2(-2.52),MYC(+2.28),PROM1(-3.24)
enzyme	NRAS	0.00484			-0.469	14	9	5	CRYBG1(+2.44),DUSP6(+2.05),ETS1(+2.16),FN1(+2.01),GBP2(+2.96),IRX3(+2.54),MGP(-2.71),MITF(-4.32),MKI67(+1.73),NOL3(-2.12),PENK(+8.93),PERP(+2.12),PLTP(-1.82),SLC2A1(-1.66)
enzyme	LOX	0.0053				4	4	0	CDH1(+3.62),FLG(+12.19),MYC(+2.28),TP63(+2.23)
enzyme	KRAS	0.00553			-0.76	30	18	12	ABCC4(-2.31),AHR(+1.69),ALDOA(-1.88),ALDOC(-3.55),ATP1B1(-2.25),BEX1(-2.81),BNIP3(-2.47),CD44(+1.81),CDH1(+3.62),CDH2(-2.52),CLIC5(+2.75),CLU(-2.54),COL4A1(+2.0),DUSP6(+2.05),EFNA1(+2.12),ENO1(-1.7),EPCAM(+2.1),ERO1A(-1.77),FN1(+2.01),IFITM1(-2.1),INSM1(+2.81),IVNS1ABP(+1.86),KRT16(+5.08),LMO7(+1.87),MYC(+2.28),PDPN(-1.96),S100A14(+2.65),SERPINB2(+2.49),THY1(+1.84),TINAGL1(+3.22)
enzyme	GNB2	0.00693				5	4	1	AHR(+1.69),JAG2(+1.99),MAFB(+1.89),PLK2(+1.74),PRDM1(-2.14)
enzyme	UHRF2	0.00731			0	4	2	2	CKB(-3.04),FHDC1(+2.07),JAG2(+1.99),LY6H(-2.58)
enzyme	LIPE	0.00789				10	3	7	AQP1(-2.17),CDO1(-3.38),CEBPA(+6.85),CP(-7.24),GRB10(-1.76),JUP(+2.76),PER1(-1.92),POSTN(+2.34),RGS5(-1.83),RRAD(-3.38)
enzyme	CRY1	0.00792				3	1	2	CEBPA(+6.85),PER1(-1.92),SGK1(-3.19)
enzyme	GNB1	0.00867				5	4	1	AHR(+1.69),JAG2(+1.99),MAFB(+1.89),PLK2(+1.74),PRDM1(-2.14)
enzyme	PTGS2	0.00895			0.968	12	8	4	AQP1(-2.17),CD44(+1.81),CDH1(+3.62),CHGA(+7.33),CLU(-2.54),CYP1B1(-3.5),DLK1(-2.85),ERBB3(+2.2),FN1(+2.01),ITGB4(+2.35),MKI67(+1.73),MYC(+2.28)
enzyme	GALNT6	0.00984	2.678			3	2	1	CDH1(+3.62),CDH2(-2.52),FN1(+2.01)
enzyme	IDH2	0.00984				3	3	0	CDH1(+3.62),CEBPA(+6.85),FN1(+2.01)
enzyme	CBS/CBSL	0.00984				3	0	3	APOB(-6.51),CDO1(-3.38),CLDN5(-5.97)
enzyme	LOXL2	0.00984				3	3	0	CDH1(+3.62),FN1(+2.01),IVL(+5.23)
enzyme	COX4I1	0.00984				3	3	0	CAPN6(+2.44),POSTN(+2.34),SLC24A3(+3.86)
enzyme	GLS	0.0101	1.835			2	2	0	FN1(+2.01),GLS(+1.83)
enzyme	DICER1	0.0105			0	18	11	7	ANGPTL4(-2.55),CD44(+1.81),CDH1(+3.62),DHCR24(+1.76),EPCAM(+2.1),H19(+3.14),MITF(-4.32),MYC(+2.28),MYH7(-3.2),PTPRN2(-3.03),RGS5(-1.83),RUNX1(+2.12),SCN9A(+2.27),SEMA3C(+2.46),SERPINB2(+2.49),SFRP4(-2.61),SOX2(-2.14),WNT4(+9.42)
enzyme	TRIM37	0.0112				4	2	2	CKB(-3.04),MYH7(-3.2),SFN(+3.8),TNNT2(+8.15)
enzyme	OGA	0.0127			-1.279	23	15	8	ALDOC(-3.55),CALB1(-2.32),CD44(+1.81),CDH1(+3.62),CDK6(+1.89),CEBPA(+6.85),CRABP1(-5.55),EFNB2(+1.93),ERBB3(+2.2),FN1(+2.01),FZD10(+12.27),GALNT6(+2.68),GFOD1(+2.35),HRNR(+8.62),KREMEN1(+1.68),PROM1(-3.24),PTGDS(-4.9),SOCS2(+3.01),SOX2(-2.14),ST14(+3.61),TPD52L1(+2.03),TRH(-19.41),ZMYND10(-5.49)
enzyme	DNMT3B	0.0127			0.156	12	6	6	CDH1(+3.62),CYP1B1(-3.5),GUCY1A1(+1.86),IFITM1(-2.1),MYC(+2.28),MYH7(-3.2),PTN(+2.51),RGS16(-2.22),SFRP4(-2.61),SLC8A1(-1.65),ST14(+3.61),TNNT2(+8.15)
enzyme	PRMT5	0.013			0.537	5	3	2	CEBPA(+6.85),IVL(+5.23),MYC(+2.28),PTPRO(-3.22),SOX2(-2.14)
enzyme	CA4	0.0143		Inhibited	-2	4	4	0	KRT13(+4.08),KRT4(+2.22),KRTDAP(+3.85),SPTB(+2.75)
enzyme	PARP1	0.0144			0.883	9	6	3	CDH1(+3.62),GBP2(+2.96),H19(+3.14),LGALS3BP(-1.98),MYC(+2.28),PEG10(-1.65),SDK1(-1.63),SLC38A2(+2.19),SOCS2(+3.01)
enzyme	CNOT6	0.0148				2	0	2	LMO3(-3.3),MAPK10(-2.09)
enzyme	OGT	0.0152			0	7	5	2	CDH1(+3.62),CLCA2(+3.98),DTNA(-3.29),JUP(+2.76),MYC(+2.28),RGS16(-2.22),THY1(+1.84)
enzyme	ACSL5	0.0171				3	2	1	ANOS1(+2.72),GPRC5A(+2.3),PEG10(-1.65)
enzyme	NEDD4	0.0171				3	3	0	DUSP6(+2.05),ERBB3(+2.2),FN1(+2.01)
enzyme	SUZ12	0.0175				10	9	1	CDH1(+3.62),CHRM3(+2.84),EPCAM(+2.1),GATA6(-2.52),H19(+3.14),IRX3(+2.54),IVNS1ABP(+1.86),KRT17(+4.88),MYC(+2.28),PAX3(+5.32)
enzyme	DNMT1	0.0195				7	4	3	ADAMTS9-AS2(-2.6),BMPR1B(-3.0),CDH1(+3.62),MYC(+2.28),PTN(+2.51),SERPINB2(+2.49),SFRP4(-2.61)
enzyme	FDFT1	0.02				3	1	2	APOB(-6.51),CYP27A1(-2.13),PCSK9(+4.31)
enzyme	IDH1	0.0203				5	2	3	CDH1(+3.62),FN1(+2.01),MAPK10(-2.09),PGK1(-1.92),SLC2A1(-1.66)
enzyme	ST6GALNAC1	0.0203				2	1	1	CDH1(+3.62),CDH2(-2.52)
enzyme	MAD2L2	0.0203				2	1	1	CDH1(+3.62),CDH2(-2.52)
enzyme	UBE2I	0.0223			1.067	4	1	3	CEBPA(+6.85),PRDM16(-2.1),SGK1(-3.19),SLC2A1(-1.66)
enzyme	DIO2	0.0223	5.638		0	4	2	2	HAPLN1(+2.92),ICOSLG/LOC102723996(+2.1),MYH7(-3.2),PCSK4(-2.44)
enzyme	RHOJ	0.0232				3	2	1	LRP1B(-1.79),PTN(+2.51),RND3(+2.04)
enzyme	CNOT6L	0.0265				2	0	2	LMO3(-3.3),MAPK10(-2.09)
enzyme	GAPDH	0.0271		Activated	2	4	1	3	ENO1(-1.7),GEM(-2.4),IFITM1(-2.1),SLC38A2(+2.19)
enzyme	PRKN	0.0271			0.124	4	3	1	CDK6(+1.89),MYC(+2.28),PLK2(+1.74),SEPT4(-2.24)
enzyme	GNA14	0.031				6	3	3	BNIP3(-2.47),CSPG4(+2.34),FST(+3.66),GBP2(+2.96),HK2(-2.42),SGK1(-3.19)
enzyme	GNAS	0.032				5	5	0	CEBPA(+6.85),MYC(+2.28),NRP1(+1.7),PDE8B(+1.9),PENK(+8.93)
enzyme	ALG10	0.0329				1	0	1	PROM1(-3.24)
enzyme	MOGS	0.0329				1	0	1	PROM1(-3.24)
enzyme	RDH5	0.0329				1	0	1	RDH10(-2.45)
enzyme	ALG8	0.0329				1	0	1	PROM1(-3.24)
enzyme	ACER1	0.0329				1	1	0	ABCA12(+3.11)
enzyme	MARCH6	0.0329				1	1	0	DIO2(+5.64)
enzyme	SDR9C7	0.0329				1	1	0	MMP11(+3.06)
enzyme	ALG6	0.0329				1	0	1	PROM1(-3.24)
enzyme	LOXL3	0.0329	-1.92			1	1	0	CDH1(+3.62)
enzyme	ALG5	0.0329				1	0	1	PROM1(-3.24)
enzyme	JPH2	0.0329	3.687			1	0	1	SLC8A1(-1.65)
enzyme	MGAT4C	0.0329				1	0	1	PROM1(-3.24)
enzyme	RAB27A	0.0329				1	1	0	CD44(+1.81)
enzyme	PAM	0.0329				1	0	1	AQP1(-2.17)
enzyme	RRAS2	0.0329				1	1	0	CDH1(+3.62)
enzyme	B3GAT2	0.0329				1	0	1	B3GAT1(-3.08)
enzyme	ADCY3	0.0329				1	1	0	NRP1(+1.7)
enzyme	DNAH5	0.0329				1	0	1	DNAH6(-3.82)
enzyme	RANBP2	0.0329				1	1	0	FN1(+2.01)
enzyme	PTGES3	0.0334				2	1	1	MYC(+2.28),SOX3(-3.5)
enzyme	SRD5A1	0.0334				2	2	0	FABP5(+3.83),KRTDAP(+3.85)
enzyme	PTGES	0.0342				5	4	1	CDH1(+3.62),ERBB3(+2.2),ITGB4(+2.35),MYC(+2.28),MYH7(-3.2)
enzyme	TET1	0.0343				3	2	1	KRT8(+1.71),MEIS1(-3.34),SFN(+3.8)
enzyme	CASZ1	0.0354			0	4	3	1	ACAN(+4.12),ITGA7(-2.14),KCND2(+2.45),TP63(+2.23)
enzyme	CYP1B1	0.0366	-3.503		0.447	5	2	3	CYP1B1(-3.5),IFNLR1(+2.62),RGS16(-2.22),SLC46A3(-2.84),SOCS2(+3.01)
enzyme	KDM6B	0.0385				3	2	1	CDH2(-2.52),FN1(+2.01),TP63(+2.23)
enzyme	BCO2	0.0408				2	0	2	PRKAA2(-2.06),SPON2(-3.14)
enzyme	RLIM	0.0408				2	1	1	CDH2(-2.52),FN1(+2.01)
enzyme	NMNAT1	0.0408				2	1	1	PEG10(-1.65),SOCS2(+3.01)
enzyme	MLH1	0.0408				2	0	2	BNIP3(-2.47),CLU(-2.54)
enzyme	LCAT	0.043				3	2	1	CEBPA(+6.85),CLU(-2.54),MYC(+2.28)
enzyme	PCYT1A	0.0477				3	1	2	CDK18(-3.65),FST(+3.66),PCYT1B(-2.11)
cytokine	TNF	3.68e-09		Activated	2.388	108	71	37	ALCAM(+2.9),ANGPTL4(-2.55),AQP1(-2.17),AQP3(+3.61),BHLHE41(-2.66),BST2(-3.93),CCN4(+2.95),CD44(+1.81),CDH1(+3.62),CDH13(+3.56),CDH2(-2.52),CDO1(-3.38),CEBPA(+6.85),CFB(-1.85),CLDN5(-5.97),CLU(-2.54),COL16A1(+1.78),CP(-7.24),CTSC(+2.14),CYP1B1(-3.5),CYP27A1(-2.13),DCN(+2.08),DSC2(+2.08),DSC3(+3.56),DUSP6(+2.05),EFNA1(+2.12),EFNB2(+1.93),ELK3(+1.92),EMP1(+2.14),EPCAM(+2.1),ETS1(+2.16),FABP5(+3.83),…
cytokine	WNT3A	4.07e-08			1.911	28	19	9	ACAN(+4.12),AHR(+1.69),ATP1B1(-2.25),CCN4(+2.95),CD44(+1.81),CDH2(-2.52),CEBPA(+6.85),CPT1C(-2.59),DCN(+2.08),DKK2(-2.75),DLK1(-2.85),ERBB3(+2.2),FN1(+2.01),FZD1(+2.12),HAS3(+1.97),IRX3(+2.54),JAG1(+3.13),MITF(-4.32),MYC(+2.28),NDNF(-2.41),PAX3(+5.32),PMEPA1(+2.01),PRDM1(-2.14),RUNX1(+2.12),RUNX1T1(+1.76),THY1(+1.84),TNFRSF19(+2.62),TYRP1(-47.17)
cytokine	IFNG	2.27e-06			0.308	79	40	39	ADA2(-3.11),AHR(+1.69),ANGPTL4(-2.55),AQP1(-2.17),ARAP2(+2.7),ARNT2(-1.87),ATP1B1(-2.25),AUTS2(+1.78),BST2(-3.93),C4A/C4B(-2.6),CALB1(-2.32),CD44(+1.81),CDH1(+3.62),CDH13(+3.56),CEBPA(+6.85),CFB(-1.85),CLIC5(+2.75),CP(-7.24),CRABP1(-5.55),CTSC(+2.14),CYP27A1(-2.13),EFNB2(+1.93),ENO1(-1.7),FABP5(+3.83),FAM107A(-6.61),FLRT2(+2.04),FN1(+2.01),FTL(-1.77),FZD1(+2.12),GATA3(+5.26),GBP2(+2.96),GJB2(+2.9…
cytokine	IL5	1.1e-05		Inhibited	-2.16	25	8	17	ALDOA(-1.88),ALDOC(-3.55),ATP1B1(-2.25),BNIP3(-2.47),CTSC(+2.14),DRC1(-3.82),DUSP6(+2.05),ENO1(-1.7),ERO1A(-1.77),FAM162A(-2.04),GBP2(+2.96),HEPACAM2(+4.8),IFI30(-2.38),LMO7(+1.87),MYC(+2.28),P4HA1(-1.63),PCP4(-2.27),PFKP(-2.47),PRDM1(-2.14),SGK1(-3.19),SLC16A3(-2.08),SLC2A1(-1.66),SOCS2(+3.01),THY1(+1.84),TPI1(-1.6)
cytokine	IL15	6.14e-05			-1.787	31	16	15	ACTG2(+2.41),AHR(+1.69),ALDOA(-1.88),ALDOC(-3.55),AQP3(+3.61),CD44(+1.81),CDH1(+3.62),CDK6(+1.89),ELK3(+1.92),ENO1(-1.7),ENO2(-2.76),EPHB1(+3.06),ETS1(+2.16),GATA3(+5.26),GPI(-1.96),GPRC5A(+2.3),HIST2H2AA3/HIST2H2AA4(+1.62),HK2(-2.42),HMCN1(+2.86),ICAM5(-2.53),IFITM1(-2.1),MKI67(+1.73),MST1(-2.31),MYC(+2.28),PFKP(-2.47),PGK1(-1.92),PRDM1(-2.14),RGS16(-2.22),SLC16A3(-2.08),SOCS2(+3.01),TPI1(-1.6)
cytokine	PRL	0.000185			1.071	22	14	8	BST2(-3.93),CDH1(+3.62),CLDN5(-5.97),CLU(-2.54),DCN(+2.08),ENO1(-1.7),ERBB3(+2.2),FN1(+2.01),IFITM1(-2.1),KRT14(+3.75),KRT15(+2.18),KRT19(+3.83),KRT5(+2.95),MGP(-2.71),MYC(+2.28),PDPN(-1.96),PENK(+8.93),PROX1(+2.3),PTGFR(+2.59),REC8(-2.2),SOCS2(+3.01),TP63(+2.23)
cytokine	CCL5	0.000209			1	10	7	3	AHR(+1.69),ALCAM(+2.9),CD44(+1.81),CYP1B1(-3.5),DUSP6(+2.05),EMP1(+2.14),F2RL2(+2.72),PTGDS(-4.9),SERPINB2(+2.49),SGK1(-3.19)
cytokine	OSM	0.000278			-0.568	36	24	12	ABCC4(-2.31),AHR(+1.69),AKR1C1/AKR1C2(+2.65),CDH1(+3.62),CDH2(-2.52),CEBPA(+6.85),CYP1B1(-3.5),DHCR24(+1.76),DSC2(+2.08),DSG3(+3.59),EPCAM(+2.1),ERBB3(+2.2),EVPL(+2.24),FLG(+12.19),FN1(+2.01),GBP2(+2.96),HK2(-2.42),HSF4(-3.35),ITGA7(-2.14),JAG1(+3.13),JUP(+2.76),KRT16(+5.08),KRT17(+4.88),KRT19(+3.83),KRT8(+1.71),MYC(+2.28),NUAK1(+2.21),PDPN(-1.96),PGK1(-1.92),PRDM1(-2.14),RUNX1(+2.12),S100A8(+5.1…
cytokine	WNT1	0.000363			1.655	13	11	2	APCDD1(+8.39),CCN4(+2.95),CDH1(+3.62),CEBPA(+6.85),DKK2(-2.75),FN1(+2.01),KLF5(+2.85),KRT19(+3.83),KRT5(+2.95),KRT6B(+8.09),LMX1A(-1.95),MYC(+2.28),SEMA3C(+2.46)
cytokine	FAM3B	0.000781				5	5	0	CCN4(+2.95),DCN(+2.08),FN1(+2.01),KRT19(+3.83),PTN(+2.51)
cytokine	EDN1	0.000988			-0.06	16	9	7	CDH1(+3.62),CDH2(-2.52),COL4A1(+2.0),EDN3(+3.04),FN1(+2.01),FST(+3.66),INHBA(+4.13),IVL(+5.23),MITF(-4.32),MYC(+2.28),MYH7(-3.2),SERPINB2(+2.49),SLC1A2(-2.45),SLC2A1(-1.66),SLC8A1(-1.65),TYRP1(-47.17)
cytokine	CSF1	0.00241			-0.414	16	10	6	CEBPA(+6.85),DHCR24(+1.76),ENO1(-1.7),F2RL2(+2.72),FN1(+2.01),GLS(+1.83),GPI(-1.96),HK2(-2.42),MAFB(+1.89),MVK(+2.11),MYC(+2.28),RUNX1(+2.12),SERPINB2(+2.49),SLC16A3(-2.08),SLC2A1(-1.66),TPI1(-1.6)
cytokine	IL17A	0.00249			1.124	17	12	5	EDIL3(+2.92),GBP2(+2.96),IVL(+5.23),JAG1(+3.13),KRT17(+4.88),MYC(+2.28),NRP1(+1.7),PODXL(-2.09),PTGFR(+2.59),RGS16(-2.22),S100A8(+5.19),S100A9(+4.11),SLC2A1(-1.66),SPSB1(+2.38),TNFRSF14(-3.57),TP63(+2.23),TYMP(-1.83)
cytokine	IL4	0.00373			0.025	48	34	14	AHR(+1.69),ALDOC(-3.55),BNIP3(-2.47),CAPG(+2.77),CD44(+1.81),CDK6(+1.89),CLDN5(-5.97),COL6A3(+2.87),CTSC(+2.14),DSC1(+3.37),DSG1(+3.14),F2RL2(+2.72),FAM162A(-2.04),FLRT2(+2.04),FN1(+2.01),GATA3(+5.26),GBP2(+2.96),GPM6B(-2.16),HK2(-2.42),ICOSLG/LOC102723996(+2.1),IFI30(-2.38),IFNLR1(+2.62),JAG1(+3.13),LGALS3BP(-1.98),LMO7(+1.87),MAFB(+1.89),MAP3K5(+2.85),MKI67(+1.73),MVK(+2.11),MYC(+2.28),NRP1(+1.…
cytokine	SCGB1A1	0.00445			-1.987	4	4	0	COL4A1(+2.0),FN1(+2.01),S100A8(+5.19),S100A9(+4.11)
cytokine	IL1B	0.00538			0.959	46	30	16	ACAN(+4.12),ANGPTL4(-2.55),APOB(-6.51),CALB1(-2.32),CD44(+1.81),CEBPA(+6.85),CFB(-1.85),CP(-7.24),DCN(+2.08),EFNA1(+2.12),FABP5(+3.83),FN1(+2.01),FST(+3.66),GATA3(+5.26),GBP2(+2.96),GEM(-2.4),H19(+3.14),HK2(-2.42),HSPG2(+1.73),ICOSLG/LOC102723996(+2.1),INHBA(+4.13),ISL1(+8.19),KRT19(+3.83),LAMA3(+2.55),MAPK8IP1(-1.78),MMP11(+3.06),MYC(+2.28),NRP1(+1.7),PENK(+8.93),PFKP(-2.47),POSTN(+2.34),PRDM1(-…
cytokine	IL6	0.0264			0.505	36	23	13	AHR(+1.69),APOB(-6.51),BST2(-3.93),CD44(+1.81),CDH1(+3.62),CEBPA(+6.85),CLU(-2.54),CP(-7.24),CTSC(+2.14),CYP1B1(-3.5),DCN(+2.08),DUSP6(+2.05),ENO2(-2.76),FN1(+2.01),GBP2(+2.96),GREM1(+2.7),ICOSLG/LOC102723996(+2.1),KRT14(+3.75),KRT8(+1.71),MKI67(+1.73),MYB(-2.53),MYC(+2.28),PENK(+8.93),PLK2(+1.74),PROM1(-3.24),PTGFR(+2.59),S100A9(+4.11),SCN9A(+2.27),SGK1(-3.19),SOCS2(+3.01),STS(+1.85),TBC1D9(-1.7…
cytokine	CMTM8	0.0329				1	1	0	CDH1(+3.62)
cytokine	WNT7A	0.043				3	2	1	CDH1(+3.62),CDH2(-2.52),WNT4(+9.42)
complex	CG	4.1e-09		Activated	2.753	36	25	11	APCDD1(+8.39),BHMT(-4.82),CDH1(+3.62),CDH2(-2.52),CEBPA(+6.85),CLU(-2.54),COL11A1(+1.95),DNAH11(-2.8),DUSP6(+2.05),EDN2(+2.49),EDN3(+3.04),EFNB2(+1.93),ELK3(+1.92),EMB(+2.76),EMP1(+2.14),FABP5(+3.83),FST(+3.66),FZD1(+2.12),GATA6(-2.52),GJB2(+2.93),HAPLN1(+2.92),HK2(-2.42),INHBA(+4.13),KCNQ5(+2.28),LGALS3BP(-1.98),LRP1B(-1.79),MVK(+2.11),MYCL(+2.42),NR2F1(-5.8),NRP1(+1.7),PODXL(-2.09),PTGFR(+2.59)…
complex	IgG	9.12e-09			-1.2	25	19	6	ATP1B1(-2.25),CLDN5(-5.97),CTSC(+2.14),CYP27A1(-2.13),DSG3(+3.59),DSP(+3.09),EMP1(+2.14),FABP5(+3.83),FN1(+2.01),FST(+3.66),GPRC5A(+2.3),IFITM1(-2.1),INHBA(+4.13),IVL(+5.23),KRT13(+4.08),KRT15(+2.18),KRT16(+5.08),MAFB(+1.89),MYC(+2.28),PDPN(-1.96),RND2(-2.85),RND3(+2.04),SERPINB2(+2.49),SERPINB7(+2.83),ST14(+3.61)
complex	Hif1	4.99e-06		Inhibited	-2.219	11	3	8	ALDOA(-1.88),BHLHE41(-2.66),BNIP3(-2.47),CDH1(+3.62),CP(-7.24),ENO1(-1.7),FN1(+2.01),PGK1(-1.92),S100A8(+5.19),SLC16A3(-2.08),SLC2A1(-1.66)
complex	PI3K (complex)	0.000315			0.036	22	15	7	ABCC4(-2.31),CD44(+1.81),CDH1(+3.62),CDH2(-2.52),CHGA(+7.33),ETS1(+2.16),FABP5(+3.83),FN1(+2.01),FRY(+1.88),GATA3(+5.26),H19(+3.14),HAS3(+1.97),HK2(-2.42),MAP3K5(+2.85),MITF(-4.32),MYC(+2.28),POSTN(+2.34),PRDM1(-2.14),RND3(+2.04),SGK1(-3.19),TP63(+2.23),TYMP(-1.83)
complex	T3-TR-RXR	0.000343			-0.314	7	2	5	AKR1C1/AKR1C2(+2.65),COL6A3(+2.87),ENO1(-1.7),PFKP(-2.47),SLC16A3(-2.08),SLC2A1(-1.66),TRH(-19.41)
complex	FSH	0.00043			-0.04	27	12	15	ACTG2(+2.41),AHR(+1.69),AQP3(+3.61),BMPR1B(-3.0),CDH2(-2.52),CDK6(+1.89),ECEL1(-5.98),EFNA1(+2.12),FST(+3.66),GATA6(-2.52),GEM(-2.4),GPRC5A(+2.3),GPRC5B(-2.1),HK2(-2.42),INHBA(+4.13),MAP3K5(+2.85),MYC(+2.28),NOL3(-2.12),PDLIM3(-2.37),PENK(+8.93),PGK1(-1.92),PLK2(+1.74),PPFIA4(-2.92),RGS16(-2.22),RGS5(-1.83),SGK1(-3.19),SLC2A1(-1.66)
complex	Immunoglobulin	0.00104			1.117	31	15	16	CAPG(+2.77),CD44(+1.81),CDH1(+3.62),CDH2(-2.52),CDK6(+1.89),CYP1B1(-3.5),DSP(+3.09),DYSF(+3.73),ENO1(-1.7),ENO2(-2.76),GATA3(+5.26),GPI(-1.96),HK2(-2.42),ICOSLG/LOC102723996(+2.1),IFI30(-2.38),INHBA(+4.13),JUP(+2.76),MDH1B(-3.32),MYC(+2.28),NRP1(+1.7),PENK(+8.93),PGK1(-1.92),PRDM1(-2.14),PYGM(-3.66),RGS16(-2.22),S100A8(+5.19),S100A9(+4.11),SLC2A1(-1.66),SOX2(-2.14),TYMP(-1.83),ZBTB16(-3.21)
complex	NFkB (complex)	0.00119			1.568	36	24	12	AHR(+1.69),AQP1(-2.17),BEX1(-2.81),CALB1(-2.32),CD44(+1.81),CDH1(+3.62),CFB(-1.85),CLU(-2.54),EFNA1(+2.12),EPCAM(+2.1),ETS1(+2.16),FABP5(+3.83),FN1(+2.01),FST(+3.66),GATA3(+5.26),GBP2(+2.96),ICOSLG/LOC102723996(+2.1),ISL1(+8.19),JAG1(+3.13),KRT17(+4.88),KRT19(+3.83),KRT6B(+8.09),MTSS1(+1.86),MYC(+2.28),PKP1(+2.59),PLK2(+1.74),PRDM1(-2.14),RGS16(-2.22),RUNX1(+2.12),SERPINB2(+2.49),SLC16A3(-2.08),S…
complex	PDGF BB	0.00674			1.295	20	16	4	BMP3(+6.28),CALD1(+1.93),CD44(+1.81),CDO1(-3.38),CP(-7.24),DCN(+2.08),DUSP6(+2.05),ETS1(+2.16),FN1(+2.01),FZD1(+2.12),GBP2(+2.96),GEM(-2.4),GREM1(+2.7),H19(+3.14),INHBA(+4.13),MYC(+2.28),PLK2(+1.74),POSTN(+2.34),RND3(+2.04),SGK1(-3.19)
complex	MTORC1	0.00698			-1.094	6	2	4	AHR(+1.69),HK2(-2.42),MYC(+2.28),PFKP(-2.47),PLP1(-2.22),SLC2A1(-1.66)
complex	Lh	0.00921			-1.019	16	4	12	ACTG2(+2.41),FST(+3.66),GEM(-2.4),GPRC5B(-2.1),HK2(-2.42),MAP3K5(+2.85),NOL3(-2.12),PDLIM3(-2.37),PER1(-1.92),PGK1(-1.92),PPFIA4(-2.92),RGS16(-2.22),RGS5(-1.83),RUNX1(+2.12),SFRP4(-2.61),SGK1(-3.19)
complex	TSH	0.0198			1.546	6	5	1	FZD1(+2.12),IVL(+5.23),KRT14(+3.75),KRT5(+2.95),MYC(+2.28),SLC2A1(-1.66)
complex	Ahr-aryl hydrocarbon-RelA	0.0329				1	1	0	MYC(+2.28)
complex	WSX1-gp130	0.0329				1	1	0	GATA3(+5.26)
complex	CREB-NFkB	0.0329				1	1	0	SERPINB2(+2.49)
complex	TCF4-CTNNβ	0.0329				1	1	0	MYC(+2.28)
complex	Bcl9-Cbp/p300-Ctnnb1-Lef/Tcf	0.0334				2	2	0	CD44(+1.81),MYC(+2.28)
complex	Pdgf (complex)	0.0449			1.782	7	7	0	CD44(+1.81),CDK6(+1.89),COL4A1(+2.0),FN1(+2.01),INHBA(+4.13),JAG1(+3.13),MYC(+2.28)
complex	Adaptor protein 1	0.0488				2	2	0	CD44(+1.81),MYC(+2.28)
chemical toxicant	tetrachlorodibenzodioxin	4.44e-07			-0.393	33	24	9	AHR(+1.69),AQP3(+3.61),ARNT2(-1.87),CALB1(-2.32),CDH1(+3.62),CDH13(+3.56),COL9A2(+2.65),CYP1B1(-3.5),DSC2(+2.08),EBF1(+2.77),EPHB1(+3.06),ERBB3(+2.2),ESRRG(-3.22),ITGA7(-2.14),JAG1(+3.13),KCNJ5(+2.43),KRT14(+3.75),KRT19(+3.83),KRT4(+2.22),MYB(-2.53),MYC(+2.28),PERP(+2.12),PRDM1(-2.14),PTGFR(+2.59),S100A8(+5.19),S100A9(+4.11),SERPINB2(+2.49),SFN(+3.8),SHOX2(+3.62),SLC2A1(-1.66),SLC38A3(-2.6),SOCS2…
chemical toxicant	forskolin	2.41e-06			0.06	48	22	26	ACTG2(+2.41),ALDOA(-1.88),ALDOC(-3.55),AQP3(+3.61),ATP1B1(-2.25),CD44(+1.81),CDH2(-2.52),CLU(-2.54),CYP1B1(-3.5),DIO2(+5.64),DUSP6(+2.05),ECEL1(-5.98),FN1(+2.01),FST(+3.66),GALNT14(-2.48),GEM(-2.4),GPRC5B(-2.1),H19(+3.14),HAPLN1(+2.92),HAS3(+1.97),HHIP(+8.66),HK2(-2.42),HTR2C(-14.03),INHBA(+4.13),ITPR3(+2.1),MAP3K5(+2.85),MITF(-4.32),MYC(+2.28),NOL3(-2.12),OCA2(-3.69),PCDH11X(-1.93),PDLIM3(-2.37)…
chemical toxicant	hexachlorobenzene	0.00257			0.378	7	4	3	C4A/C4B(-2.6),CD44(+1.81),CLU(-2.54),CP(-7.24),FBLIM1(+2.31),ITGB4(+2.35),MYC(+2.28)
chemical toxicant	bucladesine	0.00345			1.904	22	13	9	CD44(+1.81),CDH2(-2.52),CHGA(+7.33),CLU(-2.54),DIO2(+5.64),DUSP6(+2.05),ENO2(-2.76),FST(+3.66),GALNT14(-2.48),GEM(-2.4),H19(+3.14),HHIP(+8.66),MAP3K5(+2.85),MYC(+2.28),PDE8B(+1.9),PLK2(+1.74),RGS16(-2.22),RIBC2(-3.07),SLC1A2(-2.45),SLC2A1(-1.66),TINAGL1(+3.22),WNT4(+9.42)
chemical toxicant	thioacetamide	0.00349			0.342	17	7	10	ABCC4(-2.31),C4A/C4B(-2.6),CAPN6(+2.44),CD44(+1.81),CKB(-3.04),CLU(-2.54),CP(-7.24),DKK3(-1.81),EMP1(+2.14),HIST1H3D(+2.0),ITGA7(-2.14),ITGB4(+2.35),LGALS3BP(-1.98),MYC(+2.28),PROM1(-3.24),SOX2(-2.14),VSNL1(+2.75)
chemical toxicant	arsenite	0.00364				10	7	3	AHR(+1.69),CYP1B1(-3.5),FST(+3.66),FZD1(+2.12),INHBA(+4.13),MYC(+2.28),NBEA(-1.95),SEMA5A(+1.7),SFRP4(-2.61),SLC38A2(+2.19)
chemical toxicant	9,10-dimethyl-1,2-benzanthracene	0.00635			-0.04	6	5	1	AHR(+1.69),CDH1(+3.62),CYP1B1(-3.5),RUNX1(+2.12),S100A8(+5.19),S100A9(+4.11)
chemical toxicant	3,4,5,3',4'-pentachlorobiphenyl	0.00639			-0.547	8	3	5	CALB1(-2.32),CD44(+1.81),CLDN5(-5.97),CYP1B1(-3.5),ITGA7(-2.14),NR2F1(-5.8),PTGFR(+2.59),SOCS2(+3.01)
chemical toxicant	3-nitropropionic acid	0.00839				6	2	4	ATP1B1(-2.25),ENO2(-2.76),GPI(-1.96),MYC(+2.28),PENK(+8.93),TPI1(-1.6)
chemical toxicant	ethionine	0.00867			-0.555	5	2	3	C4A/C4B(-2.6),CD44(+1.81),CLU(-2.54),CP(-7.24),MYC(+2.28)
chemical toxicant	thapsigargin	0.00953			-0.474	13	8	5	ABCA12(+3.11),ADCY1(+1.98),CLU(-2.54),CP(-7.24),DIO2(+5.64),ETS1(+2.16),FN1(+2.01),HAPLN1(+2.92),MAPK10(-2.09),MLF1(-2.56),MYC(+2.28),SFN(+3.8),SGK1(-3.19)
chemical toxicant	naphthalene	0.0101				2	2	0	DSG3(+3.59),KRT14(+3.75)
chemical toxicant	phorbol 12,13-didecanoate	0.0127			-0.762	4	3	1	CDH1(+3.62),KRT14(+3.75),MYC(+2.28),SGK1(-3.19)
chemical toxicant	tert-butyl hydroperoxide	0.02				3	2	1	ACAN(+4.12),CLU(-2.54),FN1(+2.01)
chemical toxicant	2-amino-5-azotoluene	0.0265				2	1	1	ABCC4(-2.31),MYC(+2.28)
chemical toxicant	2,3,4,7,8-pentachlorodibenzofuran	0.0277			-0.6	5	2	3	CD44(+1.81),CYP1B1(-3.5),ITGA7(-2.14),NR2F1(-5.8),PTGFR(+2.59)
chemical toxicant	bromodichloromethane	0.0329				1	1	0	CDH1(+3.62)
chemical toxicant	cigarette smoke	0.0422			0.655	14	9	5	AHR(+1.69),CHRM3(+2.84),CKB(-3.04),COL4A2(+1.69),CYP1B1(-3.5),FABP5(+3.83),FLG(+12.19),FTL(-1.77),GATA3(+5.26),H19(+3.14),HAS3(+1.97),IFITM1(-2.1),SLC2A1(-1.66),SOCS2(+3.01)
chemical toxicant	ochratoxin A	0.0477				3	2	1	CDH1(+3.62),CDH2(-2.52),DSC2(+2.08)
chemical reagent	PD173074	7.6e-06			1.026	12	10	2	CEBPA(+6.85),DUSP6(+2.05),EFNA1(+2.12),GABRP(+3.27),GATA3(+5.26),KRT23(+4.8),MUC15(+2.55),MYC(+2.28),PAPPA2(+1.84),SLC13A4(-1.87),SLC38A3(-2.6),TFAP2A(+2.12)
chemical reagent	SB-431542	4.1e-05			-0.18	13	12	1	CD44(+1.81),CDH1(+3.62),CHRM3(+2.84),FN1(+2.01),FST(+3.66),GJB2(+2.93),GJB6(+3.66),ITGA11(+1.96),MAFB(+1.89),MYC(+2.28),SERPINB2(+2.49),SLC1A2(-2.45),SPSB1(+2.38)
chemical reagent	cobalt chloride	7.57e-05			-1.886	11	0	11	ALDOA(-1.88),BHLHE41(-2.66),BNIP3(-2.47),CLU(-2.54),CP(-7.24),CYP1B1(-3.5),MITF(-4.32),PGK1(-1.92),PROM1(-3.24),RGS5(-1.83),SLC2A1(-1.66)
chemical reagent	2-bromoethylamine	0.00105			-0.378	7	4	3	C4A/C4B(-2.6),CAPN6(+2.44),CD44(+1.81),CLU(-2.54),CP(-7.24),FBLIM1(+2.31),MYC(+2.28)
chemical reagent	phenoxyacetic acid	0.00108				2	1	1	MYB(-2.53),MYC(+2.28)
chemical reagent	8-bromo-cAMP	0.00116			0.474	15	8	7	CLU(-2.54),CYP1B1(-3.5),DCN(+2.08),DIO2(+5.64),GATA6(-2.52),ITPR3(+2.1),KRT8(+1.71),MYC(+2.28),MYH7(-3.2),NRP1(+1.7),PTGFR(+2.59),SERPINB2(+2.49),SGK1(-3.19),SLC1A2(-2.45),SLC2A1(-1.66)
chemical reagent	fenamic acid	0.00188			0.216	8	5	3	C4A/C4B(-2.6),CAPN6(+2.44),CD44(+1.81),CLU(-2.54),CP(-7.24),FBLIM1(+2.31),ITGB4(+2.35),MYC(+2.28)
chemical reagent	SAHM1	0.00237			0	6	3	3	BNIP3(-2.47),CD44(+1.81),HK2(-2.42),MYC(+2.28),P4HA1(-1.63),TBC1D4(+1.77)
chemical reagent	MS645	0.0062				2	2	0	CDK6(+1.89),MYC(+2.28)
chemical reagent	CCI-007	0.0062				2	1	1	MEIS1(-3.34),MYC(+2.28)
chemical reagent	dec-RRLL-cmk	0.0148				2	2	0	COL11A1(+1.95),FN1(+2.01)
chemical reagent	torin1	0.0155		Activated	2.771	8	0	8	ALDOA(-1.88),ALDOC(-3.55),ENO1(-1.7),GPI(-1.96),HK2(-2.42),PFKP(-2.47),PGK1(-1.92),TPI1(-1.6)
chemical reagent	R5020	0.0162			0.831	7	3	4	CEBPA(+6.85),ENO2(-2.76),ERBB3(+2.2),LGALS3BP(-1.98),MYC(+2.28),SGK1(-3.19),ZBTB16(-3.21)
chemical reagent	SP2509	0.0209			0.851	17	11	6	ABCC4(-2.31),CDH1(+3.62),CDH2(-2.52),CDK6(+1.89),EFNB2(+1.93),FN1(+2.01),GATA6(-2.52),ISL1(+8.19),MSI1(-3.4),MYC(+2.28),PLK2(+1.74),SEMA3C(+2.46),SGK1(-3.19),SLC38A1(+2.22),SPOCK1(-3.18),TWIST2(+1.89),WNT3(+2.83)
chemical reagent	cycloheximide	0.0247			-0.143	20	13	7	ADCY1(+1.98),AHR(+1.69),ALDOA(-1.88),APOB(-6.51),CD44(+1.81),DIO2(+5.64),FN1(+2.01),FST(+3.66),KCND2(+2.45),KLF5(+2.85),MMP11(+3.06),MYC(+2.28),PERP(+2.12),PGK1(-1.92),PRDM1(-2.14),PTGDS(-4.9),S100A8(+5.19),SERPINB2(+2.49),SLC2A1(-1.66),UACA(-1.75)
chemical reagent	metribolone	0.0268		Inhibited	-2.54	17	4	13	ABCC4(-2.31),ALDOA(-1.88),ALDOC(-3.55),ATP1B1(-2.25),BMPR1B(-3.0),CLU(-2.54),DHCR24(+1.76),ENO1(-1.7),GPI(-1.96),HK2(-2.42),ITGB4(+2.35),MYC(+2.28),PFKP(-2.47),PGK1(-1.92),PMEPA1(+2.01),SPON2(-3.14),TPI1(-1.6)
chemical reagent	GnRH-A	0.031			-1.664	6	3	3	FST(+3.66),MVK(+2.11),PER1(-1.92),PTGDS(-4.9),RRAD(-3.38),TMBIM1(+2.33)
chemical reagent	azide	0.0329				1	0	1	SLC2A1(-1.66)
chemical reagent	thioperamide	0.0329				1	1	0	CHRM3(+2.84)
chemical reagent	bathophenanthroline	0.0329				1	0	1	CP(-7.24)
chemical reagent	roquinimex	0.0329				1	1	0	SERPINB2(+2.49)
chemical reagent	Astra 1397	0.0329				1	1	0	CHRM3(+2.84)
chemical reagent	GS-626510	0.0329				1	1	0	MYC(+2.28)
chemical reagent	pubchem compound 353999	0.0329				1	1	0	MYC(+2.28)
chemical reagent	C3a receptor agonist peptide	0.0329				1	1	0	CDH1(+3.62)
chemical reagent	ACS-1	0.0329				1	1	0	MYC(+2.28)
chemical reagent	quinuclidinyl benzilate	0.0329				1	1	0	CHRM3(+2.84)
chemical reagent	bis-T-23	0.0329				1	1	0	COL4A1(+2.0)
chemical reagent	ionomycin	0.0414			0.635	11	7	4	ACAN(+4.12),B3GAT1(-3.08),ETS1(+2.16),GATA3(+5.26),GEM(-2.4),ITPR3(+2.1),MYC(+2.28),NRP1(+1.7),SGK1(-3.19),SOCS2(+3.01),ZBTB16(-3.21)
chemical drug	diethylstilbestrol	1.14e-08			1.187	32	23	9	AHR(+1.69),AQP3(+3.61),CDH13(+3.56),CFB(-1.85),CLU(-2.54),DCN(+2.08),DUSP6(+2.05),EMP1(+2.14),GABRP(+3.27),GATA6(-2.52),GJB2(+2.93),GREM1(+2.7),INHBA(+4.13),KRT13(+4.08),KRT15(+2.18),KRT5(+2.95),MAFB(+1.89),MGP(-2.71),MKI67(+1.73),MOXD1(-2.11),PRDM1(-2.14),PROM1(-3.24),RGS5(-1.83),RUNX1(+2.12),S100A8(+5.19),SERPINB2(+2.49),SFN(+3.8),SOCS2(+3.01),SULF1(-2.21),TP63(+2.23),VIT(+2.46),WNT4(+9.42)
chemical drug	triamcinolone acetonide	6.46e-06		Inhibited	-2.4	21	14	7	ACAN(+4.12),ANGPTL4(-2.55),ANOS1(+2.72),AQP1(-2.17),AQP3(+3.61),CAPG(+2.77),CD44(+1.81),CHL1(-4.36),CRYBG1(+2.44),EFNB2(+1.93),ELK3(+1.92),MXRA5(+1.95),MYC(+2.28),OCA2(-3.69),PER1(-1.92),PLK2(+1.74),RASL11B(+2.54),RGS16(-2.22),RUNX1(+2.12),SOCS2(+3.01),ZBTB16(-3.21)
chemical drug	decitabine	1.12e-05			0.328	50	29	21	ABCC4(-2.31),ADAMTS9-AS2(-2.6),ANGPTL4(-2.55),BNIP3(-2.47),CD44(+1.81),CDH1(+3.62),CDH13(+3.56),CDH2(-2.52),CDH6(-3.21),CDK6(+1.89),CLDN5(-5.97),CLU(-2.54),COL6A3(+2.87),CYP1B1(-3.5),EFNB2(+1.93),FLG(+12.19),FN1(+2.01),GATA6(-2.52),GPR85(-2.57),H19(+3.14),HK2(-2.42),IFITM1(-2.1),IRX1(+2.65),ISL1(+8.19),JAG1(+3.13),JUP(+2.76),KRT15(+2.18),KRT16(+5.08),KRT8(+1.71),LAMA3(+2.55),MAFB(+1.89),MKI67(+1.…
chemical drug	dexamethasone	1.75e-05			0.114	102	54	48	ABHD2(-1.63),ACTG2(+2.41),ADHFE1(-2.42),AKR1C1/AKR1C2(+2.65),ALCAM(+2.9),ANGPTL4(-2.55),ANOS1(+2.72),AQP1(-2.17),ATP1B1(-2.25),BHMT(-4.82),BNIP3(-2.47),BSCL2(-2.44),C9orf72(-1.75),CALB1(-2.32),CD44(+1.81),CEBPA(+6.85),CFAP100(-2.98),CFB(-1.85),CHGA(+7.33),CLDN5(-5.97),CLU(-2.54),COL11A1(+1.95),COL4A1(+2.0),COL4A2(+1.69),COL9A2(+2.65),CP(-7.24),CPS1(-4.83),CRYBG1(+2.44),CYP1B1(-3.5),CYP27A1(-2.13)…
chemical drug	fluocinolone acetonide	3.21e-05		Inhibited	-2.121	9	5	4	ANGPTL4(-2.55),ANOS1(+2.72),AQP1(-2.17),BMP3(+6.28),MXRA5(+1.95),OCA2(-3.69),RASL11B(+2.54),WNT4(+9.42),ZBTB16(-3.21)
chemical drug	lipopolysaccharide	3.97e-05			0.485	92	59	33	ABCC4(-2.31),AHR(+1.69),ALCAM(+2.9),ANGPTL4(-2.55),APOB(-6.51),AQP1(-2.17),AQP3(+3.61),CCDC170(-2.19),CCN4(+2.95),CD44(+1.81),CDH1(+3.62),CDH2(-2.52),CEBPA(+6.85),CFB(-1.85),CLDN5(-5.97),COL4A1(+2.0),COL4A2(+1.69),COL9A1(+8.39),COL9A3(+2.99),CP(-7.24),CSPG4(+2.34),CTSC(+2.14),CYP27A1(-2.13),DCN(+2.08),DHCR24(+1.76),DIO2(+5.64),DKK3(-1.81),EFNB2(+1.93),ELK3(+1.92),EMB(+2.76),ENO1(-1.7),ERO1A(-1.77…
chemical drug	grape seed extract	6.65e-05			-1.091	7	3	4	CDK6(+1.89),CKB(-3.04),DCX(-3.53),ENO1(-1.7),ENO2(-2.76),MKI67(+1.73),MYC(+2.28)
chemical drug	methylprednisolone	9.85e-05			1.509	35	28	7	ABAT(-3.48),ATP1B1(-2.25),CD44(+1.81),CDH1(+3.62),CDH13(+3.56),CDH2(-2.52),CPS1(-4.83),CTSC(+2.14),DSC2(+2.08),DSG1(+3.14),DSG3(+3.59),DUSP6(+2.05),EFNA1(+2.12),EMP1(+2.14),FABP5(+3.83),FN1(+2.01),GBP2(+2.96),ITGA7(-2.14),IVL(+5.23),IVNS1ABP(+1.86),JUP(+2.76),KRT15(+2.18),KRT19(+3.83),LAMA3(+2.55),MAFB(+1.89),MGP(-2.71),MMP11(+3.06),MVK(+2.11),MYC(+2.28),PKP1(+2.59),RND3(+2.04),SERPINB7(+2.83),SG…
chemical drug	4-hydroxytamoxifen	0.000105			-0.311	17	10	7	AQP3(+3.61),CDH1(+3.62),CEBPA(+6.85),CLU(-2.54),COL16A1(+1.78),CYP1B1(-3.5),EDN2(+2.49),KRT13(+4.08),KRT19(+3.83),MKI67(+1.73),MYC(+2.28),PDLIM3(-2.37),RGS16(-2.22),S100A9(+4.11),SGK1(-3.19),SLC2A1(-1.66),SPAG4(-6.81)
chemical drug	captopril	0.000188			0.095	10	5	5	C4A/C4B(-2.6),CAPN6(+2.44),CD44(+1.81),CLU(-2.54),CP(-7.24),FBLIM1(+2.31),MYH7(-3.2),POSTN(+2.34),SLC8A1(-1.65),THBS4(+2.1)
chemical drug	17-alpha-ethinylestradiol	0.00019			0.854	15	9	6	APOB(-6.51),AQP3(+3.61),CDH1(+3.62),CKB(-3.04),DSC2(+2.08),IFI30(-2.38),KRT14(+3.75),KRT19(+3.83),KRT4(+2.22),PERP(+2.12),PTGDS(-4.9),SFN(+3.8),SGK1(-3.19),SLC38A3(-2.6),WNT4(+9.42)
chemical drug	salirasib	0.000316		Activated	2.804	8	0	8	ALDOC(-3.55),BNIP3(-2.47),ENO2(-2.76),P4HA1(-1.63),PFKFB4(-2.77),PGK1(-1.92),SLC2A1(-1.66),TPI1(-1.6)
chemical drug	doxorubicin	0.000722			0.143	27	16	11	C4A/C4B(-2.6),C9orf116(-2.5),CAPN6(+2.44),CD44(+1.81),CLU(-2.54),CP(-7.24),ITGB4(+2.35),JAG1(+3.13),KRT5(+2.95),KRT8(+1.71),LGALS3BP(-1.98),MYC(+2.28),MYH7(-3.2),NOL3(-2.12),PERP(+2.12),PMEPA1(+2.01),PRKAA2(-2.06),PTGDS(-4.9),RGS16(-2.22),RUNX1(+2.12),SFN(+3.8),SLC19A2(+2.14),TFAP2A(+2.12),TP63(+2.23),UACA(-1.75),WNT3(+2.83),WNT4(+9.42)
chemical drug	propylthiouracil	0.000864				11	4	7	CDH1(+3.62),DCX(-3.53),DIO2(+5.64),DLK1(-2.85),HCAR2(+3.18),MYH7(-3.2),NRP1(+1.7),PROM1(-3.24),ROPN1L(-2.45),SLC1A2(-2.45),TRH(-19.41)
chemical drug	deferoxamine	0.000888			-1.159	16	4	12	ALDOA(-1.88),ANGPTL4(-2.55),BNIP3(-2.47),CDH1(+3.62),CP(-7.24),ENO1(-1.7),ESRRG(-3.22),GEM(-2.4),HK2(-2.42),JAG2(+1.99),LAMA3(+2.55),MYC(+2.28),PGK1(-1.92),PIP5K1B(-3.47),PROM1(-3.24),SLC2A1(-1.66)
chemical drug	cerivastatin	0.00094			0.447	9	6	3	CYP1B1(-3.5),FN1(+2.01),ITGB4(+2.35),MYC(+2.28),MYH7(-3.2),PCSK9(+4.31),PTGDS(-4.9),S100A8(+5.19),S100A9(+4.11)
chemical drug	tacalcitol	0.00108				2	2	0	FLG(+12.19),IVL(+5.23)
chemical drug	IKKbeta inhibitor	0.00108				2	1	1	CDH1(+3.62),CDH2(-2.52)
chemical drug	paclitaxel	0.0011			-0.176	21	11	10	BHLHE41(-2.66),CD44(+1.81),CDK18(-3.65),CLU(-2.54),CYP1B1(-3.5),DUSP6(+2.05),EMP1(+2.14),ENPP4(-2.98),FOLR1(-2.35),HSF4(-3.35),MKI67(+1.73),MYC(+2.28),MYO7A(-2.89),S100A9(+4.11),SCN9A(+2.27),SERPINB2(+2.49),SOX2(-2.14),TFAP2A(+2.12),TYMP(-1.83),WNT3(+2.83),WNT4(+9.42)
chemical drug	lomustine	0.00115			0	8	5	3	C4A/C4B(-2.6),CAPN6(+2.44),CD44(+1.81),CLU(-2.54),CP(-7.24),FBLIM1(+2.31),ITGB4(+2.35),MYC(+2.28)
chemical drug	lithium chloride	0.00135			1.97	11	7	4	AHR(+1.69),CD44(+1.81),DCN(+2.08),DLK1(-2.85),GATA3(+5.26),HAPLN1(+2.92),MAPK10(-2.09),MYB(-2.53),MYC(+2.28),PER1(-1.92),POSTN(+2.34)
chemical drug	triamterene	0.00141			0.113	8	5	3	C4A/C4B(-2.6),CAPN6(+2.44),CD44(+1.81),CLU(-2.54),CP(-7.24),FBLIM1(+2.31),ITGB4(+2.35),MYC(+2.28)
chemical drug	picropodophyllin	0.00154			0.762	4	1	3	CDK6(+1.89),PRDM1(-2.14),SOX2(-2.14),ZBTB16(-3.21)
chemical drug	trans-hydroxytamoxifen	0.00167			-0.302	11	7	4	ARNT2(-1.87),CLU(-2.54),CYP1B1(-3.5),EFNA1(+2.12),ERBB3(+2.2),GPRC5A(+2.3),HIST2H2AA3/HIST2H2AA4(+1.62),IFI30(-2.38),PLK2(+1.74),RND3(+2.04),TMEM131L(+1.93)
chemical drug	trichostatin A	0.00175			0.678	46	27	19	ABCC4(-2.31),ACAN(+4.12),ADCY1(+1.98),CD44(+1.81),CDH1(+3.62),CDH2(-2.52),CDK6(+1.89),CEBPA(+6.85),CLU(-2.54),COL6A3(+2.87),CYP1B1(-3.5),EFNB2(+1.93),FN1(+2.01),FST(+3.66),GATA3(+5.26),GATA6(-2.52),GJD2(+2.79),IFITM1(-2.1),ISL1(+8.19),JUP(+2.76),KRT6B(+8.09),LAMA3(+2.55),LMX1A(-1.95),MAPK8IP1(-1.78),MSI1(-3.4),MST1(-2.31),MVK(+2.11),MYC(+2.28),MYH7(-3.2),NME5(-2.63),NRP1(+1.7),PENK(+8.93),PLK2(+1…
chemical drug	lenalidomide	0.00178			1.432	15	9	6	AUTS2(+1.78),BCL11B(+2.42),CEBPA(+6.85),DTNA(-3.29),ENO1(-1.7),FZD10(+12.27),FZD5(-4.74),HILPDA(-2.98),HIST1H3D(+2.0),HS3ST3B1(+1.73),MYB(-2.53),RGS16(-2.22),SNHG3(+1.75),WNT3(+2.83),WNT4(+9.42)
chemical drug	bexarotene	0.00187			-0.548	15	8	7	AKR1C1/AKR1C2(+2.65),ALCAM(+2.9),BCL11B(+2.42),CLIC6(-2.63),CRABP1(-5.55),DLK1(-2.85),GPM6B(-2.16),ISL1(+8.19),KRT15(+2.18),KRT17(+4.88),LY6H(-2.58),PCSK9(+4.31),PTPRO(-3.22),S100A9(+4.11),TBR1(-3.64)
chemical drug	allopurinol	0.0019			-0.333	9	5	4	C4A/C4B(-2.6),CAPN6(+2.44),CD44(+1.81),CLU(-2.54),CP(-7.24),FBLIM1(+2.31),ITGB4(+2.35),MYC(+2.28),SLC2A1(-1.66)
chemical drug	mycophenolic acid	0.0019			1.757	9	8	1	CDK6(+1.89),CLU(-2.54),ETS1(+2.16),FN1(+2.01),INHBA(+4.13),KRT17(+4.88),KRT19(+3.83),KRT6B(+8.09),SERPINB2(+2.49)
chemical drug	crizotinib	0.00199			0.651	5	4	1	ALK(+2.94),CDH1(+3.62),ERBB3(+2.2),KRT14(+3.75),MITF(-4.32)
chemical drug	phenacetin	0.00237			-0.128	6	4	2	CAPN6(+2.44),CD44(+1.81),CLU(-2.54),CP(-7.24),FBLIM1(+2.31),MYC(+2.28)
chemical drug	vitamin K2	0.00303			-0.849	4	1	3	AKR1C1/AKR1C2(+2.65),GATA6(-2.52),GPRC5B(-2.1),MGP(-2.71)
chemical drug	thioguanine	0.00317				2	1	1	BNIP3(-2.47),MYC(+2.28)
chemical drug	2-(3-chlorophenylamino)phenylacetic acid	0.00317				2	2	0	COL4A1(+2.0),FN1(+2.01)
chemical drug	glucuronyl glucosamine glycan sulfate	0.00317				2	2	0	FN1(+2.01),HSPG2(+1.73)
chemical drug	2,2-dimethylbutyric acid	0.00317				2	1	1	MYB(-2.53),MYC(+2.28)
chemical drug	chlorisondamine	0.00317				2	2	0	CHGA(+7.33),PENK(+8.93)
chemical drug	nifedipine	0.0032			1.276	8	3	5	ATP2B2(-4.95),ATP2B3(-2.73),FN1(+2.01),MYH7(-3.2),POSTN(+2.34),SERPINB2(+2.49),SGK1(-3.19),SLC8A1(-1.65)
chemical drug	phenylbutazone	0.00344			-0.436	7	4	3	C4A/C4B(-2.6),CAPN6(+2.44),CD44(+1.81),CLU(-2.54),CP(-7.24),FBLIM1(+2.31),ITGB4(+2.35)
chemical drug	troglitazone	0.00366			-1.413	23	15	8	ABCA12(+3.11),ABHD2(-1.63),ANGPTL4(-2.55),AQP3(+3.61),C9orf72(-1.75),CDH1(+3.62),CEBPA(+6.85),COL4A1(+2.0),DCN(+2.08),ENO2(-2.76),ERO1A(-1.77),ETS1(+2.16),FABP5(+3.83),FN1(+2.01),GBP2(+2.96),KRT13(+4.08),KRT14(+3.75),LAMA3(+2.55),MKI67(+1.73),MYB(-2.53),MYC(+2.28),P4HA1(-1.63),SLC2A1(-1.66)
chemical drug	tetradecanoylphorbol acetate	0.00371			0.869	56	40	16	ANGPTL4(-2.55),CAPG(+2.77),CD44(+1.81),CDH1(+3.62),CEBPA(+6.85),CFAP46(-3.94),CHGA(+7.33),DSG1(+3.14),DSG3(+3.59),DUSP6(+2.05),EFNB2(+1.93),ETS1(+2.16),FST(+3.66),FZD1(+2.12),GABRP(+3.27),GATA3(+5.26),GEM(-2.4),GLS(+1.83),GPRC5A(+2.3),H19(+3.14),HAPLN1(+2.92),ICOSLG/LOC102723996(+2.1),INHBA(+4.13),ITPR3(+2.1),IVL(+5.23),KLF5(+2.85),MAST4(+1.87),MITF(-4.32),MMP11(+3.06),MYC(+2.28),MYH7(-3.2),NAV2(…
chemical drug	nicotine	0.00384			1.906	14	11	3	ACAN(+4.12),AHR(+1.69),ALDOA(-1.88),CD44(+1.81),CHGA(+7.33),CHRM3(+2.84),ENO1(-1.7),FLG(+12.19),FN1(+2.01),GATA3(+5.26),IVL(+5.23),PENK(+8.93),POSTN(+2.34),TTR(-31.23)
chemical drug	calcitriol	0.00434			-0.281	31	22	9	ADHFE1(-2.42),AHR(+1.69),CALB1(-2.32),CDH1(+3.62),CEBPA(+6.85),CHGA(+7.33),COL4A1(+2.0),COL4A2(+1.69),ERBB3(+2.2),FAM107A(-6.61),FLG(+12.19),FN1(+2.01),GATA3(+5.26),GATA6(-2.52),GEM(-2.4),HK2(-2.42),IFITM1(-2.1),IVL(+5.23),KRT23(+4.8),KRT6A(+6.97),MYC(+2.28),PMEPA1(+2.01),PTGFR(+2.59),PTPRR(+2.83),RUNX1T1(+1.76),S100A8(+5.19),S100A9(+4.11),SERPINB7(+2.83),SLC8A1(-1.65),SULF1(-2.21),TP63(+2.23)
chemical drug	enzalutamide	0.0048				3	1	2	CHGA(+7.33),ENO2(-2.76),SOX2(-2.14)
chemical drug	zeaxanthin	0.0048				3	1	2	HAS3(+1.97),PRKAA2(-2.06),SPON2(-3.14)
chemical drug	napabucasin	0.00495			-1.912	7	6	1	ALCAM(+2.9),CD44(+1.81),EPCAM(+2.1),JAG1(+3.13),MYC(+2.28),SOX2(-2.14),TWIST2(+1.89)
chemical drug	gentamicin C	0.00495			-0.378	7	4	3	C4A/C4B(-2.6),CAPN6(+2.44),CD44(+1.81),CLU(-2.54),CP(-7.24),FBLIM1(+2.31),MYC(+2.28)
chemical drug	2,3 butanedione monoxime	0.0053			-1.067	4	1	3	ATP2B2(-4.95),KCNJ5(+2.43),MYH7(-3.2),SLC8A1(-1.65)
chemical drug	halofuginone	0.00566				11	4	7	C4A/C4B(-2.6),CD44(+1.81),CKB(-3.04),CP(-7.24),DKK3(-1.81),EMP1(+2.14),H19(+3.14),ITGA7(-2.14),LGALS3BP(-1.98),PROM1(-3.24),VSNL1(+2.75)
chemical drug	asoprisnil	0.00615			-1.342	5	4	1	AQP3(+3.61),MAP3K5(+2.85),SFN(+3.8),SGK1(-3.19),WNT4(+9.42)
chemical drug	firtecan pegol	0.0062				2	0	2	BNIP3(-2.47),SLC2A1(-1.66)
chemical drug	metoprolol	0.00625				3	2	1	AQP1(-2.17),MYC(+2.28),THBS4(+2.1)
chemical drug	cisplatin	0.00722			-0.04	39	21	18	ABCC4(-2.31),AKR1C1/AKR1C2(+2.65),AQP1(-2.17),AQP3(+3.61),ASTN2(+3.17),BHLHE41(-2.66),C4A/C4B(-2.6),C9orf116(-2.5),CAPN6(+2.44),CD44(+1.81),CDH1(+3.62),CDO1(-3.38),CEBPA(+6.85),CLU(-2.54),CP(-7.24),DUSP6(+2.05),ERBB3(+2.2),FBLIM1(+2.31),FN1(+2.01),HK2(-2.42),IFITM1(-2.1),ITGA7(-2.14),ITGB4(+2.35),KRT19(+3.83),MGP(-2.71),MLF1(-2.56),MYC(+2.28),PLK2(+1.74),PTPRO(-3.22),RUNX1(+2.12),SLC2A1(-1.66),ST…
chemical drug	carboplatin	0.00766			-0.816	6	3	3	CAPN6(+2.44),CD44(+1.81),CLU(-2.54),CP(-7.24),MYC(+2.28),SOX2(-2.14)
chemical drug	temsirolimus	0.0101				2	1	1	MYC(+2.28),SLC2A1(-1.66)
chemical drug	androgen	0.0102			-1.32	12	10	2	C4A/C4B(-2.6),CD44(+1.81),CHGA(+7.33),COL4A2(+1.69),DHCR24(+1.76),ENO2(-2.76),ERBB3(+2.2),ETS1(+2.16),INHBA(+4.13),KLF5(+2.85),MYC(+2.28),RUNX1(+2.12)
chemical drug	tamoxifen	0.0109			-1.128	17	9	8	AQP1(-2.17),CDH1(+3.62),CDH2(-2.52),CDK6(+1.89),CLU(-2.54),COL11A1(+1.95),DLK1(-2.85),ERBB3(+2.2),FOLR1(-2.35),GJB2(+2.93),H19(+3.14),IVL(+5.23),MKI67(+1.73),MYC(+2.28),PCP4(-2.27),SLC1A2(-2.45),TYMP(-1.83)
chemical drug	dextran sulfate	0.0118			0.378	16	12	4	AHR(+1.69),C4A/C4B(-2.6),CHGA(+7.33),EFNB2(+1.93),MKI67(+1.73),MYC(+2.28),NRP1(+1.7),PTN(+2.51),REC8(-2.2),S100A8(+5.19),S100A9(+4.11),SERPINB2(+2.49),SLC2A1(-1.66),SPON2(-3.14),ST14(+3.61),THBS4(+2.1)
chemical drug	N-methyl-D-aspartate	0.0118			-0.277	6	2	4	ATP2B2(-4.95),ATP2B3(-2.73),CALB1(-2.32),EDN2(+2.49),MYC(+2.28),SLC1A2(-2.45)
chemical drug	emodin	0.0128		Inhibited	-2.183	6	4	2	CDH1(+3.62),CLDN5(-5.97),CYP1B1(-3.5),FN1(+2.01),MAP3K5(+2.85),MKI67(+1.73)
chemical drug	LGK-974	0.0148				2	2	0	COL6A3(+2.87),WNT3(+2.83)
chemical drug	rosiglitazone	0.0159			0.227	23	16	7	ANGPTL4(-2.55),AQP3(+3.61),C4A/C4B(-2.6),CCN4(+2.95),CDH1(+3.62),CEBPA(+6.85),DIO2(+5.64),ETS1(+2.16),FABP5(+3.83),FN1(+2.01),GATA3(+5.26),GBP2(+2.96),HCAR2(+3.18),PENK(+8.93),PLTP(-1.82),POSTN(+2.34),PTPRO(-3.22),S100A8(+5.19),S100A9(+4.11),SEMA3C(+2.46),SGK1(-3.19),SLC2A1(-1.66),SPON2(-3.14)
chemical drug	mifepristone	0.017			0.042	17	10	7	AQP1(-2.17),CLU(-2.54),DIO2(+5.64),DKK3(-1.81),EFNB2(+1.93),EPCAM(+2.1),FST(+3.66),ITGB4(+2.35),KRT6B(+8.09),MYB(-2.53),MYC(+2.28),PLK2(+1.74),POSTN(+2.34),PTN(+2.51),SFRP4(-2.61),SLC1A2(-2.45),SLC2A1(-1.66)
chemical drug	bicalutamide	0.0187			1.387	5	3	2	CDH1(+3.62),CDH2(-2.52),CEBPA(+6.85),CLU(-2.54),PMEPA1(+2.01)
chemical drug	glucocorticoid	0.0192			-1.431	17	10	7	AHR(+1.69),CALD1(+1.93),CD44(+1.81),CHGA(+7.33),CLDN5(-5.97),CLU(-2.54),FN1(+2.01),GABRP(+3.27),HTR2C(-14.03),KRT14(+3.75),KRT17(+4.88),KRT5(+2.95),MYC(+2.28),PER1(-1.92),SGK1(-3.19),TRH(-19.41),ZBTB16(-3.21)
chemical drug	pictilisib	0.0203				2	0	2	ANGPTL4(-2.55),SLC2A1(-1.66)
chemical drug	atropine	0.0203				2	1	1	CHRM3(+2.84),PLP1(-2.22)
chemical drug	epigallocatechin-gallate	0.0204			0.754	14	11	3	AHR(+1.69),APOB(-6.51),BHLHE41(-2.66),CDH1(+3.62),CEBPA(+6.85),CLDN5(-5.97),FN1(+2.01),GJB2(+2.93),IVL(+5.23),JUP(+2.76),MAP3K5(+2.85),MKI67(+1.73),MYC(+2.28),PTN(+2.51)
chemical drug	tazemetostat	0.0209			0.851	17	11	6	ABCC4(-2.31),CDH1(+3.62),CDH2(-2.52),CDK6(+1.89),EFNB2(+1.93),FN1(+2.01),GATA6(-2.52),ISL1(+8.19),MSI1(-3.4),MYC(+2.28),PLK2(+1.74),SEMA3C(+2.46),SGK1(-3.19),SLC38A1(+2.22),SPOCK1(-3.18),TWIST2(+1.89),WNT3(+2.83)
chemical drug	vemurafenib	0.0232				3	1	2	DUSP6(+2.05),SEPT4(-2.24),TYRP1(-47.17)
chemical drug	ethosuximide	0.0232				3	2	1	DCX(-3.53),FZD1(+2.12),WNT3(+2.83)
chemical drug	tanespimycin	0.0235			-1.463	9	4	5	AHR(+1.69),AKT3(-1.83),CDK6(+1.89),KRT8(+1.71),MITF(-4.32),MYC(+2.28),SLC1A2(-2.45),SLC2A1(-1.66),TYMP(-1.83)
chemical drug	rifampin	0.0247			-0.762	10	3	7	ABHD2(-1.63),AKR1C1/AKR1C2(+2.65),C9orf72(-1.75),GATA6(-2.52),GBP2(+2.96),GPRC5B(-2.1),LAMA3(+2.55),MGP(-2.71),MYB(-2.53),TBC1D9(-1.71)
chemical drug	bleomycin	0.0263		Activated	2.708	12	12	0	CCN4(+2.95),CEBPA(+6.85),DCN(+2.08),FN1(+2.01),FZD1(+2.12),JAG1(+3.13),MYC(+2.28),SOCS2(+3.01),STK17B(+2.4),THBS4(+2.1),TINAGL1(+3.22),TP63(+2.23)
chemical drug	palbociclib	0.0265				2	2	0	CDK6(+1.89),MKI67(+1.73)
chemical drug	hydrogel	0.0265				2	1	1	CDH1(+3.62),CDH2(-2.52)
chemical drug	proteasome inhibitor	0.0265				2	1	1	AQP1(-2.17),MYC(+2.28)
chemical drug	intralipid	0.0265				2	1	1	APOB(-6.51),PENK(+8.93)
chemical drug	peoniflorin	0.0266				3	1	2	ENO1(-1.7),ENO2(-2.76),RUNX1(+2.12)
chemical drug	clopidogrel	0.0275			0	6	4	2	EDN2(+2.49),INAVA(+2.2),LURAP1L(+2.42),MYC(+2.28),NR2F1(-5.8),RGS16(-2.22)
chemical drug	vorinostat	0.0307			-1.466	15	8	7	APLP1(-2.17),APOB(-6.51),CDH1(+3.62),CDH2(-2.52),CEBPA(+6.85),CLU(-2.54),CYP1B1(-3.5),MKI67(+1.73),MVK(+2.11),MYB(-2.53),MYC(+2.28),S100A8(+5.19),S100A9(+4.11),SLC1A2(-2.45),ST14(+3.61)
chemical drug	tandospirone	0.0329				1	0	1	PER1(-1.92)
chemical drug	(E)-2,3',4,5'-tetramethoxystilbene	0.0329				1	0	1	CYP1B1(-3.5)
chemical drug	cytarabine/idarubicin	0.0329				1	1	0	CEBPA(+6.85)
chemical drug	tyrosine kinase inhibitor	0.0329				1	1	0	FN1(+2.01)
chemical drug	mifobate	0.0329				1	1	0	CDH1(+3.62)
chemical drug	triazolam	0.0329				1	0	1	PER1(-1.92)
chemical drug	triciribine	0.0334				2	0	2	ANGPTL4(-2.55),SLC1A2(-2.45)
chemical drug	nilotinib	0.0334				2	2	0	FN1(+2.01),MYC(+2.28)
chemical drug	bazedoxifene	0.0334				2	2	0	MKI67(+1.73),MYC(+2.28)
chemical drug	ezetimibe	0.0343				3	2	1	APOB(-6.51),MVK(+2.11),PCSK9(+4.31)
chemical drug	cyclophosphamide	0.0349			-1.698	6	3	3	C4A/C4B(-2.6),CAPN6(+2.44),CD44(+1.81),CLU(-2.54),CP(-7.24),MYC(+2.28)
chemical drug	cannabidiol	0.0385				3	2	1	ENO2(-2.76),FN1(+2.01),PENK(+8.93)
chemical drug	sodium dodecyl sulfate	0.0408				2	2	0	FABP5(+3.83),IVL(+5.23)
chemical drug	tolbutamide	0.0408				2	2	0	AQP3(+3.61),ITPR3(+2.1)
chemical drug	eflornithine	0.0417			1	4	2	2	APOB(-6.51),CDH1(+3.62),FN1(+2.01),LGALS3BP(-1.98)
chemical drug	streptozocin	0.0427			0.564	13	7	6	ATP1B1(-2.25),ATP1B2(-4.79),CALB1(-2.32),CEBPA(+6.85),CLU(-2.54),COL4A1(+2.0),FN1(+2.01),GREM1(+2.7),HSPG2(+1.73),MYH7(-3.2),SLC1A2(-2.45),SLC1A6(+2.25),WNT3(+2.83)
chemical drug	genistein	0.0437			-1.236	20	9	11	ACAN(+4.12),ANGPTL4(-2.55),AP1S2(-2.1),APOB(-6.51),CD44(+1.81),CEBPA(+6.85),CLU(-2.54),FOLR1(-2.35),GALC(-1.76),GJB2(+2.93),IVL(+5.23),KRT14(+3.75),MAL2(+2.02),MMRN1(-8.55),MYB(-2.53),MYC(+2.28),PER1(-1.92),PFKFB4(-2.77),PLTP(-1.82),STK17B(+2.4)
chemical drug	ferric ammonium citrate	0.0488				2	1	1	FTL(-1.77),MYC(+2.28)
chemical drug	hesperetin	0.0488				2	2	0	CHGA(+7.33),DHCR24(+1.76)
chemical - protease inhibitor	4-(2-aminoethyl)benzenesulfonylfluoride	0.00317			-0.277	5	3	2	ADAMTSL1(+2.49),COL11A1(+1.95),FN1(+2.01),MITF(-4.32),TNFRSF14(-3.57)
chemical - protease inhibitor	Z-LLL-CHO	0.0202			0.974	18	10	8	AHR(+1.69),AKR1C1/AKR1C2(+2.65),BST2(-3.93),CDH1(+3.62),CEBPA(+6.85),CFB(-1.85),CLU(-2.54),DCN(+2.08),ETS1(+2.16),HSF4(-3.35),ITPR3(+2.1),MITF(-4.32),MMP11(+3.06),MYB(-2.53),MYC(+2.28),PRDM1(-2.14),PRKAA2(-2.06),PTGFR(+2.59)
chemical - protease inhibitor	N-[N-(3,5-difluorophenacetyl-L-Ala)]-S-phenylglycine t-butyl ester	0.0485				4	2	2	IVL(+5.23),PTGDS(-4.9),RND3(+2.04),SOX2(-2.14)
chemical - other	phorbol esters	0.0102			-0.647	8	2	6	CD44(+1.81),CDH2(-2.52),HK2(-2.42),IVL(+5.23),PTGDS(-4.9),PTPRO(-3.22),SLC1A2(-2.45),TRH(-19.41)
chemical - kinase inhibitor	PD98059	8.21e-07			-0.469	42	24	18	ALDOA(-1.88),BNIP3(-2.47),CD44(+1.81),CDH1(+3.62),CDH2(-2.52),CEBPA(+6.85),CHN1(-2.07),CLU(-2.54),COL4A1(+2.0),CYP1B1(-3.5),DIO2(+5.64),DSG1(+3.14),DUSP6(+2.05),EMP1(+2.14),ENO1(-1.7),ENO2(-2.76),ETS1(+2.16),FN1(+2.01),GPI(-1.96),KRT19(+3.83),KRT8(+1.71),LAMA3(+2.55),MITF(-4.32),MKI67(+1.73),MMP11(+3.06),MYC(+2.28),MYH7(-3.2),PCYT1B(-2.11),PER1(-1.92),POSTN(+2.34),RUNX1(+2.12),S100A8(+5.19),SEC14…
chemical - kinase inhibitor	LY294002	2.15e-06		Inhibited	-2.38	39	26	13	ACAN(+4.12),AKR1C1/AKR1C2(+2.65),AQP3(+3.61),ATP2B2(-4.95),CD44(+1.81),CDH1(+3.62),CDK6(+1.89),CDR1(-2.02),CEBPA(+6.85),CP(-7.24),DHCR24(+1.76),DUSP6(+2.05),EFNB2(+1.93),ERBB3(+2.2),ETS1(+2.16),FLRT2(+2.04),FN1(+2.01),GEM(-2.4),GRB10(-1.76),HAPLN1(+2.92),ITGBL1(+1.88),IVL(+5.23),JUP(+2.76),MITF(-4.32),MYB(-2.53),MYC(+2.28),PGK1(-1.92),PLK2(+1.74),POSTN(+2.34),PTN(+2.51),RND3(+2.04),SEMA3C(+2.46),…
chemical - kinase inhibitor	SB203580	5.99e-05			-0.198	32	17	15	AK7(-2.87),AQP1(-2.17),BST2(-3.93),C4A/C4B(-2.6),CD109(+2.45),CDH1(+3.62),CDH2(-2.52),CLDN5(-5.97),CYP1B1(-3.5),EFNA1(+2.12),ENO1(-1.7),FN1(+2.01),GBP2(+2.96),GPI(-1.96),HAPLN1(+2.92),HAS3(+1.97),IVL(+5.23),KRT23(+4.8),MITF(-4.32),MYC(+2.28),P4HA1(-1.63),PCP4(-2.27),PENK(+8.93),POSTN(+2.34),PTGDS(-4.9),RFLNA/ZNF664-RFLNA(+2.22),RUNX1(+2.12),SGK1(-3.19),STK17B(+2.4),TP63(+2.23),TYMP(-1.83),VGLL3(+…
chemical - kinase inhibitor	U0126	0.000116			-1.328	34	21	13	ANGPTL4(-2.55),AQP1(-2.17),AQP3(+3.61),CCN4(+2.95),CD44(+1.81),CDH1(+3.62),CDK18(-3.65),CEBPA(+6.85),CHGA(+7.33),COL4A1(+2.0),CYP1B1(-3.5),DUSP6(+2.05),EMP1(+2.14),ENPP4(-2.98),ETS1(+2.16),FN1(+2.01),FOLR1(-2.35),HAPLN1(+2.92),HSF4(-3.35),INHBA(+4.13),KLF5(+2.85),MYC(+2.28),MYH7(-3.2),MYO7A(-2.89),PER1(-1.92),PLK2(+1.74),POSTN(+2.34),RND3(+2.04),RUNX1(+2.12),S100A9(+4.11),SERPINB2(+2.49),SGK1(-3.…
chemical - kinase inhibitor	SP600125	0.000748			-0.133	21	15	6	AQP1(-2.17),CD44(+1.81),COL4A1(+2.0),COL4A2(+1.69),CSPG4(+2.34),EMB(+2.76),FABP5(+3.83),FN1(+2.01),GBP2(+2.96),GRB10(-1.76),HIST2H2AA3/HIST2H2AA4(+1.62),INHBA(+4.13),ITGB4(+2.35),MAFB(+1.89),MAPK8IP1(-1.78),MYH7(-3.2),PER1(-1.92),PLK2(+1.74),POSTN(+2.34),PTGDS(-4.9),TNNT2(+8.15)
chemical - kinase inhibitor	wortmannin	0.00717			0.784	14	10	4	AQP3(+3.61),CD44(+1.81),CDH1(+3.62),CKB(-3.04),DSG1(+3.14),ERBB3(+2.2),FN1(+2.01),HAPLN1(+2.92),MYC(+2.28),P4HA1(-1.63),POSTN(+2.34),SOCS2(+3.01),TPI1(-1.6),TYMP(-1.83)
chemical - kinase inhibitor	Sb202190	0.0088			-0.099	10	6	4	ANGPTL4(-2.55),FN1(+2.01),HAPLN1(+2.92),IVL(+5.23),P4HA1(-1.63),S100A8(+5.19),SCN9A(+2.27),SGK1(-3.19),TP63(+2.23),TYMP(-1.83)
chemical - kinase inhibitor	bisindolylmaleimide	0.00976			-0.625	4	4	0	CHGA(+7.33),FN1(+2.01),IVL(+5.23),MYC(+2.28)
chemical - kinase inhibitor	doramapimod	0.0203				2	1	1	MYH7(-3.2),TP63(+2.23)
chemical - kinase inhibitor	calphostin C	0.0275			-0.269	6	4	2	CLU(-2.54),ETS1(+2.16),FN1(+2.01),MYC(+2.28),S100A8(+5.19),SLC2A1(-1.66)
chemical - kinase inhibitor	PF-573228	0.0329				1	1	0	CDH1(+3.62)
chemical - kinase inhibitor	pubchem compound 6603792	0.0329				1	1	0	RUNX1(+2.12)
chemical - kinase inhibitor	SU6657	0.0329				1	1	0	MYC(+2.28)
chemical - endogenous non-mammalian	harmol	0.0101				2	0	2	MITF(-4.32),TYRP1(-47.17)
chemical - endogenous non-mammalian	maslinic acid	0.0232				7	5	2	CD44(+1.81),CDH1(+3.62),CDK6(+1.89),CDO1(-3.38),ETS1(+2.16),GPRC5A(+2.3),SLC1A2(-2.45)
chemical - endogenous non-mammalian	3-methoxyapigenin	0.0329				1	1	0	MYC(+2.28)
chemical - endogenous non-mammalian	D-mannoheptulose	0.0329				1	0	1	APOB(-6.51)
chemical - endogenous non-mammalian	cercosporin	0.0334				2	2	0	FN1(+2.01),MYC(+2.28)
chemical - endogenous non-mammalian	largazole	0.0408				2	0	2	ANGPTL4(-2.55),HK2(-2.42)
chemical - endogenous mammalian	beta-estradiol	2.16e-11			0.115	119	71	48	ADCY1(+1.98),AHR(+1.69),ALCAM(+2.9),ALDOA(-1.88),ALK(+2.94),APCDD1(+8.39),AQP1(-2.17),ARNT2(-1.87),ATP1B1(-2.25),ATP2B2(-4.95),BMPR1B(-3.0),C4A/C4B(-2.6),CALB1(-2.32),CCDC170(-2.19),CD44(+1.81),CDH1(+3.62),CDH2(-2.52),CDK18(-3.65),CDR1(-2.02),CEBPA(+6.85),CFB(-1.85),CHGA(+7.33),CHRM3(+2.84),CKB(-3.04),CLCA2(+3.98),CLU(-2.54),CP(-7.24),CPT1C(-2.59),CRIM1(+1.67),CYP1B1(-3.5),DCN(+2.08),DSP(+3.09),D…
chemical - endogenous mammalian	butyric acid	1.24e-08			-1.46	40	26	14	ADCY1(+1.98),ALPK2(+3.45),AQP1(-2.17),CALB1(-2.32),CD44(+1.81),CDH1(+3.62),CDK6(+1.89),CLU(-2.54),COL11A1(+1.95),COL4A1(+2.0),COL4A2(+1.69),COL6A3(+2.87),DHCR24(+1.76),ELK3(+1.92),GATA3(+5.26),GATA6(-2.52),GBP2(+2.96),GPRC5A(+2.3),GRM3(+5.27),HSPG2(+1.73),IFI30(-2.38),IFITM1(-2.1),ITPR3(+2.1),KLF5(+2.85),KRT13(+4.08),MAPK13(+2.33),MKI67(+1.73),MYB(-2.53),MYC(+2.28),MYCL(+2.42),MYH7(-3.2),NRP1(+1.…
chemical - endogenous mammalian	tretinoin	5.62e-08			0.291	93	54	39	ABHD2(-1.63),AHR(+1.69),ALK(+2.94),ANGPTL4(-2.55),AP1S2(-2.1),APCDD1(+8.39),AQP1(-2.17),BHMT(-4.82),BMPR1B(-3.0),BNIP3(-2.47),CALB1(-2.32),CD44(+1.81),CDH1(+3.62),CDH6(-3.21),CDK6(+1.89),CEBPA(+6.85),CHL1(-4.36),COL4A1(+2.0),COL4A2(+1.69),COL6A3(+2.87),COL9A2(+2.65),CP(-7.24),CRABP1(-5.55),CTSC(+2.14),DCN(+2.08),DCX(-3.53),DIO2(+5.64),DKK3(-1.81),DSC1(+3.37),DSG1(+3.14),DSP(+3.09),EPCAM(+2.1),ETS…
chemical - endogenous mammalian	D-glucose	6.21e-06			0.094	44	21	23	ACTG2(+2.41),ALDOA(-1.88),ALDOC(-3.55),APOB(-6.51),AQP1(-2.17),ATP2B2(-4.95),ATP2B3(-2.73),CALB1(-2.32),CALD1(+1.93),CEBPA(+6.85),CLU(-2.54),COL4A1(+2.0),DCN(+2.08),DTNA(-3.29),ENO1(-1.7),ERO1A(-1.77),FABP5(+3.83),FN1(+2.01),FST(+3.66),GPI(-1.96),GREM1(+2.7),HAPLN1(+2.92),HIST1H4J(+1.61),HK2(-2.42),INHBA(+4.13),ITPR3(+2.1),JAG1(+3.13),MAFB(+1.89),MYC(+2.28),NUAK1(+2.21),PAX3(+5.32),PFKP(-2.47),PG…
chemical - endogenous mammalian	alpha-ketoisocaproic acid	1.65e-05			0.849	4	1	3	ATP2B2(-4.95),ATP2B3(-2.73),ITPR3(+2.1),SLC8A1(-1.65)
chemical - endogenous mammalian	progesterone	1.99e-05			-0.2	41	22	19	AQP1(-2.17),ATP1B1(-2.25),C9orf72(-1.75),CDH1(+3.62),CDH2(-2.52),CFB(-1.85),CLDN5(-5.97),CP(-7.24),CYP1B1(-3.5),EDN3(+3.04),EFNA1(+2.12),FN1(+2.01),FST(+3.66),GJB2(+2.93),GRB10(-1.76),H19(+3.14),INHBA(+4.13),ITGA11(+1.96),KLF5(+2.85),KRT15(+2.18),KRT5(+2.95),LMO7(+1.87),MKI67(+1.73),MTSS1(+1.86),MYB(-2.53),MYC(+2.28),NRP1(+1.7),PCP4(-2.27),PDPN(-1.96),PIP5K1B(-3.47),PLK2(+1.74),POSTN(+2.34),PTGDS…
chemical - endogenous mammalian	dihydrotestosterone	5.51e-05			-0.54	37	19	18	ABCC4(-2.31),ALDOA(-1.88),AQP1(-2.17),C4A/C4B(-2.6),CDH1(+3.62),CDH2(-2.52),CDO1(-3.38),CEBPA(+6.85),CLU(-2.54),COL4A1(+2.0),DCN(+2.08),DHCR24(+1.76),DIO2(+5.64),EFNA1(+2.12),ENO1(-1.7),FN1(+2.01),FST(+3.66),FTL(-1.77),GPI(-1.96),GPRIN2(+2.06),GRB10(-1.76),HK2(-2.42),IRS4(-6.04),JAG1(+3.13),KRT14(+3.75),KRT19(+3.83),KRT5(+2.95),MYC(+2.28),PER1(-1.92),PMEPA1(+2.01),POSTN(+2.34),SFRP4(-2.61),SGK1(-…
chemical - endogenous mammalian	Ca2+	0.000219			1.614	21	15	6	AHR(+1.69),CDH1(+3.62),CYP1B1(-3.5),FABP5(+3.83),FLG(+12.19),FN1(+2.01),GLS(+1.83),ICOSLG/LOC102723996(+2.1),ITPR3(+2.1),IVL(+5.23),KCND2(+2.45),KRT8(+1.71),MGP(-2.71),MYB(-2.53),MYH7(-3.2),PER1(-1.92),S100A8(+5.19),S100A9(+4.11),SCN9A(+2.27),SERPINB2(+2.49),SGK1(-3.19)
chemical - endogenous mammalian	corticosterone	0.00065			-0.004	12	5	7	APOB(-6.51),ATP1B1(-2.25),CALB1(-2.32),CALD1(+1.93),CLDN5(-5.97),DIO2(+5.64),EDN3(+3.04),H19(+3.14),MYC(+2.28),SGK1(-3.19),SLC1A2(-2.45),TRH(-19.41)
chemical - endogenous mammalian	L-dopa	0.000973			-1.466	38	16	22	APLP1(-2.17),C4A/C4B(-2.6),C9orf24(-2.95),CAPG(+2.77),CLDN5(-5.97),CLIC6(-2.63),COL4A1(+2.0),CTSC(+2.14),DLK1(-2.85),DUSP6(+2.05),ECEL1(-5.98),FTL(-1.77),GNG7(-2.11),GRB10(-1.76),GUCY1A1(+1.86),KCND2(+2.45),MITF(-4.32),MYO5B(+1.8),NOL3(-2.12),NRARP(+2.0),NUAK1(+2.21),PDZD2(+2.19),PENK(+8.93),PER1(-1.92),PFKP(-2.47),PLK2(+1.74),SLC1A2(-2.45),SLC22A17(-1.8),SLC2A1(-1.66),SLC38A2(+2.19),TDRKH(-2.92)…
chemical - endogenous mammalian	butyrine	0.00108				2	1	1	MYB(-2.53),MYC(+2.28)
chemical - endogenous mammalian	cyclic AMP	0.00125			0.35	19	10	9	CDH2(-2.52),CEBPA(+6.85),CHGA(+7.33),CPS1(-4.83),ENO2(-2.76),EPCAM(+2.1),FN1(+2.01),GATA3(+5.26),GATA6(-2.52),INHBA(+4.13),ITPR3(+2.1),LGALS3BP(-1.98),MITF(-4.32),MYC(+2.28),PENK(+8.93),PER1(-1.92),SERPINB2(+2.49),TRH(-19.41),TYRP1(-47.17)
chemical - endogenous mammalian	prostaglandin E2	0.00178			1.013	21	18	3	AHR(+1.69),ANGPTL4(-2.55),AQP3(+3.61),CD44(+1.81),CDH1(+3.62),CHGA(+7.33),DCN(+2.08),ETS1(+2.16),FN1(+2.01),FST(+3.66),JAG2(+1.99),MAFB(+1.89),MITF(-4.32),MYC(+2.28),NRP1(+1.7),PENK(+8.93),PLK2(+1.74),PRDM1(-2.14),S100A8(+5.19),SCN9A(+2.27),SOCS2(+3.01)
chemical - endogenous mammalian	indican	0.00274				5	2	3	BNIP3(-2.47),CDH1(+3.62),GATA3(+5.26),HILPDA(-2.98),SLC2A1(-1.66)
chemical - endogenous mammalian	norepinephrine	0.00419			0.712	13	6	7	DIO2(+5.64),FN1(+2.01),FST(+3.66),GALNT14(-2.48),GEM(-2.4),HHIP(+8.66),MYH7(-3.2),PDE8B(+1.9),PER1(-1.92),RIBC2(-3.07),SGK1(-3.19),SLC2A1(-1.66),TINAGL1(+3.22)
chemical - endogenous mammalian	L-triiodothyronine	0.00443			0.421	23	11	12	ACTG2(+2.41),APOB(-6.51),ATP1B1(-2.25),C4A/C4B(-2.6),CD44(+1.81),CEBPA(+6.85),CLU(-2.54),COL4A1(+2.0),DIO2(+5.64),DLK1(-2.85),EDN3(+3.04),EFNA1(+2.12),ITGA7(-2.14),KRT16(+5.08),KRT17(+4.88),KRT6A(+6.97),MYC(+2.28),MYH7(-3.2),PDLIM3(-2.37),PER1(-1.92),PGK1(-1.92),PTGDS(-4.9),TRH(-19.41)
chemical - endogenous mammalian	methylamine	0.0062				2	1	1	FN1(+2.01),SLC2A1(-1.66)
chemical - endogenous mammalian	alpha-methylhydrocinnamic acid	0.0062				2	1	1	MYB(-2.53),MYC(+2.28)
chemical - endogenous mammalian	deoxycholate	0.00635			-1.501	6	5	1	CDH1(+3.62),GJB2(+2.93),GJB6(+3.66),GLS(+1.83),SLC1A2(-2.45),TP63(+2.23)
chemical - endogenous mammalian	triiodothyronine, reverse	0.0101				2	1	1	DIO2(+5.64),TRH(-19.41)
chemical - endogenous mammalian	retinaldehyde	0.0101				2	1	1	CD44(+1.81),PTGDS(-4.9)
chemical - endogenous mammalian	sphingosine-1-phosphate	0.0102			1.564	8	7	1	ACAN(+4.12),CD44(+1.81),CDH1(+3.62),ETS1(+2.16),FN1(+2.01),GATA6(-2.52),KLF5(+2.85),NRP1(+1.7)
chemical - endogenous mammalian	cholic acid	0.0116			0.22	7	2	5	ABCC4(-2.31),CYP27A1(-2.13),KRT8(+1.71),MYB(-2.53),PLTP(-1.82),TRH(-19.41),VIPR2(+6.89)
chemical - endogenous mammalian	alpha-hydroxyglutarate	0.0148				2	2	0	CDH1(+3.62),FN1(+2.01)
chemical - endogenous mammalian	nitric oxide	0.017			-0.485	11	8	3	AHR(+1.69),BNIP3(-2.47),CD44(+1.81),DUSP6(+2.05),HSPG2(+1.73),KRT14(+3.75),MKI67(+1.73),MYC(+2.28),SFN(+3.8),SGK1(-3.19),SLC23A2(-1.8)
chemical - endogenous mammalian	glucosylceramide	0.0203				2	1	1	AQP3(+3.61),PCYT1B(-2.11)
chemical - endogenous mammalian	inosine	0.0277			-1.342	5	1	4	ALCAM(+2.9),C4A/C4B(-2.6),CFB(-1.85),FTL(-1.77),LGALS3BP(-1.98)
chemical - endogenous mammalian	linoleic acid	0.0292			0.6	6	3	3	ANGPTL4(-2.55),APOB(-6.51),CLU(-2.54),S100A8(+5.19),S100A9(+4.11),TWIST2(+1.89)
chemical - endogenous mammalian	cortodoxone	0.0329				1	1	0	FN1(+2.01)
chemical - endogenous mammalian	L-cysteine	0.0334				2	1	1	CDO1(-3.38),MYC(+2.28)
chemical - endogenous mammalian	cholesterol sulfate	0.0334				2	2	0	FLG(+12.19),IVL(+5.23)
chemical - endogenous mammalian	bisphenol A	0.0405			-0.447	10	3	7	APOB(-6.51),ARNT2(-1.87),CDH1(+3.62),CLU(-2.54),ENO1(-1.7),ENO2(-2.76),PFKFB4(-2.77),POSTN(+2.34),SOX2(-2.14),STK17B(+2.4)
chemical - endogenous mammalian	sorbitol	0.0488				2	0	2	AQP1(-2.17),SGK1(-3.19)
biologic drug	cyclosporin A	0.00428			-0.362	26	17	9	APOB(-6.51),C4A/C4B(-2.6),CALB1(-2.32),CAPN6(+2.44),CD44(+1.81),CDH1(+3.62),CLU(-2.54),COL4A2(+1.69),CP(-7.24),CYP27A1(-2.13),EDIL3(+2.92),FBLIM1(+2.31),FN1(+2.01),FREM2(+1.98),FST(+3.66),ITGB4(+2.35),KRT16(+5.08),LAMA3(+2.55),MYC(+2.28),MYH7(-3.2),PERP(+2.12),POSTN(+2.34),RUNX1(+2.12),S100A9(+4.11),SLC23A2(-1.8),SLC8A1(-1.65)
biologic drug	enalapril	0.00698			0	6	3	3	C4A/C4B(-2.6),CAPN6(+2.44),CLU(-2.54),CP(-7.24),FBLIM1(+2.31),MYC(+2.28)
biologic drug	vancomycin	0.00787			-0.263	8	5	3	C4A/C4B(-2.6),CAPN6(+2.44),CD44(+1.81),CLU(-2.54),CP(-7.24),FBLIM1(+2.31),ITGB4(+2.35),MYC(+2.28)
biologic drug	bovine testicular hyaluronidase	0.0329				1	1	0	CD44(+1.81)
biologic drug	pentagastrin	0.0329				1	1	0	CHGA(+7.33)
