# Supplementary material for: Nutrient sensitive protein O-GlcNAcylation modulates the transcriptome through epigenetic mechanisms during embryonic neurogenesis
Source: Life Sci Alliance. 2022 Apr 25;5(8):e202201385. doi: 10.26508/lsa.202201385 (PMC9039347; doi:10.26508/lsa.202201385)
Supplement: Supplemental Data 2. — Ingenuity Pathway Analysis (IPA) was performed on lists of genes affected significantly (P < 0.5) in TMG treated cells compared to control on D12 of neural differentiation. Each file has four sheets corresponding to IPA Pathways, IPA functions, IPA Regulators and IPA Netwroks. Z: z-score of the prediction − positive for increased function (red), negative for inhibited (blue) N: number of genes from the analyzed list in the pathway pos: number of upregulated molecules neg: number of downregulated molecules. [file LSA-2022-01385_Supplemental_Data_2.xlsx]

## Sheet: Function
Category	Functions or Diseases	p	State	Z	N	Pos	Neg	Molecules
Cancer,Gastrointestinal Disease,Organismal Injury and Abnormalities	Gastrointestinal tumor	9.9e-51		0.384	850	574	276	ABCA4(+3.46),ABCA7(-1.51),ABCC2(+4.55),ABCC4(-1.6),ACAP1(-1.58),ACE2(+2.87),ACP6(-1.67),ACSF2(+1.58),ACSS1(+2.35),ADAMTS10(+1.88),ADAMTS13(-1.85),ADAMTS16(-1.61),ADAMTS17(+2.87),ADAMTS19(+4.64),ADAMTS7(-1.47),ADAMTS9(-1.64),ADAMTSL4(+2.09),ADM(-1.88),ADRA2C(+1.85),AEN(-1.6),AFAP1(+1.45),AFAP1L1(+3.38),AFF2(+1.84),AGRN(-1.36),AHNAK2(-1.58),AJUBA(-1.56),AKAP2(+1.49),ALPK2(+1.81),ALPL(-1.56),AMER2(+…
Cancer,Gastrointestinal Disease,Organismal Injury and Abnormalities	Digestive organ tumor	3.91e-50		0.063	907	608	299	ABCA4(+3.46),ABCA7(-1.51),ABCC2(+4.55),ABCC4(-1.6),ACAP1(-1.58),ACE2(+2.87),ACP6(-1.67),ACSF2(+1.58),ACSM3(+3.05),ACSS1(+2.35),ADAMTS10(+1.88),ADAMTS13(-1.85),ADAMTS16(-1.61),ADAMTS17(+2.87),ADAMTS19(+4.64),ADAMTS7(-1.47),ADAMTS9(-1.64),ADAMTSL4(+2.09),ADGRG1(+1.48),ADM(-1.88),ADRA2C(+1.85),AEN(-1.6),AFAP1(+1.45),AFAP1L1(+3.38),AFF2(+1.84),AGRN(-1.36),AHNAK2(-1.58),AJUBA(-1.56),AKAP2(+1.49),ALPK2…
Cancer,Gastrointestinal Disease,Organismal Injury and Abnormalities	Gastrointestinal tract cancer	1.93e-49		-0.102	845	571	274	ABCA4(+3.46),ABCA7(-1.51),ABCC2(+4.55),ABCC4(-1.6),ACAP1(-1.58),ACE2(+2.87),ACP6(-1.67),ACSF2(+1.58),ACSS1(+2.35),ADAMTS10(+1.88),ADAMTS13(-1.85),ADAMTS16(-1.61),ADAMTS17(+2.87),ADAMTS19(+4.64),ADAMTS7(-1.47),ADAMTS9(-1.64),ADAMTSL4(+2.09),ADM(-1.88),ADRA2C(+1.85),AEN(-1.6),AFAP1(+1.45),AFAP1L1(+3.38),AFF2(+1.84),AGRN(-1.36),AHNAK2(-1.58),AJUBA(-1.56),AKAP2(+1.49),ALPK2(+1.81),ALPL(-1.56),AMER2(+…
Cancer,Organismal Injury and Abnormalities	Incidence of tumor	2.85e-49		-0.419	749	506	243	ABCA4(+3.46),ABCC2(+4.55),ABCC4(-1.6),ACE2(+2.87),ACKR2(+2.51),ACP6(-1.67),ACSM3(+3.05),ADAMTS10(+1.88),ADAMTS13(-1.85),ADAMTS16(-1.61),ADAMTS19(+4.64),ADAMTS7(-1.47),ADAMTS9(-1.64),ADAMTSL4(+2.09),ADGRG1(+1.48),ADM(-1.88),ADRA2C(+1.85),AFAP1(+1.45),AFAP1L1(+3.38),AFF2(+1.84),AGRN(-1.36),AHNAK2(-1.58),AJUBA(-1.56),AKAP2(+1.49),ALPK2(+1.81),ALPL(-1.56),ALS2CL(+1.85),AMER2(+2.37),AMOT(+1.93),AMOTL2…
Cancer,Organismal Injury and Abnormalities	Abdominal neoplasm	3.26e-49		0.499	936	628	308	ABCA4(+3.46),ABCA7(-1.51),ABCC2(+4.55),ABCC4(-1.6),ACAP1(-1.58),ACE2(+2.87),ACP6(-1.67),ACSF2(+1.58),ACSM3(+3.05),ACSS1(+2.35),ADAMTS10(+1.88),ADAMTS13(-1.85),ADAMTS16(-1.61),ADAMTS17(+2.87),ADAMTS19(+4.64),ADAMTS7(-1.47),ADAMTS9(-1.64),ADAMTSL4(+2.09),ADGRG1(+1.48),ADM(-1.88),ADRA2C(+1.85),AEN(-1.6),AFAP1(+1.45),AFAP1L1(+3.38),AFF2(+1.84),AGRN(-1.36),AHNAK2(-1.58),AJUBA(-1.56),AKAP2(+1.49),ALPK2…
Cancer,Organismal Injury and Abnormalities	Anogenital cancer	9.26e-49		0.312	699	472	227	ABCA4(+3.46),ABCC2(+4.55),ABCC4(-1.6),ACE2(+2.87),ACP6(-1.67),ACSF2(+1.58),ACSM3(+3.05),ADAMTS10(+1.88),ADAMTS13(-1.85),ADAMTS16(-1.61),ADAMTS19(+4.64),ADAMTS7(-1.47),ADAMTS9(-1.64),ADAMTSL4(+2.09),ADGRG1(+1.48),ADGRG6(+2.79),ADM(-1.88),ADRA2C(+1.85),AFAP1(+1.45),AFF2(+1.84),AHNAK2(-1.58),AJUBA(-1.56),AKAP2(+1.49),ALPK2(+1.81),ALPL(-1.56),ALS2CL(+1.85),AMOT(+1.93),AMOTL2(-1.53),AMT(-1.61),ANGPT1(…
Cancer,Gastrointestinal Disease,Organismal Injury and Abnormalities	Intestinal tumor	3.59e-48		1.021	822	549	273	ABCA4(+3.46),ABCA7(-1.51),ABCC2(+4.55),ABCC4(-1.6),ACAP1(-1.58),ACE2(+2.87),ACP6(-1.67),ACSS1(+2.35),ADAMTS10(+1.88),ADAMTS13(-1.85),ADAMTS16(-1.61),ADAMTS17(+2.87),ADAMTS19(+4.64),ADAMTS7(-1.47),ADAMTS9(-1.64),ADAMTSL4(+2.09),ADM(-1.88),ADRA2C(+1.85),AEN(-1.6),AFAP1(+1.45),AFAP1L1(+3.38),AFF2(+1.84),AGRN(-1.36),AHNAK2(-1.58),AJUBA(-1.56),AKAP2(+1.49),ALPK2(+1.81),ALPL(-1.56),AMER2(+2.37),AMOT(+1…
Cancer,Organismal Injury and Abnormalities	Abdominal cancer	5.89e-48		-0.93	926	622	304	ABCA4(+3.46),ABCA7(-1.51),ABCC2(+4.55),ABCC4(-1.6),ACAP1(-1.58),ACE2(+2.87),ACP6(-1.67),ACSF2(+1.58),ACSM3(+3.05),ACSS1(+2.35),ADAMTS10(+1.88),ADAMTS13(-1.85),ADAMTS16(-1.61),ADAMTS17(+2.87),ADAMTS19(+4.64),ADAMTS7(-1.47),ADAMTS9(-1.64),ADAMTSL4(+2.09),ADGRG1(+1.48),ADM(-1.88),ADRA2C(+1.85),AEN(-1.6),AFAP1(+1.45),AFAP1L1(+3.38),AFF2(+1.84),AGRN(-1.36),AHNAK2(-1.58),AJUBA(-1.56),AKAP2(+1.49),ALPK2…
Cancer,Organismal Injury and Abnormalities,Reproductive System Disease	Genital tumor	1e-47		0.232	653	447	206	ABCA4(+3.46),ABCC2(+4.55),ABCC4(-1.6),ACE2(+2.87),ACP6(-1.67),ACSF2(+1.58),ACSM3(+3.05),ADAMTS10(+1.88),ADAMTS13(-1.85),ADAMTS16(-1.61),ADAMTS19(+4.64),ADAMTS7(-1.47),ADAMTS9(-1.64),ADAMTSL4(+2.09),ADGRG1(+1.48),ADM(-1.88),ADRA2C(+1.85),AFAP1(+1.45),AFF2(+1.84),AHNAK2(-1.58),AKAP2(+1.49),ALPK2(+1.81),ALPL(-1.56),ALS2CL(+1.85),AMOTL2(-1.53),AMT(-1.61),ANGPT1(+2.67),ANGPT2(-1.56),ANK1(-1.85),ANKRD2…
Cancer,Gastrointestinal Disease,Organismal Injury and Abnormalities	Digestive system cancer	1.12e-47		-1.338	891	600	291	ABCA4(+3.46),ABCA7(-1.51),ABCC2(+4.55),ABCC4(-1.6),ACAP1(-1.58),ACE2(+2.87),ACP6(-1.67),ACSF2(+1.58),ACSM3(+3.05),ACSS1(+2.35),ADAMTS10(+1.88),ADAMTS13(-1.85),ADAMTS16(-1.61),ADAMTS17(+2.87),ADAMTS19(+4.64),ADAMTS7(-1.47),ADAMTS9(-1.64),ADAMTSL4(+2.09),ADGRG1(+1.48),ADM(-1.88),ADRA2C(+1.85),AEN(-1.6),AFAP1(+1.45),AFAP1L1(+3.38),AFF2(+1.84),AGRN(-1.36),AHNAK2(-1.58),AJUBA(-1.56),AKAP2(+1.49),ALPK2…
Cancer,Gastrointestinal Disease,Organismal Injury and Abnormalities	Large intestine neoplasm	2.04e-47		1.459	820	548	272	ABCA4(+3.46),ABCA7(-1.51),ABCC2(+4.55),ABCC4(-1.6),ACAP1(-1.58),ACE2(+2.87),ACP6(-1.67),ACSS1(+2.35),ADAMTS10(+1.88),ADAMTS13(-1.85),ADAMTS16(-1.61),ADAMTS17(+2.87),ADAMTS19(+4.64),ADAMTS7(-1.47),ADAMTS9(-1.64),ADAMTSL4(+2.09),ADM(-1.88),ADRA2C(+1.85),AEN(-1.6),AFAP1(+1.45),AFAP1L1(+3.38),AFF2(+1.84),AGRN(-1.36),AHNAK2(-1.58),AJUBA(-1.56),AKAP2(+1.49),ALPK2(+1.81),ALPL(-1.56),AMER2(+2.37),AMOT(+1…
Cancer,Organismal Injury and Abnormalities	Pelvic tumor	7.26e-47		-0.204	680	463	217	ABCA4(+3.46),ABCC2(+4.55),ABCC4(-1.6),ACE2(+2.87),ACP6(-1.67),ACSF2(+1.58),ACSM3(+3.05),ADAMTS10(+1.88),ADAMTS13(-1.85),ADAMTS16(-1.61),ADAMTS19(+4.64),ADAMTS7(-1.47),ADAMTS9(-1.64),ADAMTSL4(+2.09),ADGRG1(+1.48),ADM(-1.88),ADRA2C(+1.85),AFAP1(+1.45),AFAP1L1(+3.38),AFF2(+1.84),AHNAK2(-1.58),AJUBA(-1.56),AKAP2(+1.49),ALPK2(+1.81),ALPL(-1.56),ALS2CL(+1.85),AMER2(+2.37),AMOTL2(-1.53),AMT(-1.61),ANGPT…
Cancer,Gastrointestinal Disease,Organismal Injury and Abnormalities	Malignant neoplasm of large intestine	1.56e-46		1.633	816	545	271	ABCA4(+3.46),ABCA7(-1.51),ABCC2(+4.55),ABCC4(-1.6),ACAP1(-1.58),ACE2(+2.87),ACP6(-1.67),ACSS1(+2.35),ADAMTS10(+1.88),ADAMTS13(-1.85),ADAMTS16(-1.61),ADAMTS17(+2.87),ADAMTS19(+4.64),ADAMTS7(-1.47),ADAMTS9(-1.64),ADAMTSL4(+2.09),ADM(-1.88),ADRA2C(+1.85),AEN(-1.6),AFAP1(+1.45),AFAP1L1(+3.38),AFF2(+1.84),AGRN(-1.36),AHNAK2(-1.58),AJUBA(-1.56),AKAP2(+1.49),ALPK2(+1.81),ALPL(-1.56),AMER2(+2.37),AMOT(+1…
Cancer,Organismal Injury and Abnormalities	Malignant genitourinary solid tumor	1.63e-46		0.457	728	489	239	ABCA4(+3.46),ABCC2(+4.55),ABCC4(-1.6),ACE2(+2.87),ACP6(-1.67),ACSF2(+1.58),ACSM3(+3.05),ADAMTS10(+1.88),ADAMTS13(-1.85),ADAMTS16(-1.61),ADAMTS19(+4.64),ADAMTS7(-1.47),ADAMTS9(-1.64),ADAMTSL4(+2.09),ADGRG1(+1.48),ADGRG6(+2.79),ADM(-1.88),ADRA2C(+1.85),AFAP1(+1.45),AFF2(+1.84),AHNAK2(-1.58),AJUBA(-1.56),AKAP2(+1.49),ALPK2(+1.81),ALPL(-1.56),ALS2CL(+1.85),AMOT(+1.93),AMOTL2(-1.53),AMT(-1.61),ANGPT1(…
Cancer,Organismal Injury and Abnormalities	Adenocarcinoma	3.64e-46		-1.404	880	592	288	ABCA4(+3.46),ABCA7(-1.51),ABCC2(+4.55),ABCC4(-1.6),ACAP1(-1.58),ACE2(+2.87),ACP6(-1.67),ACSF2(+1.58),ACSM3(+3.05),ACSS1(+2.35),ADAMTS10(+1.88),ADAMTS13(-1.85),ADAMTS16(-1.61),ADAMTS17(+2.87),ADAMTS19(+4.64),ADAMTS7(-1.47),ADAMTS9(-1.64),ADAMTSL4(+2.09),ADM(-1.88),ADRA2C(+1.85),AEN(-1.6),AFAP1(+1.45),AFAP1L1(+3.38),AFF2(+1.84),AGRN(-1.36),AHNAK2(-1.58),AJUBA(-1.56),AKAP2(+1.49),ALPK2(+1.81),ALPL(-…
Cellular Movement	Cell movement	3.68e-46	Increased	3.346	348	246	102	ABCC4(-1.6),ACKR2(+2.51),ADAMTS13(-1.85),ADAMTS7(-1.47),ADAMTS9-AS2(-1.73),ADGRG1(+1.48),ADGRG6(+2.79),ADM(-1.88),AFAP1(+1.45),AJUBA(-1.56),AMOT(+1.93),ANGPT1(+2.67),ANGPT2(-1.56),ANOS1(-1.49),ANXA5(+1.5),ARHGAP18(+2.54),ARHGAP31(+1.66),ARHGDIB(+2.93),ARHGEF28(-1.78),ARHGEF4(-1.38),ARRB1(+1.61),ARX(-3.65),ATP2B4(+1.83),ATP8A1(+1.48),AUTS2(+1.51),B4GALT1(+1.57),BARHL1(-1.41),BAX(-1.47),BCAM(+1.81)…
Cancer,Organismal Injury and Abnormalities	Genitourinary tumor	5.97e-46		1.634	736	495	241	ABCA4(+3.46),ABCC2(+4.55),ABCC4(-1.6),ACE2(+2.87),ACP6(-1.67),ACSF2(+1.58),ACSM3(+3.05),ADAMTS10(+1.88),ADAMTS13(-1.85),ADAMTS16(-1.61),ADAMTS19(+4.64),ADAMTS7(-1.47),ADAMTS9(-1.64),ADAMTSL4(+2.09),ADGRG1(+1.48),ADGRG6(+2.79),ADM(-1.88),ADRA2C(+1.85),AFAP1(+1.45),AFF2(+1.84),AHNAK2(-1.58),AJUBA(-1.56),AKAP2(+1.49),ALPK2(+1.81),ALPL(-1.56),ALS2CL(+1.85),AMOT(+1.93),AMOTL2(-1.53),AMT(-1.61),ANGPT1(…
Cancer,Organismal Injury and Abnormalities	Abdominal carcinoma	1.25e-45	Decreased	-2.167	904	603	301	ABCA4(+3.46),ABCA7(-1.51),ABCC2(+4.55),ABCC4(-1.6),ACAP1(-1.58),ACE2(+2.87),ACP6(-1.67),ACSF2(+1.58),ACSM3(+3.05),ACSS1(+2.35),ADAMTS10(+1.88),ADAMTS13(-1.85),ADAMTS16(-1.61),ADAMTS17(+2.87),ADAMTS19(+4.64),ADAMTS7(-1.47),ADAMTS9(-1.64),ADAMTSL4(+2.09),ADGRG1(+1.48),ADM(-1.88),ADRA2C(+1.85),AEN(-1.6),AFAP1(+1.45),AFAP1L1(+3.38),AFF2(+1.84),AGRN(-1.36),AHNAK2(-1.58),AJUBA(-1.56),AKAP2(+1.49),ALPK2…
Cancer,Organismal Injury and Abnormalities,Reproductive System Disease	Genital tract cancer	1.41e-45		0.194	640	440	200	ABCA4(+3.46),ABCC2(+4.55),ABCC4(-1.6),ACE2(+2.87),ACP6(-1.67),ACSF2(+1.58),ACSM3(+3.05),ADAMTS10(+1.88),ADAMTS13(-1.85),ADAMTS16(-1.61),ADAMTS19(+4.64),ADAMTS7(-1.47),ADAMTSL4(+2.09),ADGRG1(+1.48),ADM(-1.88),ADRA2C(+1.85),AFAP1(+1.45),AFF2(+1.84),AHNAK2(-1.58),AKAP2(+1.49),ALPK2(+1.81),ALPL(-1.56),ALS2CL(+1.85),AMOTL2(-1.53),AMT(-1.61),ANGPT1(+2.67),ANGPT2(-1.56),ANK1(-1.85),ANKRD24(-2.71),ANKRD2…
Cancer,Organismal Injury and Abnormalities	Pelvic cancer	2.25e-45		-0.123	669	457	212	ABCA4(+3.46),ABCC2(+4.55),ABCC4(-1.6),ACE2(+2.87),ACP6(-1.67),ACSF2(+1.58),ACSM3(+3.05),ADAMTS10(+1.88),ADAMTS13(-1.85),ADAMTS16(-1.61),ADAMTS19(+4.64),ADAMTS7(-1.47),ADAMTS9(-1.64),ADAMTSL4(+2.09),ADGRG1(+1.48),ADM(-1.88),ADRA2C(+1.85),AFAP1(+1.45),AFAP1L1(+3.38),AFF2(+1.84),AHNAK2(-1.58),AJUBA(-1.56),AKAP2(+1.49),ALPK2(+1.81),ALPL(-1.56),ALS2CL(+1.85),AMER2(+2.37),AMOTL2(-1.53),AMT(-1.61),ANGPT…
Cancer,Organismal Injury and Abnormalities	Frequency of tumor	2.31e-45		-0.41	724	486	238	ABCA4(+3.46),ABCC2(+4.55),ABCC4(-1.6),ACE2(+2.87),ACKR2(+2.51),ACP6(-1.67),ACSM3(+3.05),ADAMTS10(+1.88),ADAMTS13(-1.85),ADAMTS16(-1.61),ADAMTS19(+4.64),ADAMTS7(-1.47),ADAMTS9(-1.64),ADAMTSL4(+2.09),ADGRG1(+1.48),ADM(-1.88),ADRA2C(+1.85),AFAP1(+1.45),AFAP1L1(+3.38),AFF2(+1.84),AGRN(-1.36),AHNAK2(-1.58),AJUBA(-1.56),AKAP2(+1.49),ALPK2(+1.81),ALPL(-1.56),AMER2(+2.37),AMOT(+1.93),AMOTL2(-1.53),AMT(-1…
Cancer,Gastrointestinal Disease,Organismal Injury and Abnormalities	Gastrointestinal carcinoma	2.46e-45		-1.387	815	545	270	ABCA4(+3.46),ABCA7(-1.51),ABCC2(+4.55),ABCC4(-1.6),ACAP1(-1.58),ACE2(+2.87),ACP6(-1.67),ACSF2(+1.58),ACSS1(+2.35),ADAMTS10(+1.88),ADAMTS13(-1.85),ADAMTS16(-1.61),ADAMTS17(+2.87),ADAMTS19(+4.64),ADAMTS7(-1.47),ADAMTS9(-1.64),ADAMTSL4(+2.09),ADM(-1.88),ADRA2C(+1.85),AEN(-1.6),AFAP1(+1.45),AFAP1L1(+3.38),AFF2(+1.84),AGRN(-1.36),AHNAK2(-1.58),AKAP2(+1.49),ALPK2(+1.81),ALPL(-1.56),AMER2(+2.37),AMOT(+1…
Cancer,Organismal Injury and Abnormalities	Tumorigenesis of epithelial neoplasm	3.55e-45		-0.477	716	482	234	ABCA4(+3.46),ABCC2(+4.55),ABCC4(-1.6),ACE2(+2.87),ACKR2(+2.51),ACP6(-1.67),ACSM3(+3.05),ADAMTS10(+1.88),ADAMTS13(-1.85),ADAMTS16(-1.61),ADAMTS19(+4.64),ADAMTS7(-1.47),ADAMTS9(-1.64),ADAMTSL4(+2.09),ADM(-1.88),ADRA2C(+1.85),AFAP1(+1.45),AFAP1L1(+3.38),AFF2(+1.84),AGRN(-1.36),AHNAK2(-1.58),AJUBA(-1.56),AKAP2(+1.49),ALPK2(+1.81),ALPL(-1.56),AMER2(+2.37),AMOT(+1.93),AMOTL2(-1.53),AMT(-1.61),ANGPT1(+2…
Cancer,Organismal Injury and Abnormalities	Non-melanoma solid tumor	4.06e-45		-0.645	963	647	316	ABCA4(+3.46),ABCA7(-1.51),ABCC2(+4.55),ABCC4(-1.6),ACAP1(-1.58),ACE2(+2.87),ACKR2(+2.51),ACP6(-1.67),ACSF2(+1.58),ACSM3(+3.05),ACSS1(+2.35),ADAMTS10(+1.88),ADAMTS13(-1.85),ADAMTS16(-1.61),ADAMTS17(+2.87),ADAMTS19(+4.64),ADAMTS7(-1.47),ADAMTS9(-1.64),ADAMTS9-AS2(-1.73),ADAMTSL4(+2.09),ADGRG1(+1.48),ADM(-1.88),ADRA2C(+1.85),AEN(-1.6),AFAP1(+1.45),AFAP1L1(+3.38),AFF2(+1.84),AGRN(-1.36),AHNAK2(-1.58)…
Cancer,Organismal Injury and Abnormalities	Breast or colorectal cancer	4.41e-45		1.153	627	423	204	ABCA4(+3.46),ABCC2(+4.55),ABCC4(-1.6),ACE2(+2.87),ACP6(-1.67),ADAMTS10(+1.88),ADAMTS13(-1.85),ADAMTS16(-1.61),ADAMTS9(-1.64),ADAMTSL4(+2.09),ADGRG6(+2.79),ADM(-1.88),ADRA2C(+1.85),AFAP1(+1.45),AFAP1L1(+3.38),AFF2(+1.84),AGRN(-1.36),AHNAK2(-1.58),AJUBA(-1.56),AKAP2(+1.49),ALPK2(+1.81),ALPL(-1.56),AMER2(+2.37),AMOT(+1.93),AMOTL2(-1.53),ANGPT1(+2.67),ANGPT2(-1.56),ANK1(-1.85),ANKRD24(-2.71),ANKRD26(…
Cancer,Organismal Injury and Abnormalities	Tumorigenesis of tissue	1.23e-44		-0.025	960	646	314	ABCA4(+3.46),ABCA7(-1.51),ABCC2(+4.55),ABCC4(-1.6),ACAP1(-1.58),ACE2(+2.87),ACKR2(+2.51),ACP6(-1.67),ACSF2(+1.58),ACSM3(+3.05),ACSS1(+2.35),ADAMTS10(+1.88),ADAMTS13(-1.85),ADAMTS16(-1.61),ADAMTS17(+2.87),ADAMTS19(+4.64),ADAMTS7(-1.47),ADAMTS9(-1.64),ADAMTSL4(+2.09),ADGRG1(+1.48),ADM(-1.88),ADRA2C(+1.85),AEN(-1.6),AFAP1(+1.45),AFAP1L1(+3.38),AFF2(+1.84),AGRN(-1.36),AHNAK2(-1.58),AIF1L(+1.58),AJUBA…
Cancer,Organismal Injury and Abnormalities,Reproductive System Disease	Breast or gynecological cancer	2.18e-44		-0.047	580	397	183	ABCA4(+3.46),ABCC2(+4.55),ABCC4(-1.6),ACE2(+2.87),ACSM3(+3.05),ADAMTS10(+1.88),ADAMTS16(-1.61),ADAMTS19(+4.64),ADAMTS7(-1.47),ADAMTS9(-1.64),ADAMTSL4(+2.09),ADGRG6(+2.79),ADM(-1.88),ADRA2C(+1.85),AFF2(+1.84),AHNAK2(-1.58),AJUBA(-1.56),AKAP2(+1.49),ALPK2(+1.81),ALPL(-1.56),ALS2CL(+1.85),AMOT(+1.93),AMOTL2(-1.53),ANGPT1(+2.67),ANGPT2(-1.56),ANK1(-1.85),ANKRD24(-2.71),ANKRD26(-1.63),ANO4(+1.6),ANXA5…
Gastrointestinal Disease,Organismal Injury and Abnormalities	Colorectal disorder	2.48e-44		0.198	564	380	184	ABCA4(+3.46),ABCC4(-1.6),ACE2(+2.87),ACP6(-1.67),ADAMTS10(+1.88),ADAMTS13(-1.85),ADAMTS16(-1.61),ADAMTS9(-1.64),ADAMTSL4(+2.09),ADM(-1.88),ADRA2C(+1.85),AFAP1(+1.45),AFAP1L1(+3.38),AFF2(+1.84),AGRN(-1.36),AHNAK2(-1.58),AJUBA(-1.56),AKAP2(+1.49),ALPK2(+1.81),ALPL(-1.56),AMER2(+2.37),AMOT(+1.93),AMOTL2(-1.53),ANGPT1(+2.67),ANGPT2(-1.56),ANK1(-1.85),ANKRD24(-2.71),ANKRD26(-1.63),ANKRD34B(-4.57),ANXA…
Cancer,Gastrointestinal Disease,Organismal Injury and Abnormalities	Gastrointestinal adenocarcinoma	5.77e-44		-1.982	794	530	264	ABCA4(+3.46),ABCA7(-1.51),ABCC2(+4.55),ABCC4(-1.6),ACAP1(-1.58),ACE2(+2.87),ACP6(-1.67),ACSF2(+1.58),ACSS1(+2.35),ADAMTS10(+1.88),ADAMTS13(-1.85),ADAMTS16(-1.61),ADAMTS17(+2.87),ADAMTS19(+4.64),ADAMTS7(-1.47),ADAMTS9(-1.64),ADAMTSL4(+2.09),ADM(-1.88),ADRA2C(+1.85),AEN(-1.6),AFAP1(+1.45),AFAP1L1(+3.38),AFF2(+1.84),AGRN(-1.36),AHNAK2(-1.58),AKAP2(+1.49),ALPK2(+1.81),ALPL(-1.56),AMER2(+2.37),AMOT(+1…
Cancer,Organismal Injury and Abnormalities	Abdominal adenocarcinoma	1.47e-43		-1.234	864	582	282	ABCA4(+3.46),ABCA7(-1.51),ABCC2(+4.55),ABCC4(-1.6),ACAP1(-1.58),ACE2(+2.87),ACP6(-1.67),ACSF2(+1.58),ACSM3(+3.05),ACSS1(+2.35),ADAMTS10(+1.88),ADAMTS13(-1.85),ADAMTS16(-1.61),ADAMTS17(+2.87),ADAMTS19(+4.64),ADAMTS7(-1.47),ADAMTS9(-1.64),ADAMTSL4(+2.09),ADM(-1.88),ADRA2C(+1.85),AEN(-1.6),AFAP1(+1.45),AFAP1L1(+3.38),AFF2(+1.84),AGRN(-1.36),AHNAK2(-1.58),AJUBA(-1.56),AKAP2(+1.49),ALPK2(+1.81),ALPL(-…
Cancer,Organismal Injury and Abnormalities	Carcinoma	1.7e-43		-1.093	955	643	312	ABCA4(+3.46),ABCA7(-1.51),ABCC2(+4.55),ABCC4(-1.6),ACAP1(-1.58),ACE2(+2.87),ACKR2(+2.51),ACP6(-1.67),ACSF2(+1.58),ACSM3(+3.05),ACSS1(+2.35),ADAMTS10(+1.88),ADAMTS13(-1.85),ADAMTS16(-1.61),ADAMTS17(+2.87),ADAMTS19(+4.64),ADAMTS7(-1.47),ADAMTS9(-1.64),ADAMTSL4(+2.09),ADGRG1(+1.48),ADM(-1.88),ADRA2C(+1.85),AEN(-1.6),AFAP1(+1.45),AFAP1L1(+3.38),AFF2(+1.84),AGRN(-1.36),AHNAK2(-1.58),AIF1L(+1.58),AJUBA…
Cancer,Organismal Injury and Abnormalities	Epithelial neoplasm	1.97e-43		-0.518	956	644	312	ABCA4(+3.46),ABCA7(-1.51),ABCC2(+4.55),ABCC4(-1.6),ACAP1(-1.58),ACE2(+2.87),ACKR2(+2.51),ACP6(-1.67),ACSF2(+1.58),ACSM3(+3.05),ACSS1(+2.35),ADAMTS10(+1.88),ADAMTS13(-1.85),ADAMTS16(-1.61),ADAMTS17(+2.87),ADAMTS19(+4.64),ADAMTS7(-1.47),ADAMTS9(-1.64),ADAMTSL4(+2.09),ADGRG1(+1.48),ADM(-1.88),ADRA2C(+1.85),AEN(-1.6),AFAP1(+1.45),AFAP1L1(+3.38),AFF2(+1.84),AGRN(-1.36),AHNAK2(-1.58),AIF1L(+1.58),AJUBA…
Cancer,Organismal Injury and Abnormalities	Development of malignant tumor	4.5e-43		-0.705	710	476	234	ABCA4(+3.46),ABCC2(+4.55),ABCC4(-1.6),ACE2(+2.87),ACKR2(+2.51),ACP6(-1.67),ACSM3(+3.05),ADAMTS10(+1.88),ADAMTS13(-1.85),ADAMTS16(-1.61),ADAMTS19(+4.64),ADAMTS7(-1.47),ADAMTS9(-1.64),ADAMTSL4(+2.09),ADGRG1(+1.48),ADM(-1.88),ADRA2C(+1.85),AFAP1(+1.45),AFAP1L1(+3.38),AFF2(+1.84),AGRN(-1.36),AHNAK2(-1.58),AJUBA(-1.56),AKAP2(+1.49),ALPK2(+1.81),ALPL(-1.56),AMER2(+2.37),AMOT(+1.93),AMOTL2(-1.53),AMT(-1…
Cancer,Gastrointestinal Disease,Organismal Injury and Abnormalities	Intestinal carcinoma	4.8e-43		-1	784	518	266	ABCA4(+3.46),ABCA7(-1.51),ABCC2(+4.55),ABCC4(-1.6),ACAP1(-1.58),ACE2(+2.87),ACP6(-1.67),ACSS1(+2.35),ADAMTS10(+1.88),ADAMTS13(-1.85),ADAMTS16(-1.61),ADAMTS17(+2.87),ADAMTS19(+4.64),ADAMTS7(-1.47),ADAMTS9(-1.64),ADAMTSL4(+2.09),ADM(-1.88),ADRA2C(+1.85),AEN(-1.6),AFAP1(+1.45),AFAP1L1(+3.38),AFF2(+1.84),AGRN(-1.36),AHNAK2(-1.58),AKAP2(+1.49),ALPK2(+1.81),ALPL(-1.56),AMER2(+2.37),AMOT(+1.93),AMOTL2(-…
Cancer,Organismal Injury and Abnormalities	Nonhematologic malignant neoplasm	5.5e-43		-0.32	963	647	316	ABCA4(+3.46),ABCA7(-1.51),ABCC2(+4.55),ABCC4(-1.6),ACAP1(-1.58),ACE2(+2.87),ACKR2(+2.51),ACP6(-1.67),ACSF2(+1.58),ACSM3(+3.05),ACSS1(+2.35),ADAMTS10(+1.88),ADAMTS13(-1.85),ADAMTS16(-1.61),ADAMTS17(+2.87),ADAMTS19(+4.64),ADAMTS7(-1.47),ADAMTS9(-1.64),ADAMTSL4(+2.09),ADGRG1(+1.48),ADM(-1.88),ADRA2C(+1.85),AEN(-1.6),AFAP1(+1.45),AFAP1L1(+3.38),AFF2(+1.84),AGRN(-1.36),AHNAK2(-1.58),AIF1L(+1.58),AJUBA…
Cancer,Organismal Injury and Abnormalities	Non-hematological solid tumor	6.59e-43		-0.009	965	648	317	ABCA4(+3.46),ABCA7(-1.51),ABCC2(+4.55),ABCC4(-1.6),ACAP1(-1.58),ACE2(+2.87),ACKR2(+2.51),ACP6(-1.67),ACSF2(+1.58),ACSM3(+3.05),ACSS1(+2.35),ADAMTS10(+1.88),ADAMTS13(-1.85),ADAMTS16(-1.61),ADAMTS17(+2.87),ADAMTS19(+4.64),ADAMTS7(-1.47),ADAMTS9(-1.64),ADAMTS9-AS2(-1.73),ADAMTSL4(+2.09),ADGRG1(+1.48),ADM(-1.88),ADRA2C(+1.85),AEN(-1.6),AFAP1(+1.45),AFAP1L1(+3.38),AFF2(+1.84),AGRN(-1.36),AHNAK2(-1.58)…
Cancer,Gastrointestinal Disease,Organismal Injury and Abnormalities	Colorectal tumor	6.7e-43		1.459	559	376	183	ABCA4(+3.46),ABCC4(-1.6),ACE2(+2.87),ACP6(-1.67),ADAMTS10(+1.88),ADAMTS13(-1.85),ADAMTS16(-1.61),ADAMTS9(-1.64),ADAMTSL4(+2.09),ADM(-1.88),ADRA2C(+1.85),AFAP1(+1.45),AFAP1L1(+3.38),AFF2(+1.84),AGRN(-1.36),AHNAK2(-1.58),AJUBA(-1.56),AKAP2(+1.49),ALPK2(+1.81),ALPL(-1.56),AMER2(+2.37),AMOT(+1.93),AMOTL2(-1.53),ANGPT1(+2.67),ANGPT2(-1.56),ANK1(-1.85),ANKRD24(-2.71),ANKRD26(-1.63),ANKRD34B(-4.57),ANXA…
Cancer,Gastrointestinal Disease,Organismal Injury and Abnormalities	Intestinal adenocarcinoma	6.84e-43			780	516	264	ABCA4(+3.46),ABCA7(-1.51),ABCC2(+4.55),ABCC4(-1.6),ACAP1(-1.58),ACE2(+2.87),ACP6(-1.67),ACSS1(+2.35),ADAMTS10(+1.88),ADAMTS13(-1.85),ADAMTS16(-1.61),ADAMTS17(+2.87),ADAMTS19(+4.64),ADAMTS7(-1.47),ADAMTS9(-1.64),ADAMTSL4(+2.09),ADM(-1.88),ADRA2C(+1.85),AEN(-1.6),AFAP1(+1.45),AFAP1L1(+3.38),AFF2(+1.84),AGRN(-1.36),AHNAK2(-1.58),AKAP2(+1.49),ALPK2(+1.81),ALPL(-1.56),AMER2(+2.37),AMOT(+1.93),AMOTL2(-…
Cancer,Gastrointestinal Disease,Organismal Injury and Abnormalities	Large intestine carcinoma	9.3e-43			783	517	266	ABCA4(+3.46),ABCA7(-1.51),ABCC2(+4.55),ABCC4(-1.6),ACAP1(-1.58),ACE2(+2.87),ACP6(-1.67),ACSS1(+2.35),ADAMTS10(+1.88),ADAMTS13(-1.85),ADAMTS16(-1.61),ADAMTS17(+2.87),ADAMTS19(+4.64),ADAMTS7(-1.47),ADAMTS9(-1.64),ADAMTSL4(+2.09),ADM(-1.88),ADRA2C(+1.85),AEN(-1.6),AFAP1(+1.45),AFAP1L1(+3.38),AFF2(+1.84),AGRN(-1.36),AHNAK2(-1.58),AKAP2(+1.49),ALPK2(+1.81),ALPL(-1.56),AMER2(+2.37),AMOT(+1.93),AMOTL2(-…
Cancer,Organismal Injury and Abnormalities	Cancer	1.14e-42		0.901	977	656	321	ABCA4(+3.46),ABCA7(-1.51),ABCC2(+4.55),ABCC4(-1.6),ACAP1(-1.58),ACE2(+2.87),ACKR2(+2.51),ACP6(-1.67),ACSF2(+1.58),ACSM3(+3.05),ACSS1(+2.35),ADAMTS10(+1.88),ADAMTS13(-1.85),ADAMTS16(-1.61),ADAMTS17(+2.87),ADAMTS19(+4.64),ADAMTS7(-1.47),ADAMTS9(-1.64),ADAMTSL4(+2.09),ADGRG1(+1.48),ADGRG6(+2.79),ADM(-1.88),ADRA2C(+1.85),AEN(-1.6),AFAP1(+1.45),AFAP1L1(+3.38),AFF2(+1.84),AGRN(-1.36),AHNAK2(-1.58),AIF1…
Cancer,Gastrointestinal Disease,Organismal Injury and Abnormalities	Large intestine adenocarcinoma	1.6e-42			779	515	264	ABCA4(+3.46),ABCA7(-1.51),ABCC2(+4.55),ABCC4(-1.6),ACAP1(-1.58),ACE2(+2.87),ACP6(-1.67),ACSS1(+2.35),ADAMTS10(+1.88),ADAMTS13(-1.85),ADAMTS16(-1.61),ADAMTS17(+2.87),ADAMTS19(+4.64),ADAMTS7(-1.47),ADAMTS9(-1.64),ADAMTSL4(+2.09),ADM(-1.88),ADRA2C(+1.85),AEN(-1.6),AFAP1(+1.45),AFAP1L1(+3.38),AFF2(+1.84),AGRN(-1.36),AHNAK2(-1.58),AKAP2(+1.49),ALPK2(+1.81),ALPL(-1.56),AMER2(+2.37),AMOT(+1.93),AMOTL2(-…
Cancer,Gastrointestinal Disease,Organismal Injury and Abnormalities	Colorectal cancer	2.23e-42		1.633	551	369	182	ABCA4(+3.46),ABCC4(-1.6),ACE2(+2.87),ACP6(-1.67),ADAMTS10(+1.88),ADAMTS13(-1.85),ADAMTS16(-1.61),ADAMTS9(-1.64),ADAMTSL4(+2.09),ADM(-1.88),ADRA2C(+1.85),AFAP1(+1.45),AFAP1L1(+3.38),AFF2(+1.84),AGRN(-1.36),AHNAK2(-1.58),AJUBA(-1.56),AKAP2(+1.49),ALPK2(+1.81),ALPL(-1.56),AMER2(+2.37),AMOT(+1.93),AMOTL2(-1.53),ANGPT1(+2.67),ANGPT2(-1.56),ANK1(-1.85),ANKRD24(-2.71),ANKRD26(-1.63),ANKRD34B(-4.57),ANXA…
Cellular Movement	Migration of cells	2.63e-42	Increased	3.148	315	226	89	ABCC4(-1.6),ACKR2(+2.51),ADAMTS13(-1.85),ADAMTS7(-1.47),ADAMTS9-AS2(-1.73),ADGRG1(+1.48),ADGRG6(+2.79),ADM(-1.88),AFAP1(+1.45),AJUBA(-1.56),AMOT(+1.93),ANGPT1(+2.67),ANGPT2(-1.56),ANXA5(+1.5),ARHGAP18(+2.54),ARHGAP31(+1.66),ARHGDIB(+2.93),ARHGEF28(-1.78),ARHGEF4(-1.38),ARRB1(+1.61),ARX(-3.65),ATP8A1(+1.48),AUTS2(+1.51),B4GALT1(+1.57),BARHL1(-1.41),BAX(-1.47),BCAM(+1.81),BCL2(-1.75),BCL6(-1.88),BH…
Cancer,Gastrointestinal Disease,Organismal Injury and Abnormalities	Upper gastrointestinal tract tumor	1.3e-41		-1.165	377	270	107	ABCA4(+3.46),ABCA7(-1.51),ABCC4(-1.6),ACSF2(+1.58),ADAMTS10(+1.88),ADAMTS13(-1.85),ADAMTS16(-1.61),ADAMTS17(+2.87),ADAMTS7(-1.47),ADAMTS9(-1.64),ADAMTSL4(+2.09),ADRA2C(+1.85),AFAP1L1(+3.38),AFF2(+1.84),AGRN(-1.36),AHNAK2(-1.58),AKAP2(+1.49),AMT(-1.61),ANGPT1(+2.67),ANGPT2(-1.56),ANKRD26(-1.63),ARC(-1.9),ARHGAP18(+2.54),ARHGAP28(+2.23),ARX(-3.65),ATP10D(+1.62),ATP6V1B1(+2.74),ATP8A1(+1.48),ATRNL1(…
Cancer,Organismal Injury and Abnormalities	Malignant solid tumor	2.06e-41		0.116	972	653	319	ABCA4(+3.46),ABCA7(-1.51),ABCC2(+4.55),ABCC4(-1.6),ACAP1(-1.58),ACE2(+2.87),ACKR2(+2.51),ACP6(-1.67),ACSF2(+1.58),ACSM3(+3.05),ACSS1(+2.35),ADAMTS10(+1.88),ADAMTS13(-1.85),ADAMTS16(-1.61),ADAMTS17(+2.87),ADAMTS19(+4.64),ADAMTS7(-1.47),ADAMTS9(-1.64),ADAMTSL4(+2.09),ADGRG1(+1.48),ADGRG6(+2.79),ADM(-1.88),ADRA2C(+1.85),AEN(-1.6),AFAP1(+1.45),AFAP1L1(+3.38),AFF2(+1.84),AGRN(-1.36),AHNAK2(-1.58),AIF1…
Cancer,Gastrointestinal Disease,Organismal Injury and Abnormalities	Upper gastrointestinal tract cancer	2.2e-41			375	268	107	ABCA4(+3.46),ABCA7(-1.51),ABCC4(-1.6),ACSF2(+1.58),ADAMTS10(+1.88),ADAMTS13(-1.85),ADAMTS16(-1.61),ADAMTS17(+2.87),ADAMTS7(-1.47),ADAMTS9(-1.64),ADAMTSL4(+2.09),ADRA2C(+1.85),AFAP1L1(+3.38),AFF2(+1.84),AGRN(-1.36),AHNAK2(-1.58),AKAP2(+1.49),AMT(-1.61),ANGPT1(+2.67),ANGPT2(-1.56),ANKRD26(-1.63),ARC(-1.9),ARHGAP18(+2.54),ARHGAP28(+2.23),ARX(-3.65),ATP10D(+1.62),ATP6V1B1(+2.74),ATP8A1(+1.48),ATRNL1(…
Cancer,Organismal Injury and Abnormalities	Development of carcinoma	4.32e-41		-0.938	699	471	228	ABCA4(+3.46),ABCC2(+4.55),ABCC4(-1.6),ACE2(+2.87),ACKR2(+2.51),ACP6(-1.67),ACSM3(+3.05),ADAMTS10(+1.88),ADAMTS13(-1.85),ADAMTS16(-1.61),ADAMTS19(+4.64),ADAMTS7(-1.47),ADAMTS9(-1.64),ADAMTSL4(+2.09),ADM(-1.88),ADRA2C(+1.85),AFAP1(+1.45),AFAP1L1(+3.38),AFF2(+1.84),AGRN(-1.36),AHNAK2(-1.58),AJUBA(-1.56),AKAP2(+1.49),ALPK2(+1.81),ALPL(-1.56),AMER2(+2.37),AMOT(+1.93),AMOTL2(-1.53),AMT(-1.61),ANGPT1(+2…
Cancer,Organismal Injury and Abnormalities	Neoplasia of cells	2.23e-40		0.397	506	350	156	ABCA4(+3.46),ABCA7(-1.51),ACKR2(+2.51),ADAMTS10(+1.88),ADAMTS13(-1.85),ADAMTS16(-1.61),ADAMTS17(+2.87),ADAMTS19(+4.64),ADAMTS7(-1.47),ADAMTS9(-1.64),AFAP1L1(+3.38),AHNAK2(-1.58),AJUBA(-1.56),AKAP2(+1.49),ALPK2(+1.81),ALPL(-1.56),ALS2CL(+1.85),AMOT(+1.93),ANGPT1(+2.67),ANGPT2(-1.56),ANKRD26(-1.63),ANKRD33B(-2.04),ANOS1(-1.49),ANXA5(+1.5),ARC(-1.9),ARHGAP18(+2.54),ARHGAP28(+2.23),ARHGAP31(+1.66),AR…
Cancer,Gastrointestinal Disease,Organismal Injury and Abnormalities	Development of digestive organ tumor	2.66e-40		-0.051	543	352	191	ABCA4(+3.46),ABCC4(-1.6),ACE2(+2.87),ACP6(-1.67),ADAMTS10(+1.88),ADAMTS13(-1.85),ADAMTS16(-1.61),ADAMTS9(-1.64),ADAMTSL4(+2.09),ADM(-1.88),ADRA2C(+1.85),AFAP1(+1.45),AFAP1L1(+3.38),AFF2(+1.84),AGRN(-1.36),AHNAK2(-1.58),AKAP2(+1.49),ALPK2(+1.81),ALPL(-1.56),AMER2(+2.37),AMOT(+1.93),AMOTL2(-1.53),AMT(-1.61),ANGPT1(+2.67),ANGPT2(-1.56),ANK1(-1.85),ANKRD24(-2.71),ANKRD26(-1.63),ANKRD34B(-4.57),AOC2(-…
Cancer,Organismal Injury and Abnormalities	Cancer of cells	7.02e-40		0.4	495	341	154	ABCA4(+3.46),ABCA7(-1.51),ACKR2(+2.51),ADAMTS10(+1.88),ADAMTS13(-1.85),ADAMTS16(-1.61),ADAMTS17(+2.87),ADAMTS19(+4.64),ADAMTS7(-1.47),ADAMTS9(-1.64),AFAP1L1(+3.38),AHNAK2(-1.58),AJUBA(-1.56),AKAP2(+1.49),ALPK2(+1.81),ALS2CL(+1.85),AMOT(+1.93),ANGPT1(+2.67),ANGPT2(-1.56),ANKRD26(-1.63),ANKRD33B(-2.04),ANOS1(-1.49),ARC(-1.9),ARHGAP18(+2.54),ARHGAP28(+2.23),ARHGAP31(+1.66),ARHGEF28(-1.78),ARX(-3.65)…
Cancer,Organismal Injury and Abnormalities,Reproductive System Disease	Tumorigenesis of reproductive tract	7.22e-40		-0.684	493	346	147	ABCA4(+3.46),ABCC2(+4.55),ABCC4(-1.6),ACE2(+2.87),ACSM3(+3.05),ADAMTS10(+1.88),ADAMTS16(-1.61),ADAMTS19(+4.64),ADAMTS7(-1.47),ADAMTS9(-1.64),ADAMTSL4(+2.09),ADM(-1.88),ADRA2C(+1.85),AFF2(+1.84),AHNAK2(-1.58),AKAP2(+1.49),ALPK2(+1.81),ALS2CL(+1.85),AMOTL2(-1.53),ANGPT1(+2.67),ANGPT2(-1.56),ANK1(-1.85),ANKRD24(-2.71),ANKRD26(-1.63),ANO4(+1.6),ANXA5(+1.5),AOC2(-1.62),APCDD1(+3.16),ARHGDIB(+2.93),ARH…
Cancer,Organismal Injury and Abnormalities	Cancer of secretory structure	8.44e-40		-0.106	849	557	292	ABCA4(+3.46),ABCA7(-1.51),ABCC2(+4.55),ABCC4(-1.6),ACAP1(-1.58),ACE2(+2.87),ACP6(-1.67),ACSF2(+1.58),ACSM3(+3.05),ACSS1(+2.35),ADAMTS10(+1.88),ADAMTS13(-1.85),ADAMTS16(-1.61),ADAMTS17(+2.87),ADAMTS19(+4.64),ADAMTS7(-1.47),ADAMTS9(-1.64),ADAMTSL4(+2.09),ADGRG1(+1.48),ADRA2C(+1.85),AEN(-1.6),AFAP1(+1.45),AFAP1L1(+3.38),AFF2(+1.84),AGRN(-1.36),AHNAK2(-1.58),AIF1L(+1.58),AKAP2(+1.49),ALPK2(+1.81),ALP…
Cancer,Organismal Injury and Abnormalities	Genitourinary carcinoma	9.1e-40		-0.333	642	432	210	ABCA4(+3.46),ABCC2(+4.55),ABCC4(-1.6),ACE2(+2.87),ACP6(-1.67),ACSF2(+1.58),ACSM3(+3.05),ADAMTS10(+1.88),ADAMTS13(-1.85),ADAMTS16(-1.61),ADAMTS19(+4.64),ADAMTS7(-1.47),ADAMTS9(-1.64),ADAMTSL4(+2.09),ADGRG1(+1.48),ADM(-1.88),ADRA2C(+1.85),AFAP1(+1.45),AFF2(+1.84),AHNAK2(-1.58),AJUBA(-1.56),AKAP2(+1.49),ALPK2(+1.81),ALS2CL(+1.85),AMOTL2(-1.53),AMT(-1.61),ANGPT1(+2.67),ANGPT2(-1.56),ANK1(-1.85),ANKRD…
Cancer,Organismal Injury and Abnormalities	Breast or pancreatic cancer	1.04e-39		-0.317	522	347	175	ABCA4(+3.46),ABCA7(-1.51),ABCC2(+4.55),ABCC4(-1.6),ACAP1(-1.58),ACE2(+2.87),ACSF2(+1.58),ADAMTS10(+1.88),ADAMTS13(-1.85),ADAMTS17(+2.87),ADAMTS19(+4.64),ADAMTS7(-1.47),ADAMTS9(-1.64),ADGRG6(+2.79),ADRA2C(+1.85),AFF2(+1.84),AHNAK2(-1.58),AJUBA(-1.56),AKAP2(+1.49),ALPK2(+1.81),ALPL(-1.56),AMOT(+1.93),AMOTL2(-1.53),ANGPT1(+2.67),ANGPT2(-1.56),ANK1(-1.85),ANKRD24(-2.71),AOC2(-1.62),AP1G2(-1.56),APCDD…
Embryonic Development,Organismal Development	Development of body axis	1.23e-39		1.464	201	127	74	ABCA4(+3.46),ADAMTS9(-1.64),ADGRG1(+1.48),AFF2(+1.84),ALPL(-1.56),ARC(-1.9),ARX(-3.65),ATP6V1B1(+2.74),ATXN1(+1.51),AXIN2(+2.26),BARHL1(-1.41),BAX(-1.47),BCAN(+2.49),BCL2(-1.75),BCOR(+1.58),BMP5(+2.8),BMPR2(+1.45),BNC2(+1.68),BTG2(-1.49),CDC14B(-1.56),CDH23(-1.88),CDKN1A(-2.27),CEBPD(+2.05),CELSR2(-1.39),COL11A1(-1.47),COL3A1(+4.11),COL5A1(+1.57),COL5A2(+1.37),CRELD1(-1.47),CRISPLD2(+2.7),CXCL12(…
Cancer,Organismal Injury and Abnormalities,Reproductive System Disease	Female genital neoplasm	1.24e-39		-0.684	493	346	147	ABCA4(+3.46),ABCC2(+4.55),ABCC4(-1.6),ACE2(+2.87),ACSM3(+3.05),ADAMTS10(+1.88),ADAMTS16(-1.61),ADAMTS19(+4.64),ADAMTS7(-1.47),ADAMTS9(-1.64),ADAMTSL4(+2.09),ADM(-1.88),ADRA2C(+1.85),AFF2(+1.84),AHNAK2(-1.58),AKAP2(+1.49),ALPK2(+1.81),ALS2CL(+1.85),AMOTL2(-1.53),ANGPT1(+2.67),ANGPT2(-1.56),ANK1(-1.85),ANKRD24(-2.71),ANKRD26(-1.63),ANO4(+1.6),ANXA5(+1.5),AOC2(-1.62),APCDD1(+3.16),ARHGDIB(+2.93),ARH…
Cancer,Organismal Injury and Abnormalities	Solid tumor	1.96e-39		0.265	973	653	320	ABCA4(+3.46),ABCA7(-1.51),ABCC2(+4.55),ABCC4(-1.6),ACAP1(-1.58),ACE2(+2.87),ACKR2(+2.51),ACP6(-1.67),ACSF2(+1.58),ACSM3(+3.05),ACSS1(+2.35),ADAMTS10(+1.88),ADAMTS13(-1.85),ADAMTS16(-1.61),ADAMTS17(+2.87),ADAMTS19(+4.64),ADAMTS7(-1.47),ADAMTS9(-1.64),ADAMTS9-AS2(-1.73),ADAMTSL4(+2.09),ADGRG1(+1.48),ADGRG6(+2.79),ADM(-1.88),ADRA2C(+1.85),AEN(-1.6),AFAP1(+1.45),AFAP1L1(+3.38),AFF2(+1.84),AGRN(-1.36)…
Cancer,Organismal Injury and Abnormalities	Head and neck cancer	3.88e-39		1.342	819	536	283	ABCA4(+3.46),ABCA7(-1.51),ABCC2(+4.55),ABCC4(-1.6),ACAP1(-1.58),ACE2(+2.87),ACP6(-1.67),ACSF2(+1.58),ACSM3(+3.05),ACSS1(+2.35),ADAMTS10(+1.88),ADAMTS13(-1.85),ADAMTS16(-1.61),ADAMTS17(+2.87),ADAMTS19(+4.64),ADAMTS7(-1.47),ADAMTS9(-1.64),ADAMTSL4(+2.09),ADRA2C(+1.85),AEN(-1.6),AFAP1(+1.45),AFAP1L1(+3.38),AFF2(+1.84),AGRN(-1.36),AHNAK2(-1.58),AIF1L(+1.58),AJUBA(-1.56),AKAP2(+1.49),ALPK2(+1.81),ALS2…
Cancer,Organismal Injury and Abnormalities	Head and neck tumor	5.34e-39		1.088	825	542	283	ABCA4(+3.46),ABCA7(-1.51),ABCC2(+4.55),ABCC4(-1.6),ACAP1(-1.58),ACE2(+2.87),ACP6(-1.67),ACSF2(+1.58),ACSM3(+3.05),ACSS1(+2.35),ADAMTS10(+1.88),ADAMTS13(-1.85),ADAMTS16(-1.61),ADAMTS17(+2.87),ADAMTS19(+4.64),ADAMTS7(-1.47),ADAMTS9(-1.64),ADAMTSL4(+2.09),ADRA2C(+1.85),AEN(-1.6),AFAP1(+1.45),AFAP1L1(+3.38),AFF2(+1.84),AGRN(-1.36),AHNAK2(-1.58),AIF1L(+1.58),AJUBA(-1.56),AKAP2(+1.49),ALPK2(+1.81),ALS2…
Embryonic Development,Organismal Development	Development of head	1.36e-38		1.681	191	123	68	ABCA4(+3.46),ADAMTS9(-1.64),ADGRG1(+1.48),AFF2(+1.84),ALPL(-1.56),ARX(-3.65),ATP6V1B1(+2.74),ATXN1(+1.51),AXIN2(+2.26),BARHL1(-1.41),BAX(-1.47),BCAN(+2.49),BCL2(-1.75),BCOR(+1.58),BMP5(+2.8),BNC2(+1.68),BTG2(-1.49),CDC14B(-1.56),CDH23(-1.88),CDKN1A(-2.27),CEBPD(+2.05),CELSR2(-1.39),COL11A1(-1.47),COL3A1(+4.11),COL5A1(+1.57),COL5A2(+1.37),CRELD1(-1.47),CRISPLD2(+2.7),CXCL12(+2.79),CYP19A1(+1.62),D…
Cancer,Organismal Injury and Abnormalities	Head and neck carcinoma	2.61e-38		-0.152	814	533	281	ABCA4(+3.46),ABCA7(-1.51),ABCC2(+4.55),ABCC4(-1.6),ACAP1(-1.58),ACE2(+2.87),ACP6(-1.67),ACSF2(+1.58),ACSM3(+3.05),ACSS1(+2.35),ADAMTS10(+1.88),ADAMTS13(-1.85),ADAMTS16(-1.61),ADAMTS17(+2.87),ADAMTS19(+4.64),ADAMTS7(-1.47),ADAMTS9(-1.64),ADAMTSL4(+2.09),ADRA2C(+1.85),AEN(-1.6),AFAP1(+1.45),AFAP1L1(+3.38),AFF2(+1.84),AGRN(-1.36),AHNAK2(-1.58),AIF1L(+1.58),AJUBA(-1.56),AKAP2(+1.49),ALPK2(+1.81),ALS2…
Cancer,Organismal Injury and Abnormalities,Reproductive System Disease	Female genital tract cancer	3.49e-38			478	336	142	ABCA4(+3.46),ABCC2(+4.55),ABCC4(-1.6),ACE2(+2.87),ACSM3(+3.05),ADAMTS10(+1.88),ADAMTS16(-1.61),ADAMTS19(+4.64),ADAMTS7(-1.47),ADAMTSL4(+2.09),ADM(-1.88),AFF2(+1.84),AHNAK2(-1.58),AKAP2(+1.49),ALPK2(+1.81),ALS2CL(+1.85),AMOTL2(-1.53),ANGPT1(+2.67),ANGPT2(-1.56),ANK1(-1.85),ANKRD24(-2.71),ANKRD26(-1.63),ANO4(+1.6),ANXA5(+1.5),AOC2(-1.62),APCDD1(+3.16),ARHGDIB(+2.93),ARHGEF28(-1.78),ASCC3(-1.53),ATP…
Cancer,Organismal Injury and Abnormalities	Extracranial solid tumor	3.5e-38		0.11	967	650	317	ABCA4(+3.46),ABCA7(-1.51),ABCC2(+4.55),ABCC4(-1.6),ACAP1(-1.58),ACE2(+2.87),ACKR2(+2.51),ACP6(-1.67),ACSF2(+1.58),ACSM3(+3.05),ACSS1(+2.35),ADAMTS10(+1.88),ADAMTS13(-1.85),ADAMTS16(-1.61),ADAMTS17(+2.87),ADAMTS19(+4.64),ADAMTS7(-1.47),ADAMTS9(-1.64),ADAMTSL4(+2.09),ADGRG1(+1.48),ADGRG6(+2.79),ADM(-1.88),ADRA2C(+1.85),AEN(-1.6),AFAP1(+1.45),AFAP1L1(+3.38),AFF2(+1.84),AGRN(-1.36),AHNAK2(-1.58),AIF1…
Cancer,Endocrine System Disorders,Organismal Injury and Abnormalities	Endocrine gland tumor	4.72e-37		0.253	792	516	276	ABCA4(+3.46),ABCA7(-1.51),ABCC2(+4.55),ABCC4(-1.6),ACAP1(-1.58),ACE2(+2.87),ACP6(-1.67),ACSF2(+1.58),ACSM3(+3.05),ACSS1(+2.35),ADAMTS10(+1.88),ADAMTS13(-1.85),ADAMTS16(-1.61),ADAMTS17(+2.87),ADAMTS19(+4.64),ADAMTS7(-1.47),ADAMTS9(-1.64),ADAMTSL4(+2.09),ADRA2C(+1.85),AEN(-1.6),AFAP1(+1.45),AFAP1L1(+3.38),AFF2(+1.84),AGRN(-1.36),AHNAK2(-1.58),AIF1L(+1.58),AKAP2(+1.49),ALPK2(+1.81),ALS2CL(+1.85),AME…
Cancer,Endocrine System Disorders,Organismal Injury and Abnormalities	Endocrine carcinoma	1.27e-36		-0.555	783	510	273	ABCA4(+3.46),ABCA7(-1.51),ABCC2(+4.55),ABCC4(-1.6),ACAP1(-1.58),ACE2(+2.87),ACP6(-1.67),ACSF2(+1.58),ACSM3(+3.05),ACSS1(+2.35),ADAMTS10(+1.88),ADAMTS13(-1.85),ADAMTS16(-1.61),ADAMTS17(+2.87),ADAMTS19(+4.64),ADAMTS7(-1.47),ADAMTS9(-1.64),ADAMTSL4(+2.09),ADRA2C(+1.85),AEN(-1.6),AFAP1(+1.45),AFAP1L1(+3.38),AFF2(+1.84),AGRN(-1.36),AHNAK2(-1.58),AIF1L(+1.58),AKAP2(+1.49),ALPK2(+1.81),ALS2CL(+1.85),AME…
Cellular Movement	Invasion of cells	1.41e-36	Increased	2.735	184	137	47	ABCA4(+3.46),ADAMTS7(-1.47),ADM(-1.88),AFAP1L1(+3.38),ANGPT2(-1.56),BAX(-1.47),BCAN(+2.49),BCL2(-1.75),BCL6(-1.88),BHLHE40(+2.09),BIRC7(+2.51),BMP5(+2.8),BMPR2(+1.45),BTG2(-1.49),C5orf30(+1.96),CCN1(-1.68),CCN2(-1.95),CD9(+2.35),CDC42(+1.35),CDH1(+3.75),CDH3(+1.94),CDKN1A(-2.27),CEMIP2(-1.36),CLDN4(+2.18),CLDN7(+2.28),COL11A1(-1.47),CXCL12(+2.79),DDB2(-2.0),DLC1(+1.73),DOCK4(+1.57),DSP(+1.5),ECE1…
Cancer,Gastrointestinal Disease,Organismal Injury and Abnormalities	Upper gastrointestinal carcinoma	1.81e-36			352	250	102	ABCA4(+3.46),ABCA7(-1.51),ABCC4(-1.6),ACSF2(+1.58),ADAMTS10(+1.88),ADAMTS13(-1.85),ADAMTS16(-1.61),ADAMTS17(+2.87),ADAMTS7(-1.47),ADAMTS9(-1.64),ADAMTSL4(+2.09),AFAP1L1(+3.38),AFF2(+1.84),AGRN(-1.36),AHNAK2(-1.58),AKAP2(+1.49),AMT(-1.61),ANGPT2(-1.56),ANKRD26(-1.63),ARC(-1.9),ARHGAP18(+2.54),ARHGAP28(+2.23),ARX(-3.65),ATP10D(+1.62),ATP6V1B1(+2.74),ATP8A1(+1.48),ATRNL1(+1.66),ATXN1(+1.51),AUTS2(+1…
Cancer,Endocrine System Disorders,Organismal Injury and Abnormalities	Nonpituitary endocrine tumor	3.11e-36		-0.314	787	512	275	ABCA4(+3.46),ABCA7(-1.51),ABCC2(+4.55),ABCC4(-1.6),ACAP1(-1.58),ACE2(+2.87),ACP6(-1.67),ACSF2(+1.58),ACSM3(+3.05),ACSS1(+2.35),ADAMTS10(+1.88),ADAMTS13(-1.85),ADAMTS16(-1.61),ADAMTS17(+2.87),ADAMTS19(+4.64),ADAMTS7(-1.47),ADAMTS9(-1.64),ADAMTSL4(+2.09),ADRA2C(+1.85),AEN(-1.6),AFAP1(+1.45),AFAP1L1(+3.38),AFF2(+1.84),AGRN(-1.36),AHNAK2(-1.58),AIF1L(+1.58),AKAP2(+1.49),ALPK2(+1.81),ALS2CL(+1.85),AME…
Cancer,Organismal Injury and Abnormalities,Reproductive System Disease	Development of genital tumor	3.57e-36		-1.633	471	332	139	ABCA4(+3.46),ABCC2(+4.55),ABCC4(-1.6),ACE2(+2.87),ACSM3(+3.05),ADAMTS10(+1.88),ADAMTS16(-1.61),ADAMTS19(+4.64),ADAMTS7(-1.47),ADAMTSL4(+2.09),ADM(-1.88),ADRA2C(+1.85),AFF2(+1.84),AHNAK2(-1.58),AKAP2(+1.49),ALPK2(+1.81),ALS2CL(+1.85),AMOTL2(-1.53),ANGPT1(+2.67),ANGPT2(-1.56),ANK1(-1.85),ANKRD24(-2.71),ANKRD26(-1.63),ANO4(+1.6),ANXA5(+1.5),AOC2(-1.62),APCDD1(+3.16),ARHGDIB(+2.93),ARHGEF28(-1.78),AS…
Cancer,Endocrine System Disorders,Organismal Injury and Abnormalities	Thyroid carcinoma	8.02e-36			779	507	272	ABCA4(+3.46),ABCA7(-1.51),ABCC2(+4.55),ABCC4(-1.6),ACAP1(-1.58),ACE2(+2.87),ACP6(-1.67),ACSF2(+1.58),ACSM3(+3.05),ACSS1(+2.35),ADAMTS10(+1.88),ADAMTS13(-1.85),ADAMTS16(-1.61),ADAMTS17(+2.87),ADAMTS19(+4.64),ADAMTS7(-1.47),ADAMTS9(-1.64),ADAMTSL4(+2.09),ADRA2C(+1.85),AEN(-1.6),AFAP1(+1.45),AFAP1L1(+3.38),AFF2(+1.84),AGRN(-1.36),AHNAK2(-1.58),AIF1L(+1.58),AKAP2(+1.49),ALPK2(+1.81),ALS2CL(+1.85),AME…
Embryonic Development,Organismal Development	Development of body trunk	2.45e-35	Increased	2.188	206	141	65	ACE2(+2.87),ADAMTS16(-1.61),ADM(-1.88),AFAP1(+1.45),ANGPT1(+2.67),ARRB1(+1.61),ARX(-3.65),ATXN1(+1.51),B2M(+1.73),B4GALT1(+1.57),BAX(-1.47),BBC3(-1.74),BCL2(-1.75),BCOR(+1.58),BMF(+2.38),BMP5(+2.8),BMPR2(+1.45),CADM1(+1.47),CAPN3(+2.04),CARMIL2(-2.02),CCN1(-1.68),CCN2(-1.95),CCNE1(+1.74),CD83(+2.22),CD9(+2.35),CDC42(+1.35),CDH1(+3.75),CDH3(+1.94),CDH6(+1.84),CDKN1A(-2.27),CDKN2B(+2.38),CEBPD(+2.0…
Cancer,Gastrointestinal Disease,Organismal Injury and Abnormalities	Development of intestinal tumor	5.16e-35		1.067	484	315	169	ABCA4(+3.46),ABCC4(-1.6),ACE2(+2.87),ACP6(-1.67),ADAMTS10(+1.88),ADAMTS13(-1.85),ADAMTS16(-1.61),ADAMTS9(-1.64),ADAMTSL4(+2.09),ADM(-1.88),ADRA2C(+1.85),AFAP1(+1.45),AFAP1L1(+3.38),AFF2(+1.84),AGRN(-1.36),AHNAK2(-1.58),AKAP2(+1.49),ALPK2(+1.81),ALPL(-1.56),AMER2(+2.37),AMOT(+1.93),AMOTL2(-1.53),ANGPT1(+2.67),ANGPT2(-1.56),ANK1(-1.85),ANKRD24(-2.71),ANKRD26(-1.63),ANKRD34B(-4.57),AOC2(-1.62),AP1G2…
Cancer,Dermatological Diseases and Conditions,Organismal Injury and Abnormalities	Skin tumor	8.2e-35		0.296	637	424	213	ABCA4(+3.46),ABCA7(-1.51),ABCC2(+4.55),ABCC4(-1.6),ACAP1(-1.58),ACE2(+2.87),ACKR2(+2.51),ACP6(-1.67),ACSF2(+1.58),ACSM3(+3.05),ADAMTS10(+1.88),ADAMTS13(-1.85),ADAMTS16(-1.61),ADAMTS17(+2.87),ADAMTS19(+4.64),ADAMTS7(-1.47),ADAMTS9(-1.64),ADAMTSL4(+2.09),AEN(-1.6),AFAP1(+1.45),AFAP1L1(+3.38),AFF2(+1.84),AGRN(-1.36),AHNAK2(-1.58),AKAP2(+1.49),ALPK2(+1.81),ALPL(-1.56),ALS2CL(+1.85),AMER2(+2.37),AMOT(…
Cancer,Gastrointestinal Disease,Organismal Injury and Abnormalities	Development of colorectal tumor	9.83e-35			483	314	169	ABCA4(+3.46),ABCC4(-1.6),ACE2(+2.87),ACP6(-1.67),ADAMTS10(+1.88),ADAMTS13(-1.85),ADAMTS16(-1.61),ADAMTS9(-1.64),ADAMTSL4(+2.09),ADM(-1.88),ADRA2C(+1.85),AFAP1(+1.45),AFAP1L1(+3.38),AFF2(+1.84),AGRN(-1.36),AHNAK2(-1.58),AKAP2(+1.49),ALPK2(+1.81),ALPL(-1.56),AMER2(+2.37),AMOT(+1.93),AMOTL2(-1.53),ANGPT1(+2.67),ANGPT2(-1.56),ANK1(-1.85),ANKRD24(-2.71),ANKRD26(-1.63),ANKRD34B(-4.57),AOC2(-1.62),AP1G2…
Dermatological Diseases and Conditions,Organismal Injury and Abnormalities	Skin lesion	1.04e-34		-1.721	640	426	214	ABCA4(+3.46),ABCA7(-1.51),ABCC2(+4.55),ABCC4(-1.6),ACAP1(-1.58),ACE2(+2.87),ACKR2(+2.51),ACP6(-1.67),ACSF2(+1.58),ACSM3(+3.05),ADAMTS10(+1.88),ADAMTS13(-1.85),ADAMTS16(-1.61),ADAMTS17(+2.87),ADAMTS19(+4.64),ADAMTS7(-1.47),ADAMTS9(-1.64),ADAMTSL4(+2.09),AEN(-1.6),AFAP1(+1.45),AFAP1L1(+3.38),AFF2(+1.84),AGRN(-1.36),AHNAK2(-1.58),AKAP2(+1.49),ALPK2(+1.81),ALPL(-1.56),ALS2CL(+1.85),AMER2(+2.37),AMOT(…
Cancer,Organismal Injury and Abnormalities	Neck neoplasm	1.67e-34			783	509	274	ABCA4(+3.46),ABCA7(-1.51),ABCC2(+4.55),ABCC4(-1.6),ACAP1(-1.58),ACE2(+2.87),ACP6(-1.67),ACSF2(+1.58),ACSM3(+3.05),ACSS1(+2.35),ADAMTS10(+1.88),ADAMTS13(-1.85),ADAMTS16(-1.61),ADAMTS17(+2.87),ADAMTS19(+4.64),ADAMTS7(-1.47),ADAMTS9(-1.64),ADAMTSL4(+2.09),ADRA2C(+1.85),AEN(-1.6),AFAP1(+1.45),AFAP1L1(+3.38),AFF2(+1.84),AGRN(-1.36),AHNAK2(-1.58),AIF1L(+1.58),AKAP2(+1.49),ALPK2(+1.81),ALS2CL(+1.85),AME…
Cancer,Gastrointestinal Disease,Organismal Injury and Abnormalities	Colorectal carcinoma	1.79e-34			482	313	169	ABCA4(+3.46),ABCC4(-1.6),ACE2(+2.87),ACP6(-1.67),ADAMTS10(+1.88),ADAMTS13(-1.85),ADAMTS16(-1.61),ADAMTS9(-1.64),ADAMTSL4(+2.09),ADM(-1.88),ADRA2C(+1.85),AFAP1(+1.45),AFAP1L1(+3.38),AFF2(+1.84),AGRN(-1.36),AHNAK2(-1.58),AKAP2(+1.49),ALPK2(+1.81),ALPL(-1.56),AMER2(+2.37),AMOT(+1.93),AMOTL2(-1.53),ANGPT1(+2.67),ANGPT2(-1.56),ANK1(-1.85),ANKRD24(-2.71),ANKRD26(-1.63),ANKRD34B(-4.57),AOC2(-1.62),AP1G2…
Cancer,Dermatological Diseases and Conditions,Organismal Injury and Abnormalities	Skin cancer	2.88e-34		1.254	633	420	213	ABCA4(+3.46),ABCA7(-1.51),ABCC2(+4.55),ABCC4(-1.6),ACAP1(-1.58),ACE2(+2.87),ACP6(-1.67),ACSF2(+1.58),ACSM3(+3.05),ADAMTS10(+1.88),ADAMTS13(-1.85),ADAMTS16(-1.61),ADAMTS17(+2.87),ADAMTS19(+4.64),ADAMTS7(-1.47),ADAMTS9(-1.64),ADAMTSL4(+2.09),AEN(-1.6),AFAP1(+1.45),AFAP1L1(+3.38),AFF2(+1.84),AGRN(-1.36),AHNAK2(-1.58),AKAP2(+1.49),ALPK2(+1.81),ALPL(-1.56),ALS2CL(+1.85),AMER2(+2.37),AMOT(+1.93),ANGPT1…
Cancer,Gastrointestinal Disease,Organismal Injury and Abnormalities	Colon tumor	1.26e-33		0.617	483	314	169	ABCA4(+3.46),ABCC4(-1.6),ACE2(+2.87),ACP6(-1.67),ADAMTS10(+1.88),ADAMTS13(-1.85),ADAMTS16(-1.61),ADAMTS9(-1.64),ADAMTSL4(+2.09),ADM(-1.88),ADRA2C(+1.85),AFAP1(+1.45),AFAP1L1(+3.38),AFF2(+1.84),AGRN(-1.36),AHNAK2(-1.58),AKAP2(+1.49),ALPK2(+1.81),ALPL(-1.56),AMER2(+2.37),AMOT(+1.93),AMOTL2(-1.53),ANGPT1(+2.67),ANGPT2(-1.56),ANK1(-1.85),ANKRD24(-2.71),ANKRD26(-1.63),ANKRD34B(-4.57),AOC2(-1.62),AP1G2…
Cancer,Gastrointestinal Disease,Organismal Injury and Abnormalities	Gastroesophageal cancer	1.28e-33			265	187	78	ABCA4(+3.46),ABCC4(-1.6),ACSF2(+1.58),ADAMTS10(+1.88),ADAMTS16(-1.61),ADAMTS9(-1.64),ADAMTSL4(+2.09),ADRA2C(+1.85),AFAP1L1(+3.38),AFF2(+1.84),AGRN(-1.36),AHNAK2(-1.58),AKAP2(+1.49),AMT(-1.61),ANGPT1(+2.67),ANGPT2(-1.56),ARC(-1.9),ARHGAP28(+2.23),ATP10D(+1.62),ATP6V1B1(+2.74),ATP8A1(+1.48),AUTS2(+1.51),AXIN2(+2.26),B2M(+1.73),BACE2(+2.19),BARHL1(-1.41),BAX(-1.47),BCAM(+1.81),BCHE(+2.35),BCL2(-1.75…
Organismal Development	Morphology of head	1.48e-33			182	119	63	ABCA4(+3.46),ADAMTS9(-1.64),ADRA2C(+1.85),ALPL(-1.56),ARX(-3.65),ATXN1(+1.51),AXIN2(+2.26),B2M(+1.73),B4GALT1(+1.57),BAX(-1.47),BCL2(-1.75),BTG1(+1.43),BTG2(-1.49),CCN2(-1.95),CDC14B(-1.56),CDH1(+3.75),CDH23(-1.88),CDKN1A(-2.27),CELSR2(-1.39),CELSR3(-1.6),CHRNA7(+1.67),CKB(-2.25),COL5A2(+1.37),CREB3L2(+1.48),CRELD1(-1.47),CXCL12(+2.79),CXXC5(+1.43),CYP19A1(+1.62),DAB1(-1.75),DCX(+1.78),DLK1(-3.84…
Cancer,Organismal Injury and Abnormalities	Melanoma	1.71e-33	Decreased	-2.18	682	461	221	ABCA4(+3.46),ABCA7(-1.51),ABCC2(+4.55),ABCC4(-1.6),ACAP1(-1.58),ACE2(+2.87),ACP6(-1.67),ACSF2(+1.58),ACSM3(+3.05),ADAMTS10(+1.88),ADAMTS13(-1.85),ADAMTS16(-1.61),ADAMTS17(+2.87),ADAMTS19(+4.64),ADAMTS7(-1.47),ADAMTS9(-1.64),ADAMTSL4(+2.09),ADGRG1(+1.48),ADM(-1.88),AEN(-1.6),AFAP1(+1.45),AFAP1L1(+3.38),AFF2(+1.84),AGRN(-1.36),AHNAK2(-1.58),AKAP2(+1.49),ALPK2(+1.81),ALPL(-1.56),ALS2CL(+1.85),AMER2(…
Cancer,Gastrointestinal Disease,Organismal Injury and Abnormalities	Colon cancer	3.43e-33			478	311	167	ABCA4(+3.46),ABCC4(-1.6),ACE2(+2.87),ACP6(-1.67),ADAMTS10(+1.88),ADAMTS13(-1.85),ADAMTS16(-1.61),ADAMTS9(-1.64),ADAMTSL4(+2.09),ADM(-1.88),ADRA2C(+1.85),AFAP1(+1.45),AFAP1L1(+3.38),AFF2(+1.84),AGRN(-1.36),AHNAK2(-1.58),AKAP2(+1.49),ALPK2(+1.81),ALPL(-1.56),AMER2(+2.37),AMOT(+1.93),AMOTL2(-1.53),ANGPT1(+2.67),ANGPT2(-1.56),ANK1(-1.85),ANKRD24(-2.71),ANKRD26(-1.63),ANKRD34B(-4.57),AOC2(-1.62),AP1G2…
Cancer,Gastrointestinal Disease,Organismal Injury and Abnormalities	Colorectal adenocarcinoma	7.12e-33			469	304	165	ABCA4(+3.46),ABCC4(-1.6),ACE2(+2.87),ACP6(-1.67),ADAMTS10(+1.88),ADAMTS13(-1.85),ADAMTS16(-1.61),ADAMTS9(-1.64),ADAMTSL4(+2.09),ADM(-1.88),ADRA2C(+1.85),AFAP1(+1.45),AFAP1L1(+3.38),AFF2(+1.84),AGRN(-1.36),AHNAK2(-1.58),AKAP2(+1.49),ALPK2(+1.81),ALPL(-1.56),AMER2(+2.37),AMOT(+1.93),AMOTL2(-1.53),ANGPT1(+2.67),ANGPT2(-1.56),ANK1(-1.85),ANKRD24(-2.71),ANKRD26(-1.63),ANKRD34B(-4.57),AOC2(-1.62),AP1G2…
Cancer,Organismal Injury and Abnormalities	Genitourinary adenocarcinoma	1.17e-32			569	392	177	ABCA4(+3.46),ABCC2(+4.55),ABCC4(-1.6),ACE2(+2.87),ACP6(-1.67),ACSF2(+1.58),ACSM3(+3.05),ADAMTS10(+1.88),ADAMTS13(-1.85),ADAMTS16(-1.61),ADAMTS19(+4.64),ADAMTS7(-1.47),ADAMTSL4(+2.09),ADM(-1.88),ADRA2C(+1.85),AFF2(+1.84),AHNAK2(-1.58),AJUBA(-1.56),AKAP2(+1.49),ALPK2(+1.81),AMOTL2(-1.53),AMT(-1.61),ANGPT1(+2.67),ANGPT2(-1.56),ANK1(-1.85),ANKRD24(-2.71),ANKRD34B(-4.57),ANO4(+1.6),ANXA5(+1.5),AOC2(-1…
Cellular Movement	Cell movement of tumor cell lines	1.6e-32	Increased	2.851	179	137	42	ABCC4(-1.6),ADAMTS9-AS2(-1.73),AFAP1(+1.45),ANGPT2(-1.56),ARHGDIB(+2.93),ARHGEF28(-1.78),ARHGEF4(-1.38),ARRB1(+1.61),BCAM(+1.81),BCAN(+2.49),BMPR2(+1.45),CAPN1(+1.58),CCN1(-1.68),CCN2(-1.95),CD9(+2.35),CDC42(+1.35),CDH1(+3.75),CDH3(+1.94),CDKN1A(-2.27),CEMIP2(-1.36),CLDN4(+2.18),CLDN7(+2.28),COL11A1(-1.47),CXCL12(+2.79),CXCL13(+2.62),DAB1(-1.75),DDB2(-2.0),DLC1(+1.73),DOCK4(+1.57),DSP(+1.5),EDNRB…
Cancer,Organismal Injury and Abnormalities,Reproductive System Disease	Breast or ovarian cancer	2.06e-32		-0.047	399	270	129	ABCA4(+3.46),ABCC2(+4.55),ABCC4(-1.6),ACE2(+2.87),ADAMTS10(+1.88),ADAMTS19(+4.64),ADAMTS7(-1.47),ADAMTS9(-1.64),ADGRG6(+2.79),ADRA2C(+1.85),AFF2(+1.84),AHNAK2(-1.58),AJUBA(-1.56),AKAP2(+1.49),ALPK2(+1.81),ALPL(-1.56),AMOT(+1.93),AMOTL2(-1.53),ANGPT1(+2.67),ANGPT2(-1.56),ANKRD24(-2.71),APCDD1(+3.16),ARHGAP31(+1.66),ARHGAP45(-1.54),ARHGDIB(+2.93),ARHGEF28(-1.78),ARHGEF3(+1.73),ARRB1(+1.61),ATP10D(+…
Cancer,Gastrointestinal Disease,Organismal Injury and Abnormalities	Colon carcinoma	1.3e-31			458	296	162	ABCA4(+3.46),ABCC4(-1.6),ACE2(+2.87),ACP6(-1.67),ADAMTS10(+1.88),ADAMTS13(-1.85),ADAMTS16(-1.61),ADAMTS9(-1.64),ADAMTSL4(+2.09),ADM(-1.88),ADRA2C(+1.85),AFAP1(+1.45),AFAP1L1(+3.38),AFF2(+1.84),AGRN(-1.36),AHNAK2(-1.58),AKAP2(+1.49),ALPK2(+1.81),ALPL(-1.56),AMER2(+2.37),AMOT(+1.93),AMOTL2(-1.53),ANGPT1(+2.67),ANGPT2(-1.56),ANK1(-1.85),ANKRD24(-2.71),ANKRD26(-1.63),ANKRD34B(-4.57),AOC2(-1.62),AP1G2…
Cancer,Gastrointestinal Disease,Organismal Injury and Abnormalities	Colon adenocarcinoma	1.38e-31			453	292	161	ABCA4(+3.46),ABCC4(-1.6),ACE2(+2.87),ACP6(-1.67),ADAMTS10(+1.88),ADAMTS13(-1.85),ADAMTS16(-1.61),ADAMTS9(-1.64),ADAMTSL4(+2.09),ADM(-1.88),ADRA2C(+1.85),AFAP1(+1.45),AFAP1L1(+3.38),AFF2(+1.84),AGRN(-1.36),AHNAK2(-1.58),AKAP2(+1.49),ALPK2(+1.81),ALPL(-1.56),AMER2(+2.37),AMOT(+1.93),AMOTL2(-1.53),ANGPT1(+2.67),ANGPT2(-1.56),ANK1(-1.85),ANKRD24(-2.71),ANKRD26(-1.63),ANKRD34B(-4.57),AOC2(-1.62),AP1G2…
Cancer,Dermatological Diseases and Conditions,Organismal Injury and Abnormalities	Cutaneous melanoma	3.53e-30			598	398	200	ABCA4(+3.46),ABCA7(-1.51),ABCC2(+4.55),ABCC4(-1.6),ACAP1(-1.58),ACE2(+2.87),ACP6(-1.67),ACSF2(+1.58),ACSM3(+3.05),ADAMTS10(+1.88),ADAMTS13(-1.85),ADAMTS16(-1.61),ADAMTS17(+2.87),ADAMTS19(+4.64),ADAMTS7(-1.47),ADAMTS9(-1.64),ADAMTSL4(+2.09),AEN(-1.6),AFAP1(+1.45),AFAP1L1(+3.38),AFF2(+1.84),AGRN(-1.36),AHNAK2(-1.58),AKAP2(+1.49),ALPK2(+1.81),ALPL(-1.56),ALS2CL(+1.85),AMER2(+2.37),AMOT(+1.93),ANGPT1…
Cancer,Organismal Injury and Abnormalities,Reproductive System Disease	Uterine tumor	4.61e-30			386	279	107	ABCA4(+3.46),ABCC2(+4.55),ACSM3(+3.05),ADAMTS16(-1.61),ADAMTSL4(+2.09),ADM(-1.88),ADRA2C(+1.85),AFF2(+1.84),AHNAK2(-1.58),ALPK2(+1.81),ALS2CL(+1.85),AMOTL2(-1.53),ANGPT2(-1.56),ANK1(-1.85),ANKRD26(-1.63),ANO4(+1.6),ANXA5(+1.5),AOC2(-1.62),ARHGDIB(+2.93),ARHGEF28(-1.78),ASCC3(-1.53),ATP10B(+2.88),ATP6V1B1(+2.74),ATP8B1(+2.33),ATRNL1(+1.66),AXIN2(+2.26),B2M(+1.73),BCAN(+2.49),BCL11A(+3.92),BCL2(-1.…
Cellular Movement	Invasion of tumor cell lines	7.4e-30	Increased	2.737	148	110	38	ADM(-1.88),AFAP1L1(+3.38),BCAN(+2.49),BCL2(-1.75),BIRC7(+2.51),BMPR2(+1.45),BTG2(-1.49),CCN1(-1.68),CCN2(-1.95),CD9(+2.35),CDC42(+1.35),CDH1(+3.75),CDH3(+1.94),CDKN1A(-2.27),CEMIP2(-1.36),CLDN4(+2.18),CLDN7(+2.28),COL11A1(-1.47),CXCL12(+2.79),DDB2(-2.0),DLC1(+1.73),DOCK4(+1.57),DSP(+1.5),ECE1(+1.48),EGF(-1.6),EGFR(+2.04),EPAS1(+3.88),EPCAM(+2.51),EPHA2(-2.0),EPS8(+1.99),EPSTI1(+3.0),ERBB3(+2.73),…
Organismal Injury and Abnormalities	Benign lesion	9.33e-30		-0.976	165	122	43	ABCA4(+3.46),ABCC4(-1.6),ADRA2C(+1.85),AFAP1(+1.45),AGRN(-1.36),AJUBA(-1.56),ANGPT1(+2.67),ANGPT2(-1.56),ANXA5(+1.5),ATRNL1(+1.66),AXIN2(+2.26),B4GALT1(+1.57),BACE2(+2.19),BBC3(-1.74),BCL2(-1.75),BCOR(+1.58),BMP5(+2.8),C1orf115(+1.83),C5orf30(+1.96),CAPN6(+3.11),CCDC80(+1.41),CCN1(-1.68),CCNE1(+1.74),CDH1(+3.75),CDH23(-1.88),CDH3(+1.94),CDKN1A(-2.27),CDKN2B(+2.38),CEBPD(+2.05),CERS3(+2.98),CLMN(+…
Cancer,Organismal Injury and Abnormalities	Malignant neoplasm of aerodigestive tract	1.15e-29			282	204	78	ABCA4(+3.46),ABCA7(-1.51),ABCC4(-1.6),ACSF2(+1.58),ADAMTS13(-1.85),ADAMTS16(-1.61),ADAMTS17(+2.87),ADAMTS7(-1.47),AHNAK2(-1.58),ANGPT1(+2.67),ANKRD26(-1.63),ARC(-1.9),ARHGAP18(+2.54),ARHGAP28(+2.23),ARHGAP31(+1.66),ARX(-3.65),ASCC3(-1.53),ATP10D(+1.62),ATRNL1(+1.66),ATXN1(+1.51),AUTS2(+1.51),B2M(+1.73),BARHL1(-1.41),BCHE(+2.35),BCL11A(+3.92),BCL2(-1.75),BCL6(-1.88),BCOR(+1.58),BMP5(+2.8),BNC2(+1.…
Cell Death and Survival	Necrosis	1.18e-29	Decreased	-3.181	339	244	95	ABCC4(-1.6),ADAMTS13(-1.85),ADAMTS16(-1.61),ADM(-1.88),AFAP1(+1.45),AGRN(-1.36),ANGPT1(+2.67),ANGPT2(-1.56),ANXA5(+1.5),ARHGAP18(+2.54),ARHGEF3(+1.73),ARRB1(+1.61),ATP2B4(+1.83),ATXN1(+1.51),B2M(+1.73),BARHL1(-1.41),BAX(-1.47),BBC3(-1.74),BCHE(+2.35),BCL11A(+3.92),BCL2(-1.75),BCL6(-1.88),BHLHE40(+2.09),BIRC7(+2.51),BMF(+2.38),BMP5(+2.8),BMPR2(+1.45),BRAT1(-1.44),BTG1(+1.43),BTG2(-1.49),CA4(-5.52)…
Organismal Development,Organismal Injury and Abnormalities	Abnormal morphology of head	1.78e-29			161	102	59	ABCA4(+3.46),ADAMTS9(-1.64),ADRA2C(+1.85),ALPL(-1.56),ARX(-3.65),ATXN1(+1.51),AXIN2(+2.26),B2M(+1.73),B4GALT1(+1.57),BAX(-1.47),BCL2(-1.75),BTG1(+1.43),CCN2(-1.95),CDC14B(-1.56),CDH1(+3.75),CDH23(-1.88),CDKN1A(-2.27),CELSR2(-1.39),CELSR3(-1.6),CHRNA7(+1.67),CKB(-2.25),COL5A2(+1.37),CREB3L2(+1.48),CRELD1(-1.47),CXCL12(+2.79),CXXC5(+1.43),CYP19A1(+1.62),DAB1(-1.75),DLK1(-3.84),DLL1(-3.35),DLX5(+6.0…
Cancer,Gastrointestinal Disease,Organismal Injury and Abnormalities	Gastro-esophageal carcinoma	1.99e-29			242	169	73	ABCA4(+3.46),ABCC4(-1.6),ACSF2(+1.58),ADAMTS10(+1.88),ADAMTS16(-1.61),ADAMTS9(-1.64),ADAMTSL4(+2.09),AFAP1L1(+3.38),AFF2(+1.84),AGRN(-1.36),AHNAK2(-1.58),AKAP2(+1.49),AMT(-1.61),ANGPT2(-1.56),ARC(-1.9),ARHGAP28(+2.23),ATP10D(+1.62),ATP6V1B1(+2.74),ATP8A1(+1.48),AUTS2(+1.51),AXIN2(+2.26),B2M(+1.73),BACE2(+2.19),BARHL1(-1.41),BAX(-1.47),BCAM(+1.81),BCHE(+2.35),BCL2(-1.75),BCL6(-1.88),BMPR2(+1.45),B…
Cancer,Organismal Injury and Abnormalities	Squamous-cell carcinoma	3.43e-29		1.195	374	252	122	ABCA4(+3.46),ABCA7(-1.51),ADAMTS10(+1.88),ADAMTS13(-1.85),ADAMTS17(+2.87),ADAMTS19(+4.64),ADAMTS7(-1.47),AHNAK2(-1.58),AJUBA(-1.56),AKAP2(+1.49),ALPK2(+1.81),ALS2CL(+1.85),ANGPT1(+2.67),ANKRD26(-1.63),ANKRD33B(-2.04),ARC(-1.9),ARHGAP18(+2.54),ARHGAP28(+2.23),ARHGAP31(+1.66),ARX(-3.65),ASCC3(-1.53),ATP10D(+1.62),ATRNL1(+1.66),ATXN1(+1.51),AUTS2(+1.51),AXIN2(+2.26),B2M(+1.73),B4GALNT3(-1.53),BARHL1…
Gastrointestinal Disease,Hepatic System Disease,Organismal Injury and Abnormalities	Liver lesion	3.5e-29		-0.778	536	366	170	ABCA4(+3.46),ABCA7(-1.51),ABCC2(+4.55),ABCC4(-1.6),ACE2(+2.87),ACSM3(+3.05),ADAMTS10(+1.88),ADAMTS13(-1.85),ADAMTS16(-1.61),ADAMTS17(+2.87),ADAMTS19(+4.64),ADAMTSL4(+2.09),ADGRG1(+1.48),ADM(-1.88),ADRA2C(+1.85),AFAP1L1(+3.38),AFF2(+1.84),AGRN(-1.36),AHNAK2(-1.58),ALPK2(+1.81),ALPL(-1.56),AMOT(+1.93),AMT(-1.61),ANGPT1(+2.67),ANGPT2(-1.56),ANK1(-1.85),ANKRD24(-2.71),ANKRD26(-1.63),ANO4(+1.6),ANXA5(…
Cancer,Organismal Injury and Abnormalities,Reproductive System Disease	Male genital neoplasm	3.93e-29		0.598	410	272	138	ABCA4(+3.46),ABCC4(-1.6),ACP6(-1.67),ACSF2(+1.58),ACSM3(+3.05),ADAMTS13(-1.85),ADAMTS16(-1.61),ADAMTS19(+4.64),ADAMTS7(-1.47),ADGRG1(+1.48),ADRA2C(+1.85),AFAP1(+1.45),AFF2(+1.84),AKAP2(+1.49),ALPK2(+1.81),ALPL(-1.56),AMT(-1.61),ANK1(-1.85),ANKRD34B(-4.57),ANO4(+1.6),AP1G2(-1.56),ARHGAP18(+2.54),ARHGAP28(+2.23),ARHGAP31(+1.66),ARHGDIB(+2.93),ARHGEF3(+1.73),ARHGEF38(+2.65),ASCC3(-1.53),ATP10D(+1.62…
Cancer,Organismal Injury and Abnormalities	Lymphohematopoietic neoplasia	5.03e-29		-0.679	370	250	120	ABCA7(-1.51),ABCC2(+4.55),ABCC4(-1.6),ACSM3(+3.05),ADAMTS16(-1.61),ADAMTS17(+2.87),ADAMTS7(-1.47),ADAMTS9(-1.64),ADRA2C(+1.85),AFAP1L1(+3.38),AHNAK2(-1.58),AKAP2(+1.49),ALPL(-1.56),AMOT(+1.93),ANGPT1(+2.67),ANGPT2(-1.56),ANKRD26(-1.63),ANO4(+1.6),ANOS1(-1.49),ANXA5(+1.5),AP1G2(-1.56),APCDD1(+3.16),ARHGAP31(+1.66),ARHGEF28(-1.78),ASCC3(-1.53),ATP2B4(+1.83),ATP8B1(+2.33),ATRNL1(+1.66),ATXN1(+1.51),…
Cancer,Gastrointestinal Disease,Hepatic System Disease,Organismal Injury and Abnormalities	Hepatobiliary system cancer	6.2e-29		-1.361	484	337	147	ABCA4(+3.46),ABCA7(-1.51),ABCC2(+4.55),ABCC4(-1.6),ACE2(+2.87),ACSM3(+3.05),ADAMTS10(+1.88),ADAMTS13(-1.85),ADAMTS16(-1.61),ADAMTS17(+2.87),ADAMTS19(+4.64),ADAMTSL4(+2.09),ADGRG1(+1.48),ADRA2C(+1.85),AFAP1L1(+3.38),AFF2(+1.84),AGRN(-1.36),AHNAK2(-1.58),ALPK2(+1.81),ALPL(-1.56),AMOT(+1.93),AMT(-1.61),ANGPT1(+2.67),ANGPT2(-1.56),ANK1(-1.85),ANKRD24(-2.71),ANKRD26(-1.63),ANO4(+1.6),ANXA5(+1.5),AP1G2…
Nervous System Development and Function	Morphology of nervous system	1.09e-28			168	108	60	ABCA4(+3.46),ADGRG6(+2.79),AGRN(-1.36),ALPL(-1.56),ANXA5(+1.5),ARC(-1.9),ARX(-3.65),ATXN1(+1.51),B2M(+1.73),B4GALT1(+1.57),BAX(-1.47),BCL2(-1.75),BTG1(+1.43),BTG2(-1.49),CACNA2D3(+2.77),CADM1(+1.47),CAST(+1.4),CD9(+2.35),CDC42(+1.35),CDH23(-1.88),CDH3(+1.94),CDKN1A(-2.27),CELSR2(-1.39),CELSR3(-1.6),CHRNA7(+1.67),CKB(-2.25),CNTN4(+1.66),COL13A1(+2.31),CPT1C(-1.44),CXCL12(+2.79),CYP19A1(+1.62),DAB1…
Cancer,Organismal Injury and Abnormalities,Reproductive System Disease	Uterine cancer	1.6e-28			370	267	103	ABCA4(+3.46),ABCC2(+4.55),ACSM3(+3.05),ADAMTS16(-1.61),ADAMTSL4(+2.09),ADM(-1.88),AFF2(+1.84),AHNAK2(-1.58),ALPK2(+1.81),ALS2CL(+1.85),AMOTL2(-1.53),ANGPT2(-1.56),ANK1(-1.85),ANKRD26(-1.63),ANO4(+1.6),ANXA5(+1.5),AOC2(-1.62),ARHGDIB(+2.93),ARHGEF28(-1.78),ASCC3(-1.53),ATP10B(+2.88),ATP6V1B1(+2.74),ATP8B1(+2.33),AXIN2(+2.26),B2M(+1.73),BCAN(+2.49),BCL11A(+3.92),BCL2(-1.75),BCL6(-1.88),BCOR(+1.58),…
Cancer,Hematological Disease,Organismal Injury and Abnormalities	Hematopoietic neoplasm	1.65e-28		-0.993	367	248	119	ABCA7(-1.51),ABCC2(+4.55),ABCC4(-1.6),ACSM3(+3.05),ADAMTS16(-1.61),ADAMTS17(+2.87),ADAMTS7(-1.47),ADAMTS9(-1.64),ADRA2C(+1.85),AFAP1L1(+3.38),AHNAK2(-1.58),AKAP2(+1.49),ALPL(-1.56),AMOT(+1.93),ANGPT1(+2.67),ANGPT2(-1.56),ANKRD26(-1.63),ANO4(+1.6),ANOS1(-1.49),ANXA5(+1.5),AP1G2(-1.56),APCDD1(+3.16),ARHGAP31(+1.66),ARHGEF28(-1.78),ASCC3(-1.53),ATP2B4(+1.83),ATP8B1(+2.33),ATRNL1(+1.66),ATXN1(+1.51),…
Cancer,Organismal Injury and Abnormalities	Extraadrenal retroperitoneal tumor	2.58e-28		1.152	381	254	127	ABCA7(-1.51),ABCC4(-1.6),ACAP1(-1.58),ACE2(+2.87),ACSF2(+1.58),ADAMTS10(+1.88),ADAMTS13(-1.85),ADAMTS17(+2.87),ADAMTS19(+4.64),ADAMTS7(-1.47),ADAMTS9(-1.64),ADAMTSL4(+2.09),ADM(-1.88),ADRA2C(+1.85),AFF2(+1.84),AHNAK2(-1.58),AJUBA(-1.56),AKAP2(+1.49),ALPK2(+1.81),ALPL(-1.56),AMOT(+1.93),ANGPT1(+2.67),ANK1(-1.85),ANKRD24(-2.71),ANKRD34B(-4.57),ANXA5(+1.5),AOC2(-1.62),AP1G2(-1.56),ARHGAP28(+2.23),AR…
Cancer,Gastrointestinal Disease,Organismal Injury and Abnormalities	Hepatobiliary carcinoma	2.71e-28		-1.526	470	327	143	ABCA4(+3.46),ABCA7(-1.51),ABCC2(+4.55),ABCC4(-1.6),ACE2(+2.87),ACSM3(+3.05),ADAMTS10(+1.88),ADAMTS13(-1.85),ADAMTS16(-1.61),ADAMTS17(+2.87),ADAMTS19(+4.64),ADAMTSL4(+2.09),ADGRG1(+1.48),AFAP1L1(+3.38),AFF2(+1.84),AGRN(-1.36),AHNAK2(-1.58),ALPK2(+1.81),ALPL(-1.56),AMOT(+1.93),AMT(-1.61),ANGPT1(+2.67),ANK1(-1.85),ANKRD24(-2.71),ANKRD26(-1.63),ANO4(+1.6),ANXA5(+1.5),AP1G2(-1.56),AP1M2(+3.08),ARC(-1.…
Cancer,Organismal Injury and Abnormalities,Reproductive System Disease	Malignant neoplasm of male genital organ	2.84e-28		0.841	405	269	136	ABCA4(+3.46),ABCC4(-1.6),ACP6(-1.67),ACSF2(+1.58),ACSM3(+3.05),ADAMTS13(-1.85),ADAMTS16(-1.61),ADAMTS19(+4.64),ADAMTS7(-1.47),ADGRG1(+1.48),ADRA2C(+1.85),AFAP1(+1.45),AFF2(+1.84),AKAP2(+1.49),ALPK2(+1.81),ALPL(-1.56),AMT(-1.61),ANK1(-1.85),ANKRD34B(-4.57),ANO4(+1.6),AP1G2(-1.56),ARHGAP18(+2.54),ARHGAP28(+2.23),ARHGAP31(+1.66),ARHGDIB(+2.93),ARHGEF3(+1.73),ARHGEF38(+2.65),ASCC3(-1.53),ATP10D(+1.62…
Cell Death and Survival	Apoptosis	4.22e-28	Decreased	-3.183	333	231	102	ADAMTS13(-1.85),ADAMTSL4(+2.09),ADM(-1.88),AGRN(-1.36),AMOT(+1.93),ANGPT1(+2.67),ANGPT2(-1.56),ANXA5(+1.5),APOL6(+3.05),ARC(-1.9),ARHGAP18(+2.54),ARHGDIB(+2.93),ARHGEF3(+1.73),ARHGEF4(-1.38),ARRB1(+1.61),ATP2B4(+1.83),ATXN1(+1.51),AXIN2(+2.26),B2M(+1.73),B4GALT1(+1.57),BARHL1(-1.41),BAX(-1.47),BBC3(-1.74),BCL11A(+3.92),BCL2(-1.75),BCL6(-1.88),BHLHE40(+2.09),BIRC7(+2.51),BMF(+2.38),BMP5(+2.8),BMPR…
Cancer,Organismal Injury and Abnormalities,Reproductive System Disease	Female genital tract adenocarcinoma	6e-28			393	281	112	ABCA4(+3.46),ABCC2(+4.55),ABCC4(-1.6),ACE2(+2.87),ACSM3(+3.05),ADAMTS10(+1.88),ADAMTS16(-1.61),ADAMTS19(+4.64),ADAMTS7(-1.47),ADAMTSL4(+2.09),ADM(-1.88),AFF2(+1.84),AHNAK2(-1.58),AKAP2(+1.49),ALPK2(+1.81),AMOTL2(-1.53),ANGPT1(+2.67),ANGPT2(-1.56),ANK1(-1.85),ANKRD24(-2.71),ANO4(+1.6),AOC2(-1.62),APCDD1(+3.16),ARHGEF28(-1.78),ASCC3(-1.53),ATP10B(+2.88),ATP10D(+1.62),ATP6V1B1(+2.74),ATP8A1(+1.48),A…
Cancer,Organismal Injury and Abnormalities,Reproductive System Disease	Prostatic tumor	7.51e-28		0.405	402	266	136	ABCA4(+3.46),ABCC4(-1.6),ACP6(-1.67),ACSF2(+1.58),ACSM3(+3.05),ADAMTS13(-1.85),ADAMTS16(-1.61),ADAMTS19(+4.64),ADAMTS7(-1.47),ADGRG1(+1.48),ADRA2C(+1.85),AFAP1(+1.45),AFF2(+1.84),AKAP2(+1.49),ALPK2(+1.81),ALPL(-1.56),AMT(-1.61),ANK1(-1.85),ANKRD34B(-4.57),ANO4(+1.6),AP1G2(-1.56),ARHGAP18(+2.54),ARHGAP28(+2.23),ARHGAP31(+1.66),ARHGDIB(+2.93),ARHGEF3(+1.73),ARHGEF38(+2.65),ASCC3(-1.53),ATP10D(+1.62…
Cancer,Organismal Injury and Abnormalities,Respiratory Disease	Respiratory system tumor	9.54e-28		-0.697	327	229	98	ABCA7(-1.51),ABCC2(+4.55),ABCC4(-1.6),ACE2(+2.87),ADAMTS13(-1.85),ADAMTS7(-1.47),ADM(-1.88),AEN(-1.6),AGRN(-1.36),AHNAK2(-1.58),AJUBA(-1.56),ALPK2(+1.81),ANGPT1(+2.67),ANKRD26(-1.63),ARHGAP28(+2.23),ARHGAP31(+1.66),ARRB1(+1.61),ASCC3(-1.53),ATP10B(+2.88),ATP10D(+1.62),ATRNL1(+1.66),ATXN1(+1.51),AXIN2(+2.26),B2M(+1.73),BACE2(+2.19),BAX(-1.47),BBC3(-1.74),BCHE(+2.35),BCL11A(+3.92),BCL2(-1.75),BCL6(…
Cancer,Gastrointestinal Disease,Hepatic System Disease,Organismal Injury and Abnormalities	Liver cancer	9.96e-28		-1.082	462	321	141	ABCA4(+3.46),ABCA7(-1.51),ABCC2(+4.55),ABCC4(-1.6),ACSM3(+3.05),ADAMTS10(+1.88),ADAMTS13(-1.85),ADAMTS16(-1.61),ADAMTS17(+2.87),ADAMTS19(+4.64),ADAMTSL4(+2.09),ADGRG1(+1.48),ADRA2C(+1.85),AFAP1L1(+3.38),AFF2(+1.84),AGRN(-1.36),AHNAK2(-1.58),ALPK2(+1.81),ALPL(-1.56),AMOT(+1.93),AMT(-1.61),ANGPT1(+2.67),ANGPT2(-1.56),ANK1(-1.85),ANKRD24(-2.71),ANKRD26(-1.63),ANO4(+1.6),ANXA5(+1.5),AP1G2(-1.56),AP1M…
Cancer,Gastrointestinal Disease,Hepatic System Disease,Organismal Injury and Abnormalities	Liver tumor	1.05e-27		-0.228	517	353	164	ABCA4(+3.46),ABCA7(-1.51),ABCC2(+4.55),ABCC4(-1.6),ACE2(+2.87),ACSM3(+3.05),ADAMTS10(+1.88),ADAMTS13(-1.85),ADAMTS16(-1.61),ADAMTS17(+2.87),ADAMTS19(+4.64),ADAMTSL4(+2.09),ADGRG1(+1.48),ADRA2C(+1.85),AFAP1L1(+3.38),AFF2(+1.84),AGRN(-1.36),AHNAK2(-1.58),ALPK2(+1.81),ALPL(-1.56),AMOT(+1.93),AMT(-1.61),ANGPT1(+2.67),ANGPT2(-1.56),ANK1(-1.85),ANKRD24(-2.71),ANKRD26(-1.63),ANO4(+1.6),ANXA5(+1.5),AP1G2…
Cancer,Organismal Injury and Abnormalities	Upper aerodigestive tract carcinoma	1.44e-27			272	195	77	ABCA4(+3.46),ABCA7(-1.51),ABCC4(-1.6),ACSF2(+1.58),ADAMTS13(-1.85),ADAMTS16(-1.61),ADAMTS17(+2.87),ADAMTS7(-1.47),AHNAK2(-1.58),ANKRD26(-1.63),ARC(-1.9),ARHGAP18(+2.54),ARHGAP28(+2.23),ARHGAP31(+1.66),ARX(-3.65),ASCC3(-1.53),ATP10D(+1.62),ATRNL1(+1.66),ATXN1(+1.51),AUTS2(+1.51),B2M(+1.73),BARHL1(-1.41),BCHE(+2.35),BCL11A(+3.92),BCL2(-1.75),BCL6(-1.88),BCOR(+1.58),BMP5(+2.8),BNC2(+1.68),BTAF1(-1.3…
Cancer,Organismal Injury and Abnormalities,Reproductive System Disease	Prostate cancer	2.06e-27		0.547	399	265	134	ABCA4(+3.46),ABCC4(-1.6),ACP6(-1.67),ACSF2(+1.58),ACSM3(+3.05),ADAMTS13(-1.85),ADAMTS16(-1.61),ADAMTS19(+4.64),ADAMTS7(-1.47),ADGRG1(+1.48),ADRA2C(+1.85),AFAP1(+1.45),AFF2(+1.84),AKAP2(+1.49),ALPK2(+1.81),ALPL(-1.56),AMT(-1.61),ANK1(-1.85),ANKRD34B(-4.57),ANO4(+1.6),AP1G2(-1.56),ARHGAP18(+2.54),ARHGAP28(+2.23),ARHGAP31(+1.66),ARHGDIB(+2.93),ARHGEF3(+1.73),ARHGEF38(+2.65),ASCC3(-1.53),ATP10D(+1.62…
Cancer,Organismal Injury and Abnormalities	Malignant neoplasm of retroperitoneum	2.68e-27		0	351	238	113	ABCA7(-1.51),ABCC4(-1.6),ACAP1(-1.58),ACE2(+2.87),ACSF2(+1.58),ADAMTS10(+1.88),ADAMTS13(-1.85),ADAMTS17(+2.87),ADAMTS19(+4.64),ADAMTS7(-1.47),ADAMTSL4(+2.09),ADM(-1.88),ADRA2C(+1.85),AFF2(+1.84),AHNAK2(-1.58),AJUBA(-1.56),AKAP2(+1.49),ALPK2(+1.81),ALPL(-1.56),AMOT(+1.93),ANGPT1(+2.67),ANK1(-1.85),ANKRD24(-2.71),ANXA5(+1.5),AOC2(-1.62),AP1G2(-1.56),ARX(-3.65),ASCC3(-1.53),ATP10D(+1.62),ATP2B4(+1.8…
Cancer,Organismal Injury and Abnormalities	Lymphohematopoietic cancer	3.83e-27		-0.598	361	244	117	ABCA7(-1.51),ABCC2(+4.55),ACSM3(+3.05),ADAMTS16(-1.61),ADAMTS17(+2.87),ADAMTS7(-1.47),ADAMTS9(-1.64),ADRA2C(+1.85),AFAP1L1(+3.38),AHNAK2(-1.58),AKAP2(+1.49),ALPL(-1.56),AMOT(+1.93),ANGPT1(+2.67),ANGPT2(-1.56),ANKRD26(-1.63),ANO4(+1.6),ANOS1(-1.49),ANXA5(+1.5),AP1G2(-1.56),APCDD1(+3.16),ARHGAP31(+1.66),ARHGEF28(-1.78),ASCC3(-1.53),ATP2B4(+1.83),ATP8B1(+2.33),ATRNL1(+1.66),ATXN1(+1.51),AXIN2(+2.26)…
Cancer,Organismal Injury and Abnormalities	Benign solid tumor	3.99e-27		-0.601	147	107	40	ABCA4(+3.46),ABCC4(-1.6),ADRA2C(+1.85),AGRN(-1.36),AJUBA(-1.56),ANGPT1(+2.67),ANGPT2(-1.56),ANXA5(+1.5),ATRNL1(+1.66),AXIN2(+2.26),BACE2(+2.19),BBC3(-1.74),BCL2(-1.75),BCOR(+1.58),BMP5(+2.8),C1orf115(+1.83),C5orf30(+1.96),CAPN6(+3.11),CCDC80(+1.41),CCN1(-1.68),CCNE1(+1.74),CDH1(+3.75),CDH23(-1.88),CDH3(+1.94),CDKN1A(-2.27),CDKN2B(+2.38),CEBPD(+2.05),CLMN(+1.55),COL11A1(-1.47),COL12A1(+1.64),COL13…
Cancer,Organismal Injury and Abnormalities	Growth of tumor	4.94e-27		0.823	156	111	45	ABCC4(-1.6),ADGRG1(+1.48),ADM(-1.88),AFAP1L1(+3.38),AJUBA(-1.56),ANGPT2(-1.56),APCDD1(+3.16),ARHGEF4(-1.38),BBC3(-1.74),BCAN(+2.49),BCL2(-1.75),BMPR2(+1.45),BTG2(-1.49),CCN1(-1.68),CCN2(-1.95),CCNE1(+1.74),CDH1(+3.75),CDH3(+1.94),CDKN1A(-2.27),CDKN2B(+2.38),CLDN4(+2.18),CRABP2(+2.03),CSF2RA(+1.76),CSF3R(+2.45),CXCL12(+2.79),CYP19A1(+1.62),DACT2(+4.22),DCT(+4.79),DLC1(+1.73),DLK1(-3.84),DOCK4(+1.5…
Organismal Survival	Organismal death	5.3e-27	Decreased	-5.354	309	211	98	ABCC4(-1.6),ACE2(+2.87),ACSS1(+2.35),ADAMTS13(-1.85),ADAMTS9(-1.64),ADGRG1(+1.48),ADGRG6(+2.79),ADM(-1.88),ADRA2C(+1.85),AGRN(-1.36),ALPL(-1.56),AMOT(+1.93),ANGPT1(+2.67),ANGPT2(-1.56),AP1M2(+3.08),ARC(-1.9),ARHGDIB(+2.93),ARRB1(+1.61),ARX(-3.65),B2M(+1.73),B4GALT1(+1.57),BACE2(+2.19),BAX(-1.47),BBC3(-1.74),BCHE(+2.35),BCL11A(+3.92),BCL2(-1.75),BCL6(-1.88),BMF(+2.38),BMPR2(+1.45),CA4(-5.52),CAPN1…
Cardiovascular System Development and Function	Development of vasculature	6.15e-27		1.909	176	121	55	ABCA4(+3.46),ACE2(+2.87),ADGRG1(+1.48),ADM(-1.88),ADRA2C(+1.85),AMOT(+1.93),ANGPT1(+2.67),ANGPT2(-1.56),ARHGEF4(-1.38),ATXN1(+1.51),B4GALT1(+1.57),BCAM(+1.81),BCL2(-1.75),BMPR2(+1.45),BTG1(+1.43),CACNA1H(-1.37),CAPN1(+1.58),CCN1(-1.68),CCN2(-1.95),CCNE1(+1.74),CD9(+2.35),CDC42(+1.35),CDH1(+3.75),CDKN1A(-2.27),CDKN2B(+2.38),CHRNA7(+1.67),COL13A1(+2.31),COL1A2(+1.62),COL3A1(+4.11),COL5A1(+1.57),CRE…
Cancer,Gastrointestinal Disease,Hepatic System Disease,Organismal Injury and Abnormalities	Liver carcinoma	7.09e-27		-1.307	447	311	136	ABCA4(+3.46),ABCA7(-1.51),ABCC2(+4.55),ABCC4(-1.6),ACSM3(+3.05),ADAMTS10(+1.88),ADAMTS13(-1.85),ADAMTS16(-1.61),ADAMTS17(+2.87),ADAMTS19(+4.64),ADAMTSL4(+2.09),ADGRG1(+1.48),AFAP1L1(+3.38),AFF2(+1.84),AGRN(-1.36),AHNAK2(-1.58),ALPK2(+1.81),AMOT(+1.93),AMT(-1.61),ANGPT1(+2.67),ANK1(-1.85),ANKRD24(-2.71),ANKRD26(-1.63),ANO4(+1.6),ANXA5(+1.5),AP1G2(-1.56),AP1M2(+3.08),ARC(-1.9),ARHGEF28(-1.78),ARHGE…
Cellular Development,Cellular Growth and Proliferation	Cell proliferation of tumor cell lines	7.36e-27	Increased	2.165	243	176	67	ABCC2(+4.55),ADM(-1.88),AFAP1(+1.45),AJUBA(-1.56),AMOT(+1.93),ANGPT2(-1.56),ASCC3(-1.53),BACE2(+2.19),BAX(-1.47),BBC3(-1.74),BCL2(-1.75),BCL6(-1.88),BIRC7(+2.51),BMP5(+2.8),BMPR2(+1.45),BTG2(-1.49),CACNA1G(+1.61),CAPN3(+2.04),CAPN6(+3.11),CCN1(-1.68),CCN2(-1.95),CCNE1(+1.74),CDC42(+1.35),CDH1(+3.75),CDKN1A(-2.27),CDKN2B(+2.38),CEBPD(+2.05),CEMIP2(-1.36),COBLL1(+2.04),COL6A3(+2.37),CRABP2(+2.03),C…
Cancer,Organismal Injury and Abnormalities,Reproductive System Disease	Prostatic carcinoma	9.88e-27		-0.447	358	232	126	ABCA4(+3.46),ABCC4(-1.6),ACP6(-1.67),ACSF2(+1.58),ACSM3(+3.05),ADAMTS13(-1.85),ADAMTS16(-1.61),ADAMTS19(+4.64),ADAMTS7(-1.47),ADGRG1(+1.48),ADRA2C(+1.85),AFAP1(+1.45),AFF2(+1.84),AKAP2(+1.49),ALPK2(+1.81),AMT(-1.61),ANK1(-1.85),ANKRD34B(-4.57),ANO4(+1.6),AP1G2(-1.56),ARHGAP18(+2.54),ARHGAP28(+2.23),ARHGAP31(+1.66),ARHGEF3(+1.73),ARHGEF38(+2.65),ASCC3(-1.53),ATP10D(+1.62),ATP2B4(+1.83),ATP8B1(+2.3…
Cancer,Hematological Disease,Organismal Injury and Abnormalities	Hematologic cancer	1.07e-26		-1.121	358	242	116	ABCA7(-1.51),ABCC2(+4.55),ACSM3(+3.05),ADAMTS16(-1.61),ADAMTS17(+2.87),ADAMTS7(-1.47),ADAMTS9(-1.64),ADRA2C(+1.85),AFAP1L1(+3.38),AHNAK2(-1.58),AKAP2(+1.49),ALPL(-1.56),AMOT(+1.93),ANGPT1(+2.67),ANGPT2(-1.56),ANKRD26(-1.63),ANO4(+1.6),ANOS1(-1.49),ANXA5(+1.5),AP1G2(-1.56),APCDD1(+3.16),ARHGAP31(+1.66),ARHGEF28(-1.78),ASCC3(-1.53),ATP2B4(+1.83),ATP8B1(+2.33),ATRNL1(+1.66),ATXN1(+1.51),AXIN2(+2.26)…
Organismal Survival	Morbidity or mortality	1.16e-26	Decreased	-5.431	311	212	99	ABCC4(-1.6),ACE2(+2.87),ACSS1(+2.35),ADAMTS13(-1.85),ADAMTS9(-1.64),ADGRG1(+1.48),ADGRG6(+2.79),ADM(-1.88),ADRA2C(+1.85),AGRN(-1.36),ALPL(-1.56),AMOT(+1.93),ANGPT1(+2.67),ANGPT2(-1.56),AP1M2(+3.08),ARC(-1.9),ARHGDIB(+2.93),ARRB1(+1.61),ARX(-3.65),B2M(+1.73),B4GALT1(+1.57),BACE2(+2.19),BAX(-1.47),BBC3(-1.74),BCHE(+2.35),BCL11A(+3.92),BCL2(-1.75),BCL6(-1.88),BMF(+2.38),BMPR2(+1.45),CA4(-5.52),CAPN1…
Cellular Assembly and Organization,Cellular Function and Maintenance	Organization of cytoskeleton	1.56e-26	Increased	3.395	210	146	64	ABCC4(-1.6),ACAP1(-1.58),ADGRG6(+2.79),ADM(-1.88),AFAP1(+1.45),AFAP1L1(+3.38),AGRN(-1.36),AJUBA(-1.56),AKAP2(+1.49),AMOT(+1.93),ANGPT1(+2.67),ANGPT2(-1.56),ARC(-1.9),ARHGAP18(+2.54),ARHGEF28(-1.78),ARHGEF4(-1.38),ARRB1(+1.61),ATP8B1(+2.33),ATXN1(+1.51),AUTS2(+1.51),BAX(-1.47),BCL2(-1.75),BCL6(-1.88),BTG2(-1.49),C16orf45(-1.57),CACNA1H(-1.37),CAPN6(+3.11),CARMIL2(-2.02),CAST(+1.4),CCN1(-1.68),CCN2…
Cellular Movement	Migration of tumor cell lines	1.69e-26	Increased	2.387	148	114	34	ABCC4(-1.6),ADAMTS9-AS2(-1.73),AFAP1(+1.45),ANGPT2(-1.56),ARHGDIB(+2.93),ARHGEF4(-1.38),ARRB1(+1.61),BCAM(+1.81),BMPR2(+1.45),CCN1(-1.68),CCN2(-1.95),CD9(+2.35),CDC42(+1.35),CDH1(+3.75),CDH3(+1.94),CDKN1A(-2.27),CEMIP2(-1.36),CLDN4(+2.18),CLDN7(+2.28),COL11A1(-1.47),CXCL12(+2.79),CXCL13(+2.62),DAB1(-1.75),DLC1(+1.73),DSP(+1.5),EGF(-1.6),EGFL6(+1.91),EGFR(+2.04),EPHA2(-2.0),ERBB3(+2.73),ESRP1(+3.7…
Tissue Morphology	Quantity of cells	4.13e-26	Increased	2.432	249	179	70	ABCA4(+3.46),ACKR2(+2.51),ADM(-1.88),AGRN(-1.36),ALPL(-1.56),ANGPT1(+2.67),ANGPT2(-1.56),ARC(-1.9),ARHGDIB(+2.93),ARX(-3.65),ATXN1(+1.51),B2M(+1.73),B4GALT1(+1.57),BANK1(+3.13),BAX(-1.47),BBC3(-1.74),BCL11A(+3.92),BCL2(-1.75),BCL6(-1.88),BHLHE40(+2.09),BMF(+2.38),BMPR2(+1.45),CACNA1G(+1.61),CADM1(+1.47),CAPN1(+1.58),CCN2(-1.95),CCNE1(+1.74),CD83(+2.22),CD9(+2.35),CDC42(+1.35),CDH1(+3.75),CDH23(-1…
Cancer,Endocrine System Disorders,Organismal Injury and Abnormalities,Reproductive System Disease	Gonadal tumor	4.88e-26		0.043	243	168	75	ABCA4(+3.46),ABCC2(+4.55),ABCC4(-1.6),ACE2(+2.87),ADAMTS10(+1.88),ADAMTS19(+4.64),ADAMTS7(-1.47),ADAMTS9(-1.64),AHNAK2(-1.58),AKAP2(+1.49),ALPK2(+1.81),ANGPT1(+2.67),ANGPT2(-1.56),ANKRD24(-2.71),APCDD1(+3.16),ARHGEF28(-1.78),ATP10D(+1.62),ATP6V1B1(+2.74),ATP8A1(+1.48),ATP8B1(+2.33),AXIN2(+2.26),B2M(+1.73),BCAN(+2.49),BCL2(-1.75),CACNA2D3(+2.77),CAPN6(+3.11),CAST(+1.4),CCDC136(-1.59),CCDC80(+1.41)…
Organismal Injury and Abnormalities,Reproductive System Disease	Abnormal growth in endometrium	1.03e-25			345	250	95	ABCA4(+3.46),ABCC2(+4.55),ACSM3(+3.05),ADAMTS16(-1.61),ADAMTSL4(+2.09),ADM(-1.88),AFF2(+1.84),AHNAK2(-1.58),ALPK2(+1.81),AMOTL2(-1.53),ANGPT2(-1.56),ANK1(-1.85),ANKRD26(-1.63),ANO4(+1.6),AOC2(-1.62),ARHGEF28(-1.78),ASCC3(-1.53),ATP10B(+2.88),ATP6V1B1(+2.74),ATP8B1(+2.33),AXIN2(+2.26),B2M(+1.73),BCAN(+2.49),BCL11A(+3.92),BCL2(-1.75),BCL6(-1.88),BCOR(+1.58),BMP5(+2.8),BNC2(+1.68),C16orf45(-1.57),CA…
Cancer,Organismal Injury and Abnormalities	Advanced malignant tumor	1.27e-25	Increased	2.202	169	124	45	ACKR2(+2.51),ADM(-1.88),AFAP1L1(+3.38),ALPL(-1.56),ANGPT2(-1.56),ANXA5(+1.5),ATP8B1(+2.33),AXIN2(+2.26),B2M(+1.73),BBC3(-1.74),BCL2(-1.75),BCOR(+1.58),BMPR2(+1.45),CCDC80(+1.41),CCN1(-1.68),CCN2(-1.95),CCNE1(+1.74),CD9(+2.35),CDH1(+3.75),CDH6(+1.84),CDKN1A(-2.27),CEBPD(+2.05),CLDN4(+2.18),COL6A3(+2.37),CRABP2(+2.03),CRYBG1(+4.68),CSF2RA(+1.76),CSF3R(+2.45),CXCL12(+2.79),CXXC5(+1.43),CYP19A1(+1.62…
Cancer,Organismal Injury and Abnormalities	Lymphatic system tumor	1.33e-25		-1.162	250	180	70	ABCA7(-1.51),ADAMTS16(-1.61),ADAMTS9(-1.64),AFAP1L1(+3.38),ALPL(-1.56),AMOT(+1.93),ANGPT2(-1.56),ANKRD26(-1.63),ANOS1(-1.49),ANXA5(+1.5),ARHGEF28(-1.78),ASCC3(-1.53),ATRNL1(+1.66),ATXN1(+1.51),B2M(+1.73),BAX(-1.47),BBC3(-1.74),BCAN(+2.49),BCHE(+2.35),BCL11A(+3.92),BCL2(-1.75),BCL6(-1.88),BCOR(+1.58),BMF(+2.38),BNC2(+1.68),BTG1(+1.43),BTG2(-1.49),CADM1(+1.47),CCN1(-1.68),CD83(+2.22),CDCA7(+1.77),C…
Organismal Injury and Abnormalities,Reproductive System Disease	Abnormality of endometrium	1.43e-25			345	250	95	ABCA4(+3.46),ABCC2(+4.55),ACSM3(+3.05),ADAMTS16(-1.61),ADAMTSL4(+2.09),ADM(-1.88),AFF2(+1.84),AHNAK2(-1.58),ALPK2(+1.81),AMOTL2(-1.53),ANGPT2(-1.56),ANK1(-1.85),ANKRD26(-1.63),ANO4(+1.6),AOC2(-1.62),ARHGEF28(-1.78),ASCC3(-1.53),ATP10B(+2.88),ATP6V1B1(+2.74),ATP8B1(+2.33),AXIN2(+2.26),B2M(+1.73),BCAN(+2.49),BCL11A(+3.92),BCL2(-1.75),BCL6(-1.88),BCOR(+1.58),BMP5(+2.8),BNC2(+1.68),C16orf45(-1.57),CA…
Cancer,Organismal Injury and Abnormalities,Reproductive System Disease	Endometrial cancer	2.02e-25			342	247	95	ABCA4(+3.46),ABCC2(+4.55),ACSM3(+3.05),ADAMTS16(-1.61),ADAMTSL4(+2.09),ADM(-1.88),AFF2(+1.84),AHNAK2(-1.58),ALPK2(+1.81),AMOTL2(-1.53),ANGPT2(-1.56),ANK1(-1.85),ANKRD26(-1.63),ANO4(+1.6),AOC2(-1.62),ARHGEF28(-1.78),ASCC3(-1.53),ATP10B(+2.88),ATP6V1B1(+2.74),ATP8B1(+2.33),AXIN2(+2.26),B2M(+1.73),BCAN(+2.49),BCL11A(+3.92),BCL2(-1.75),BCL6(-1.88),BCOR(+1.58),BMP5(+2.8),BNC2(+1.68),C16orf45(-1.57),CA…
Cancer,Gastrointestinal Disease,Organismal Injury and Abnormalities	Gastroesophageal adenocarcinoma	2.77e-25			215	152	63	ABCC4(-1.6),ACSF2(+1.58),ADAMTS10(+1.88),ADAMTS16(-1.61),ADAMTS9(-1.64),ADAMTSL4(+2.09),AFAP1L1(+3.38),AFF2(+1.84),AGRN(-1.36),AHNAK2(-1.58),AKAP2(+1.49),AMT(-1.61),ANGPT2(-1.56),ARHGAP28(+2.23),ATP10D(+1.62),ATP6V1B1(+2.74),ATP8A1(+1.48),AUTS2(+1.51),AXIN2(+2.26),B2M(+1.73),BACE2(+2.19),BARHL1(-1.41),BCAM(+1.81),BCHE(+2.35),BCL2(-1.75),BMPR2(+1.45),BNC2(+1.68),BTAF1(-1.35),CA10(+3.19),CACNA1H(-1…
Cancer,Organismal Injury and Abnormalities	Lymphoid cancer	3.36e-25		-1.254	246	177	69	ABCA7(-1.51),ADAMTS16(-1.61),ADAMTS9(-1.64),AFAP1L1(+3.38),ALPL(-1.56),AMOT(+1.93),ANGPT2(-1.56),ANOS1(-1.49),ANXA5(+1.5),ARHGEF28(-1.78),ASCC3(-1.53),ATRNL1(+1.66),ATXN1(+1.51),B2M(+1.73),BAX(-1.47),BBC3(-1.74),BCAN(+2.49),BCHE(+2.35),BCL11A(+3.92),BCL2(-1.75),BCL6(-1.88),BCOR(+1.58),BMF(+2.38),BNC2(+1.68),BTG1(+1.43),BTG2(-1.49),CADM1(+1.47),CCN1(-1.68),CDCA7(+1.77),CDH1(+3.75),CDH3(+1.94),CDKN…
Cancer,Organismal Injury and Abnormalities	Development of adenocarcinoma	5.14e-25		-1.29	459	322	137	ABCA4(+3.46),ABCC2(+4.55),ABCC4(-1.6),ACE2(+2.87),ACSM3(+3.05),ADAMTS10(+1.88),ADAMTS16(-1.61),ADAMTS19(+4.64),ADAMTS7(-1.47),ADAMTSL4(+2.09),ADM(-1.88),AFF2(+1.84),AGRN(-1.36),AHNAK2(-1.58),AJUBA(-1.56),AKAP2(+1.49),ALPK2(+1.81),AMOTL2(-1.53),ANGPT1(+2.67),ANGPT2(-1.56),ANK1(-1.85),ANKRD24(-2.71),ANO4(+1.6),ANXA5(+1.5),AOC2(-1.62),APCDD1(+3.16),ARHGEF28(-1.78),ARRB1(+1.61),ARX(-3.65),ASCC3(-1.53…
Endocrine System Disorders,Gastrointestinal Disease,Organismal Injury and Abnormalities	Pancreatic mass	6.68e-25		0.822	312	205	107	ABCA7(-1.51),ABCC4(-1.6),ACAP1(-1.58),ACE2(+2.87),ACSF2(+1.58),ADAMTS10(+1.88),ADAMTS13(-1.85),ADAMTS17(+2.87),ADAMTS19(+4.64),ADAMTS7(-1.47),ADRA2C(+1.85),AFF2(+1.84),AHNAK2(-1.58),ALPK2(+1.81),ALPL(-1.56),AMOT(+1.93),ANGPT1(+2.67),ANK1(-1.85),ANKRD24(-2.71),ANKRD34B(-4.57),AOC2(-1.62),AP1G2(-1.56),ARHGAP28(+2.23),ASCC3(-1.53),ATP10B(+2.88),ATP10D(+1.62),ATP2B4(+1.83),ATP8A1(+1.48),ATP8B1(+2.33)…
Cancer,Organismal Injury and Abnormalities	Head and neck squamous cell carcinoma	7.45e-25			283	188	95	ABCA7(-1.51),ADAMTS13(-1.85),ADAMTS17(+2.87),ADAMTS19(+4.64),ADAMTS7(-1.47),AHNAK2(-1.58),AJUBA(-1.56),ALS2CL(+1.85),ANKRD26(-1.63),ANKRD33B(-2.04),ARC(-1.9),ARHGAP18(+2.54),ARHGAP28(+2.23),ARHGAP31(+1.66),ARX(-3.65),ASCC3(-1.53),ATP10D(+1.62),ATRNL1(+1.66),ATXN1(+1.51),AUTS2(+1.51),AXIN2(+2.26),B2M(+1.73),BARHL1(-1.41),BAX(-1.47),BCL11A(+3.92),BCL2(-1.75),BCL6(-1.88),BCOR(+1.58),BMP5(+2.8),BNC2(…
Nervous System Development and Function	Development of central nervous system	7.53e-25		1.384	121	75	46	ADGRG1(+1.48),AFF2(+1.84),ANGPT1(+2.67),ARX(-3.65),ATXN1(+1.51),BARHL1(-1.41),BAX(-1.47),BCAN(+2.49),BCL2(-1.75),BMP5(+2.8),BTG2(-1.49),CELSR2(-1.39),COL3A1(+4.11),CRELD1(-1.47),CXCL12(+2.79),CYP19A1(+1.62),DAB1(-1.75),DCX(+1.78),DLC1(+1.73),DLL1(-3.35),DLX5(+6.01),EGF(-1.6),EGFR(+2.04),EMX2(-1.42),EPHA2(-2.0),ERBB3(+2.73),ERBB4(-1.47),ERCC2(-1.45),EZR(+1.43),FEZF1(-3.72),FEZF2(-1.95),FGFR3(-2.03…
Cellular Growth and Proliferation	Colony formation	8.34e-25		0.813	116	86	30	BBC3(-1.74),BCL2(-1.75),BCL6(-1.88),BIRC7(+2.51),CADM1(+1.47),CAPN1(+1.58),CAST(+1.4),CCN1(-1.68),CCNE1(+1.74),CD9(+2.35),CDC42(+1.35),CDCA7(+1.77),CDKN1A(-2.27),CDKN2B(+2.38),CEMIP2(-1.36),CLDN4(+2.18),CSF2RA(+1.76),CSF3R(+2.45),CXCL12(+2.79),DDB2(-2.0),DLC1(+1.73),DOCK4(+1.57),EDA2R(-1.91),EGF(-1.6),EGFR(+2.04),EPAS1(+3.88),EPB41L3(+1.55),EPCAM(+2.51),EPHA2(-2.0),ERBB3(+2.73),ERBB4(-1.47),ETS1(…
Gastrointestinal Disease,Organismal Injury and Abnormalities	Gastric lesion	8.54e-25		-1.96	206	141	65	ABCC4(-1.6),ADAMTS10(+1.88),ADAMTS9(-1.64),ADAMTSL4(+2.09),ADRA2C(+1.85),AFAP1L1(+3.38),AFF2(+1.84),AGRN(-1.36),AHNAK2(-1.58),AKAP2(+1.49),AMT(-1.61),ANGPT2(-1.56),ATP6V1B1(+2.74),ATP8A1(+1.48),AUTS2(+1.51),AXIN2(+2.26),B2M(+1.73),BACE2(+2.19),BARHL1(-1.41),BAX(-1.47),BCAM(+1.81),BCL2(-1.75),BCL6(-1.88),BMPR2(+1.45),BNC2(+1.68),BTAF1(-1.35),CACNA1H(-1.37),CACNA2D3(+2.77),CACNG7(-1.94),CAPN1(+1.58…
Cancer,Hematological Disease,Organismal Injury and Abnormalities	Lymphocytic neoplasm	8.66e-25	Decreased	-2.155	243	174	69	ABCA7(-1.51),ADAMTS16(-1.61),ADAMTS9(-1.64),AFAP1L1(+3.38),ALPL(-1.56),AMOT(+1.93),ANGPT2(-1.56),ANKRD26(-1.63),ANOS1(-1.49),ANXA5(+1.5),ARHGEF28(-1.78),ASCC3(-1.53),ATRNL1(+1.66),ATXN1(+1.51),B2M(+1.73),BAX(-1.47),BBC3(-1.74),BCAN(+2.49),BCHE(+2.35),BCL11A(+3.92),BCL2(-1.75),BCL6(-1.88),BCOR(+1.58),BMF(+2.38),BNC2(+1.68),BTG1(+1.43),BTG2(-1.49),CADM1(+1.47),CCN1(-1.68),CDCA7(+1.77),CDH1(+3.75),C…
Cardiovascular System Development and Function,Organismal Development	Angiogenesis	1.01e-24		1.9	157	110	47	ABCA4(+3.46),ACE2(+2.87),ADGRG1(+1.48),ADM(-1.88),ADRA2C(+1.85),AMOT(+1.93),ANGPT1(+2.67),ANGPT2(-1.56),ARHGEF4(-1.38),ATXN1(+1.51),B4GALT1(+1.57),BCL2(-1.75),BMPR2(+1.45),BTG1(+1.43),CAPN1(+1.58),CCN1(-1.68),CCN2(-1.95),CCNE1(+1.74),CD9(+2.35),CDC42(+1.35),CDH1(+3.75),CDKN1A(-2.27),CDKN2B(+2.38),CHRNA7(+1.67),COL13A1(+2.31),COL1A2(+1.62),COL3A1(+4.11),COL5A1(+1.57),CXCL12(+2.79),CXXC5(+1.43),DLK…
Cancer,Endocrine System Disorders,Gastrointestinal Disease,Organismal Injury and Abnormalities	Pancreatic tumor	1.21e-24		0.822	311	204	107	ABCA7(-1.51),ABCC4(-1.6),ACAP1(-1.58),ACE2(+2.87),ACSF2(+1.58),ADAMTS10(+1.88),ADAMTS13(-1.85),ADAMTS17(+2.87),ADAMTS19(+4.64),ADAMTS7(-1.47),ADRA2C(+1.85),AFF2(+1.84),AHNAK2(-1.58),ALPK2(+1.81),ALPL(-1.56),AMOT(+1.93),ANGPT1(+2.67),ANK1(-1.85),ANKRD24(-2.71),ANKRD34B(-4.57),AOC2(-1.62),AP1G2(-1.56),ARHGAP28(+2.23),ASCC3(-1.53),ATP10B(+2.88),ATP10D(+1.62),ATP2B4(+1.83),ATP8A1(+1.48),ATP8B1(+2.33)…
Cancer,Gastrointestinal Disease,Organismal Injury and Abnormalities	Stomach tumor	1.26e-24			205	140	65	ABCC4(-1.6),ADAMTS10(+1.88),ADAMTS9(-1.64),ADAMTSL4(+2.09),ADRA2C(+1.85),AFAP1L1(+3.38),AFF2(+1.84),AGRN(-1.36),AHNAK2(-1.58),AKAP2(+1.49),AMT(-1.61),ANGPT2(-1.56),ATP6V1B1(+2.74),ATP8A1(+1.48),AUTS2(+1.51),AXIN2(+2.26),B2M(+1.73),BACE2(+2.19),BARHL1(-1.41),BAX(-1.47),BCAM(+1.81),BCL2(-1.75),BCL6(-1.88),BMPR2(+1.45),BNC2(+1.68),BTAF1(-1.35),CACNA1H(-1.37),CACNA2D3(+2.77),CACNG7(-1.94),CAPN1(+1.58…
Hematological Disease,Immunological Disease	Lymphoproliferative disorder	1.3e-24		-1.949	243	175	68	ABCA7(-1.51),ADAMTS16(-1.61),ADAMTS9(-1.64),AFAP1L1(+3.38),ALPL(-1.56),AMOT(+1.93),ANGPT2(-1.56),ANOS1(-1.49),ANXA5(+1.5),ARHGEF28(-1.78),ASCC3(-1.53),ATRNL1(+1.66),ATXN1(+1.51),B2M(+1.73),BAX(-1.47),BBC3(-1.74),BCAN(+2.49),BCHE(+2.35),BCL11A(+3.92),BCL2(-1.75),BCL6(-1.88),BCOR(+1.58),BMF(+2.38),BNC2(+1.68),BTG1(+1.43),BTG2(-1.49),CADM1(+1.47),CCN1(-1.68),CDCA7(+1.77),CDH1(+3.75),CDH3(+1.94),CDKN…
Cellular Growth and Proliferation	Colony formation of tumor cell lines	1.31e-24		-0.08	78	58	20	BBC3(-1.74),BCL2(-1.75),BCL6(-1.88),BIRC7(+2.51),CADM1(+1.47),CAPN1(+1.58),CAST(+1.4),CCN1(-1.68),CDC42(+1.35),CDKN1A(-2.27),CDKN2B(+2.38),CLDN4(+2.18),DLC1(+1.73),EDA2R(-1.91),EGF(-1.6),EGFR(+2.04),EPAS1(+3.88),EPB41L3(+1.55),EPHA2(-2.0),ERBB3(+2.73),ERBB4(-1.47),ETS1(+2.09),FBLN1(+3.37),FGFR3(-2.03),FRMD6(+1.41),GADD45A(-1.5),GDNF(+3.69),GFRA3(+2.53),GNA13(+1.38),GRB7(+2.16),GSE1(+1.35),HAS2(+2…
Cancer,Organismal Injury and Abnormalities,Reproductive System Disease	Breast or ovarian carcinoma	1.7e-24		-0.99	323	217	106	ABCA4(+3.46),ABCC2(+4.55),ABCC4(-1.6),ACE2(+2.87),ADAMTS10(+1.88),ADAMTS19(+4.64),ADAMTS7(-1.47),ADAMTS9(-1.64),ADRA2C(+1.85),AFF2(+1.84),AHNAK2(-1.58),AJUBA(-1.56),AKAP2(+1.49),ALPK2(+1.81),AMOT(+1.93),AMOTL2(-1.53),ANGPT1(+2.67),ANGPT2(-1.56),ANKRD24(-2.71),APCDD1(+3.16),ARHGAP31(+1.66),ARHGEF28(-1.78),ARHGEF3(+1.73),ARRB1(+1.61),ATP10D(+1.62),ATP8A1(+1.48),ATP8B1(+2.33),AXIN2(+2.26),B2M(+1.73)…
Cellular Growth and Proliferation	Colony formation of cells	1.81e-24		0.748	107	79	28	BBC3(-1.74),BCL2(-1.75),BCL6(-1.88),BIRC7(+2.51),CADM1(+1.47),CAPN1(+1.58),CAST(+1.4),CCN1(-1.68),CCNE1(+1.74),CD9(+2.35),CDC42(+1.35),CDCA7(+1.77),CDKN1A(-2.27),CDKN2B(+2.38),CLDN4(+2.18),CSF2RA(+1.76),CSF3R(+2.45),CXCL12(+2.79),DLC1(+1.73),DOCK4(+1.57),EDA2R(-1.91),EGF(-1.6),EGFR(+2.04),EPAS1(+3.88),EPB41L3(+1.55),EPCAM(+2.51),EPHA2(-2.0),ERBB3(+2.73),ERBB4(-1.47),ETS1(+2.09),EZR(+1.43),FBLN1(+…
Cancer,Hematological Disease,Immunological Disease,Organismal Injury and Abnormalities	Neoplasia of leukocytes	5.4e-24	Decreased	-2.1	241	173	68	ABCA7(-1.51),ADAMTS16(-1.61),ADAMTS9(-1.64),AFAP1L1(+3.38),ALPL(-1.56),AMOT(+1.93),ANGPT2(-1.56),ANOS1(-1.49),ANXA5(+1.5),ARHGEF28(-1.78),ASCC3(-1.53),ATRNL1(+1.66),ATXN1(+1.51),B2M(+1.73),BAX(-1.47),BBC3(-1.74),BCAN(+2.49),BCHE(+2.35),BCL11A(+3.92),BCL2(-1.75),BCL6(-1.88),BCOR(+1.58),BMF(+2.38),BNC2(+1.68),BTG1(+1.43),BTG2(-1.49),CADM1(+1.47),CCN1(-1.68),CDCA7(+1.77),CDH1(+3.75),CDH3(+1.94),CDKN…
Cancer,Organismal Injury and Abnormalities	Connective or soft tissue tumor	5.49e-24		0.838	208	140	68	ABCC4(-1.6),ADRA2C(+1.85),AFAP1L1(+3.38),AGRN(-1.36),ALPL(-1.56),ANGPT1(+2.67),ANGPT2(-1.56),ANK1(-1.85),ANKRD26(-1.63),ARHGEF4(-1.38),ATP2B4(+1.83),ATP6V1B1(+2.74),ATRNL1(+1.66),ATXN1(+1.51),AXIN2(+2.26),BAX(-1.47),BCAN(+2.49),BCL2(-1.75),BCL6(-1.88),BCOR(+1.58),CACNA1G(+1.61),CACNA1H(-1.37),CACNA2D3(+2.77),CAPN6(+3.11),CCN1(-1.68),CCNE1(+1.74),CDH1(+3.75),CDH8(-1.55),CDKN1A(-2.27),CDKN2B(+2.38)…
Cancer,Organismal Injury and Abnormalities,Reproductive System Disease	Prostatic adenocarcinoma	5.57e-24			338	220	118	ABCA4(+3.46),ABCC4(-1.6),ACP6(-1.67),ACSF2(+1.58),ACSM3(+3.05),ADAMTS13(-1.85),ADAMTS16(-1.61),ADAMTS19(+4.64),ADAMTS7(-1.47),ADRA2C(+1.85),AFF2(+1.84),AKAP2(+1.49),ALPK2(+1.81),AMT(-1.61),ANK1(-1.85),ANKRD34B(-4.57),ANO4(+1.6),AP1G2(-1.56),ARHGAP18(+2.54),ARHGAP28(+2.23),ARHGAP31(+1.66),ARHGEF3(+1.73),ARHGEF38(+2.65),ASCC3(-1.53),ATP10D(+1.62),ATP2B4(+1.83),ATP8B1(+2.33),ATRNL1(+1.66),AXIN2(+2.2…
Cancer,Organismal Injury and Abnormalities	Secondary tumor	5.6e-24	Increased	2.202	155	114	41	ACKR2(+2.51),ADM(-1.88),AFAP1L1(+3.38),ALPL(-1.56),ANGPT2(-1.56),ANXA5(+1.5),AXIN2(+2.26),B2M(+1.73),BBC3(-1.74),BCL2(-1.75),BCOR(+1.58),BMPR2(+1.45),CCDC80(+1.41),CCN1(-1.68),CCN2(-1.95),CCNE1(+1.74),CD9(+2.35),CDH1(+3.75),CDH6(+1.84),CDKN1A(-2.27),CEBPD(+2.05),CLDN4(+2.18),COL6A3(+2.37),CRABP2(+2.03),CRYBG1(+4.68),CSF2RA(+1.76),CSF3R(+2.45),CXCL12(+2.79),CYP19A1(+1.62),DLC1(+1.73),DOCK4(+1.57),…
Cancer,Endocrine System Disorders,Gastrointestinal Disease,Organismal Injury and Abnormalities	Pancreatic cancer	5.8e-24			279	185	94	ABCA7(-1.51),ABCC4(-1.6),ACAP1(-1.58),ACE2(+2.87),ACSF2(+1.58),ADAMTS10(+1.88),ADAMTS13(-1.85),ADAMTS17(+2.87),ADAMTS19(+4.64),ADAMTS7(-1.47),ADRA2C(+1.85),AFF2(+1.84),AHNAK2(-1.58),ALPK2(+1.81),ALPL(-1.56),AMOT(+1.93),ANGPT1(+2.67),ANK1(-1.85),ANKRD24(-2.71),AOC2(-1.62),AP1G2(-1.56),ASCC3(-1.53),ATP10D(+1.62),ATP2B4(+1.83),ATP8A1(+1.48),ATRNL1(+1.66),AXIN2(+2.26),BACE2(+2.19),BCAN(+2.49),BCHE(+2…
Cancer,Endocrine System Disorders,Organismal Injury and Abnormalities,Reproductive System Disease	Ovarian tumor	8.77e-24		-0.684	231	160	71	ABCA4(+3.46),ABCC2(+4.55),ABCC4(-1.6),ACE2(+2.87),ADAMTS10(+1.88),ADAMTS19(+4.64),ADAMTS7(-1.47),ADAMTS9(-1.64),AHNAK2(-1.58),AKAP2(+1.49),ALPK2(+1.81),ANGPT1(+2.67),ANGPT2(-1.56),ANKRD24(-2.71),APCDD1(+3.16),ARHGEF28(-1.78),ATP10D(+1.62),ATP6V1B1(+2.74),ATP8A1(+1.48),ATP8B1(+2.33),AXIN2(+2.26),B2M(+1.73),BCL2(-1.75),CACNA2D3(+2.77),CAPN6(+3.11),CAST(+1.4),CCDC136(-1.59),CCDC80(+1.41),CCN1(-1.68)…
Cancer,Endocrine System Disorders,Organismal Injury and Abnormalities,Reproductive System Disease	Ovarian cancer	9.88e-24			227	158	69	ABCA4(+3.46),ABCC2(+4.55),ABCC4(-1.6),ACE2(+2.87),ADAMTS10(+1.88),ADAMTS19(+4.64),ADAMTS7(-1.47),AHNAK2(-1.58),AKAP2(+1.49),ALPK2(+1.81),ANGPT1(+2.67),ANGPT2(-1.56),ANKRD24(-2.71),APCDD1(+3.16),ARHGEF28(-1.78),ATP10D(+1.62),ATP6V1B1(+2.74),ATP8A1(+1.48),ATP8B1(+2.33),AXIN2(+2.26),B2M(+1.73),BCL2(-1.75),CACNA2D3(+2.77),CAPN6(+3.11),CAST(+1.4),CCDC136(-1.59),CCDC80(+1.41),CCN1(-1.68),CCN2(-1.95),CD…
Cancer,Hematological Disease,Immunological Disease,Organismal Injury and Abnormalities	Lymphocytic cancer	1.3e-23	Decreased	-2.059	234	169	65	ABCA7(-1.51),ADAMTS16(-1.61),ADAMTS9(-1.64),AFAP1L1(+3.38),AMOT(+1.93),ANGPT2(-1.56),ANOS1(-1.49),ARHGEF28(-1.78),ASCC3(-1.53),ATRNL1(+1.66),ATXN1(+1.51),B2M(+1.73),BAX(-1.47),BBC3(-1.74),BCHE(+2.35),BCL11A(+3.92),BCL2(-1.75),BCL6(-1.88),BCOR(+1.58),BMF(+2.38),BNC2(+1.68),BTG1(+1.43),BTG2(-1.49),CADM1(+1.47),CCN1(-1.68),CDCA7(+1.77),CDH1(+3.75),CDH3(+1.94),CDKN1A(-2.27),CDKN2B(+2.38),CEBPD(+2.05)…
Cancer,Organismal Injury and Abnormalities,Reproductive System Disease	Uterine carcinoma	1.31e-23			336	235	101	ABCA4(+3.46),ABCC2(+4.55),ACSM3(+3.05),ADAMTS16(-1.61),ADAMTSL4(+2.09),ADM(-1.88),AFF2(+1.84),AHNAK2(-1.58),ALPK2(+1.81),ALS2CL(+1.85),AMOTL2(-1.53),ANGPT2(-1.56),ANK1(-1.85),ANKRD26(-1.63),ANO4(+1.6),AOC2(-1.62),ARHGEF28(-1.78),ASCC3(-1.53),ATP10B(+2.88),ATP6V1B1(+2.74),ATP8B1(+2.33),AXIN2(+2.26),B2M(+1.73),BCAN(+2.49),BCL11A(+3.92),BCL2(-1.75),BCL6(-1.88),BCOR(+1.58),BMP5(+2.8),BNC2(+1.68),C3or…
Cell Death and Survival	Cell death of tumor cell lines	1.8e-23		-1.337	221	155	66	ABCC4(-1.6),ADAMTS16(-1.61),ADM(-1.88),AFAP1(+1.45),ANGPT2(-1.56),ANXA5(+1.5),ARHGEF3(+1.73),ATXN1(+1.51),B2M(+1.73),BAX(-1.47),BBC3(-1.74),BCHE(+2.35),BCL2(-1.75),BCL6(-1.88),BHLHE40(+2.09),BIRC7(+2.51),BMF(+2.38),BRAT1(-1.44),BTG1(+1.43),BTG2(-1.49),CACNA1G(+1.61),CACNA1H(-1.37),CADM1(+1.47),CAPN1(+1.58),CAPN3(+2.04),CAPN6(+3.11),CAST(+1.4),CCDC80(+1.41),CCN1(-1.68),CCN2(-1.95),CCNE1(+1.74),CDC…
Cancer,Gastrointestinal Disease,Organismal Injury and Abnormalities	Gastric cancer	2.56e-23			200	136	64	ABCC4(-1.6),ADAMTS10(+1.88),ADAMTS9(-1.64),ADAMTSL4(+2.09),ADRA2C(+1.85),AFAP1L1(+3.38),AFF2(+1.84),AGRN(-1.36),AHNAK2(-1.58),AKAP2(+1.49),AMT(-1.61),ANGPT2(-1.56),ATP6V1B1(+2.74),ATP8A1(+1.48),AUTS2(+1.51),AXIN2(+2.26),B2M(+1.73),BACE2(+2.19),BARHL1(-1.41),BAX(-1.47),BCAM(+1.81),BCL2(-1.75),BCL6(-1.88),BMPR2(+1.45),BNC2(+1.68),BTAF1(-1.35),CACNA1H(-1.37),CACNA2D3(+2.77),CACNG7(-1.94),CAPN1(+1.58…
Cellular Assembly and Organization,Cellular Function and Maintenance	Microtubule dynamics	2.81e-23	Increased	3.557	181	124	57	ABCC4(-1.6),ACAP1(-1.58),ADGRG6(+2.79),ADM(-1.88),AFAP1L1(+3.38),AGRN(-1.36),AJUBA(-1.56),ANGPT1(+2.67),ANGPT2(-1.56),ARC(-1.9),ARHGEF28(-1.78),ARHGEF4(-1.38),ARRB1(+1.61),ATP8B1(+2.33),ATXN1(+1.51),AUTS2(+1.51),BAX(-1.47),BCL2(-1.75),BTG2(-1.49),C16orf45(-1.57),CACNA1H(-1.37),CARMIL2(-2.02),CAST(+1.4),CCN1(-1.68),CCN2(-1.95),CCNO(-1.79),CD9(+2.35),CDC42(+1.35),CDH1(+3.75),CDKN1A(-2.27),CELSR2(-1…
Cancer,Organismal Injury and Abnormalities,Respiratory Disease	Lung tumor	2.96e-23		-0.697	270	186	84	ABCC2(+4.55),ABCC4(-1.6),ACE2(+2.87),ADAMTS13(-1.85),ADAMTS7(-1.47),ADM(-1.88),AEN(-1.6),AGRN(-1.36),AHNAK2(-1.58),AJUBA(-1.56),ALPK2(+1.81),ANGPT1(+2.67),ANKRD26(-1.63),ARRB1(+1.61),ATP10B(+2.88),ATRNL1(+1.66),ATXN1(+1.51),AXIN2(+2.26),B2M(+1.73),BACE2(+2.19),BAX(-1.47),BBC3(-1.74),BCHE(+2.35),BCL11A(+3.92),BCL2(-1.75),BCL6(-1.88),BCOR(+1.58),BMPR2(+1.45),C3orf70(+2.81),CADM1(+1.47),CCDC102B(-1.…
Cellular Assembly and Organization,Cellular Function and Maintenance	Organization of cytoplasm	3.74e-23	Increased	3.397	216	152	64	ABCC4(-1.6),ACAP1(-1.58),ADGRG6(+2.79),ADM(-1.88),AFAP1(+1.45),AFAP1L1(+3.38),AGRN(-1.36),AJUBA(-1.56),AKAP2(+1.49),ALS2CL(+1.85),AMOT(+1.93),ANGPT1(+2.67),ANGPT2(-1.56),ARC(-1.9),ARHGAP18(+2.54),ARHGEF28(-1.78),ARHGEF4(-1.38),ARRB1(+1.61),ATP8B1(+2.33),ATXN1(+1.51),AUTS2(+1.51),BAX(-1.47),BCL2(-1.75),BCL6(-1.88),BTG2(-1.49),C16orf45(-1.57),CACNA1H(-1.37),CAPN6(+3.11),CARMIL2(-2.02),CAST(+1.4),CC…
Cancer,Organismal Injury and Abnormalities	Connective tissue tumor	4.1e-23		0.657	186	122	64	ABCC4(-1.6),AFAP1L1(+3.38),AGRN(-1.36),ALPL(-1.56),ANGPT1(+2.67),ANGPT2(-1.56),ANK1(-1.85),ANKRD26(-1.63),ARHGEF4(-1.38),ATP2B4(+1.83),ATP6V1B1(+2.74),ATXN1(+1.51),AXIN2(+2.26),BAX(-1.47),BCAN(+2.49),BCL2(-1.75),BCL6(-1.88),BCOR(+1.58),CACNA1G(+1.61),CACNA1H(-1.37),CACNA2D3(+2.77),CCN1(-1.68),CCNE1(+1.74),CDH1(+3.75),CDH8(-1.55),CDKN1A(-2.27),CDKN2B(+2.38),CHRNA7(+1.67),CLDN4(+2.18),COL11A1(-1.47…
Cancer,Organismal Injury and Abnormalities	Thoracic neoplasm	4.17e-23		-0.938	272	188	84	ABCC2(+4.55),ABCC4(-1.6),ACE2(+2.87),ADAMTS13(-1.85),ADAMTS7(-1.47),ADM(-1.88),AEN(-1.6),AGRN(-1.36),AHNAK2(-1.58),AJUBA(-1.56),ALPK2(+1.81),ANGPT1(+2.67),ANKRD26(-1.63),ARRB1(+1.61),ATP10B(+2.88),ATRNL1(+1.66),ATXN1(+1.51),AXIN2(+2.26),B2M(+1.73),BACE2(+2.19),BAX(-1.47),BBC3(-1.74),BCHE(+2.35),BCL11A(+3.92),BCL2(-1.75),BCL6(-1.88),BCOR(+1.58),BMPR2(+1.45),C3orf70(+2.81),CADM1(+1.47),CCDC102B(-1.…
Cancer,Gastrointestinal Disease,Organismal Injury and Abnormalities	Pancreatobiliary tumor	5.64e-23		0.094	335	221	114	ABCA7(-1.51),ABCC4(-1.6),ACAP1(-1.58),ACE2(+2.87),ACSF2(+1.58),ADAMTS10(+1.88),ADAMTS13(-1.85),ADAMTS17(+2.87),ADAMTS19(+4.64),ADAMTS7(-1.47),ADRA2C(+1.85),AFF2(+1.84),AHNAK2(-1.58),ALPK2(+1.81),ALPL(-1.56),AMOT(+1.93),ANGPT1(+2.67),ANK1(-1.85),ANKRD24(-2.71),ANKRD26(-1.63),ANKRD34B(-4.57),AOC2(-1.62),AP1G2(-1.56),ARHGAP28(+2.23),ASCC3(-1.53),ATP10B(+2.88),ATP10D(+1.62),ATP2B4(+1.83),ATP8A1(+1.48…
Cellular Development,Cellular Growth and Proliferation,Nervous System Development and Function,Tissue Development	Development of neurons	6.42e-23	Increased	2.625	137	97	40	ADGRG6(+2.79),AGRN(-1.36),ANGPT1(+2.67),ARHGEF28(-1.78),ARX(-3.65),ATXN1(+1.51),BCAN(+2.49),BCL2(-1.75),BTG2(-1.49),CACNA1H(-1.37),CADM1(+1.47),CAST(+1.4),CCN1(-1.68),CCN2(-1.95),CDC42(+1.35),CDH1(+3.75),CDKN1A(-2.27),CELSR2(-1.39),CHRNA7(+1.67),CKB(-2.25),CLMN(+1.55),CNTN4(+1.66),COBLL1(+2.04),CPT1C(-1.44),CSRP1(+2.15),CXCL12(+2.79),CYP19A1(+1.62),DAB1(-1.75),DACT1(+2.69),DCX(+1.78),DLK1(-3.84),…
Cell Morphology,Cellular Assembly and Organization,Cellular Function and Maintenance	Formation of cellular protrusions	6.73e-23	Increased	3.22	150	104	46	ABCC4(-1.6),ACAP1(-1.58),ADGRG6(+2.79),AFAP1L1(+3.38),AGRN(-1.36),AJUBA(-1.56),ANGPT1(+2.67),ARHGEF28(-1.78),ARHGEF4(-1.38),ARRB1(+1.61),ATP8B1(+2.33),ATXN1(+1.51),AUTS2(+1.51),BCL2(-1.75),BTG2(-1.49),CACNA1H(-1.37),CARMIL2(-2.02),CAST(+1.4),CCN1(-1.68),CCN2(-1.95),CCNO(-1.79),CD9(+2.35),CDC42(+1.35),CDH1(+3.75),CDKN1A(-2.27),CELSR2(-1.39),CELSR3(-1.6),CHRNA7(+1.67),CKB(-2.25),CLMN(+1.55),CNTN4(+…
Cellular Development	Differentiation of nervous system	7.93e-23		1.738	99	57	42	ADGRG6(+2.79),ADRA2C(+1.85),AGRN(-1.36),ANGPT1(+2.67),ARX(-3.65),BAX(-1.47),BCHE(+2.35),BCL2(-1.75),BCL6(-1.88),BTG2(-1.49),CDC42(+1.35),CDH23(-1.88),CNTN4(+1.66),CORIN(+2.19),CXCL12(+2.79),DAB1(-1.75),DLL1(-3.35),DLX5(+6.01),DOCK4(+1.57),DOK5(+1.74),EGF(-1.6),EGFR(+2.04),EMX2(-1.42),EPHA2(-2.0),ERBB3(+2.73),ERBB4(-1.47),ERCC2(-1.45),ETV5(-1.54),FEZF1(-3.72),FEZF2(-1.95),FGFR3(-2.03),FST(-2.16),G…
Embryonic Development,Nervous System Development and Function,Organ Development,Organismal Development,Tissue Development	Formation of brain	9.44e-23		-0.044	100	58	42	ADGRG1(+1.48),AFF2(+1.84),ARX(-3.65),ATXN1(+1.51),BARHL1(-1.41),BAX(-1.47),BCAN(+2.49),BCL2(-1.75),BMP5(+2.8),BTG2(-1.49),CELSR2(-1.39),COL3A1(+4.11),CRELD1(-1.47),CXCL12(+2.79),CYP19A1(+1.62),DAB1(-1.75),DCX(+1.78),DLC1(+1.73),DLL1(-3.35),DLX5(+6.01),EGFR(+2.04),EMX2(-1.42),EPHA2(-2.0),ERBB4(-1.47),EZR(+1.43),FEZF1(-3.72),FEZF2(-1.95),FGFR3(-2.03),FGFRL1(-1.92),FOXJ1(-1.62),FOXP2(+3.51),FZD9(-2.…
Nervous System Development and Function,Neurological Disease	Abnormal morphology of nervous system	1.18e-22			137	86	51	ABCA4(+3.46),ADGRG6(+2.79),AGRN(-1.36),ALPL(-1.56),ANXA5(+1.5),ARX(-3.65),ATXN1(+1.51),B2M(+1.73),B4GALT1(+1.57),BAX(-1.47),BCL2(-1.75),BTG1(+1.43),CAST(+1.4),CDC42(+1.35),CDH23(-1.88),CELSR2(-1.39),CELSR3(-1.6),CHRNA7(+1.67),CKB(-2.25),CNTN4(+1.66),COL13A1(+2.31),CPT1C(-1.44),CXCL12(+2.79),CYP19A1(+1.62),DAB1(-1.75),DACT1(+2.69),DCX(+1.78),DLX5(+6.01),DMRT3(-2.07),ECE1(+1.48),ECEL1(+2.58),EDNRA(…
Cancer,Organismal Injury and Abnormalities	Cancer of head	2.45e-22	Increased	2.242	181	126	55	ADAMTS17(+2.87),ADAMTS7(-1.47),AHNAK2(-1.58),ANGPT1(+2.67),ANGPT2(-1.56),ANKRD26(-1.63),ARHGAP18(+2.54),ARX(-3.65),ATRNL1(+1.66),ATXN1(+1.51),AUTS2(+1.51),BARHL1(-1.41),BAX(-1.47),BCL11A(+3.92),BCL2(-1.75),BCOR(+1.58),BMP5(+2.8),BNC2(+1.68),BTG2(-1.49),C16orf45(-1.57),CACNA1G(+1.61),CCN2(-1.95),CD83(+2.22),CDH18(+2.42),CDH8(-1.55),CDKN1A(-2.27),CDKN2B(+2.38),CELSR2(-1.39),CLDN4(+2.18),CNTN4(+1.66…
Cardiovascular System Development and Function,Organismal Development	Vasculogenesis	2.68e-22	Increased	2.129	132	91	41	ABCA4(+3.46),ACE2(+2.87),ADM(-1.88),ADRA2C(+1.85),AMOT(+1.93),ANGPT1(+2.67),ANGPT2(-1.56),ATXN1(+1.51),BCL2(-1.75),BMPR2(+1.45),CAPN1(+1.58),CCN1(-1.68),CCN2(-1.95),CCNE1(+1.74),CD9(+2.35),CDC42(+1.35),CDH1(+3.75),CDKN1A(-2.27),CDKN2B(+2.38),COL13A1(+2.31),COL1A2(+1.62),CXCL12(+2.79),CXXC5(+1.43),DLK1(-3.84),DLL1(-3.35),DYSF(+2.74),ECE1(+1.48),EDNRA(+3.0),EDNRB(+2.49),EGF(-1.6),EGFL6(+1.91),EGFR(…
Cancer,Organismal Injury and Abnormalities,Reproductive System Disease	Endometrial carcinoma	4.56e-22			316	223	93	ABCA4(+3.46),ABCC2(+4.55),ACSM3(+3.05),ADAMTS16(-1.61),ADAMTSL4(+2.09),ADM(-1.88),AFF2(+1.84),AHNAK2(-1.58),ALPK2(+1.81),AMOTL2(-1.53),ANGPT2(-1.56),ANK1(-1.85),ANKRD26(-1.63),ANO4(+1.6),AOC2(-1.62),ARHGEF28(-1.78),ASCC3(-1.53),ATP10B(+2.88),ATP6V1B1(+2.74),ATP8B1(+2.33),AXIN2(+2.26),B2M(+1.73),BCAN(+2.49),BCL11A(+3.92),BCL2(-1.75),BCL6(-1.88),BCOR(+1.58),BMP5(+2.8),BNC2(+1.68),CA10(+3.19),CACNA1…
Cancer,Organismal Injury and Abnormalities	Lymphoreticular neoplasm	4.78e-22		-0.489	313	209	104	ABCA7(-1.51),ABCC2(+4.55),ACSM3(+3.05),ADAMTS17(+2.87),ADAMTS7(-1.47),ADAMTS9(-1.64),ADRA2C(+1.85),AFAP1L1(+3.38),AHNAK2(-1.58),AKAP2(+1.49),ANGPT1(+2.67),ANGPT2(-1.56),ANKRD26(-1.63),ANO4(+1.6),ANOS1(-1.49),AP1G2(-1.56),APCDD1(+3.16),ARHGAP31(+1.66),ARHGEF28(-1.78),ASCC3(-1.53),ATP2B4(+1.83),ATP8B1(+2.33),ATXN1(+1.51),AXIN2(+2.26),B2M(+1.73),B4GALNT3(-1.53),BAX(-1.47),BBC3(-1.74),BCHE(+2.35),BCL…
Cancer,Organismal Injury and Abnormalities,Respiratory Disease	Lung cancer	4.95e-22		-0.27	261	182	79	ABCC2(+4.55),ABCC4(-1.6),ACE2(+2.87),ADAMTS13(-1.85),ADAMTS7(-1.47),ADM(-1.88),AGRN(-1.36),AHNAK2(-1.58),AJUBA(-1.56),ALPK2(+1.81),ANGPT1(+2.67),ANKRD26(-1.63),ARRB1(+1.61),ATP10B(+2.88),ATRNL1(+1.66),ATXN1(+1.51),AXIN2(+2.26),B2M(+1.73),BACE2(+2.19),BAX(-1.47),BBC3(-1.74),BCHE(+2.35),BCL11A(+3.92),BCL2(-1.75),BCL6(-1.88),BCOR(+1.58),BMPR2(+1.45),C3orf70(+2.81),CADM1(+1.47),CCDC102B(-1.84),CCN1(-…
Organismal Development	Development of genitourinary system	6.95e-22		0.026	152	95	57	ABCC4(-1.6),ADAMTS16(-1.61),ADM(-1.88),ADRA2C(+1.85),AFAP1(+1.45),ANGPT1(+2.67),ARHGDIB(+2.93),ARRB1(+1.61),ARX(-3.65),B4GALT1(+1.57),BAX(-1.47),BCAT2(-1.56),BCL2(-1.75),BCL6(-1.88),BMF(+2.38),BMP5(+2.8),CADM1(+1.47),CCDC136(-1.59),CCN2(-1.95),CDH1(+3.75),CDH3(+1.94),CDH6(+1.84),CDKN1A(-2.27),CDKN2B(+2.38),CEBPD(+2.05),CXCL12(+2.79),CYP19A1(+1.62),DACT2(+4.22),DHCR24(+1.65),DMRT3(-2.07),DMRTA1(-1…
Cancer,Organismal Injury and Abnormalities	Upper aero-digestive squamous cell carcinoma	7.53e-22			213	153	60	ABCA4(+3.46),ABCA7(-1.51),ADAMTS13(-1.85),ADAMTS17(+2.87),ADAMTS7(-1.47),AHNAK2(-1.58),ANKRD26(-1.63),ARC(-1.9),ARHGAP18(+2.54),ARHGAP28(+2.23),ARHGAP31(+1.66),ARX(-3.65),ASCC3(-1.53),ATP10D(+1.62),ATRNL1(+1.66),ATXN1(+1.51),AUTS2(+1.51),BARHL1(-1.41),BCL11A(+3.92),BCL2(-1.75),BCOR(+1.58),BMP5(+2.8),BNC2(+1.68),C16orf45(-1.57),C1orf198(+1.46),CACNA1G(+1.61),CCN2(-1.95),CD83(+2.22),CDCA7(+1.77),CD…
Embryonic Development,Organ Development,Organismal Development,Tissue Development	Development of sensory organ	8.02e-22		1.215	104	65	39	ABCA4(+3.46),ADAMTS9(-1.64),ATP6V1B1(+2.74),BCL2(-1.75),BMP5(+2.8),BNC2(+1.68),CDC14B(-1.56),CDH23(-1.88),CDKN1A(-2.27),CEBPD(+2.05),COL11A1(-1.47),COL5A1(+1.57),COL5A2(+1.37),CXCL12(+2.79),DLL1(-3.35),DLX5(+6.01),ECE1(+1.48),EGF(-1.6),EGFLAM(+3.23),EGFR(+2.04),EMX2(-1.42),EPHA2(-2.0),FGFR3(-2.03),FOSL2(-1.66),FOXE3(-4.62),FREM2(+1.87),FST(-2.16),FZD2(-1.42),GATA3(+2.09),HES5(-6.7),HHIP(+2.7),HIF…
Cancer,Organismal Injury and Abnormalities	Thoracic cancer	9.1e-22		-0.692	262	183	79	ABCC2(+4.55),ABCC4(-1.6),ACE2(+2.87),ADAMTS13(-1.85),ADAMTS7(-1.47),ADM(-1.88),AGRN(-1.36),AHNAK2(-1.58),AJUBA(-1.56),ALPK2(+1.81),ANGPT1(+2.67),ANKRD26(-1.63),ARRB1(+1.61),ATP10B(+2.88),ATRNL1(+1.66),ATXN1(+1.51),AXIN2(+2.26),B2M(+1.73),BACE2(+2.19),BAX(-1.47),BBC3(-1.74),BCHE(+2.35),BCL11A(+3.92),BCL2(-1.75),BCL6(-1.88),BCOR(+1.58),BMPR2(+1.45),C3orf70(+2.81),CADM1(+1.47),CCDC102B(-1.84),CCN1(-…
Cancer,Endocrine System Disorders,Gastrointestinal Disease,Organismal Injury and Abnormalities	Pancreatic carcinoma	9.19e-22			261	172	89	ABCA7(-1.51),ABCC4(-1.6),ACAP1(-1.58),ACE2(+2.87),ACSF2(+1.58),ADAMTS10(+1.88),ADAMTS13(-1.85),ADAMTS17(+2.87),ADAMTS19(+4.64),ADAMTS7(-1.47),AFF2(+1.84),AHNAK2(-1.58),ALPK2(+1.81),ALPL(-1.56),AMOT(+1.93),ANGPT1(+2.67),ANK1(-1.85),ANKRD24(-2.71),AOC2(-1.62),AP1G2(-1.56),ASCC3(-1.53),ATP10D(+1.62),ATP2B4(+1.83),ATP8A1(+1.48),ATRNL1(+1.66),AXIN2(+2.26),BACE2(+2.19),BCAN(+2.49),BCHE(+2.35),BCL2(-1.7…
Cancer,Hematological Disease,Organismal Injury and Abnormalities	Hematologic cancer of cells	4.99e-21		-1.857	222	158	64	ABCA7(-1.51),ADAMTS16(-1.61),ADAMTS9(-1.64),AFAP1L1(+3.38),AMOT(+1.93),ANGPT2(-1.56),ANOS1(-1.49),ARHGEF28(-1.78),ASCC3(-1.53),ATRNL1(+1.66),ATXN1(+1.51),B2M(+1.73),BAX(-1.47),BBC3(-1.74),BCHE(+2.35),BCL2(-1.75),BCL6(-1.88),BCOR(+1.58),BMF(+2.38),BNC2(+1.68),BTG1(+1.43),BTG2(-1.49),CADM1(+1.47),CCN1(-1.68),CDCA7(+1.77),CDH1(+3.75),CDH3(+1.94),CDKN1A(-2.27),CDKN2B(+2.38),CELSR2(-1.39),CHD3(+1.86),…
Cancer,Organismal Injury and Abnormalities,Reproductive System Disease	Breast cancer	8.23e-21		0.245	269	180	89	ABCC2(+4.55),ABCC4(-1.6),ADAMTS10(+1.88),ADAMTS9(-1.64),ADGRG6(+2.79),ADRA2C(+1.85),AFF2(+1.84),AJUBA(-1.56),ALPL(-1.56),AMOT(+1.93),AMOTL2(-1.53),ANGPT2(-1.56),ANKRD24(-2.71),ARHGAP31(+1.66),ARHGAP45(-1.54),ARHGDIB(+2.93),ARHGEF3(+1.73),ARRB1(+1.61),ATP10D(+1.62),AXIN2(+2.26),BAX(-1.47),BCAM(+1.81),BCL2(-1.75),BCL6(-1.88),BHLHE40(+2.09),BMPR2(+1.45),BTG2(-1.49),C1orf198(+1.46),C3orf70(+2.81),CAC…
Cancer,Hematological Disease,Organismal Injury and Abnormalities	Mature lymphocytic neoplasm	1.04e-20		0	197	141	56	ADAMTS16(-1.61),ADAMTS9(-1.64),ALPL(-1.56),AMOT(+1.93),ANGPT2(-1.56),ANOS1(-1.49),ANXA5(+1.5),ARHGEF28(-1.78),ASCC3(-1.53),ATRNL1(+1.66),ATXN1(+1.51),B2M(+1.73),BAX(-1.47),BBC3(-1.74),BCAN(+2.49),BCHE(+2.35),BCL11A(+3.92),BCL2(-1.75),BCL6(-1.88),BCOR(+1.58),BMF(+2.38),BNC2(+1.68),BTG1(+1.43),BTG2(-1.49),CADM1(+1.47),CCN1(-1.68),CDH1(+3.75),CDH3(+1.94),CDKN1A(-2.27),CDKN2B(+2.38),CEBPD(+2.05),CELS…
Cell Death and Survival	Apoptosis of tumor cell lines	1.93e-20		-1.336	180	126	54	ADM(-1.88),ANGPT2(-1.56),ANXA5(+1.5),ARHGEF3(+1.73),B2M(+1.73),BAX(-1.47),BBC3(-1.74),BCL2(-1.75),BCL6(-1.88),BHLHE40(+2.09),BIRC7(+2.51),BMF(+2.38),BRAT1(-1.44),BTG2(-1.49),CAPN1(+1.58),CAPN6(+3.11),CAST(+1.4),CCDC80(+1.41),CCN1(-1.68),CCN2(-1.95),CCNE1(+1.74),CDC42(+1.35),CDH1(+3.75),CDKN1A(-2.27),CEBPD(+2.05),CRABP2(+2.03),CSF2RA(+1.76),CXCL12(+2.79),DCT(+4.79),DDB2(-2.0),DHCR24(+1.65),DLL1(-3…
Tissue Development	Development of epithelial tissue	2.28e-20		1.487	98	68	30	ADAMTSL4(+2.09),ADM(-1.88),ANGPT1(+2.67),ANGPT2(-1.56),B4GALT1(+1.57),BMPR2(+1.45),CCN1(-1.68),CCN2(-1.95),CD9(+2.35),CDH1(+3.75),CDKN1A(-2.27),COL1A2(+1.62),CXCL12(+2.79),CYP19A1(+1.62),DACT2(+4.22),DLK1(-3.84),DLX5(+6.01),DYSF(+2.74),ECE1(+1.48),EDNRB(+2.49),EGF(-1.6),EGFL6(+1.91),EGFR(+2.04),EPHA2(-2.0),EXPH5(+1.97),FAT1(-1.59),FGFR3(-2.03),FOSL2(-1.66),FOXJ1(-1.62),FREM2(+1.87),FZD5(-1.48),GD…
Cancer,Gastrointestinal Disease,Organismal Injury and Abnormalities	Oral cancer	2.47e-20			161	117	44	ADAMTS17(+2.87),ADAMTS7(-1.47),AHNAK2(-1.58),ANKRD26(-1.63),ARHGAP18(+2.54),ARX(-3.65),ATRNL1(+1.66),ATXN1(+1.51),AUTS2(+1.51),BARHL1(-1.41),BCL11A(+3.92),BCL2(-1.75),BMP5(+2.8),BNC2(+1.68),C16orf45(-1.57),CACNA1G(+1.61),CCN2(-1.95),CD83(+2.22),CDH18(+2.42),CDH8(-1.55),CDKN2B(+2.38),CELSR2(-1.39),CLDN4(+2.18),CNTN4(+1.66),COL11A1(-1.47),COL17A1(+8.54),COL5A1(+1.57),CORIN(+2.19),CPXM2(+4.02),CXCL1…
Cancer,Organismal Injury and Abnormalities	Serous adenocarcinoma	3e-20			137	107	30	ABCC2(+4.55),ADAMTS19(+4.64),AHNAK2(-1.58),AKAP2(+1.49),ALPK2(+1.81),ANGPT1(+2.67),ANKRD24(-2.71),APCDD1(+3.16),ATP8B1(+2.33),ATXN1(+1.51),AXIN2(+2.26),B2M(+1.73),BCL2(-1.75),CCDC136(-1.59),CCNE1(+1.74),CDH1(+3.75),CDH23(-1.88),CDKN1A(-2.27),CELSR3(-1.6),CLDN4(+2.18),CLDN7(+2.28),COL11A1(-1.47),COL3A1(+4.11),COL5A1(+1.57),CORIN(+2.19),CSF3R(+2.45),CXCL12(+2.79),CXXC5(+1.43),EDNRA(+3.0),EDNRB(+2.4…
Cell Morphology,Nervous System Development and Function,Tissue Morphology	Morphology of neurons	3.05e-20			108	72	36	ADGRG6(+2.79),AGRN(-1.36),ANXA5(+1.5),ARC(-1.9),ARX(-3.65),ATXN1(+1.51),B2M(+1.73),BAX(-1.47),BCL2(-1.75),CACNA2D3(+2.77),CADM1(+1.47),CAST(+1.4),CD9(+2.35),CDC42(+1.35),CDH23(-1.88),CDH3(+1.94),CHRNA7(+1.67),CKB(-2.25),COL13A1(+2.31),CPT1C(-1.44),CYP19A1(+1.62),DACT1(+2.69),DCX(+1.78),DLX5(+6.01),DMRT3(-2.07),DOCK10(+2.29),ECE1(+1.48),ECEL1(+2.58),EMX2(-1.42),EPB41L3(+1.55),EPS8L2(-1.61),ERBB3(+…
Organismal Development	Abnormal morphology of body cavity	3.41e-20			201	136	65	ABCA7(-1.51),ABCC4(-1.6),ACE2(+2.87),ADAMTS9(-1.64),ADGRG1(+1.48),ADM(-1.88),ADRA2C(+1.85),ALPL(-1.56),ANGPT1(+2.67),ANGPT2(-1.56),AP1M2(+3.08),ARHGDIB(+2.93),ARRB1(+1.61),ARX(-3.65),ATXN1(+1.51),B2M(+1.73),B4GALT1(+1.57),BANK1(+3.13),BAX(-1.47),BBC3(-1.74),BCAM(+1.81),BCAT2(-1.56),BCL11A(+3.92),BCL2(-1.75),BCL6(-1.88),BHLHE40(+2.09),BMF(+2.38),BMPR2(+1.45),CACNA1H(-1.37),CAPN1(+1.58),CAST(+1.4),…
Cancer,Organismal Injury and Abnormalities	Malignant connective or soft tissue neoplasm	3.7e-20		0.668	173	111	62	ABCC4(-1.6),AFAP1L1(+3.38),AGRN(-1.36),ALPL(-1.56),ANGPT1(+2.67),ANGPT2(-1.56),ANK1(-1.85),ANKRD26(-1.63),ARHGEF4(-1.38),ATP2B4(+1.83),ATP6V1B1(+2.74),ATXN1(+1.51),AXIN2(+2.26),BAX(-1.47),BCAN(+2.49),BCL2(-1.75),BCL6(-1.88),BCOR(+1.58),CACNA1G(+1.61),CACNA1H(-1.37),CCN1(-1.68),CDH1(+3.75),CDH8(-1.55),CDKN1A(-2.27),CDKN2B(+2.38),CHRNA7(+1.67),CLDN4(+2.18),COL13A1(+2.31),COL3A1(+4.11),COL5A3(-1.78)…
Cancer,Gastrointestinal Disease,Organismal Injury and Abnormalities	Oral cavity carcinoma	4.69e-20			158	114	44	ADAMTS17(+2.87),ADAMTS7(-1.47),AHNAK2(-1.58),ANKRD26(-1.63),ARHGAP18(+2.54),ARX(-3.65),ATRNL1(+1.66),ATXN1(+1.51),AUTS2(+1.51),BARHL1(-1.41),BCL11A(+3.92),BCL2(-1.75),BMP5(+2.8),BNC2(+1.68),C16orf45(-1.57),CACNA1G(+1.61),CCN2(-1.95),CD83(+2.22),CDH18(+2.42),CDH8(-1.55),CDKN2B(+2.38),CELSR2(-1.39),CLDN4(+2.18),CNTN4(+1.66),COL11A1(-1.47),COL17A1(+8.54),COL5A1(+1.57),CORIN(+2.19),CPXM2(+4.02),CXCL1…
Nervous System Development and Function,Tissue Morphology	Morphology of nervous tissue	5.3e-20			109	72	37	ADGRG6(+2.79),AGRN(-1.36),ANXA5(+1.5),ARC(-1.9),ARX(-3.65),ATXN1(+1.51),B2M(+1.73),BAX(-1.47),BCL2(-1.75),CACNA2D3(+2.77),CADM1(+1.47),CAST(+1.4),CD9(+2.35),CDC42(+1.35),CDH23(-1.88),CDH3(+1.94),CELSR3(-1.6),CHRNA7(+1.67),CKB(-2.25),COL13A1(+2.31),CPT1C(-1.44),CYP19A1(+1.62),DACT1(+2.69),DCX(+1.78),DLX5(+6.01),DMRT3(-2.07),DOCK10(+2.29),ECE1(+1.48),ECEL1(+2.58),EMX2(-1.42),EPB41L3(+1.55),EPS8L2(-…
Organismal Development	Morphology of body cavity	7.62e-20			218	149	69	ABCA7(-1.51),ABCC2(+4.55),ABCC4(-1.6),ACE2(+2.87),ADAMTS9(-1.64),ADGRG1(+1.48),ADM(-1.88),ADRA2C(+1.85),ALPL(-1.56),ANGPT1(+2.67),ANGPT2(-1.56),AP1M2(+3.08),ARHGDIB(+2.93),ARRB1(+1.61),ARX(-3.65),ATXN1(+1.51),B2M(+1.73),B4GALT1(+1.57),BANK1(+3.13),BAX(-1.47),BBC3(-1.74),BCAM(+1.81),BCAT2(-1.56),BCL11A(+3.92),BCL2(-1.75),BCL6(-1.88),BHLHE40(+2.09),BMF(+2.38),BMPR2(+1.45),CACNA1H(-1.37),CADM1(+1.47…
Cellular Development,Connective Tissue Development and Function,Tissue Development	Differentiation of connective tissue cells	8.31e-20		1.812	108	71	37	ADAMTS7(-1.47),ADM(-1.88),ANKRD26(-1.63),AXIN2(+2.26),BCL2(-1.75),BCL6(-1.88),BMPR2(+1.45),CAST(+1.4),CCN1(-1.68),CCN2(-1.95),CD9(+2.35),CDKN1A(-2.27),CEBPD(+2.05),CREB3L2(+1.48),CXXC5(+1.43),DACT1(+2.69),DLK1(-3.84),DLX5(+6.01),DYSF(+2.74),EDNRA(+3.0),EGFR(+2.04),EPHA2(-2.0),ERBB3(+2.73),FGFR3(-2.03),FOSL2(-1.66),FZD9(-2.27),GAS7(+1.67),GATA3(+2.09),GDNF(+3.69),GDPD2(+1.63),GPC3(-3.6),GPNMB(+2.4…
Cancer,Organismal Injury and Abnormalities,Reproductive System Disease	Mammary tumor	1.05e-19		1.88	277	186	91	ABCC2(+4.55),ABCC4(-1.6),ADAMTS10(+1.88),ADAMTS9(-1.64),ADGRG6(+2.79),ADRA2C(+1.85),AFF2(+1.84),AJUBA(-1.56),ALPL(-1.56),AMOT(+1.93),AMOTL2(-1.53),ANGPT2(-1.56),ANKRD24(-2.71),ARHGAP31(+1.66),ARHGAP45(-1.54),ARHGDIB(+2.93),ARHGEF3(+1.73),ARRB1(+1.61),ATP10D(+1.62),AXIN2(+2.26),BAX(-1.47),BCAM(+1.81),BCL2(-1.75),BCL6(-1.88),BHLHE40(+2.09),BMPR2(+1.45),BTG2(-1.49),C1orf198(+1.46),C3orf70(+2.81),CAC…
Cancer,Organismal Injury and Abnormalities	Advanced malignant solid tumor	1.46e-19		0.028	122	87	35	ADM(-1.88),AFAP1L1(+3.38),ALPL(-1.56),ANGPT2(-1.56),ATP8B1(+2.33),AXIN2(+2.26),B2M(+1.73),BBC3(-1.74),BCL2(-1.75),BCOR(+1.58),BMPR2(+1.45),CCN1(-1.68),CCN2(-1.95),CCNE1(+1.74),CD9(+2.35),CDH1(+3.75),CDH6(+1.84),CEBPD(+2.05),CLDN4(+2.18),COL6A3(+2.37),CRABP2(+2.03),CRYBG1(+4.68),CSF2RA(+1.76),CSF3R(+2.45),CXCL12(+2.79),CXXC5(+1.43),CYP19A1(+1.62),DLC1(+1.73),DUSP4(-1.48),EDNRB(+2.49),EEF1A1(+1.43)…
Cancer,Organismal Injury and Abnormalities	Advanced extracranial solid tumor	2.11e-19		0.098	105	75	30	ADM(-1.88),ANGPT2(-1.56),ATP8B1(+2.33),B2M(+1.73),BBC3(-1.74),BCL2(-1.75),BMPR2(+1.45),CCN1(-1.68),CCN2(-1.95),CD9(+2.35),CDH1(+3.75),CDH6(+1.84),CEBPD(+2.05),CLDN4(+2.18),COL6A3(+2.37),CRABP2(+2.03),CRYBG1(+4.68),CSF3R(+2.45),CXCL12(+2.79),CXXC5(+1.43),CYP19A1(+1.62),DUSP4(-1.48),EDNRB(+2.49),EEF1A1(+1.43),EGFR(+2.04),EMX2(-1.42),EPAS1(+3.88),EPB41L3(+1.55),EPHA2(-2.0),EPHA6(+3.83),EPSTI1(+3.0),…
Cellular Movement	Cell movement of neurons	2.36e-19		0.461	59	36	23	ADGRG1(+1.48),ANGPT2(-1.56),ARX(-3.65),AUTS2(+1.51),BARHL1(-1.41),BAX(-1.47),CDH23(-1.88),CELSR2(-1.39),CELSR3(-1.6),COL3A1(+4.11),CXCL12(+2.79),DAB1(-1.75),DCX(+1.78),EDNRB(+2.49),EGF(-1.6),ERBB3(+2.73),FEZF1(-3.72),GATA3(+2.09),GDF15(-1.72),GDNF(+3.69),GFRA3(+2.53),GNA13(+1.38),KITLG(+2.3),LHX5(-2.15),LMO4(+1.73),LMX1B(+2.57),MDK(+1.39),MEF2C(+1.86),MET(+2.2),MYL12A(+1.39),NAV1(-1.34),NEO1(-1.3…
Cancer,Gastrointestinal Disease,Organismal Injury and Abnormalities	Gastric carcinoma	2.37e-19			176	117	59	ABCC4(-1.6),ADAMTS10(+1.88),ADAMTS9(-1.64),ADAMTSL4(+2.09),AFAP1L1(+3.38),AFF2(+1.84),AGRN(-1.36),AHNAK2(-1.58),AKAP2(+1.49),AMT(-1.61),ANGPT2(-1.56),ATP6V1B1(+2.74),ATP8A1(+1.48),AUTS2(+1.51),AXIN2(+2.26),B2M(+1.73),BACE2(+2.19),BARHL1(-1.41),BAX(-1.47),BCAM(+1.81),BCL2(-1.75),BMPR2(+1.45),BNC2(+1.68),BTAF1(-1.35),CACNA1H(-1.37),CACNG7(-1.94),CAPN1(+1.58),CCDC102B(-1.84),CCDC80(+1.41),CCN1(-1.68…
Cancer,Organismal Injury and Abnormalities	Ductal carcinoma	2.57e-19		-0.391	290	195	95	ABCA7(-1.51),ABCC4(-1.6),ACAP1(-1.58),ACE2(+2.87),ACSF2(+1.58),ADAMTS10(+1.88),ADAMTS13(-1.85),ADAMTS17(+2.87),ADAMTS19(+4.64),ADAMTS7(-1.47),AFF2(+1.84),AHNAK2(-1.58),ALPK2(+1.81),ALPL(-1.56),AMOT(+1.93),ANGPT1(+2.67),ANK1(-1.85),ANKRD24(-2.71),ANKRD26(-1.63),AP1G2(-1.56),ARRB1(+1.61),ASCC3(-1.53),ATP10D(+1.62),ATP2B4(+1.83),ATP8A1(+1.48),ATRNL1(+1.66),BACE2(+2.19),BANK1(+3.13),BAX(-1.47),BCAN(+…
Digestive System Development and Function,Organismal Development	Morphology of mouth	2.99e-19			42	30	12	ALPL(-1.56),AXIN2(+2.26),CDKN1A(-2.27),CREB3L2(+1.48),CYP19A1(+1.62),DLX5(+6.01),ECE1(+1.48),EDNRA(+3.0),EGFR(+2.04),FGFR3(-2.03),FOXJ1(-1.62),FST(-2.16),H19(+4.13),IGF2(+3.58),INHBA(+3.59),KCNN4(+2.78),LEF1(+1.57),MET(+2.2),MMP14(+1.65),MSX1(+2.12),NDST1(+1.35),NGFR(+1.56),NOS2(-3.17),POSTN(+4.07),RAX(-5.42),RRM2B(-1.61),SALL3(-1.76),SIX3(-5.49),SLC24A4(+2.66),SOX3(-2.04),SOX9(+1.9),SP6(+3.57),S…
Respiratory System Development and Function	Respiratory system development	3.04e-19		1.57	72	51	21	ACE2(+2.87),ARRB1(+1.61),ATXN1(+1.51),B4GALT1(+1.57),BMP5(+2.8),BMPR2(+1.45),CCN2(-1.95),CD9(+2.35),CDKN1A(-2.27),CELSR3(-1.6),COL3A1(+4.11),CXCL12(+2.79),DLX5(+6.01),ECE1(+1.48),EGFR(+2.04),EPAS1(+3.88),ETV5(-1.54),FBLN1(+3.37),FGFR3(-2.03),FGFRL1(-1.92),FSTL1(+1.45),FZD2(-1.42),GATA3(+2.09),GPC3(-3.6),GRHL2(+3.47),HEG1(+1.5),HIF3A(-1.59),HOPX(+2.82),HSPB8(+2.16),IGF2(+3.58),INPP5D(-1.9),ITGA8(+…
Organismal Development	Size of body	3.82e-19	Increased	4.272	130	87	43	ADGRG6(+2.79),ALPL(-1.56),ANKRD26(-1.63),AP1M2(+3.08),ARHGEF28(-1.78),ARRB1(+1.61),B4GALT1(+1.57),BACE2(+2.19),BAX(-1.47),BCAT2(-1.56),BCL2(-1.75),BCL6(-1.88),BMF(+2.38),CA4(-5.52),CACNA1H(-1.37),CACNG7(-1.94),CD9(+2.35),CDKN1A(-2.27),CERS3(+2.98),CKB(-2.25),CLDN7(+2.28),CLMP(+1.51),COL12A1(+1.64),COL3A1(+4.11),COL5A2(+1.37),COL5A3(-1.78),CPT1C(-1.44),DACT1(+2.69),DDB2(-2.0),DLK1(-3.84),DLX5(+6.0…
Cell Morphology,Cellular Development,Cellular Growth and Proliferation,Nervous System Development and Function,Organismal Development,Tissue Development	Morphogenesis of neurons	4.41e-19	Increased	2.57	107	78	29	ADGRG6(+2.79),AGRN(-1.36),ANGPT1(+2.67),ARHGEF28(-1.78),ATXN1(+1.51),BCL2(-1.75),BTG2(-1.49),CACNA1H(-1.37),CCN1(-1.68),CCN2(-1.95),CDC42(+1.35),CDKN1A(-2.27),CELSR2(-1.39),CHRNA7(+1.67),CKB(-2.25),CLMN(+1.55),CNTN4(+1.66),COBLL1(+2.04),CPT1C(-1.44),CSRP1(+2.15),CXCL12(+2.79),CYP19A1(+1.62),DAB1(-1.75),DACT1(+2.69),DCX(+1.78),DLX5(+6.01),DOCK10(+2.29),ECEL1(+2.58),EDNRA(+3.0),EGFR(+2.04),EPB41L3(…
Tissue Development	Growth of epithelial tissue	4.43e-19	Increased	3.273	115	80	35	ADM(-1.88),AMOT(+1.93),ANGPT1(+2.67),ANGPT2(-1.56),B4GALT1(+1.57),BAX(-1.47),BCL2(-1.75),BMP5(+2.8),BMPR2(+1.45),CCN1(-1.68),CCNE1(+1.74),CD9(+2.35),CDH1(+3.75),CDH3(+1.94),CDKN1A(-2.27),CDKN2B(+2.38),CLDN6(+2.05),COL1A2(+1.62),CXCL12(+2.79),DLC1(+1.73),DLK1(-3.84),DLX5(+6.01),DYSF(+2.74),EDNRA(+3.0),EDNRB(+2.49),EGF(-1.6),EGFR(+2.04),EPAS1(+3.88),EPHA2(-2.0),ERBB3(+2.73),ERBB4(-1.47),ESRP1(+3.72…
Respiratory System Development and Function	Morphology of respiratory system	5.93e-19			68	44	24	ACE2(+2.87),ARRB1(+1.61),B4GALT1(+1.57),BCL2(-1.75),BMPR2(+1.45),CACNA1H(-1.37),CCN2(-1.95),CD9(+2.35),CDKN1A(-2.27),CELSR3(-1.6),COL3A1(+4.11),DLX5(+6.01),ECEL1(+2.58),EGFR(+2.04),EMX2(-1.42),EPAS1(+3.88),FBLN1(+3.37),FEZF1(-3.72),FGFR3(-2.03),FGFRL1(-1.92),FLNC(-1.62),FST(-2.16),FSTL1(+1.45),GPC3(-3.6),HAPLN1(+3.76),HSPB8(+2.16),INPP5D(-1.9),ITGA7(-1.63),ITGA8(+1.78),ITGB4(+4.53),ITGB6(+3.3),LE…
Cancer,Organismal Injury and Abnormalities,Respiratory Disease	Lung carcinoma	5.93e-19		-0.634	235	163	72	ABCC2(+4.55),ACE2(+2.87),ADAMTS13(-1.85),ADAMTS7(-1.47),AGRN(-1.36),AHNAK2(-1.58),AJUBA(-1.56),ALPK2(+1.81),ANGPT1(+2.67),ANKRD26(-1.63),ARRB1(+1.61),ATP10B(+2.88),ATRNL1(+1.66),AXIN2(+2.26),B2M(+1.73),BACE2(+2.19),BBC3(-1.74),BCHE(+2.35),BCL11A(+3.92),BCL2(-1.75),BCL6(-1.88),BCOR(+1.58),C3orf70(+2.81),CADM1(+1.47),CCDC102B(-1.84),CCNE1(+1.74),CCNO(-1.79),CD9(+2.35),CDH1(+3.75),CDH23(-1.88),CDKN1…
Cancer,Organismal Injury and Abnormalities	Endometrioid carcinoma	6.03e-19			320	225	95	ABCA4(+3.46),ABCC2(+4.55),ABCC4(-1.6),ACE2(+2.87),ACSM3(+3.05),ADAMTS10(+1.88),ADAMTS16(-1.61),ADAMTS7(-1.47),ADAMTSL4(+2.09),AFF2(+1.84),AHNAK2(-1.58),ALPK2(+1.81),AMOTL2(-1.53),ANGPT2(-1.56),ANK1(-1.85),ANKRD24(-2.71),ANO4(+1.6),AOC2(-1.62),ARHGEF28(-1.78),ASCC3(-1.53),ATP10B(+2.88),ATP10D(+1.62),ATP6V1B1(+2.74),ATP8A1(+1.48),ATP8B1(+2.33),AXIN2(+2.26),B2M(+1.73),BCL11A(+3.92),BCL2(-1.75),BCL6(…
Cancer,Gastrointestinal Disease,Organismal Injury and Abnormalities	Gastric adenocarcinoma	6.06e-19			169	114	55	ABCC4(-1.6),ADAMTS10(+1.88),ADAMTS9(-1.64),ADAMTSL4(+2.09),AFAP1L1(+3.38),AFF2(+1.84),AGRN(-1.36),AHNAK2(-1.58),AKAP2(+1.49),AMT(-1.61),ANGPT2(-1.56),ATP6V1B1(+2.74),ATP8A1(+1.48),AUTS2(+1.51),AXIN2(+2.26),B2M(+1.73),BACE2(+2.19),BARHL1(-1.41),BCAM(+1.81),BCL2(-1.75),BMPR2(+1.45),BNC2(+1.68),BTAF1(-1.35),CACNA1H(-1.37),CACNG7(-1.94),CAPN1(+1.58),CCDC102B(-1.84),CCDC80(+1.41),CCN1(-1.68),CDH1(+3.7…
Tissue Development	Organization of extracellular matrix	6.77e-19			53	43	10	ADAMTS9(-1.64),ADAMTSL4(+2.09),AGRN(-1.36),B4GALT1(+1.57),BCAN(+2.49),CAPN1(+1.58),CCDC80(+1.41),CCN1(-1.68),CDH1(+3.75),COL13A1(+2.31),COL16A1(+1.8),COL1A2(+1.62),COL3A1(+4.11),COL5A1(+1.57),COL5A2(+1.37),COL5A3(-1.78),COL6A3(+2.37),CRISPLD2(+2.7),EGFL6(+1.91),EGFLAM(+3.23),ERCC2(-1.45),ETS1(+2.09),FBLN1(+3.37),HAPLN1(+3.76),ITGA4(+2.06),ITGA7(-1.63),ITGA8(+1.78),ITGA9(+1.86),ITGB4(+4.53),ITGB6(…
Cancer,Endocrine System Disorders,Gastrointestinal Disease,Organismal Injury and Abnormalities	Pancreatic adenocarcinoma	8.76e-19			242	163	79	ABCA7(-1.51),ABCC4(-1.6),ACAP1(-1.58),ACE2(+2.87),ACSF2(+1.58),ADAMTS10(+1.88),ADAMTS13(-1.85),ADAMTS17(+2.87),ADAMTS19(+4.64),ADAMTS7(-1.47),AFF2(+1.84),AHNAK2(-1.58),ALPK2(+1.81),ALPL(-1.56),AMOT(+1.93),ANGPT1(+2.67),ANK1(-1.85),ANKRD24(-2.71),AP1G2(-1.56),ASCC3(-1.53),ATP10D(+1.62),ATP2B4(+1.83),ATP8A1(+1.48),ATRNL1(+1.66),BACE2(+2.19),BCAN(+2.49),BCHE(+2.35),BCL2(-1.75),BTAF1(-1.35),CA10(+3.1…
Cancer,Neurological Disease,Organismal Injury and Abnormalities	Nervous system neoplasm	9.3e-19	Increased	2.048	182	121	61	ABCC4(-1.6),ADAMTS13(-1.85),ADAMTS9-AS2(-1.73),ADGRG1(+1.48),ADM(-1.88),ADRA2C(+1.85),AFAP1L1(+3.38),AJUBA(-1.56),AKAP2(+1.49),ALPK2(+1.81),ANGPT1(+2.67),ANGPT2(-1.56),ARRB1(+1.61),ATXN1(+1.51),AXIN2(+2.26),BARHL1(-1.41),BAX(-1.47),BBC3(-1.74),BCAN(+2.49),BCL11A(+3.92),BCL2(-1.75),BCL6(-1.88),BCOR(+1.58),BMF(+2.38),BTG2(-1.49),CACNA1G(+1.61),CADM1(+1.47),CAPN3(+2.04),CCDC80(+1.41),CDH1(+3.75),CDH…
Cancer,Organismal Injury and Abnormalities	Liquid tumor	1.05e-18		-0.419	258	165	93	ABCC2(+4.55),ACSM3(+3.05),ADAMTS16(-1.61),ADAMTS17(+2.87),ADAMTS7(-1.47),ADAMTS9(-1.64),ADRA2C(+1.85),AHNAK2(-1.58),AKAP2(+1.49),AMOT(+1.93),ANGPT1(+2.67),ANKRD26(-1.63),ANO4(+1.6),AP1G2(-1.56),APCDD1(+3.16),ARHGAP31(+1.66),ATP2B4(+1.83),ATP8B1(+2.33),ATRNL1(+1.66),ATXN1(+1.51),AXIN2(+2.26),B2M(+1.73),B4GALNT3(-1.53),BAX(-1.47),BBC3(-1.74),BCHE(+2.35),BCL2(-1.75),BCL6(-1.88),BCOR(+1.58),BMPR2(+1.…
Cellular Development,Cellular Growth and Proliferation,Nervous System Development and Function,Tissue Development	Proliferation of neuronal cells	1.07e-18	Increased	2.15	97	67	30	AGRN(-1.36),ANGPT1(+2.67),ARX(-3.65),B2M(+1.73),BAX(-1.47),BCAN(+2.49),BCL2(-1.75),CD9(+2.35),CDC42(+1.35),CDKN1A(-2.27),CSRP1(+2.15),CXCL12(+2.79),CYP19A1(+1.62),DCT(+4.79),DCX(+1.78),DLL1(-3.35),DLX5(+6.01),DOCK4(+1.57),DOK5(+1.74),EGF(-1.6),EGFR(+2.04),EPHA2(-2.0),ERBB4(-1.47),ETV5(-1.54),EZR(+1.43),FEZF1(-3.72),FGFR3(-2.03),FRK(+2.17),FZD9(-2.27),GAS7(+1.67),GATA3(+2.09),GDNF(+3.69),GFRA3(+2.…
Cancer,Organismal Injury and Abnormalities	Primary tumor	1.08e-18			79	56	23	AFAP1L1(+3.38),ALPL(-1.56),ANGPT1(+2.67),ANGPT2(-1.56),ATP6V1B1(+2.74),B2M(+1.73),BAX(-1.47),BCL2(-1.75),BCL6(-1.88),CCN1(-1.68),CDKN2B(+2.38),CHD3(+1.86),CLDN4(+2.18),CLMP(+1.51),COL12A1(+1.64),CSF2RA(+1.76),CSF3R(+2.45),CYP19A1(+1.62),DHCR24(+1.65),EDNRB(+2.49),EGFR(+2.04),EPCAM(+2.51),EPHA2(-2.0),ERBB3(+2.73),ERBB4(-1.47),EYA2(+2.51),FGFR3(-2.03),FOSL2(-1.66),FRK(+2.17),FUT4(+1.7),GDF15(-1.72)…
Cancer,Organismal Injury and Abnormalities	Sarcoma	1.19e-18		0.636	167	108	59	ABCC4(-1.6),AFAP1L1(+3.38),AGRN(-1.36),ANK1(-1.85),ANKRD26(-1.63),ARHGEF4(-1.38),ATP2B4(+1.83),ATP6V1B1(+2.74),ATXN1(+1.51),AXIN2(+2.26),BAX(-1.47),BCAN(+2.49),BCL2(-1.75),BCOR(+1.58),CACNA1G(+1.61),CACNA1H(-1.37),CCN1(-1.68),CDH1(+3.75),CDH8(-1.55),CDKN1A(-2.27),CDKN2B(+2.38),CHRNA7(+1.67),CLDN4(+2.18),COL13A1(+2.31),COL3A1(+4.11),COL5A3(-1.78),CRABP2(+2.03),CSF2RA(+1.76),CSF3R(+2.45),CXCL12(+2.…
Organismal Development,Renal and Urological System Development and Function	Development of urinary tract	1.55e-18		0.126	62	35	27	ADAMTS16(-1.61),ADM(-1.88),ARX(-3.65),B4GALT1(+1.57),BAX(-1.47),BCL2(-1.75),CADM1(+1.47),CDH6(+1.84),CDKN1A(-2.27),DACT2(+4.22),EDNRA(+3.0),EGF(-1.6),EMX2(-1.42),EPAS1(+3.88),ERBB4(-1.47),ETV5(-1.54),EZR(+1.43),FBLN1(+3.37),FGFRL1(-1.92),FREM1(+2.08),FSTL1(+1.45),GATA3(+2.09),GCNT1(-1.61),GDF15(-1.72),GDNF(+3.69),GPC3(-3.6),GRHL2(+3.47),GRID2(+2.46),IFT27(-1.49),IGF2(+3.58),ITGA8(+1.78),JAG1(-2.0…
Gene Expression	Transcription	2.06e-18		1.731	253	163	90	AFF2(+1.84),AGRN(-1.36),AJUBA(-1.56),AP1G2(-1.56),ARRB1(+1.61),ARX(-3.65),ATP2B4(+1.83),ATP6V1B1(+2.74),ATP8B1(+2.33),ATXN1(+1.51),AUTS2(+1.51),BARHL1(-1.41),BAX(-1.47),BCL11A(+3.92),BCL2(-1.75),BCL6(-1.88),BCOR(+1.58),BHLHE40(+2.09),BMP5(+2.8),BMPR2(+1.45),BTAF1(-1.35),BTG1(+1.43),BTG2(-1.49),CAPN3(+2.04),CCN1(-1.68),CCN2(-1.95),CCNE1(+1.74),CD9(+2.35),CDC42(+1.35),CDH1(+3.75),CDH3(+1.94),CDKN1A…
Cancer,Endocrine System Disorders,Organismal Injury and Abnormalities,Reproductive System Disease	Ovarian carcinoma	2.24e-18			196	134	62	ABCA4(+3.46),ABCC2(+4.55),ABCC4(-1.6),ACE2(+2.87),ADAMTS10(+1.88),ADAMTS19(+4.64),ADAMTS7(-1.47),AHNAK2(-1.58),AKAP2(+1.49),ALPK2(+1.81),ANGPT1(+2.67),ANGPT2(-1.56),ANKRD24(-2.71),APCDD1(+3.16),ARHGEF28(-1.78),ATP10D(+1.62),ATP8A1(+1.48),ATP8B1(+2.33),AXIN2(+2.26),B2M(+1.73),BCL2(-1.75),CACNA2D3(+2.77),CAPN6(+3.11),CAST(+1.4),CCDC136(-1.59),CCDC80(+1.41),CDH1(+3.75),CDH18(+2.42),CDH23(-1.88),CDKN…
Cancer,Organismal Injury and Abnormalities,Reproductive System Disease	Endometrial adenocarcinoma	2.83e-18			275	196	79	ABCA4(+3.46),ABCC2(+4.55),ACSM3(+3.05),ADAMTS16(-1.61),ADAMTSL4(+2.09),ADM(-1.88),AFF2(+1.84),AHNAK2(-1.58),ALPK2(+1.81),AMOTL2(-1.53),ANGPT2(-1.56),ANK1(-1.85),ANO4(+1.6),AOC2(-1.62),ARHGEF28(-1.78),ASCC3(-1.53),ATP10B(+2.88),ATP6V1B1(+2.74),ATP8B1(+2.33),AXIN2(+2.26),B2M(+1.73),BCL11A(+3.92),BCL2(-1.75),BCL6(-1.88),BCOR(+1.58),BMP5(+2.8),BNC2(+1.68),CA10(+3.19),CACNA1G(+1.61),CACNA1H(-1.37),CAP…
Cancer,Gastrointestinal Disease,Organismal Injury and Abnormalities	Esophageal cancer	2.84e-18			103	75	28	ABCA4(+3.46),ABCC4(-1.6),ACSF2(+1.58),ADAMTS16(-1.61),AHNAK2(-1.58),ANGPT1(+2.67),ARC(-1.9),ARHGAP28(+2.23),ATP10D(+1.62),B2M(+1.73),BCHE(+2.35),BCL2(-1.75),BCL6(-1.88),C1orf198(+1.46),CA10(+3.19),CACNA1H(-1.37),CCDC102B(-1.84),CDH23(-1.88),CDKN1A(-2.27),CELSR2(-1.39),CHRNA7(+1.67),COL11A1(-1.47),COL1A2(+1.62),CORIN(+2.19),DAB1(-1.75),DACH2(+2.22),DOCK4(+1.57),EGFR(+2.04),EZR(+1.43),F5(+2.88),FAT…
Cell Death and Survival	Cell survival	2.91e-18	Increased	3.904	195	133	62	AEN(-1.6),AGRN(-1.36),ALPK2(+1.81),ANGPT1(+2.67),ANGPT2(-1.56),ANXA5(+1.5),ARRB1(+1.61),ASCC3(-1.53),ATXN1(+1.51),B2M(+1.73),BAX(-1.47),BBC3(-1.74),BCL2(-1.75),BCL6(-1.88),BHLHE40(+2.09),BIRC7(+2.51),BMP5(+2.8),BTG2(-1.49),CADM1(+1.47),CAPN1(+1.58),CAPN3(+2.04),CCN1(-1.68),CCN2(-1.95),CD9(+2.35),CDC42(+1.35),CDH1(+3.75),CDH3(+1.94),CDKN1A(-2.27),CEBPD(+2.05),CHRNA7(+1.67),CLDN4(+2.18),COL17A1(+8.…
Gene Expression	Expression of RNA	3.63e-18		1.901	264	172	92	AFF2(+1.84),AGRN(-1.36),AJUBA(-1.56),ARHGEF28(-1.78),ARRB1(+1.61),ARX(-3.65),ATP2B4(+1.83),ATP6V1B1(+2.74),ATP8B1(+2.33),ATXN1(+1.51),AUTS2(+1.51),BANK1(+3.13),BARHL1(-1.41),BAX(-1.47),BCL11A(+3.92),BCL2(-1.75),BCL6(-1.88),BCOR(+1.58),BHLHE40(+2.09),BMP5(+2.8),BMPR2(+1.45),BTAF1(-1.35),BTG1(+1.43),BTG2(-1.49),CAPN3(+2.04),CCN1(-1.68),CCN2(-1.95),CCNE1(+1.74),CD9(+2.35),CDC42(+1.35),CDH1(+3.75),CD…
Cell Morphology,Cellular Assembly and Organization,Cellular Development,Cellular Function and Maintenance,Cellular Growth and Proliferation,Nervous System Development and Function,Organismal Development,Tissue Development	Neuritogenesis	4.33e-18	Increased	2.455	104	75	29	ADGRG6(+2.79),AGRN(-1.36),ANGPT1(+2.67),ARHGEF28(-1.78),ATXN1(+1.51),BCL2(-1.75),BTG2(-1.49),CACNA1H(-1.37),CCN1(-1.68),CCN2(-1.95),CDC42(+1.35),CDKN1A(-2.27),CELSR2(-1.39),CHRNA7(+1.67),CKB(-2.25),CLMN(+1.55),CNTN4(+1.66),CPT1C(-1.44),CSRP1(+2.15),CXCL12(+2.79),CYP19A1(+1.62),DAB1(-1.75),DACT1(+2.69),DCX(+1.78),DLX5(+6.01),DOCK10(+2.29),ECEL1(+2.58),EDNRA(+3.0),EGFR(+2.04),EPB41L3(+1.55),EPS8(+1…
Cell-To-Cell Signaling and Interaction,Cellular Assembly and Organization	Cell-cell contact	4.53e-18	Increased	2.036	106	76	30	AGRN(-1.36),AJUBA(-1.56),ANGPT1(+2.67),ANGPT2(-1.56),ANXA5(+1.5),B2M(+1.73),BAX(-1.47),BCAM(+1.81),BCAN(+2.49),BCL2(-1.75),CACNA1H(-1.37),CADM1(+1.47),CCN1(-1.68),CD9(+2.35),CDC42(+1.35),CDH1(+3.75),CDH3(+1.94),CERCAM(+2.1),CHRNA7(+1.67),CLDN4(+2.18),CNTN4(+1.66),COL13A1(+2.31),CRB3(+3.1),CXCL12(+2.79),CYP19A1(+1.62),DACT1(+2.69),DSP(+1.5),DUSP4(-1.48),DYSF(+2.74),ECEL1(+2.58),EGF(-1.6),EGFR(+2.0…
Cellular Development,Nervous System Development and Function,Tissue Development	Differentiation of neurons	4.61e-18		1.527	79	42	37	ADRA2C(+1.85),AGRN(-1.36),ARX(-3.65),BCHE(+2.35),BCL2(-1.75),BCL6(-1.88),BTG2(-1.49),CDC42(+1.35),CDH23(-1.88),CNTN4(+1.66),CORIN(+2.19),CXCL12(+2.79),DAB1(-1.75),DLL1(-3.35),DLX5(+6.01),DOCK4(+1.57),DOK5(+1.74),EGF(-1.6),EGFR(+2.04),EMX2(-1.42),EPHA2(-2.0),ERBB3(+2.73),ERBB4(-1.47),ERCC2(-1.45),ETV5(-1.54),FEZF1(-3.72),FEZF2(-1.95),FGFR3(-2.03),FST(-2.16),GAS7(+1.67),GATA3(+2.09),GDNF(+3.69),GRI…
Respiratory Disease,Respiratory System Development and Function	Abnormal morphology of respiratory system	5.11e-18			62	40	22	ARRB1(+1.61),B4GALT1(+1.57),BCL2(-1.75),BMPR2(+1.45),CACNA1H(-1.37),CCN2(-1.95),CD9(+2.35),CDKN1A(-2.27),CELSR3(-1.6),COL3A1(+4.11),DLX5(+6.01),ECEL1(+2.58),EGFR(+2.04),EMX2(-1.42),EPAS1(+3.88),FBLN1(+3.37),FEZF1(-3.72),FGFR3(-2.03),FGFRL1(-1.92),FLNC(-1.62),FST(-2.16),FSTL1(+1.45),HAPLN1(+3.76),INPP5D(-1.9),ITGA7(-1.63),ITGA8(+1.78),ITGB4(+4.53),ITGB6(+3.3),LEF1(+1.57),LFNG(-1.95),LIF(-1.93),LOX…
Cancer,Gastrointestinal Disease,Organismal Injury and Abnormalities	Oral squamous cell carcinoma	7.48e-18			149	105	44	ADAMTS17(+2.87),ADAMTS7(-1.47),AHNAK2(-1.58),ANKRD26(-1.63),ARHGAP18(+2.54),ARX(-3.65),ATRNL1(+1.66),ATXN1(+1.51),AUTS2(+1.51),BARHL1(-1.41),BCL11A(+3.92),BCL2(-1.75),BMP5(+2.8),BNC2(+1.68),C16orf45(-1.57),CACNA1G(+1.61),CCN2(-1.95),CD83(+2.22),CDH18(+2.42),CDH8(-1.55),CELSR2(-1.39),CLDN4(+2.18),COL11A1(-1.47),COL17A1(+8.54),COL5A1(+1.57),CORIN(+2.19),CPXM2(+4.02),CXCL12(+2.79),CXCL13(+2.62),DACH…
Cancer,Organismal Injury and Abnormalities	Metastatic solid tumor	9.84e-18		0.028	108	78	30	ADM(-1.88),AFAP1L1(+3.38),ALPL(-1.56),ANGPT2(-1.56),AXIN2(+2.26),B2M(+1.73),BBC3(-1.74),BCL2(-1.75),BCOR(+1.58),BMPR2(+1.45),CCN1(-1.68),CCN2(-1.95),CCNE1(+1.74),CD9(+2.35),CDH1(+3.75),CDH6(+1.84),CEBPD(+2.05),CLDN4(+2.18),COL6A3(+2.37),CRABP2(+2.03),CRYBG1(+4.68),CSF2RA(+1.76),CSF3R(+2.45),CXCL12(+2.79),CYP19A1(+1.62),DLC1(+1.73),DUSP4(-1.48),EDNRB(+2.49),EEF1A1(+1.43),EGFR(+2.04),EMX2(-1.42),EP…
Embryonic Development,Organismal Development	Development of abdomen	1.08e-17		1.084	98	59	39	ADAMTS16(-1.61),ADM(-1.88),ANGPT1(+2.67),ARX(-3.65),B4GALT1(+1.57),BAX(-1.47),BCL2(-1.75),BMF(+2.38),CADM1(+1.47),CCN2(-1.95),CDH6(+1.84),CDKN1A(-2.27),CDKN2B(+2.38),CYP19A1(+1.62),DACT2(+4.22),DMRTA1(-1.91),EDNRA(+3.0),EDNRB(+2.49),EGF(-1.6),EMX2(-1.42),EPAS1(+3.88),ERBB3(+2.73),ERBB4(-1.47),ETV5(-1.54),EZR(+1.43),FBLN1(+3.37),FGFRL1(-1.92),FREM1(+2.08),FST(-2.16),FSTL1(+1.45),GATA3(+2.09),GCNT1…
Cancer,Organismal Injury and Abnormalities	Primary neoplasm	1.57e-17		0.054	86	62	24	AFAP1L1(+3.38),ALPL(-1.56),ANGPT1(+2.67),ANGPT2(-1.56),ATP6V1B1(+2.74),B2M(+1.73),BAX(-1.47),BCL2(-1.75),BCL6(-1.88),CCN1(-1.68),CDKN2B(+2.38),CHD3(+1.86),CLDN4(+2.18),CLMP(+1.51),COL12A1(+1.64),CSF2RA(+1.76),CSF3R(+2.45),CYP19A1(+1.62),DHCR24(+1.65),EDNRB(+2.49),EGF(-1.6),EGFR(+2.04),EPAS1(+3.88),EPCAM(+2.51),EPHA2(-2.0),ERBB3(+2.73),ERBB4(-1.47),EYA2(+2.51),EZR(+1.43),FGFR3(-2.03),FOSL2(-1.66),…
Cellular Movement,Nervous System Development and Function	Migration of neurons	1.64e-17		0.808	55	35	20	ADGRG1(+1.48),ANGPT2(-1.56),ARX(-3.65),AUTS2(+1.51),BARHL1(-1.41),BAX(-1.47),CDH23(-1.88),CELSR2(-1.39),CELSR3(-1.6),COL3A1(+4.11),CXCL12(+2.79),DAB1(-1.75),DCX(+1.78),EDNRB(+2.49),EGF(-1.6),ERBB3(+2.73),FEZF1(-3.72),GATA3(+2.09),GDNF(+3.69),GFRA3(+2.53),GNA13(+1.38),KITLG(+2.3),LHX5(-2.15),LMO4(+1.73),LMX1B(+2.57),MDK(+1.39),MEF2C(+1.86),MET(+2.2),MYL12A(+1.39),NAV1(-1.34),NEO1(-1.38),NEUROG1(+2…
Cell Death and Survival	Cell viability	1.88e-17	Increased	3.535	185	125	60	AEN(-1.6),AGRN(-1.36),ALPK2(+1.81),ANGPT1(+2.67),ANGPT2(-1.56),ANXA5(+1.5),ARRB1(+1.61),ASCC3(-1.53),ATXN1(+1.51),B2M(+1.73),BAX(-1.47),BBC3(-1.74),BCL2(-1.75),BCL6(-1.88),BHLHE40(+2.09),BIRC7(+2.51),BMP5(+2.8),BTG2(-1.49),CADM1(+1.47),CAPN1(+1.58),CAPN3(+2.04),CCN1(-1.68),CCN2(-1.95),CD9(+2.35),CDC42(+1.35),CDH1(+3.75),CDH3(+1.94),CDKN1A(-2.27),CEBPD(+2.05),CHRNA7(+1.67),CLDN4(+2.18),COL17A1(+8.…
Cancer,Organismal Injury and Abnormalities,Reproductive System Disease	Uterine endometrioid carcinoma	1.99e-17			266	192	74	ABCA4(+3.46),ABCC2(+4.55),ACSM3(+3.05),ADAMTS16(-1.61),ADAMTSL4(+2.09),AFF2(+1.84),AHNAK2(-1.58),ALPK2(+1.81),AMOTL2(-1.53),ANGPT2(-1.56),ANK1(-1.85),ANO4(+1.6),AOC2(-1.62),ARHGEF28(-1.78),ASCC3(-1.53),ATP10B(+2.88),ATP6V1B1(+2.74),ATP8B1(+2.33),AXIN2(+2.26),B2M(+1.73),BCL11A(+3.92),BCL2(-1.75),BCL6(-1.88),BCOR(+1.58),BMP5(+2.8),BNC2(+1.68),CA10(+3.19),CACNA1G(+1.61),CACNA1H(-1.37),CAPN6(+3.11),C…
Cancer,Organismal Injury and Abnormalities,Renal and Urological Disease	Urinary tract cancer	2.45e-17		0	232	158	74	ADAMTS16(-1.61),ADAMTS9(-1.64),ADAMTSL4(+2.09),ADM(-1.88),AHNAK2(-1.58),AJUBA(-1.56),AKAP2(+1.49),ALPK2(+1.81),ANK1(-1.85),ANXA5(+1.5),ARX(-3.65),ATP10D(+1.62),ATP8B1(+2.33),ATXN1(+1.51),AUTS2(+1.51),AXIN2(+2.26),B2M(+1.73),BAX(-1.47),BCL2(-1.75),BCOR(+1.58),BHLHE40(+2.09),BIRC7(+2.51),BMP5(+2.8),BTAF1(-1.35),BTG2(-1.49),C3orf70(+2.81),CACNG4(+1.6),CADM1(+1.47),CAPN6(+3.11),CCDC136(-1.59),CCN1(-1…
Cancer,Neurological Disease,Organismal Injury and Abnormalities	Central nervous system tumor	2.45e-17		1.606	172	115	57	ADAMTS13(-1.85),ADAMTS9-AS2(-1.73),ADGRG1(+1.48),ADRA2C(+1.85),AFAP1L1(+3.38),AJUBA(-1.56),AKAP2(+1.49),ALPK2(+1.81),ANGPT1(+2.67),ANGPT2(-1.56),ARRB1(+1.61),ATXN1(+1.51),AXIN2(+2.26),BARHL1(-1.41),BAX(-1.47),BCAN(+2.49),BCL11A(+3.92),BCL2(-1.75),BCL6(-1.88),BCOR(+1.58),BMF(+2.38),BTG2(-1.49),CACNA1G(+1.61),CADM1(+1.47),CAPN3(+2.04),CCDC80(+1.41),CDH1(+3.75),CDH18(+2.42),CDH8(-1.55),CDKN1A(-2.27)…
Cancer,Hematological Disease,Immunological Disease,Organismal Injury and Abnormalities	Non-Hodgkin lymphoma	2.68e-17		-1.169	153	110	43	ABCA7(-1.51),ADAMTS9(-1.64),ANGPT2(-1.56),ANOS1(-1.49),ARHGEF28(-1.78),ASCC3(-1.53),B2M(+1.73),BAX(-1.47),BBC3(-1.74),BCHE(+2.35),BCL2(-1.75),BCL6(-1.88),BCOR(+1.58),BMF(+2.38),BNC2(+1.68),BTG1(+1.43),BTG2(-1.49),CCN1(-1.68),CDH1(+3.75),CDH3(+1.94),CDKN1A(-2.27),CDKN2B(+2.38),CELSR2(-1.39),CHD3(+1.86),CNTN4(+1.66),COL11A1(-1.47),COL12A1(+1.64),COL17A1(+8.54),COL1A2(+1.62),COL3A1(+4.11),CORO2A(+2.…
Cancer,Organismal Injury and Abnormalities	Development of benign tumor	2.69e-17		-0.366	87	60	27	ABCA4(+3.46),ABCC4(-1.6),AJUBA(-1.56),ANGPT2(-1.56),ANXA5(+1.5),AXIN2(+2.26),BACE2(+2.19),BBC3(-1.74),BCL2(-1.75),BCOR(+1.58),C1orf115(+1.83),C5orf30(+1.96),CCDC80(+1.41),CCNE1(+1.74),CDH1(+3.75),CDH23(-1.88),CDH3(+1.94),CDKN1A(-2.27),CDKN2B(+2.38),CEBPD(+2.05),CLMN(+1.55),DDB2(-2.0),DLL1(-3.35),EGF(-1.6),EGFR(+2.04),EPB41L3(+1.55),ERBB3(+2.73),ERBB4(-1.47),FBLN1(+3.37),FOXO4(+2.24),GADD45A(-1.5)…
Cancer,Organismal Injury and Abnormalities,Renal and Urological Disease	Urinary tract tumor	3.03e-17		0.378	236	161	75	ADAMTS16(-1.61),ADAMTS9(-1.64),ADAMTSL4(+2.09),ADM(-1.88),AHNAK2(-1.58),AJUBA(-1.56),AKAP2(+1.49),ALPK2(+1.81),ANK1(-1.85),ANXA5(+1.5),ARX(-3.65),ATP10D(+1.62),ATP8B1(+2.33),ATXN1(+1.51),AUTS2(+1.51),AXIN2(+2.26),B2M(+1.73),BAX(-1.47),BCL2(-1.75),BCOR(+1.58),BHLHE40(+2.09),BIRC7(+2.51),BMP5(+2.8),BTAF1(-1.35),BTG2(-1.49),C3orf70(+2.81),CACNG4(+1.6),CADM1(+1.47),CAPN6(+3.11),CCDC136(-1.59),CCN1(-1…
Cancer,Gastrointestinal Disease,Organismal Injury and Abnormalities	Esophageal carcinoma	3.45e-17			97	70	27	ABCA4(+3.46),ABCC4(-1.6),ACSF2(+1.58),ADAMTS16(-1.61),AHNAK2(-1.58),ARC(-1.9),ARHGAP28(+2.23),ATP10D(+1.62),B2M(+1.73),BCHE(+2.35),BCL2(-1.75),BCL6(-1.88),C1orf198(+1.46),CA10(+3.19),CACNA1H(-1.37),CCDC102B(-1.84),CDH23(-1.88),CELSR2(-1.39),CHRNA7(+1.67),COL11A1(-1.47),COL1A2(+1.62),CORIN(+2.19),DAB1(-1.75),DACH2(+2.22),DOCK4(+1.57),EGFR(+2.04),EZR(+1.43),F5(+2.88),FAT1(-1.59),FGD5(+1.76),FGFR3(-…
Cancer,Endocrine System Disorders,Gastrointestinal Disease,Organismal Injury and Abnormalities	Pancreatic ductal adenocarcinoma	3.6e-17			233	156	77	ABCA7(-1.51),ABCC4(-1.6),ACAP1(-1.58),ACE2(+2.87),ACSF2(+1.58),ADAMTS10(+1.88),ADAMTS13(-1.85),ADAMTS17(+2.87),ADAMTS19(+4.64),ADAMTS7(-1.47),AFF2(+1.84),AHNAK2(-1.58),ALPK2(+1.81),ALPL(-1.56),AMOT(+1.93),ANGPT1(+2.67),ANK1(-1.85),ANKRD24(-2.71),AP1G2(-1.56),ASCC3(-1.53),ATP10D(+1.62),ATP2B4(+1.83),ATP8A1(+1.48),ATRNL1(+1.66),BACE2(+2.19),BCAN(+2.49),BCHE(+2.35),BCL2(-1.75),BTAF1(-1.35),CA10(+3.1…
Cancer,Organismal Injury and Abnormalities,Reproductive System Disease	Female genital tract serous carcinoma	3.67e-17			74	60	14	ATP8B1(+2.33),AXIN2(+2.26),B2M(+1.73),BCL2(-1.75),CCNE1(+1.74),CDH1(+3.75),CDKN1A(-2.27),CLDN4(+2.18),CLDN7(+2.28),COL11A1(-1.47),COL3A1(+4.11),COL5A1(+1.57),CSF3R(+2.45),CXCL12(+2.79),CXXC5(+1.43),EDNRA(+3.0),EDNRB(+2.49),EGFR(+2.04),EPCAM(+2.51),ERBB3(+2.73),ERCC2(-1.45),FBLN1(+3.37),FGFR3(-2.03),GALNT3(+2.84),GATA3(+2.09),GNA13(+1.38),GPRC5A(+2.85),GRB7(+2.16),IFITM2(-1.43),IGFBP4(+1.76),ITPR3…
Cancer,Neurological Disease,Organismal Injury and Abnormalities	Central nervous system solid tumor	4.05e-17		1.606	171	114	57	ADAMTS13(-1.85),ADAMTS9-AS2(-1.73),ADGRG1(+1.48),ADRA2C(+1.85),AFAP1L1(+3.38),AJUBA(-1.56),AKAP2(+1.49),ALPK2(+1.81),ANGPT1(+2.67),ANGPT2(-1.56),ARRB1(+1.61),ATXN1(+1.51),AXIN2(+2.26),BARHL1(-1.41),BAX(-1.47),BCAN(+2.49),BCL11A(+3.92),BCL2(-1.75),BCL6(-1.88),BCOR(+1.58),BMF(+2.38),BTG2(-1.49),CACNA1G(+1.61),CADM1(+1.47),CAPN3(+2.04),CCDC80(+1.41),CDH1(+3.75),CDH18(+2.42),CDH8(-1.55),CDKN1A(-2.27)…
Cell Morphology	Sprouting	5.16e-17		1.369	78	61	17	ADM(-1.88),AGRN(-1.36),ANGPT1(+2.67),ANGPT2(-1.56),ATXN1(+1.51),BCL2(-1.75),CCN1(-1.68),CDC42(+1.35),CDH1(+3.75),CDKN1A(-2.27),CHRNA7(+1.67),CPT1C(-1.44),CSRP1(+2.15),CXCL12(+2.79),CYP19A1(+1.62),DACT1(+2.69),DCX(+1.78),DOCK10(+2.29),ECEL1(+2.58),EGF(-1.6),EPS8(+1.99),ERBB4(-1.47),ETS1(+2.09),EZR(+1.43),FZD9(-2.27),GDNF(+3.69),GNA13(+1.38),HDAC9(-1.49),HS6ST2(-1.39),IGF2(+3.58),IGFBP4(+1.76),IL1R…
Digestive System Development and Function	Morphology of digestive system	5.28e-17			112	79	33	ABCC2(+4.55),ABCC4(-1.6),ALPL(-1.56),AP1M2(+3.08),ARX(-3.65),AXIN2(+2.26),B2M(+1.73),B4GALT1(+1.57),BAX(-1.47),BCAM(+1.81),BCL2(-1.75),CADM1(+1.47),CDKN1A(-2.27),CLMP(+1.51),COL3A1(+4.11),COL5A3(-1.78),CREB3L2(+1.48),CYP19A1(+1.62),DACT1(+2.69),DLK1(-3.84),DLX5(+6.01),ECE1(+1.48),EDNRA(+3.0),EDNRB(+2.49),EGF(-1.6),EGFR(+2.04),ERBB3(+2.73),FEM1A(-2.98),FERMT1(+4.52),FGFR3(-2.03),FOXD3(+2.31),FOXJ1…
Cancer,Organismal Injury and Abnormalities	Primary solid tumor	6.52e-17			75	54	21	AFAP1L1(+3.38),ALPL(-1.56),ANGPT1(+2.67),ANGPT2(-1.56),ATP6V1B1(+2.74),B2M(+1.73),BCL2(-1.75),BCL6(-1.88),CCN1(-1.68),CDKN2B(+2.38),CHD3(+1.86),CLDN4(+2.18),CLMP(+1.51),COL12A1(+1.64),CSF2RA(+1.76),CSF3R(+2.45),CYP19A1(+1.62),DHCR24(+1.65),EDNRB(+2.49),EGFR(+2.04),EPCAM(+2.51),EPHA2(-2.0),ERBB3(+2.73),ERBB4(-1.47),EYA2(+2.51),FGFR3(-2.03),FOSL2(-1.66),FRK(+2.17),FUT4(+1.7),GDF15(-1.72),GPR157(+1.…
Cancer,Hematological Disease,Immunological Disease,Organismal Injury and Abnormalities	Lymphoma	8.28e-17		-1.804	173	125	48	ABCA7(-1.51),ADAMTS9(-1.64),AFAP1L1(+3.38),ANGPT2(-1.56),ANOS1(-1.49),ARHGEF28(-1.78),ASCC3(-1.53),B2M(+1.73),BAX(-1.47),BBC3(-1.74),BCHE(+2.35),BCL2(-1.75),BCL6(-1.88),BCOR(+1.58),BMF(+2.38),BNC2(+1.68),BTG1(+1.43),BTG2(-1.49),CCN1(-1.68),CDCA7(+1.77),CDH1(+3.75),CDH3(+1.94),CDKN1A(-2.27),CDKN2B(+2.38),CELSR2(-1.39),CHD3(+1.86),CLMP(+1.51),CNTN4(+1.66),COL11A1(-1.47),COL12A1(+1.64),COL17A1(+8.54…
Cellular Development,Connective Tissue Development and Function,Tissue Development	Differentiation of bone	9.69e-17		1.88	72	47	25	AXIN2(+2.26),BCL2(-1.75),BCL6(-1.88),BMPR2(+1.45),CCN1(-1.68),CD9(+2.35),CEBPD(+2.05),CXXC5(+1.43),DLK1(-3.84),DLX5(+6.01),EDNRA(+3.0),EGFR(+2.04),EPHA2(-2.0),ERBB3(+2.73),ERBB4(-1.47),FGFR3(-2.03),FOSL2(-1.66),FZD9(-2.27),GDPD2(+1.63),GPC3(-3.6),GPNMB(+2.43),GSN(+1.9),ID3(-1.41),ID4(-1.54),IFI16(+1.94),IFITM1(-1.45),IL32(+2.98),INHBA(+3.59),INPP4B(+2.06),INPP5D(-1.9),JAG1(-2.0),KITLG(+2.3),KLF5(…
Cellular Development,Embryonic Development,Organismal Development,Tissue Development	Differentiation of embryonic tissue	1.05e-16	Increased	2.285	57	36	21	ADAMTS7(-1.47),AJUBA(-1.56),ANGPT1(+2.67),BAX(-1.47),BCHE(+2.35),BCOR(+1.58),BTG2(-1.49),CDH1(+3.75),E2F7(-1.42),EGF(-1.6),ERBB3(+2.73),FOSL2(-1.66),FOXD3(+2.31),GAS7(+1.67),GDNF(+3.69),GNA13(+1.38),HES5(-6.7),HOPX(+2.82),ID3(-1.41),ID4(-1.54),IGF2(+3.58),INHBA(+3.59),KITLG(+2.3),LEF1(+1.57),LHX5(-2.15),LIF(-1.93),LIFR(+1.56),MDFI(+1.85),MEF2C(+1.86),MET(+2.2),MMP14(+1.65),MMP2(+1.75),MYCN(+1.68)…
Cardiovascular System Development and Function,Embryonic Development,Organ Development,Organismal Development,Tissue Development	Cardiogenesis	1.19e-16	Increased	2.475	90	64	26	ADM(-1.88),ANGPT1(+2.67),BCOR(+1.58),BMP5(+2.8),BMPR2(+1.45),CAPN3(+2.04),CCN1(-1.68),CDC42(+1.35),CDKN1A(-2.27),CDKN2B(+2.38),COL11A1(-1.47),COL3A1(+4.11),COL5A1(+1.57),CRELD1(-1.47),CXCL12(+2.79),DLC1(+1.73),DLL1(-3.35),DSP(+1.5),ECE1(+1.48),EDNRA(+3.0),EGFR(+2.04),ERBB3(+2.73),ERBB4(-1.47),FGFRL1(-1.92),FLRT3(+1.56),FOXJ1(-1.62),FREM2(+1.87),FZD2(-1.42),GATA3(+2.09),GDF15(-1.72),GNA13(+1.38),G…
Cancer,Hematological Disease,Immunological Disease,Organismal Injury and Abnormalities	Leukemia	1.22e-16		-0.866	240	155	85	ABCC2(+4.55),ACSM3(+3.05),ADAMTS16(-1.61),ADAMTS7(-1.47),ADAMTS9(-1.64),ADRA2C(+1.85),AHNAK2(-1.58),AKAP2(+1.49),AMOT(+1.93),ANGPT1(+2.67),ANKRD26(-1.63),ANO4(+1.6),AP1G2(-1.56),APCDD1(+3.16),ARHGAP31(+1.66),ATP2B4(+1.83),ATP8B1(+2.33),ATRNL1(+1.66),ATXN1(+1.51),AXIN2(+2.26),B2M(+1.73),BAX(-1.47),BBC3(-1.74),BCHE(+2.35),BCL2(-1.75),BCL6(-1.88),BCOR(+1.58),BNC2(+1.68),BTG2(-1.49),CACNA1H(-1.37),CA…
Cellular Growth and Proliferation,Tissue Development	Proliferation of epithelial cells	1.41e-16	Increased	2.598	86	61	25	B4GALT1(+1.57),BAX(-1.47),BCL2(-1.75),BMP5(+2.8),CCN1(-1.68),CCNE1(+1.74),CD9(+2.35),CDH1(+3.75),CDH3(+1.94),CDKN1A(-2.27),CDKN2B(+2.38),CLDN6(+2.05),CXCL12(+2.79),DLC1(+1.73),DLX5(+6.01),EDNRA(+3.0),EDNRB(+2.49),EGF(-1.6),EGFR(+2.04),EPAS1(+3.88),EPHA2(-2.0),ERBB3(+2.73),ERBB4(-1.47),ESRP1(+3.72),ESRP2(+1.83),EZR(+1.43),FERMT1(+4.52),FGFR3(-2.03),FST(-2.16),FZD7(-1.49),GATA3(+2.09),GDF15(-1.72),…
Cancer,Organismal Injury and Abnormalities	Soft tissue neoplasm	1.6e-16		1.519	143	94	49	AGRN(-1.36),ANGPT1(+2.67),ANGPT2(-1.56),ANK1(-1.85),ANKRD26(-1.63),ARHGEF4(-1.38),ATP2B4(+1.83),ATP6V1B1(+2.74),ATXN1(+1.51),AXIN2(+2.26),BAX(-1.47),BCAN(+2.49),BCL2(-1.75),BCOR(+1.58),CACNA1G(+1.61),CACNA1H(-1.37),CDH1(+3.75),CDH8(-1.55),CDKN1A(-2.27),CHRNA7(+1.67),CLDN4(+2.18),COL13A1(+2.31),COL3A1(+4.11),COL5A3(-1.78),CRABP2(+2.03),CSF2RA(+1.76),CSF3R(+2.45),CYP19A1(+1.62),DCT(+4.79),DCX(+1.78…
Embryonic Development,Organ Development,Organismal Development,Renal and Urological System Development and Function,Tissue Development	Formation of kidney	1.73e-16		0.126	58	32	26	ADAMTS16(-1.61),ADM(-1.88),ARX(-3.65),B4GALT1(+1.57),BAX(-1.47),BCL2(-1.75),CADM1(+1.47),CDH6(+1.84),CDKN1A(-2.27),DACT2(+4.22),EDNRA(+3.0),EGF(-1.6),EMX2(-1.42),EPAS1(+3.88),ERBB4(-1.47),ETV5(-1.54),EZR(+1.43),FBLN1(+3.37),FGFRL1(-1.92),FREM1(+2.08),GATA3(+2.09),GCNT1(-1.61),GDF15(-1.72),GDNF(+3.69),GPC3(-3.6),GRHL2(+3.47),GRID2(+2.46),IFT27(-1.49),IGF2(+3.58),ITGA8(+1.78),JAG1(-2.0),LCAT(-1.6),…
Cancer	Cell transformation	1.88e-16	Increased	3.192	77	52	25	ADM(-1.88),ARHGEF28(-1.78),ARHGEF3(+1.73),BAX(-1.47),BCL11A(+3.92),BCL2(-1.75),BCL6(-1.88),BTG2(-1.49),CCN1(-1.68),CCNE1(+1.74),CDC42(+1.35),CDCA7(+1.77),CDH1(+3.75),CDH3(+1.94),CDKN1A(-2.27),CDKN2B(+2.38),COL1A2(+1.62),CSF2RA(+1.76),EGF(-1.6),EGFR(+2.04),EPHA2(-2.0),EPS8(+1.99),ERBB3(+2.73),ERBB4(-1.47),ETS1(+2.09),FGFR3(-2.03),FOXO4(+2.24),FTH1(+1.66),FZD9(-2.27),GDNF(+3.69),GNA13(+1.38),GRID2(…
Cancer,Organismal Injury and Abnormalities,Reproductive System Disease	Endometrioid endometrial adenocarcinoma	2.51e-16			259	189	70	ABCA4(+3.46),ABCC2(+4.55),ACSM3(+3.05),ADAMTS16(-1.61),ADAMTSL4(+2.09),AFF2(+1.84),AHNAK2(-1.58),ALPK2(+1.81),AMOTL2(-1.53),ANGPT2(-1.56),ANK1(-1.85),ANO4(+1.6),AOC2(-1.62),ARHGEF28(-1.78),ASCC3(-1.53),ATP10B(+2.88),ATP6V1B1(+2.74),ATP8B1(+2.33),AXIN2(+2.26),B2M(+1.73),BCL11A(+3.92),BCL2(-1.75),BCL6(-1.88),BCOR(+1.58),BMP5(+2.8),BNC2(+1.68),CA10(+3.19),CACNA1G(+1.61),CACNA1H(-1.37),CAPN6(+3.11),C…
Cellular Movement	Homing of cells	2.68e-16	Increased	2.805	95	74	21	ACKR2(+2.51),AMOT(+1.93),ANGPT1(+2.67),ANGPT2(-1.56),ANOS1(-1.49),ARRB1(+1.61),B4GALT1(+1.57),BCL2(-1.75),CCN1(-1.68),CCN2(-1.95),CD9(+2.35),CDC42(+1.35),CDKN1A(-2.27),CSF2RA(+1.76),CSF3R(+2.45),CXCL12(+2.79),CXCL13(+2.62),CYP19A1(+1.62),DOCK4(+1.57),DYSF(+2.74),EDNRA(+3.0),EDNRB(+2.49),EGF(-1.6),EGFR(+2.04),EPHA2(-2.0),ERBB3(+2.73),ERBB4(-1.47),FOXD3(+2.31),GATA3(+2.09),GCNT1(-1.61),GDNF(+3.69),…
Cell Morphology,Nervous System Development and Function,Neurological Disease,Tissue Morphology	Abnormal morphology of neurons	3.01e-16			86	54	32	ADGRG6(+2.79),AGRN(-1.36),ANXA5(+1.5),ARX(-3.65),ATXN1(+1.51),B2M(+1.73),BAX(-1.47),BCL2(-1.75),CAST(+1.4),CDC42(+1.35),CDH23(-1.88),CHRNA7(+1.67),CKB(-2.25),COL13A1(+2.31),CPT1C(-1.44),CYP19A1(+1.62),DACT1(+2.69),DCX(+1.78),DLX5(+6.01),DMRT3(-2.07),ECE1(+1.48),ECEL1(+2.58),EMX2(-1.42),EPB41L3(+1.55),EPS8L2(-1.61),ERBB4(-1.47),FEZF1(-3.72),FGFR3(-2.03),FST(-2.16),GDF15(-1.72),GDNF(+3.69),GRID2(+2…
Cancer,Organismal Injury and Abnormalities	Adenoma	3.1e-16		-0.035	75	52	23	ABCA4(+3.46),AJUBA(-1.56),ANXA5(+1.5),AXIN2(+2.26),BACE2(+2.19),BBC3(-1.74),BCL2(-1.75),C1orf115(+1.83),C5orf30(+1.96),CCDC80(+1.41),CCNE1(+1.74),CDH1(+3.75),CDH23(-1.88),CDH3(+1.94),CDKN2B(+2.38),CEBPD(+2.05),CLMN(+1.55),DDB2(-2.0),DLL1(-3.35),EGF(-1.6),EGFR(+2.04),EPB41L3(+1.55),ERBB3(+2.73),ERBB4(-1.47),FBLN1(+3.37),FOXO4(+2.24),GADD45A(-1.5),H19(+4.13),HMOX1(+2.48),ID4(-1.54),IGF2(+3.58),INHB…
Cell-To-Cell Signaling and Interaction	Interaction of tumor cell lines	4.12e-16	Increased	2.414	75	59	16	AFAP1(+1.45),ANGPT1(+2.67),ANXA5(+1.5),B4GALT1(+1.57),BCAN(+2.49),CCN1(-1.68),CD9(+2.35),CDC42(+1.35),CDH1(+3.75),CDH3(+1.94),CXCL12(+2.79),CXCL13(+2.62),DSP(+1.5),DYSF(+2.74),EGF(-1.6),EGFR(+2.04),EPCAM(+2.51),EPHA2(-2.0),ERBB3(+2.73),ESM1(+3.24),ESRP2(+1.83),ETS1(+2.09),ETV5(-1.54),EZR(+1.43),FUT3(-2.08),FUT4(+1.7),GATA3(+2.09),GDF15(-1.72),GNA13(+1.38),GP1BA(-1.56),GPC3(-3.6),GPNMB(+2.43),HAS2…
Cellular Growth and Proliferation,Connective Tissue Development and Function,Tissue Development	Proliferation of connective tissue cells	4.34e-16		1.647	97	69	28	ADM(-1.88),BAX(-1.47),BCL2(-1.75),CCDC80(+1.41),CCN1(-1.68),CCN2(-1.95),CCNE1(+1.74),CDC42(+1.35),CDH1(+3.75),CDH3(+1.94),CDKN1A(-2.27),CDKN2B(+2.38),CREB3L2(+1.48),CXCL12(+2.79),DUSP4(-1.48),EDNRA(+3.0),EDNRB(+2.49),EGF(-1.6),EGFR(+2.04),EPCAM(+2.51),EPHA2(-2.0),ERBB4(-1.47),FBLN1(+3.37),FERMT1(+4.52),FGFR3(-2.03),FOSL2(-1.66),FOXO4(+2.24),FRMD6(+1.41),FST(-2.16),FTH1(+1.66),GADD45A(-1.5),GATA3(…
Cancer,Organismal Injury and Abnormalities,Respiratory Disease	Non-small cell lung carcinoma	4.67e-16		-1.619	195	142	53	ABCC2(+4.55),AGRN(-1.36),AHNAK2(-1.58),AJUBA(-1.56),ALPK2(+1.81),ANGPT1(+2.67),ARRB1(+1.61),ATP10B(+2.88),ATRNL1(+1.66),AXIN2(+2.26),B2M(+1.73),BACE2(+2.19),BBC3(-1.74),BCHE(+2.35),BCL11A(+3.92),BCL2(-1.75),BCL6(-1.88),BCOR(+1.58),C3orf70(+2.81),CADM1(+1.47),CCDC102B(-1.84),CCNE1(+1.74),CCNO(-1.79),CD9(+2.35),CDH1(+3.75),CDH23(-1.88),CDKN1A(-2.27),CLDN4(+2.18),COL11A1(-1.47),COL12A1(+1.64),COL3A1…
Renal and Urological System Development and Function	Morphology of urinary system	4.99e-16			65	39	26	ABCA7(-1.51),ACE2(+2.87),ADM(-1.88),ARX(-3.65),BAX(-1.47),BCAM(+1.81),BCAT2(-1.56),BCL2(-1.75),BHLHE40(+2.09),CDKN1A(-2.27),CLDN4(+2.18),CLDN7(+2.28),CLMP(+1.51),CYP19A1(+1.62),DACT1(+2.69),EGF(-1.6),EGFR(+2.04),EMX2(-1.42),ETV5(-1.54),FAT1(-1.59),FBLN1(+3.37),FGFRL1(-1.92),FREM1(+2.08),FSTL1(+1.45),GADD45A(-1.5),GCNT1(-1.61),GDF15(-1.72),GDNF(+3.69),GPC3(-3.6),HMOX1(+2.48),IGF2(+3.58),IGFBP4(+1.…
Cancer,Endocrine System Disorders,Organismal Injury and Abnormalities,Reproductive System Disease	Development of gonadal tumor	5.55e-16			182	127	55	ABCA4(+3.46),ABCC2(+4.55),ABCC4(-1.6),ACE2(+2.87),ADAMTS10(+1.88),ADAMTS19(+4.64),ADAMTS7(-1.47),AHNAK2(-1.58),AKAP2(+1.49),ALPK2(+1.81),ANGPT1(+2.67),ANKRD24(-2.71),APCDD1(+3.16),ARHGEF28(-1.78),ATP10D(+1.62),ATP8A1(+1.48),ATP8B1(+2.33),AXIN2(+2.26),B2M(+1.73),BCL2(-1.75),CACNA2D3(+2.77),CAPN6(+3.11),CAST(+1.4),CCDC136(-1.59),CDH1(+3.75),CDH18(+2.42),CDH23(-1.88),CDKN1A(-2.27),CELSR3(-1.6),CERCA…
Connective Tissue Development and Function,Tissue Development	Growth of connective tissue	5.69e-16		1.588	103	75	28	ADM(-1.88),BAX(-1.47),BCL2(-1.75),BTG1(+1.43),CCDC80(+1.41),CCN1(-1.68),CCN2(-1.95),CCNE1(+1.74),CD83(+2.22),CDC42(+1.35),CDH1(+3.75),CDH3(+1.94),CDKN1A(-2.27),CDKN2B(+2.38),CREB3L2(+1.48),CXCL12(+2.79),DUSP4(-1.48),EDNRA(+3.0),EDNRB(+2.49),EGF(-1.6),EGFR(+2.04),EPCAM(+2.51),EPHA2(-2.0),ERBB4(-1.47),FBLN1(+3.37),FERMT1(+4.52),FGFR3(-2.03),FOSL2(-1.66),FOXO4(+2.24),FRMD6(+1.41),FST(-2.16),FTH1(+1.…
Embryonic Development,Organ Development,Organismal Development,Respiratory System Development and Function,Tissue Development	Formation of lung	6.34e-16		1.57	61	42	19	ACE2(+2.87),ARRB1(+1.61),ATXN1(+1.51),B4GALT1(+1.57),BMPR2(+1.45),CCN2(-1.95),CD9(+2.35),CDKN1A(-2.27),CELSR3(-1.6),COL3A1(+4.11),CXCL12(+2.79),EGFR(+2.04),EPAS1(+3.88),ETV5(-1.54),FBLN1(+3.37),FGFR3(-2.03),FSTL1(+1.45),FZD2(-1.42),GPC3(-3.6),GRHL2(+3.47),HEG1(+1.5),HIF3A(-1.59),HOPX(+2.82),HSPB8(+2.16),IGF2(+3.58),INPP5D(-1.9),ITGA8(+1.78),ITGB6(+3.3),LFNG(-1.95),LIF(-1.93),LOXL1(+1.51),LPL(-3.5…
Cancer,Endocrine System Disorders,Organismal Injury and Abnormalities,Reproductive System Disease	Ovarian adenocarcinoma	6.53e-16			181	126	55	ABCA4(+3.46),ABCC2(+4.55),ABCC4(-1.6),ACE2(+2.87),ADAMTS10(+1.88),ADAMTS19(+4.64),ADAMTS7(-1.47),AHNAK2(-1.58),AKAP2(+1.49),ALPK2(+1.81),ANGPT1(+2.67),ANKRD24(-2.71),APCDD1(+3.16),ARHGEF28(-1.78),ATP10D(+1.62),ATP8A1(+1.48),ATP8B1(+2.33),AXIN2(+2.26),B2M(+1.73),BCL2(-1.75),CACNA2D3(+2.77),CAPN6(+3.11),CAST(+1.4),CCDC136(-1.59),CDH1(+3.75),CDH18(+2.42),CDH23(-1.88),CDKN1A(-2.27),CELSR3(-1.6),CERCA…
Cancer,Organismal Injury and Abnormalities	Soft tissue sarcoma	8.76e-16		1.23	137	91	46	AGRN(-1.36),ANK1(-1.85),ANKRD26(-1.63),ARHGEF4(-1.38),ATP2B4(+1.83),ATP6V1B1(+2.74),ATXN1(+1.51),AXIN2(+2.26),BAX(-1.47),BCAN(+2.49),BCL2(-1.75),BCOR(+1.58),CACNA1G(+1.61),CACNA1H(-1.37),CDH1(+3.75),CDH8(-1.55),CDKN1A(-2.27),CHRNA7(+1.67),CLDN4(+2.18),COL13A1(+2.31),COL3A1(+4.11),COL5A3(-1.78),CRABP2(+2.03),CSF2RA(+1.76),CSF3R(+2.45),CYP19A1(+1.62),DCT(+4.79),DCX(+1.78),DDB2(-2.0),DDRGK1(-1.71),D…
Behavior	Learning	9.01e-16		1.21	77	55	22	ABCA7(-1.51),ADRA2C(+1.85),ARC(-1.9),ARX(-3.65),ATP8A1(+1.48),ATXN1(+1.51),BAX(-1.47),BCHE(+2.35),BCL2(-1.75),BTG2(-1.49),CACNA1G(+1.61),CAPN1(+1.58),CEBPD(+2.05),CHRNA7(+1.67),CKB(-2.25),CPT1C(-1.44),CYP19A1(+1.62),DRD4(-3.25),DUSP4(-1.48),EPHA6(+3.83),ERBB4(-1.47),FZD9(-2.27),GRIA2(+2.23),GRID2(+2.46),GRIK1(+3.19),GRIK2(+2.58),GRM7(+1.82),HAPLN1(+3.76),HES5(-6.7),HTR2C(-3.83),IGF2(+3.58),IL1R1(…
Organismal Injury and Abnormalities,Renal and Urological Disease,Renal and Urological System Development and Function	Abnormal morphology of urinary system	1.01e-15			57	35	22	ABCA7(-1.51),ACE2(+2.87),BCAM(+1.81),BCAT2(-1.56),BCL2(-1.75),BHLHE40(+2.09),CDKN1A(-2.27),CLDN4(+2.18),CLDN7(+2.28),CLMP(+1.51),DACT1(+2.69),EGFR(+2.04),EMX2(-1.42),ETV5(-1.54),FAT1(-1.59),FBLN1(+3.37),FGFRL1(-1.92),FREM1(+2.08),FSTL1(+1.45),GADD45A(-1.5),GCNT1(-1.61),GDF15(-1.72),GDNF(+3.69),GPC3(-3.6),HMOX1(+2.48),ITGA8(+1.78),LAMC2(+2.14),LCAT(-1.6),LMX1B(+2.57),LRRK2(+6.91),MMP14(+1.65),MYCN…
Digestive System Development and Function	Development of digestive system	1.39e-15		1.327	72	54	18	ALPL(-1.56),AXIN2(+2.26),BAX(-1.47),BCL2(-1.75),BCOR(+1.58),BMP5(+2.8),BNC2(+1.68),CADM1(+1.47),CLMP(+1.51),COL3A1(+4.11),DACT1(+2.69),DLX5(+6.01),DSP(+1.5),ECE1(+1.48),EDNRB(+2.49),EGFR(+2.04),ERBB3(+2.73),FGFR3(-2.03),FOXJ1(-1.62),FST(-2.16),FZD2(-1.42),GABRA3(+4.11),GABRP(+3.27),GATA3(+2.09),GFRA3(+2.53),HSPB1(+1.65),IL1R1(+2.07),INHBA(+3.59),ITGB4(+4.53),KLF6(+1.51),KRT18(+1.76),KRT8(+1.71),L…
Cellular Movement	Chemotaxis	1.4e-15	Increased	2.992	90	71	19	ACKR2(+2.51),AMOT(+1.93),ANGPT1(+2.67),ANGPT2(-1.56),ANOS1(-1.49),ARRB1(+1.61),B4GALT1(+1.57),CCN1(-1.68),CCN2(-1.95),CD9(+2.35),CDC42(+1.35),CDKN1A(-2.27),CSF2RA(+1.76),CSF3R(+2.45),CXCL12(+2.79),CXCL13(+2.62),CYP19A1(+1.62),DOCK4(+1.57),DYSF(+2.74),EDNRA(+3.0),EDNRB(+2.49),EGF(-1.6),EGFR(+2.04),EPHA2(-2.0),ERBB3(+2.73),ERBB4(-1.47),FOXD3(+2.31),GDNF(+3.69),GNA13(+1.38),GSN(+1.9),IGF2(+3.58),IL1…
Nervous System Development and Function,Tissue Morphology	Quantity of nervous tissue	1.67e-15		1.46	76	45	31	AGRN(-1.36),ARC(-1.9),ARX(-3.65),ATXN1(+1.51),B2M(+1.73),BAX(-1.47),BCL2(-1.75),CACNA1G(+1.61),CADM1(+1.47),CDC42(+1.35),CDH23(-1.88),CDKN1A(-2.27),CELSR3(-1.6),CXCL12(+2.79),DUSP4(-1.48),EGFR(+2.04),EMX2(-1.42),EPS8(+1.99),ERBB3(+2.73),ERBB4(-1.47),FEZF2(-1.95),FGFR3(-2.03),FST(-2.16),FTH1(+1.66),GDF15(-1.72),GDNF(+3.69),GRID2(+2.46),HES5(-6.7),HSPB8(+2.16),INHBA(+3.59),IRX3(+2.0),JAG1(-2.0),KAL…
Digestive System Development and Function	Development of gastrointestinal tract	1.72e-15		0.971	56	39	17	ALPL(-1.56),AXIN2(+2.26),BAX(-1.47),BCL2(-1.75),BCOR(+1.58),BMP5(+2.8),BNC2(+1.68),CLMP(+1.51),COL3A1(+4.11),DLX5(+6.01),DSP(+1.5),ECE1(+1.48),EDNRB(+2.49),EGFR(+2.04),ERBB3(+2.73),FGFR3(-2.03),FOXJ1(-1.62),FST(-2.16),FZD2(-1.42),GABRA3(+4.11),GABRP(+3.27),GATA3(+2.09),GFRA3(+2.53),INHBA(+3.59),ITGB4(+4.53),LEF1(+1.57),MEF2C(+1.86),MMP14(+1.65),MSX1(+2.12),NGFR(+1.56),NRP1(+2.62),PAX6(-1.42),PDGF…
Cellular Growth and Proliferation	Outgrowth of cells	1.83e-15		1.952	76	56	20	ANGPT1(+2.67),ARX(-3.65),BAX(-1.47),BCAN(+2.49),BCL2(-1.75),CCN1(-1.68),CD9(+2.35),CDC42(+1.35),CDKN1A(-2.27),CEBPD(+2.05),COL1A2(+1.62),CXCL12(+2.79),DCX(+1.78),DLX5(+6.01),DOCK4(+1.57),DOK5(+1.74),EGF(-1.6),EGFR(+2.04),EPHA2(-2.0),ERBB4(-1.47),ETV5(-1.54),EZR(+1.43),FEZF1(-3.72),FGFR3(-2.03),FRK(+2.17),GAS7(+1.67),GATA3(+2.09),GDNF(+3.69),IGF2(+3.58),IQGAP1(+1.47),ITGA4(+2.06),ITGA9(+1.86),KIF2…
Digestive System Development and Function,Gastrointestinal Disease,Organismal Development,Organismal Injury and Abnormalities	Abnormal morphology of mouth	2.12e-15			35	25	10	ALPL(-1.56),AXIN2(+2.26),CDKN1A(-2.27),CREB3L2(+1.48),CYP19A1(+1.62),DLX5(+6.01),ECE1(+1.48),EDNRA(+3.0),EGFR(+2.04),FST(-2.16),INHBA(+3.59),LEF1(+1.57),MET(+2.2),MMP14(+1.65),MSX1(+2.12),NDST1(+1.35),NGFR(+1.56),NOS2(-3.17),POSTN(+4.07),RAX(-5.42),RRM2B(-1.61),SALL3(-1.76),SIX3(-5.49),SLC24A4(+2.66),SOX3(-2.04),SP6(+3.57),SPP1(+2.77),TFAP2A(+2.58),TFCP2L1(+3.18),TNFRSF11B(+2.73),TOP3B(-1.44),TP6…
Cell-To-Cell Signaling and Interaction	Binding of tumor cell lines	2.22e-15	Increased	2.256	72	56	16	AFAP1(+1.45),ANGPT1(+2.67),ANXA5(+1.5),B4GALT1(+1.57),BCAN(+2.49),CCN1(-1.68),CD9(+2.35),CDC42(+1.35),CDH1(+3.75),CDH3(+1.94),CXCL12(+2.79),CXCL13(+2.62),DSP(+1.5),DYSF(+2.74),EGF(-1.6),EGFR(+2.04),EPCAM(+2.51),EPHA2(-2.0),ERBB3(+2.73),ESM1(+3.24),ESRP2(+1.83),ETS1(+2.09),ETV5(-1.54),FUT3(-2.08),FUT4(+1.7),GATA3(+2.09),GDF15(-1.72),GNA13(+1.38),GP1BA(-1.56),GPC3(-3.6),GPNMB(+2.43),HAS2(+2.02),IGF…
Cellular Development,Connective Tissue Development and Function,Tissue Development	Differentiation of bone cells	2.38e-15	Increased	2.042	69	45	24	AXIN2(+2.26),BCL2(-1.75),BCL6(-1.88),BMPR2(+1.45),CCN1(-1.68),CD9(+2.35),CEBPD(+2.05),CXXC5(+1.43),DLK1(-3.84),DLX5(+6.01),EDNRA(+3.0),EGFR(+2.04),EPHA2(-2.0),ERBB3(+2.73),FGFR3(-2.03),FOSL2(-1.66),FZD9(-2.27),GDPD2(+1.63),GPC3(-3.6),GPNMB(+2.43),GSN(+1.9),ID3(-1.41),ID4(-1.54),IFI16(+1.94),IFITM1(-1.45),IL32(+2.98),INHBA(+3.59),INPP4B(+2.06),INPP5D(-1.9),JAG1(-2.0),LIF(-1.93),LRRC17(+2.25),LY6E(…
Cellular Development,Tissue Development	Differentiation of epithelial tissue	2.48e-15		0.1	68	43	25	ADAMTS9(-1.64),ANGPT1(+2.67),ANGPT2(-1.56),BCL2(-1.75),BMPR2(+1.45),BTG1(+1.43),CCNE1(+1.74),CDC42(+1.35),CDH1(+3.75),CDKN1A(-2.27),CERS3(+2.98),CYP19A1(+1.62),DLL1(-3.35),DLX5(+6.01),DSP(+1.5),E2F7(-1.42),EDNRB(+2.49),EGF(-1.6),EGFR(+2.04),EPHA2(-2.0),ERBB4(-1.47),FGFR3(-2.03),FOXJ1(-1.62),FZD2(-1.42),FZD9(-2.27),GRHL2(+3.47),HES5(-6.7),ID3(-1.41),IFITM2(-1.43),IGF2(+3.58),IRF6(+3.84),JAG1(-2.0)…
Organismal Injury and Abnormalities,Reproductive System Disease	Disorder of pregnancy	2.88e-15		-1.4	95	72	23	ACKR2(+2.51),ADM(-1.88),ADRA2C(+1.85),AMOT(+1.93),ANXA5(+1.5),ATP8B1(+2.33),B4GALT1(+1.57),BCL2(-1.75),C16orf45(-1.57),CAPN1(+1.58),CCDC136(-1.59),CCNE1(+1.74),COL12A1(+1.64),COL16A1(+1.8),CORIN(+2.19),CORO2A(+2.79),CSF3R(+2.45),CXCL13(+2.62),CYP19A1(+1.62),DLK1(-3.84),DRD4(-3.25),E2F7(-1.42),EGFR(+2.04),F5(+2.88),FERMT1(+4.52),FGFRL1(-1.92),FOXD3(+2.31),GCNT1(-1.61),GDF15(-1.72),GSN(+1.9),GUCY1B…
Cell-To-Cell Signaling and Interaction	Adhesion of tumor cell lines	3.05e-15	Increased	2.666	61	48	13	AFAP1(+1.45),ANGPT1(+2.67),B4GALT1(+1.57),BCAN(+2.49),CCN1(-1.68),CD9(+2.35),CDC42(+1.35),CDH1(+3.75),CDH3(+1.94),CXCL12(+2.79),CXCL13(+2.62),DSP(+1.5),DYSF(+2.74),EGF(-1.6),EGFR(+2.04),EPCAM(+2.51),EPHA2(-2.0),ERBB3(+2.73),ESRP2(+1.83),ETS1(+2.09),ETV5(-1.54),FUT3(-2.08),FUT4(+1.7),GATA3(+2.09),GDF15(-1.72),GNA13(+1.38),GP1BA(-1.56),GPNMB(+2.43),ITGA4(+2.06),ITGA9(+1.86),LAMC2(+2.14),LEF1(+1.57)…
Cancer,Cellular Development,Cellular Growth and Proliferation,Organismal Injury and Abnormalities,Tumor Morphology	Proliferation of tumor cells	3.67e-15		0.335	78	47	31	ABCC4(-1.6),ANGPT2(-1.56),APCDD1(+3.16),BCAN(+2.49),BCL2(-1.75),BMPR2(+1.45),BTG2(-1.49),CCN1(-1.68),CCNE1(+1.74),CDH1(+3.75),CDKN1A(-2.27),CDKN2B(+2.38),CLDN4(+2.18),CSF2RA(+1.76),CSF3R(+2.45),CXCL12(+2.79),CYP19A1(+1.62),DACT2(+4.22),DLK1(-3.84),DOCK4(+1.57),EEF1A1(+1.43),EGF(-1.6),EGFR(+2.04),EMX2(-1.42),EPHA2(-2.0),ERBB3(+2.73),EZR(+1.43),FGFR3(-2.03),FOXJ1(-1.62),FST(-2.16),GALNT3(+2.84),GDF…
Nervous System Development and Function,Tissue Morphology	Quantity of neurons	3.7e-15		1.362	75	44	31	AGRN(-1.36),ARC(-1.9),ARX(-3.65),ATXN1(+1.51),B2M(+1.73),BAX(-1.47),BCL2(-1.75),CACNA1G(+1.61),CADM1(+1.47),CDC42(+1.35),CDH23(-1.88),CDKN1A(-2.27),CELSR3(-1.6),CXCL12(+2.79),DUSP4(-1.48),EGFR(+2.04),EMX2(-1.42),EPS8(+1.99),ERBB3(+2.73),ERBB4(-1.47),FEZF2(-1.95),FGFR3(-2.03),FST(-2.16),FTH1(+1.66),GDF15(-1.72),GDNF(+3.69),GRID2(+2.46),HES5(-6.7),HSPB8(+2.16),INHBA(+3.59),IRX3(+2.0),JAG1(-2.0),KAL…
Cellular Development,Tissue Development	Differentiation of epithelial cells	5.19e-15		-0.788	60	38	22	ADAMTS9(-1.64),BCL2(-1.75),CCNE1(+1.74),CDC42(+1.35),CDH1(+3.75),CDKN1A(-2.27),CERS3(+2.98),CYP19A1(+1.62),DLL1(-3.35),DLX5(+6.01),DSP(+1.5),E2F7(-1.42),EDNRB(+2.49),EGF(-1.6),EGFR(+2.04),EPHA2(-2.0),FOXJ1(-1.62),FZD2(-1.42),FZD9(-2.27),GRHL2(+3.47),HES5(-6.7),ID3(-1.41),IFITM2(-1.43),IGF2(+3.58),IRF6(+3.84),JAG1(-2.0),KITLG(+2.3),KLF5(+2.02),KRT8(+1.71),LIF(-1.93),LMO4(+1.73),LOXL2(-1.35),LRIG1(…
Embryonic Development,Nervous System Development and Function,Organ Development,Organismal Development,Tissue Development	Formation of forebrain	5.25e-15		-1.664	50	24	26	ARX(-3.65),BAX(-1.47),BMP5(+2.8),CRELD1(-1.47),DAB1(-1.75),DLC1(+1.73),DLX5(+6.01),EMX2(-1.42),FEZF1(-3.72),FEZF2(-1.95),FGFR3(-2.03),FGFRL1(-1.92),FOXJ1(-1.62),FOXP2(+3.51),FZD9(-2.27),GDNF(+3.69),HES5(-6.7),IRX3(+2.0),LRRK2(+6.91),MSX1(+2.12),MYCN(+1.68),NDST1(+1.35),NFIA(+3.6),NOTCH1(-1.38),NOTCH3(-1.36),NR2E1(-3.53),NR5A1(-5.27),NRP2(+2.28),NTN1(+2.24),PAX6(-1.42),PLXNB2(-1.49),POU3F3(-2.08),…
Digestive System Development and Function,Gastrointestinal Disease	Abnormal morphology of digestive system	5.48e-15			91	62	29	ABCC4(-1.6),ALPL(-1.56),AP1M2(+3.08),ARX(-3.65),AXIN2(+2.26),B2M(+1.73),B4GALT1(+1.57),BCAM(+1.81),BCL2(-1.75),CDKN1A(-2.27),CLMP(+1.51),COL3A1(+4.11),CREB3L2(+1.48),CYP19A1(+1.62),DACT1(+2.69),DLK1(-3.84),DLX5(+6.01),ECE1(+1.48),EDNRA(+3.0),EDNRB(+2.49),EGF(-1.6),EGFR(+2.04),ERBB3(+2.73),FEM1A(-2.98),FERMT1(+4.52),FST(-2.16),GCNT1(-1.61),GDNF(+3.69),GPC3(-3.6),GUCY1B1(-1.46),IGFBP4(+1.76),INHBA(…
Cancer,Hematological Disease,Organismal Injury and Abnormalities	Bone marrow neoplasm	5.79e-15		0.737	209	130	79	ABCC2(+4.55),ACSM3(+3.05),ADAMTS17(+2.87),ADAMTS7(-1.47),ADAMTS9(-1.64),ADRA2C(+1.85),AHNAK2(-1.58),AKAP2(+1.49),ANGPT1(+2.67),ANKRD26(-1.63),ANO4(+1.6),AP1G2(-1.56),APCDD1(+3.16),ARHGAP31(+1.66),ATP2B4(+1.83),ATP8B1(+2.33),ATXN1(+1.51),AXIN2(+2.26),B4GALNT3(-1.53),BBC3(-1.74),BCL2(-1.75),BCOR(+1.58),BMPR2(+1.45),BNC2(+1.68),BTG2(-1.49),CACNA1H(-1.37),CADM1(+1.47),CDH23(-1.88),CDH8(-1.55),CDKN1A(…
Organismal Survival	Survival of organism	5.79e-15		0.032	113	77	36	ABCC4(-1.6),ADM(-1.88),ADRA2C(+1.85),AGRN(-1.36),ANGPT1(+2.67),ANGPT2(-1.56),ARHGDIB(+2.93),ARRDC4(+1.4),ATXN1(+1.51),B2M(+1.73),BARHL1(-1.41),BAX(-1.47),BBC3(-1.74),BCHE(+2.35),BCL2(-1.75),BCL6(-1.88),CADM1(+1.47),CAST(+1.4),CCN2(-1.95),CDH1(+3.75),CDKN1A(-2.27),CLMP(+1.51),COL3A1(+4.11),COL5A2(+1.37),CRABP2(+2.03),CXCL12(+2.79),DACT1(+2.69),DSP(+1.5),DUSP4(-1.48),EGFR(+2.04),EPAS1(+3.88),EPCAM(…
Organ Morphology,Organismal Development,Organismal Injury and Abnormalities,Renal and Urological Disease,Renal and Urological System Development and Function	Abnormal morphology of kidney	5.79e-15			53	32	21	ABCA7(-1.51),ACE2(+2.87),BCAM(+1.81),BCAT2(-1.56),BCL2(-1.75),BHLHE40(+2.09),CDKN1A(-2.27),CLDN7(+2.28),CLMP(+1.51),DACT1(+2.69),EGFR(+2.04),EMX2(-1.42),ETV5(-1.54),FAT1(-1.59),FBLN1(+3.37),FGFRL1(-1.92),FREM1(+2.08),FSTL1(+1.45),GADD45A(-1.5),GCNT1(-1.61),GDF15(-1.72),GDNF(+3.69),GPC3(-3.6),HMOX1(+2.48),ITGA8(+1.78),LAMC2(+2.14),LCAT(-1.6),LMX1B(+2.57),LRRK2(+6.91),MMP14(+1.65),MYCN(+1.68),NFIA(…
Cellular Movement,Immune Cell Trafficking	Leukocyte migration	5.79e-15	Increased	2.681	135	100	35	ABCC4(-1.6),ACKR2(+2.51),ADAMTS13(-1.85),ADGRG6(+2.79),ADM(-1.88),ANGPT1(+2.67),ANGPT2(-1.56),ANXA5(+1.5),ARHGAP18(+2.54),ARRB1(+1.61),B4GALT1(+1.57),BCL2(-1.75),BCL6(-1.88),BMPR2(+1.45),CAST(+1.4),CCN1(-1.68),CCN2(-1.95),CD9(+2.35),CDC42(+1.35),CDH1(+3.75),CDH3(+1.94),CDKN1A(-2.27),CHRNA7(+1.67),COL1A2(+1.62),CSF2RA(+1.76),CSF3R(+2.45),CXCL12(+2.79),CXCL13(+2.62),CYP19A1(+1.62),DYSF(+2.74),EDNRA…
Respiratory System Development and Function	Morphology of respiratory tract	5.85e-15			46	29	17	ARRB1(+1.61),B4GALT1(+1.57),BMPR2(+1.45),CACNA1H(-1.37),CCN2(-1.95),CD9(+2.35),CDKN1A(-2.27),CELSR3(-1.6),DLX5(+6.01),EGFR(+2.04),EMX2(-1.42),FBLN1(+3.37),FEZF1(-3.72),FGFR3(-2.03),FST(-2.16),FSTL1(+1.45),INPP5D(-1.9),ITGA8(+1.78),ITGB4(+4.53),ITGB6(+3.3),LFNG(-1.95),LIF(-1.93),LOXL1(+1.51),LPL(-3.59),LRRK2(+6.91),MMP14(+1.65),MSX1(+2.12),NDST1(+1.35),NOS2(-3.17),NPY2R(-2.39),PDGFC(+1.85),PTPRS(-…
Cellular Movement	Cell movement of blood cells	5.9e-15	Increased	2.611	136	101	35	ABCC4(-1.6),ACKR2(+2.51),ADAMTS13(-1.85),ADGRG6(+2.79),ADM(-1.88),ANGPT1(+2.67),ANGPT2(-1.56),ANXA5(+1.5),ARHGAP18(+2.54),ARRB1(+1.61),B4GALT1(+1.57),BCL2(-1.75),BCL6(-1.88),BMPR2(+1.45),CAST(+1.4),CCN1(-1.68),CCN2(-1.95),CD9(+2.35),CDC42(+1.35),CDH1(+3.75),CDH3(+1.94),CDKN1A(-2.27),CHRNA7(+1.67),COL1A2(+1.62),CSF2RA(+1.76),CSF3R(+2.45),CXCL12(+2.79),CXCL13(+2.62),CYP19A1(+1.62),DYSF(+2.74),EDNRA…
Developmental Disorder,Embryonic Development,Organismal Development,Tissue Morphology	Abnormal morphology of embryonic tissue	6.3e-15			90	57	33	ADAMTS9(-1.64),ADM(-1.88),AMOT(+1.93),ARC(-1.9),ARRB1(+1.61),BCL2(-1.75),BMPR2(+1.45),CCN2(-1.95),CCNE1(+1.74),CDH1(+3.75),CDKN1A(-2.27),CELSR3(-1.6),DAB1(-1.75),DACT1(+2.69),DCX(+1.78),DLC1(+1.73),DLX5(+6.01),DSP(+1.5),E2F7(-1.42),ECE1(+1.48),EDNRA(+3.0),EGFR(+2.04),EMX2(-1.42),ERBB3(+2.73),F5(+2.88),FEZF1(-3.72),FGFRL1(-1.92),FLRT3(+1.56),FOXD3(+2.31),GATA3(+2.09),GDNF(+3.69),GNA13(+1.38),GPC3(…
Organ Morphology	Morphology of skin	6.36e-15			59	47	12	ACE2(+2.87),ACKR2(+2.51),B4GALT1(+1.57),BACE2(+2.19),BAX(-1.47),BCL2(-1.75),BMF(+2.38),CDKN1A(-2.27),CERS3(+2.98),CLDN7(+2.28),COL17A1(+8.54),COL5A1(+1.57),COL5A2(+1.37),DCT(+4.79),EDNRB(+2.49),EGF(-1.6),EGFR(+2.04),ERCC2(-1.45),FERMT1(+4.52),FST(-2.16),GPC3(-3.6),IGF2(+3.58),INHBA(+3.59),ITGB4(+4.53),ITGB6(+3.3),KITLG(+2.3),KRT17(+3.96),LAMC2(+2.14),LEF1(+1.57),LIF(-1.93),LMO4(+1.73),LOXL1(+1.51…
Organismal Development,Organismal Injury and Abnormalities	Abnormal morphology of abdomen	9.05e-15			131	81	50	ABCA7(-1.51),ABCC4(-1.6),ACE2(+2.87),ALPL(-1.56),AP1M2(+3.08),ARHGDIB(+2.93),ARX(-3.65),B2M(+1.73),B4GALT1(+1.57),BANK1(+3.13),BAX(-1.47),BBC3(-1.74),BCAM(+1.81),BCAT2(-1.56),BCL2(-1.75),BCL6(-1.88),BHLHE40(+2.09),BMF(+2.38),CD9(+2.35),CDKN1A(-2.27),CDKN2B(+2.38),CELSR3(-1.6),CLDN7(+2.28),CLMP(+1.51),COL3A1(+4.11),CREB3L2(+1.48),CYP19A1(+1.62),DACT1(+2.69),DLK1(-3.84),EDNRB(+2.49),EGF(-1.6),EGFR(…
Gene Expression	Transcription of RNA	9.05e-15		1.54	212	136	76	AGRN(-1.36),AJUBA(-1.56),ARRB1(+1.61),ARX(-3.65),ATP2B4(+1.83),ATP8B1(+2.33),ATXN1(+1.51),AUTS2(+1.51),BARHL1(-1.41),BAX(-1.47),BCL11A(+3.92),BCL2(-1.75),BCL6(-1.88),BCOR(+1.58),BHLHE40(+2.09),BMP5(+2.8),BMPR2(+1.45),BTAF1(-1.35),BTG1(+1.43),BTG2(-1.49),CAPN3(+2.04),CCN1(-1.68),CCN2(-1.95),CCNE1(+1.74),CD9(+2.35),CDC42(+1.35),CDH1(+3.75),CDKN1A(-2.27),CDKN2B(+2.38),CEBPD(+2.05),CELSR2(-1.39),CHD3…
Cancer,Dermatological Diseases and Conditions,Organismal Injury and Abnormalities	Skin carcinoma	1.1e-14		0.152	158	109	49	ABCA4(+3.46),ADAMTS10(+1.88),ADAMTSL4(+2.09),AKAP2(+1.49),ANGPT1(+2.67),ANKRD26(-1.63),ASCC3(-1.53),ATP10B(+2.88),ATXN1(+1.51),B4GALNT3(-1.53),BCL2(-1.75),CACNA1H(-1.37),CDH1(+3.75),CDH18(+2.42),CDH19(+2.28),CDH23(-1.88),CDH8(-1.55),CDKN1A(-2.27),CHST9(+2.33),CLMN(+1.55),CNTN4(+1.66),COBLL1(+2.04),COL11A1(-1.47),COL1A2(+1.62),COL6A3(+2.37),CORIN(+2.19),CPED1(+2.31),CRB2(-1.51),CYP19A1(+1.62),DACH…
Cell Morphology,Cellular Development	Branching of cells	1.14e-14		1.19	71	53	18	ADM(-1.88),AGRN(-1.36),ANGPT1(+2.67),ANGPT2(-1.56),ATXN1(+1.51),BCL2(-1.75),CCN1(-1.68),CDC42(+1.35),CDH1(+3.75),CDKN1A(-2.27),CHRNA7(+1.67),CPT1C(-1.44),CSRP1(+2.15),CXCL12(+2.79),CYP19A1(+1.62),DACT1(+2.69),DCX(+1.78),DOCK10(+2.29),ECEL1(+2.58),EGF(-1.6),EPS8(+1.99),ERBB4(-1.47),ETS1(+2.09),EZR(+1.43),FZD9(-2.27),GDNF(+3.69),GNA13(+1.38),HDAC9(-1.49),HS6ST2(-1.39),IL1R1(+2.07),KALRN(+1.46),KITL…
Organismal Development,Organismal Injury and Abnormalities	Abnormal morphology of thoracic cavity	1.25e-14			127	91	36	ABCC4(-1.6),ACE2(+2.87),ADAMTS9(-1.64),ADGRG1(+1.48),ADM(-1.88),ADRA2C(+1.85),ALPL(-1.56),ANGPT1(+2.67),ANGPT2(-1.56),ARHGDIB(+2.93),ARRB1(+1.61),ATXN1(+1.51),B4GALT1(+1.57),BCL11A(+3.92),BCL2(-1.75),BCL6(-1.88),BMPR2(+1.45),CACNA1H(-1.37),CAPN1(+1.58),CAST(+1.4),CCN2(-1.95),CD9(+2.35),CDKN1A(-2.27),CELSR3(-1.6),COL3A1(+4.11),CORIN(+2.19),CREB3L2(+1.48),CXCL12(+2.79),CYP19A1(+1.62),DACT1(+2.69),D…
Cellular Development,Cellular Growth and Proliferation,Nervous System Development and Function,Tissue Development	Growth of neurites	1.36e-14	Increased	2.897	79	59	20	ANGPT1(+2.67),ARX(-3.65),BAX(-1.47),BCAN(+2.49),BCL2(-1.75),CD9(+2.35),CDC42(+1.35),CDKN1A(-2.27),CSRP1(+2.15),CXCL12(+2.79),CYP19A1(+1.62),DCX(+1.78),DLX5(+6.01),DOCK4(+1.57),DOK5(+1.74),EGF(-1.6),EGFR(+2.04),EPHA2(-2.0),ERBB4(-1.47),ETV5(-1.54),EZR(+1.43),FEZF1(-3.72),FGFR3(-2.03),FRK(+2.17),GAS7(+1.67),GATA3(+2.09),GDNF(+3.69),IGF2(+3.58),IQGAP1(+1.47),ITGA4(+2.06),ITGA9(+1.86),KALRN(+1.46),KI…
Organ Morphology,Organismal Development,Renal and Urological System Development and Function	Morphology of kidney	1.36e-14			59	34	25	ABCA7(-1.51),ACE2(+2.87),ADM(-1.88),ARX(-3.65),BAX(-1.47),BCAM(+1.81),BCAT2(-1.56),BCL2(-1.75),BHLHE40(+2.09),CDKN1A(-2.27),CLDN7(+2.28),CLMP(+1.51),DACT1(+2.69),EGF(-1.6),EGFR(+2.04),EMX2(-1.42),ETV5(-1.54),FAT1(-1.59),FBLN1(+3.37),FGFRL1(-1.92),FREM1(+2.08),FSTL1(+1.45),GADD45A(-1.5),GCNT1(-1.61),GDF15(-1.72),GDNF(+3.69),GPC3(-3.6),HMOX1(+2.48),IGF2(+3.58),ITGA8(+1.78),LAMC2(+2.14),LCAT(-1.6),L…
Cancer,Hematological Disease,Immunological Disease,Organismal Injury and Abnormalities	B-cell neoplasm	1.37e-14		-0.651	167	120	47	ABCA7(-1.51),ADAMTS16(-1.61),ADAMTS9(-1.64),ALPL(-1.56),AMOT(+1.93),ANXA5(+1.5),ARHGEF28(-1.78),ASCC3(-1.53),ATRNL1(+1.66),ATXN1(+1.51),B2M(+1.73),BAX(-1.47),BBC3(-1.74),BCAN(+2.49),BCHE(+2.35),BCL11A(+3.92),BCL2(-1.75),BCL6(-1.88),BCOR(+1.58),BMF(+2.38),BNC2(+1.68),BTG1(+1.43),BTG2(-1.49),CDH1(+3.75),CDKN1A(-2.27),CDKN2B(+2.38),CEBPD(+2.05),CELSR2(-1.39),CHD3(+1.86),CNTN4(+1.66),COL11A1(-1.47),C…
Nervous System Development and Function	Morphology of central nervous system	1.39e-14			93	56	37	ARX(-3.65),ATXN1(+1.51),B2M(+1.73),B4GALT1(+1.57),BAX(-1.47),BTG1(+1.43),BTG2(-1.49),CDKN1A(-2.27),CELSR2(-1.39),CELSR3(-1.6),CHRNA7(+1.67),CKB(-2.25),CXCL12(+2.79),DAB1(-1.75),DCX(+1.78),DLX5(+6.01),EGFR(+2.04),EMX2(-1.42),ERBB3(+2.73),ERBB4(-1.47),FEZF1(-3.72),FEZF2(-1.95),FGFRL1(-1.92),FOXJ1(-1.62),FZD9(-2.27),GATA3(+2.09),GDNF(+3.69),GRIA2(+2.23),GRID2(+2.46),GRIK2(+2.58),HES5(-6.7),ID3(-1.41…
Cellular Movement	Cell movement of carcinoma cell lines	1.42e-14		1.071	52	45	7	BCAM(+1.81),BMPR2(+1.45),CCN1(-1.68),CCN2(-1.95),CD9(+2.35),CDC42(+1.35),CDH1(+3.75),CDH3(+1.94),CLDN7(+2.28),CXCL12(+2.79),DLC1(+1.73),DOCK4(+1.57),DSP(+1.5),EGF(-1.6),EGFR(+2.04),ERBB3(+2.73),ESRP1(+3.72),ESRP2(+1.83),ETS1(+2.09),EZR(+1.43),HAS2(+2.02),HMOX1(+2.48),ITGA4(+2.06),ITGB6(+3.3),KLF6(+1.51),MET(+2.2),MITF(+2.67),MTUS1(+4.18),NOS2(-3.17),NOTCH1(-1.38),NRP1(+2.62),NRP2(+2.28),PGF(+1.87…
Behavior	Cognition	1.6e-14		1.362	79	56	23	ABCA7(-1.51),ADRA2C(+1.85),ARC(-1.9),ARX(-3.65),ATP8A1(+1.48),ATXN1(+1.51),BAX(-1.47),BCHE(+2.35),BCL2(-1.75),BTG2(-1.49),CACNA1G(+1.61),CAPN1(+1.58),CCN2(-1.95),CEBPD(+2.05),CHRNA7(+1.67),CKB(-2.25),CPT1C(-1.44),CYP19A1(+1.62),DRD4(-3.25),DUSP4(-1.48),EPHA6(+3.83),ERBB4(-1.47),FZD9(-2.27),GRIA2(+2.23),GRID2(+2.46),GRIK1(+3.19),GRIK2(+2.58),GRM7(+1.82),HAPLN1(+3.76),HES5(-6.7),HTR2C(-3.83),IGF2(+…
Nervous System Development and Function,Organ Morphology,Organismal Development	Morphology of brain	1.85e-14			87	52	35	ARX(-3.65),ATXN1(+1.51),B2M(+1.73),B4GALT1(+1.57),BAX(-1.47),BTG1(+1.43),BTG2(-1.49),CDKN1A(-2.27),CELSR2(-1.39),CELSR3(-1.6),CHRNA7(+1.67),CKB(-2.25),CXCL12(+2.79),DAB1(-1.75),DCX(+1.78),DLX5(+6.01),EGFR(+2.04),EMX2(-1.42),ERBB3(+2.73),ERBB4(-1.47),FEZF1(-3.72),FEZF2(-1.95),FGFRL1(-1.92),FOXJ1(-1.62),FZD9(-2.27),GATA3(+2.09),GDNF(+3.69),GRIA2(+2.23),GRID2(+2.46),GRIK2(+2.58),HES5(-6.7),ID3(-1.41…
Connective Tissue Development and Function,Connective Tissue Disorders,Organismal Injury and Abnormalities,Skeletal and Muscular Disorders,Skeletal and Muscular System Development and Function,Tissue Development	Abnormal morphology of bone	1.93e-14			74	50	24	ALPL(-1.56),CCN2(-1.95),CDKN1A(-2.27),COL12A1(+1.64),CREB3L2(+1.48),CXXC5(+1.43),CYP19A1(+1.62),DACT1(+2.69),DLL1(-3.35),DLX5(+6.01),ECE1(+1.48),EDNRA(+3.0),EGFR(+2.04),EMX2(-1.42),FGFR3(-2.03),FGFRL1(-1.92),FOSL2(-1.66),FREM1(+2.08),FST(-2.16),FSTL1(+1.45),FZD9(-2.27),GALNT3(+2.84),GATA3(+2.09),GPC3(-3.6),GSN(+1.9),H19(+4.13),HAPLN1(+3.76),IGF2(+3.58),INHBA(+3.59),INPP4B(+2.06),INPP5D(-1.9),KITL…
Organismal Survival	Perinatal death	2.16e-14	Decreased	-4.233	89	65	24	AGRN(-1.36),ARRB1(+1.61),B4GALT1(+1.57),BAX(-1.47),BCL11A(+3.92),BMPR2(+1.45),CCN2(-1.95),CDKN1A(-2.27),CEBPD(+2.05),CELSR3(-1.6),CERS3(+2.98),COL12A1(+1.64),COL5A2(+1.37),CREB3L2(+1.48),CXCL12(+2.79),DACT1(+2.69),DLK1(-3.84),DLX5(+6.01),ECE1(+1.48),ECEL1(+2.58),EDNRA(+3.0),EGFR(+2.04),EMX2(-1.42),EPAS1(+3.88),ERBB3(+2.73),ESRP1(+3.72),ETS1(+2.09),F5(+2.88),FBLN1(+3.37),FEZF1(-3.72),FGFR3(-2.03),…
Cancer,Organismal Injury and Abnormalities,Renal and Urological Disease	Bladder cancer	2.34e-14			150	97	53	ADAMTS16(-1.61),ADAMTS9(-1.64),AHNAK2(-1.58),AJUBA(-1.56),ANK1(-1.85),ATP10D(+1.62),ATP8B1(+2.33),AUTS2(+1.51),AXIN2(+2.26),BCL2(-1.75),BIRC7(+2.51),BMP5(+2.8),BTAF1(-1.35),C3orf70(+2.81),CACNG4(+1.6),CADM1(+1.47),CAPN6(+3.11),CCN1(-1.68),CCNO(-1.79),CDH1(+3.75),CDKN1A(-2.27),CDKN2B(+2.38),CELSR3(-1.6),CHRNA7(+1.67),CHRND(+3.69),CLDN4(+2.18),COL17A1(+8.54),COL1A2(+1.62),COL6A3(+2.37),CPED1(+2.31)…
Cellular Movement,Hematological System Development and Function,Immune Cell Trafficking,Inflammatory Response	Cell movement of phagocytes	2.47e-14	Increased	2.518	91	69	22	ABCC4(-1.6),ACKR2(+2.51),ADAMTS13(-1.85),ADM(-1.88),ANGPT1(+2.67),ANGPT2(-1.56),ARHGAP18(+2.54),ARRB1(+1.61),B4GALT1(+1.57),BCL6(-1.88),BMPR2(+1.45),CAST(+1.4),CCN1(-1.68),CCN2(-1.95),CD9(+2.35),CDC42(+1.35),CDH1(+3.75),CDKN1A(-2.27),CHRNA7(+1.67),CSF2RA(+1.76),CSF3R(+2.45),CXCL12(+2.79),CXCL13(+2.62),CYP19A1(+1.62),DYSF(+2.74),EDNRA(+3.0),EDNRB(+2.49),EGF(-1.6),EGFR(+2.04),EPAS1(+3.88),EPS8(+1.9…
Cellular Development,Cellular Growth and Proliferation,Nervous System Development and Function,Tissue Development	Outgrowth of neurites	2.48e-14	Increased	2.106	69	51	18	ANGPT1(+2.67),ARX(-3.65),BAX(-1.47),BCAN(+2.49),BCL2(-1.75),CD9(+2.35),CDC42(+1.35),CDKN1A(-2.27),CXCL12(+2.79),DCX(+1.78),DLX5(+6.01),DOCK4(+1.57),DOK5(+1.74),EGF(-1.6),EGFR(+2.04),EPHA2(-2.0),ERBB4(-1.47),ETV5(-1.54),EZR(+1.43),FEZF1(-3.72),FGFR3(-2.03),FRK(+2.17),GAS7(+1.67),GATA3(+2.09),GDNF(+3.69),IGF2(+3.58),IQGAP1(+1.47),ITGA4(+2.06),ITGA9(+1.86),KIF26A(-1.47),KITLG(+2.3),LIF(-1.93),LIFR(+…
Connective Tissue Development and Function,Skeletal and Muscular System Development and Function,Tissue Development	Morphology of bone	2.5e-14			89	63	26	ALPL(-1.56),CAPN1(+1.58),CCN2(-1.95),CDKN1A(-2.27),COL12A1(+1.64),COL1A2(+1.62),CREB3L2(+1.48),CXXC5(+1.43),CYP19A1(+1.62),DACT1(+2.69),DLK1(-3.84),DLL1(-3.35),DLX5(+6.01),ECE1(+1.48),EDNRA(+3.0),EGFR(+2.04),EMX2(-1.42),FGFR3(-2.03),FGFRL1(-1.92),FOSL2(-1.66),FOXJ1(-1.62),FREM1(+2.08),FST(-2.16),FSTL1(+1.45),FZD9(-2.27),GALNT3(+2.84),GATA3(+2.09),GPC3(-3.6),GPNMB(+2.43),GSN(+1.9),H19(+4.13),HAPLN…
Cancer,Hematological Disease,Immunological Disease,Organismal Injury and Abnormalities	Mature B-cell neoplasm	2.93e-14			157	112	45	ADAMTS16(-1.61),ADAMTS9(-1.64),ALPL(-1.56),AMOT(+1.93),ANXA5(+1.5),ARHGEF28(-1.78),ASCC3(-1.53),ATRNL1(+1.66),ATXN1(+1.51),B2M(+1.73),BAX(-1.47),BBC3(-1.74),BCAN(+2.49),BCHE(+2.35),BCL11A(+3.92),BCL2(-1.75),BCL6(-1.88),BCOR(+1.58),BMF(+2.38),BNC2(+1.68),BTG1(+1.43),BTG2(-1.49),CDH1(+3.75),CDKN1A(-2.27),CDKN2B(+2.38),CEBPD(+2.05),CELSR2(-1.39),CHD3(+1.86),CNTN4(+1.66),COL11A1(-1.47),COL12A1(+1.64)…
Cardiovascular Disease,Cardiovascular System Development and Function	Abnormal morphology of cardiovascular system	3.22e-14			119	86	33	ABCC4(-1.6),ACE2(+2.87),ADAMTS9(-1.64),ADGRG1(+1.48),ADM(-1.88),ADRA2C(+1.85),AMOT(+1.93),ANGPT1(+2.67),ANGPT2(-1.56),ATXN1(+1.51),BCAM(+1.81),BCL2(-1.75),BCL6(-1.88),BMPR2(+1.45),CACNA1H(-1.37),CAPN1(+1.58),CAST(+1.4),CCN2(-1.95),CCNE1(+1.74),CDKN1A(-2.27),COL3A1(+4.11),COL5A1(+1.57),CORIN(+2.19),CXCL12(+2.79),CYP19A1(+1.62),DACT1(+2.69),DLX5(+6.01),DSP(+1.5),E2F7(-1.42),ECE1(+1.48),EDNRA(+3.0),…
Cancer,Hematological Disease,Organismal Injury and Abnormalities	Myeloid neoplasm	4.12e-14		0.287	207	129	78	ABCC2(+4.55),ACSM3(+3.05),ADAMTS17(+2.87),ADAMTS7(-1.47),ADAMTS9(-1.64),ADRA2C(+1.85),AHNAK2(-1.58),AKAP2(+1.49),ANGPT1(+2.67),ANKRD26(-1.63),ANO4(+1.6),AP1G2(-1.56),APCDD1(+3.16),ARHGAP31(+1.66),ATP2B4(+1.83),ATP8B1(+2.33),ATXN1(+1.51),AXIN2(+2.26),B4GALNT3(-1.53),BBC3(-1.74),BCL2(-1.75),BCOR(+1.58),BMPR2(+1.45),BNC2(+1.68),BTG2(-1.49),CACNA1H(-1.37),CADM1(+1.47),CDH23(-1.88),CDH8(-1.55),CDKN1A(…
Nervous System Development and Function	Sensory system development	4.3e-14		0.853	80	44	36	ABCA4(+3.46),ADAMTS9(-1.64),BAX(-1.47),CDC14B(-1.56),CDKN1A(-2.27),COL5A1(+1.57),COL5A2(+1.37),CXCL12(+2.79),EGF(-1.6),EGFLAM(+3.23),EGFR(+2.04),EMX2(-1.42),EPHA2(-2.0),FEZF2(-1.95),FGFR3(-2.03),FOSL2(-1.66),FOXE3(-4.62),FREM2(+1.87),FST(-2.16),GDF15(-1.72),HES5(-6.7),HHIP(+2.7),HIF3A(-1.59),HS6ST2(-1.39),ID3(-1.41),IGF2(+3.58),IGSF3(+1.47),IL1R1(+2.07),IRX3(+2.0),ITGA4(+2.06),ITGB4(+4.53),JAG1(-…
Cancer,Organismal Injury and Abnormalities,Renal and Urological Disease	Bladder tumor	4.81e-14			152	99	53	ADAMTS16(-1.61),ADAMTS9(-1.64),AHNAK2(-1.58),AJUBA(-1.56),ANK1(-1.85),ATP10D(+1.62),ATP8B1(+2.33),AUTS2(+1.51),AXIN2(+2.26),BCL2(-1.75),BIRC7(+2.51),BMP5(+2.8),BTAF1(-1.35),C3orf70(+2.81),CACNG4(+1.6),CADM1(+1.47),CAPN6(+3.11),CCN1(-1.68),CCNO(-1.79),CDH1(+3.75),CDKN1A(-2.27),CDKN2B(+2.38),CELSR3(-1.6),CHRNA7(+1.67),CHRND(+3.69),CLDN4(+2.18),COL17A1(+8.54),COL1A2(+1.62),COL6A3(+2.37),CPED1(+2.31)…
Cellular Development,Cellular Growth and Proliferation,Connective Tissue Development and Function	Proliferation of fibroblast cell lines	5.03e-14	Increased	2.043	72	53	19	ANGPT2(-1.56),ARRB1(+1.61),BAX(-1.47),BTG1(+1.43),BTG2(-1.49),CAST(+1.4),CCNE1(+1.74),CD9(+2.35),CDC14B(-1.56),CDC42(+1.35),CDKN1A(-2.27),CDKN2B(+2.38),CSF2RA(+1.76),CXCL12(+2.79),DLK1(-3.84),E2F7(-1.42),EGF(-1.6),EGFR(+2.04),ERBB3(+2.73),ERBB4(-1.47),FGFR3(-2.03),FOXO4(+2.24),GADD45A(-1.5),GBP2(+4.23),GDNF(+3.69),GRB7(+2.16),GRHL2(+3.47),GRID2(+2.46),HMOX1(+2.48),HSPA1A/HSPA1B(-1.41),HSPB8(+2.16…
Cancer,Organismal Injury and Abnormalities	Development of neuroepithelial tumor	5.22e-14		-0.35	145	94	51	ADAMTS13(-1.85),ADAMTS9-AS2(-1.73),ADGRG1(+1.48),AJUBA(-1.56),AKAP2(+1.49),ALPK2(+1.81),ANGPT1(+2.67),ANGPT2(-1.56),ARRB1(+1.61),ATXN1(+1.51),AXIN2(+2.26),BAX(-1.47),BCAN(+2.49),BCL11A(+3.92),BCL2(-1.75),BCL6(-1.88),BCOR(+1.58),BMF(+2.38),CACNA1G(+1.61),CADM1(+1.47),CAPN3(+2.04),CCDC80(+1.41),CDH1(+3.75),CDH18(+2.42),CDH8(-1.55),CDKN1A(-2.27),CDKN2B(+2.38),COL11A1(-1.47),COL1A2(+1.62),COL3A1(+4.1…
Organismal Development,Reproductive System Development and Function	Development of reproductive system	5.52e-14		-0.084	106	65	41	ABCC4(-1.6),ADAMTS16(-1.61),ADM(-1.88),ADRA2C(+1.85),AFAP1(+1.45),ANGPT1(+2.67),ARHGDIB(+2.93),B4GALT1(+1.57),BAX(-1.47),BCL2(-1.75),BCL6(-1.88),BMF(+2.38),BMP5(+2.8),CADM1(+1.47),CCDC136(-1.59),CCN2(-1.95),CDH1(+3.75),CDH3(+1.94),CDKN2B(+2.38),CEBPD(+2.05),CXCL12(+2.79),CYP19A1(+1.62),DHCR24(+1.65),DMRT3(-2.07),DMRTA1(-1.91),E2F7(-1.42),EGF(-1.6),EGFR(+2.04),EPAS1(+3.88),ERBB3(+2.73),ERBB4(-1.47…
Cardiovascular System Development and Function,Cellular Movement	Cell movement of endothelial cells	5.92e-14	Increased	3.019	67	52	15	ADM(-1.88),AMOT(+1.93),ANGPT1(+2.67),ANGPT2(-1.56),ARHGEF4(-1.38),BMPR2(+1.45),CCN1(-1.68),CCN2(-1.95),CD9(+2.35),CDC42(+1.35),CXCL12(+2.79),CXXC5(+1.43),DLC1(+1.73),EGF(-1.6),EGFR(+2.04),ETS1(+2.09),FSTL1(+1.45),GADD45A(-1.5),GATA3(+2.09),GP1BA(-1.56),HSPB1(+1.65),ID3(-1.41),IGF2(+3.58),IQGAP1(+1.47),ITGA4(+2.06),ITGA9(+1.86),ITGB4(+4.53),LOXL2(-1.35),MAPK11(-2.2),MAPK12(-1.98),MDK(+1.39),MEF2C(…
Organismal Development	Growth of organism	6.34e-14	Increased	2.697	115	74	41	ACSS1(+2.35),AFAP1L1(+3.38),ARC(-1.9),ARHGEF28(-1.78),ARX(-3.65),BAX(-1.47),BBC3(-1.74),BCL2(-1.75),BMPR2(+1.45),CDC42(+1.35),CDKN1A(-2.27),CEBPD(+2.05),CXCL12(+2.79),DCT(+4.79),DLK1(-3.84),DLL1(-3.35),EGF(-1.6),EGFR(+2.04),EMX2(-1.42),EPAS1(+3.88),ERBB3(+2.73),ERCC2(-1.45),FGFR3(-2.03),FOSL2(-1.66),FSTL1(+1.45),FZD9(-2.27),GALNT3(+2.84),GATA3(+2.09),GDNF(+3.69),GFRA3(+2.53),GNA13(+1.38),GPC3(-3.…
Cancer,Neurological Disease,Organismal Injury and Abnormalities	Glioma	7.32e-14		-0.35	144	94	50	ADAMTS13(-1.85),ADAMTS9-AS2(-1.73),ADGRG1(+1.48),AJUBA(-1.56),AKAP2(+1.49),ALPK2(+1.81),ANGPT1(+2.67),ANGPT2(-1.56),ARRB1(+1.61),ATXN1(+1.51),AXIN2(+2.26),BAX(-1.47),BCAN(+2.49),BCL11A(+3.92),BCL2(-1.75),BCL6(-1.88),BCOR(+1.58),BMF(+2.38),CACNA1G(+1.61),CADM1(+1.47),CAPN3(+2.04),CCDC80(+1.41),CDH1(+3.75),CDH18(+2.42),CDH8(-1.55),CDKN1A(-2.27),CDKN2B(+2.38),COL11A1(-1.47),COL1A2(+1.62),COL3A1(+4.1…
Cardiovascular System Development and Function	Morphology of vessel	7.57e-14			61	43	18	ADM(-1.88),AMOT(+1.93),ANGPT1(+2.67),ANGPT2(-1.56),BCAM(+1.81),BCL2(-1.75),BMPR2(+1.45),CACNA1H(-1.37),COL3A1(+4.11),COL5A1(+1.57),CXCL12(+2.79),DLX5(+6.01),E2F7(-1.42),ECE1(+1.48),EDNRA(+3.0),EDNRB(+2.49),EGF(-1.6),FBLN1(+3.37),GNA13(+1.38),GPC3(-3.6),HAS2(+2.02),HMOX1(+2.48),HPGD(+5.96),IGFBP4(+1.76),ITGA4(+2.06),ITGA7(-1.63),JAG1(-2.0),KLF5(+2.02),LEF1(+1.57),LIF(-1.93),LMX1B(+2.57),LPL(-3.59)…
Embryonic Development,Hair and Skin Development and Function,Organ Development,Organismal Development,Tissue Development	Formation of skin	8.34e-14		-1.48	72	56	16	ACKR2(+2.51),APCDD1(+3.16),BAX(-1.47),BCL2(-1.75),CCN2(-1.95),CCNE1(+1.74),CDH1(+3.75),CDH3(+1.94),CDKN1A(-2.27),CERS3(+2.98),CLDN6(+2.05),COL17A1(+8.54),COL1A2(+1.62),COL3A1(+4.11),COL5A1(+1.57),COL5A2(+1.37),CRABP2(+2.03),DACT2(+4.22),DCT(+4.79),DHCR24(+1.65),DSP(+1.5),EGF(-1.6),EGFR(+2.04),EPHA2(-2.0),ERCC2(-1.45),EXPH5(+1.97),FERMT1(+4.52),FOSL2(-1.66),FST(-2.16),GRHL2(+3.47),INHBA(+3.59),IRF…
Cardiovascular Disease,Cardiovascular System Development and Function,Organismal Injury and Abnormalities	Abnormal morphology of vasculature	9.57e-14			60	40	20	ADM(-1.88),AMOT(+1.93),ANGPT2(-1.56),BCAM(+1.81),BCL2(-1.75),BMPR2(+1.45),CACNA1H(-1.37),COL3A1(+4.11),COL5A1(+1.57),CRELD1(-1.47),CXCL12(+2.79),DLC1(+1.73),DLK1(-3.84),DLX5(+6.01),E2F7(-1.42),ECE1(+1.48),EDNRA(+3.0),EDNRB(+2.49),EPAS1(+3.88),FBLN1(+3.37),FZD5(-1.48),GNA13(+1.38),GPC3(-3.6),HAS2(+2.02),HMOX1(+2.48),HPGD(+5.96),ID3(-1.41),ITGA4(+2.06),KLF5(+2.02),LEF1(+1.57),LFNG(-1.95),LIF(-1.93)…
Cell-To-Cell Signaling and Interaction	Activation of cells	9.91e-14		0.462	132	95	37	ABCA4(+3.46),ADAMTS13(-1.85),AGRN(-1.36),ANGPT1(+2.67),ANGPT2(-1.56),ARRB1(+1.61),B2M(+1.73),B4GALT1(+1.57),BANK1(+3.13),BAX(-1.47),BCL2(-1.75),BHLHE40(+2.09),CACNA1G(+1.61),CADM1(+1.47),CAST(+1.4),CCN1(-1.68),CCN2(-1.95),CD83(+2.22),CD9(+2.35),CDH1(+3.75),CDKN1A(-2.27),CHRNA7(+1.67),COL1A2(+1.62),CXCL12(+2.79),DCT(+4.79),DLK1(-3.84),DLL1(-3.35),DRD4(-3.25),DYSF(+2.74),EGF(-1.6),EGFR(+2.04),ERBB4…
Cancer,Neurological Disease,Organismal Injury and Abnormalities	Central nervous system cancer	1.08e-13	Increased	2.454	143	92	51	ADAMTS13(-1.85),ADGRG1(+1.48),AFAP1L1(+3.38),AJUBA(-1.56),ALPK2(+1.81),ANGPT1(+2.67),ANGPT2(-1.56),ARRB1(+1.61),ATXN1(+1.51),AXIN2(+2.26),BARHL1(-1.41),BAX(-1.47),BCAN(+2.49),BCL11A(+3.92),BCL2(-1.75),BCL6(-1.88),BCOR(+1.58),BMF(+2.38),BTG2(-1.49),CADM1(+1.47),CAPN3(+2.04),CCDC80(+1.41),CDH1(+3.75),CDH18(+2.42),CDH8(-1.55),CDKN1A(-2.27),CDKN2B(+2.38),CLMP(+1.51),COL11A1(-1.47),COL12A1(+1.64),COL1…
Cellular Growth and Proliferation	Colony formation of carcinoma cell lines	1.64e-13		0.387	25	20	5	CADM1(+1.47),CCN1(-1.68),CDKN1A(-2.27),DLC1(+1.73),EGF(-1.6),EGFR(+2.04),GNA13(+1.38),HPGD(+5.96),IGFBP4(+1.76),IQGAP1(+1.47),KLF6(+1.51),LZTS1(+1.75),MDK(+1.39),MET(+2.2),MITF(+2.67),NOTCH1(-1.38),S100A10(+3.68),SNAI2(+2.17),SOX2(-1.41),SPP1(+2.77),TES(+1.85),TGM2(+2.34),TP63(+8.47),UNC5C(+2.54),YAP1(+1.42)
Embryonic Development,Organismal Development	Morphogenesis of embryo	1.68e-13		0.392	48	31	17	ADAMTS16(-1.61),BAX(-1.47),BCL2(-1.75),BMPR2(+1.45),CRABP2(+2.03),DACT1(+2.69),DLX5(+6.01),ECE1(+1.48),EGFR(+2.04),EMX2(-1.42),EPHA2(-2.0),FGFRL1(-1.92),FLRT3(+1.56),FREM2(+1.87),FZD2(-1.42),GDNF(+3.69),GPC3(-3.6),GRHL2(+3.47),IRX3(+2.0),ITGA8(+1.78),LEF1(+1.57),LMX1B(+2.57),MEF2C(+1.86),MMP14(+1.65),MSX1(+2.12),MYCN(+1.68),NOTCH1(-1.38),NPNT(+3.5),NPY2R(-2.39),PGF(+1.87),PKDCC(+2.34),PTCH1(-1.48…
Embryonic Development,Nervous System Development and Function,Organ Development,Organismal Development,Tissue Development,Visual System Development and Function	Formation of eye	1.85e-13		0.992	73	44	29	ABCA4(+3.46),ADAMTS9(-1.64),CDC14B(-1.56),CDKN1A(-2.27),COL5A1(+1.57),COL5A2(+1.37),CXCL12(+2.79),EGF(-1.6),EGFLAM(+3.23),EGFR(+2.04),EMX2(-1.42),EPHA2(-2.0),FOSL2(-1.66),FOXE3(-4.62),FREM2(+1.87),FST(-2.16),HES5(-6.7),HHIP(+2.7),HIF3A(-1.59),HS6ST2(-1.39),ID3(-1.41),IGF2(+3.58),IGSF3(+1.47),IL1R1(+2.07),IRX3(+2.0),ITGA4(+2.06),ITGB4(+4.53),JAG1(-2.0),LEF1(+1.57),LHX5(-2.15),LIF(-1.93),LMO7(+2.04…
Embryonic Development,Organismal Development,Skeletal and Muscular System Development and Function	Limb development	1.9e-13	Increased	2.433	48	33	15	BAX(-1.47),BCL6(-1.88),BMPR2(+1.45),CAPN3(+2.04),CCN2(-1.95),COL1A2(+1.62),CRABP2(+2.03),DLX5(+6.01),ECE1(+1.48),ETS1(+2.09),FGFR3(-2.03),FREM2(+1.87),GALNT3(+2.84),GPC3(-3.6),GRHL2(+3.47),HAPLN1(+3.76),IGF2(+3.58),INPP5D(-1.9),IRF6(+3.84),KREMEN1(+1.5),LEF1(+1.57),LMX1B(+2.57),MMP14(+1.65),MSX1(+2.12),MYCN(+1.68),NOTCH1(-1.38),PAX3(+1.44),PDGFC(+1.85),PGF(+1.87),PKDCC(+2.34),POSTN(+4.07),PRLR(+3…
Cancer,Organismal Injury and Abnormalities,Reproductive System Disease	Breast carcinoma	1.95e-13		-0.726	189	124	65	ABCC2(+4.55),ADAMTS10(+1.88),ADAMTS9(-1.64),ADRA2C(+1.85),AFF2(+1.84),AJUBA(-1.56),AMOT(+1.93),AMOTL2(-1.53),ANKRD24(-2.71),ARHGAP31(+1.66),ARHGEF3(+1.73),ARRB1(+1.61),ATP10D(+1.62),AXIN2(+2.26),BAX(-1.47),BCAM(+1.81),BCL2(-1.75),BCL6(-1.88),BMPR2(+1.45),C1orf198(+1.46),C3orf70(+2.81),CACNA1G(+1.61),CACNA1H(-1.37),CACNG4(+1.6),CAST(+1.4),CCN1(-1.68),CD9(+2.35),CDH1(+3.75),CDH3(+1.94),CDH6(+1.84),…
Organismal Development,Tissue Development	Development of exocrine gland	2.02e-13		-0.475	45	34	11	AFAP1(+1.45),B4GALT1(+1.57),CDH1(+3.75),CDH3(+1.94),CDKN2B(+2.38),CEBPD(+2.05),CYP19A1(+1.62),EGF(-1.6),EGFR(+2.04),ERBB3(+2.73),ERBB4(-1.47),GATA3(+2.09),GSN(+1.9),HS6ST2(-1.39),ID4(-1.54),IFITM2(-1.43),IGF2(+3.58),IGSF3(+1.47),KALRN(+1.46),LEF1(+1.57),LIF(-1.93),LMO4(+1.73),MET(+2.2),MMP14(+1.65),MST1(-1.58),MSX1(+2.12),NOTCH1(-1.38),NRP1(+2.62),NTN1(+2.24),PAX6(-1.42),PRLR(+3.62),PTCH1(-1.48),…
Cellular Movement	Cell movement of myeloid cells	2.34e-13	Increased	2.766	88	66	22	ACKR2(+2.51),ADAMTS13(-1.85),ADM(-1.88),ANGPT1(+2.67),ANGPT2(-1.56),ARHGAP18(+2.54),ARRB1(+1.61),B4GALT1(+1.57),BCL6(-1.88),BMPR2(+1.45),CAST(+1.4),CCN1(-1.68),CCN2(-1.95),CD9(+2.35),CDC42(+1.35),CDKN1A(-2.27),CHRNA7(+1.67),CSF2RA(+1.76),CSF3R(+2.45),CXCL12(+2.79),CYP19A1(+1.62),DYSF(+2.74),EDNRA(+3.0),EDNRB(+2.49),EGF(-1.6),EGFR(+2.04),EPAS1(+3.88),ETV5(-1.54),FUT4(+1.7),GCNT1(-1.61),GDF15(-1.72…
Cardiovascular System Development and Function	Morphology of cardiovascular system	2.54e-13			125	89	36	ABCC4(-1.6),ACE2(+2.87),ADAMTS9(-1.64),ADGRG1(+1.48),ADM(-1.88),ADRA2C(+1.85),AMOT(+1.93),ANGPT1(+2.67),ANGPT2(-1.56),ATXN1(+1.51),BCAM(+1.81),BCL2(-1.75),BCL6(-1.88),BMPR2(+1.45),CACNA1H(-1.37),CAPN1(+1.58),CAST(+1.4),CCN2(-1.95),CCNE1(+1.74),CDKN1A(-2.27),COL3A1(+4.11),COL5A1(+1.57),CORIN(+2.19),CXCL12(+2.79),CYP19A1(+1.62),DACT1(+2.69),DLX5(+6.01),DSP(+1.5),E2F7(-1.42),ECE1(+1.48),EDNRA(+3.0),…
Cellular Development	Differentiation of central nervous system cells	2.55e-13		1.105	33	16	17	ANGPT1(+2.67),BAX(-1.47),BTG2(-1.49),DAB1(-1.75),EGF(-1.6),EGFR(+2.04),ETV5(-1.54),FGFR3(-2.03),GDNF(+3.69),GRID2(+2.46),HES5(-6.7),ID3(-1.41),ID4(-1.54),LIF(-1.93),LIFR(+1.56),MYCN(+1.68),NEO1(-1.38),NEUROG1(+2.64),NFIA(+3.6),NGFR(+1.56),NOTCH1(-1.38),NOTCH3(-1.36),NR2E1(-3.53),NTRK3(-1.67),PAX6(-1.42),RUNX1(+2.59),SERPINE2(+1.74),SERPINF1(+1.45),SOX9(+1.9),TRH(-6.42),VCAN(+1.43),WNT4(+2.0),YAP1…
Cell-To-Cell Signaling and Interaction,Tissue Development	Binding of extracellular matrix	2.63e-13		0.898	30	22	8	ANGPT1(+2.67),BCAM(+1.81),BCAN(+2.49),BCL6(-1.88),CCN2(-1.95),CD9(+2.35),CDH1(+3.75),COL13A1(+2.31),COL17A1(+8.54),COL3A1(+4.11),COL5A3(-1.78),CXCL12(+2.79),DLL1(-3.35),EPHA2(-2.0),FREM1(+2.08),ITGA4(+2.06),ITGA7(-1.63),ITGA8(+1.78),ITGB4(+4.53),JAG1(-2.0),NPNT(+3.5),PIK3R1(+1.53),POSTN(+4.07),SEMA3E(+2.11),SERPINE2(+1.74),SIRPA(+1.66),SORBS1(+1.57),SPP1(+2.77),TNXB(-1.62),VCAN(+1.43)
Cancer,Endocrine System Disorders,Organismal Injury and Abnormalities,Reproductive System Disease	Ovarian serous tumor	2.87e-13			101	73	28	ABCC2(+4.55),ADAMTS19(+4.64),AHNAK2(-1.58),AKAP2(+1.49),ALPK2(+1.81),ANGPT1(+2.67),ANKRD24(-2.71),APCDD1(+3.16),ATP8B1(+2.33),AXIN2(+2.26),B2M(+1.73),BCL2(-1.75),CCDC136(-1.59),CDH1(+3.75),CDH23(-1.88),CDKN1A(-2.27),CELSR3(-1.6),CLDN7(+2.28),COL11A1(-1.47),COL3A1(+4.11),COL5A1(+1.57),CORIN(+2.19),CXXC5(+1.43),EGFLAM(+3.23),EGFR(+2.04),EPCAM(+2.51),EPHA6(+3.83),EPS8(+1.99),ERCC2(-1.45),FEZF1(-3.72…
Cancer,Hematological Disease,Immunological Disease,Organismal Injury and Abnormalities	Acute leukemia	3.08e-13		0.077	196	121	75	ACSM3(+3.05),ADAMTS7(-1.47),ADAMTS9(-1.64),AHNAK2(-1.58),AKAP2(+1.49),ANGPT1(+2.67),ANKRD26(-1.63),ANO4(+1.6),AP1G2(-1.56),APCDD1(+3.16),ARHGAP31(+1.66),ATP2B4(+1.83),ATP8B1(+2.33),ATXN1(+1.51),AXIN2(+2.26),BAX(-1.47),BBC3(-1.74),BCL2(-1.75),BCL6(-1.88),BCOR(+1.58),BNC2(+1.68),BTG2(-1.49),CACNA1H(-1.37),CADM1(+1.47),CDH23(-1.88),CDH8(-1.55),CDKN1A(-2.27),CDKN2B(+2.38),CELSR3(-1.6),CHRND(+3.69),CL…
Cancer,Hematological Disease,Immunological Disease,Organismal Injury and Abnormalities	T-cell malignant neoplasm	3.2e-13		-1.511	89	66	23	ADAMTS9(-1.64),ANGPT2(-1.56),ANOS1(-1.49),ATXN1(+1.51),B2M(+1.73),BAX(-1.47),BCL2(-1.75),BCL6(-1.88),BMF(+2.38),BTG1(+1.43),CADM1(+1.47),CCN1(-1.68),CDH1(+3.75),CDH3(+1.94),CDKN1A(-2.27),COL12A1(+1.64),COL1A2(+1.62),COL3A1(+4.11),CRYBG1(+4.68),CSF3R(+2.45),CXCL12(+2.79),CXCL13(+2.62),DDB2(-2.0),DUSP4(-1.48),EPAS1(+3.88),EPHA2(-2.0),FAT1(-1.59),GADD45A(-1.5),GATA3(+2.09),GBP2(+4.23),GP1BA(-1.56),H…
Skeletal and Muscular System Development and Function	Morphology of skeleton	3.95e-13			56	37	19	ALPL(-1.56),CCN2(-1.95),CDKN1A(-2.27),COL12A1(+1.64),COL1A2(+1.62),CRISPLD2(+2.7),CXXC5(+1.43),DACT1(+2.69),DLL1(-3.35),DLX5(+6.01),ECE1(+1.48),EDNRA(+3.0),FGFR3(-2.03),FGFRL1(-1.92),FOSL2(-1.66),FST(-2.16),FSTL1(+1.45),FZD9(-2.27),GALNT3(+2.84),GPC3(-3.6),GSN(+1.9),HAPLN1(+3.76),HHIP(+2.7),IGF2(+3.58),INPP4B(+2.06),INPP5D(-1.9),LFNG(-1.95),LIF(-1.93),LMX1B(+2.57),LRRK1(+2.41),MDFI(+1.85),MMP14(+…
Cellular Development,Cellular Growth and Proliferation,Tissue Development	Development of epithelial cells	4.82e-13		-1.365	34	23	11	ADAMTSL4(+2.09),B4GALT1(+1.57),CDH1(+3.75),CYP19A1(+1.62),DACT2(+4.22),ECE1(+1.48),EGF(-1.6),EXPH5(+1.97),FAT1(-1.59),FOSL2(-1.66),GDNF(+3.69),GRHL2(+3.47),ID3(-1.41),JAG1(-2.0),KITLG(+2.3),KRT18(+1.76),KRT8(+1.71),LFNG(-1.95),MET(+2.2),MITF(+2.67),MST1(-1.58),NOTCH1(-1.38),PAX6(-1.42),POF1B(+3.81),PRLR(+3.62),SCRIB(-1.34),SFN(+2.81),SOX2(-1.41),SOX9(+1.9),TFAP2A(+2.58),TFAP2C(+2.6),TINCR(+1.73),…
Tissue Development	Formation of gland	5.22e-13		0.077	47	37	10	AFAP1(+1.45),B4GALT1(+1.57),CDH1(+3.75),CDH3(+1.94),CDKN2B(+2.38),CEBPD(+2.05),CYP19A1(+1.62),EGF(-1.6),EGFR(+2.04),ERBB3(+2.73),ERBB4(-1.47),GATA3(+2.09),GSN(+1.9),ID4(-1.54),IFITM2(-1.43),IGF2(+3.58),KALRN(+1.46),KLF6(+1.51),LEF1(+1.57),LIF(-1.93),LMO4(+1.73),LY6E(+2.34),MDK(+1.39),MET(+2.2),MMP14(+1.65),MST1(-1.58),MSX1(+2.12),NOTCH1(-1.38),NR5A1(-5.27),NRP1(+2.62),NTN1(+2.24),PRLR(+3.62),PTCH…
Cellular Movement,Nervous System Development and Function	Guidance of axons	5.94e-13		0.831	40	28	12	ANOS1(-1.49),ARX(-3.65),CELSR3(-1.6),CNTN4(+1.66),CXCL12(+2.79),DAB1(-1.75),DCX(+1.78),DLX5(+6.01),DOK5(+1.74),ERBB4(-1.47),EZR(+1.43),FEZF1(-3.72),FEZF2(-1.95),FLRT3(+1.56),GATA3(+2.09),GDNF(+3.69),GFRA3(+2.53),GRB7(+2.16),LHX5(-2.15),NGFR(+1.56),NRCAM(+1.53),NRP1(+2.62),NRP2(+2.28),NTN1(+2.24),PAX6(-1.42),PIK3R1(+1.53),RELN(+2.23),ROBO1(+1.42),SEMA3B(-1.68),SEMA3F(-1.7),SEMA5A(+1.56),SH3KBP1(+1…
Connective Tissue Disorders,Organismal Injury and Abnormalities,Skeletal and Muscular Disorders,Skeletal and Muscular System Development and Function	Abnormal morphology of skeleton	8.54e-13			51	33	18	ALPL(-1.56),CCN2(-1.95),CDKN1A(-2.27),COL12A1(+1.64),CRISPLD2(+2.7),CXXC5(+1.43),DACT1(+2.69),DLL1(-3.35),DLX5(+6.01),ECE1(+1.48),EDNRA(+3.0),FGFR3(-2.03),FGFRL1(-1.92),FOSL2(-1.66),FST(-2.16),FSTL1(+1.45),FZD9(-2.27),GALNT3(+2.84),GPC3(-3.6),GSN(+1.9),HAPLN1(+3.76),IGF2(+3.58),INPP4B(+2.06),INPP5D(-1.9),LFNG(-1.95),LIF(-1.93),LMX1B(+2.57),LRRK1(+2.41),MDFI(+1.85),MMP14(+1.65),MMP2(+1.75),NOTCH1(…
Cardiovascular Disease,Cardiovascular System Development and Function,Organismal Injury and Abnormalities,Tissue Morphology	Abnormal morphology of blood vessel	9.16e-13			49	35	14	ADM(-1.88),AMOT(+1.93),ANGPT2(-1.56),BCAM(+1.81),BCL2(-1.75),BMPR2(+1.45),CACNA1H(-1.37),COL3A1(+4.11),COL5A1(+1.57),CXCL12(+2.79),DLX5(+6.01),E2F7(-1.42),ECE1(+1.48),EDNRA(+3.0),EDNRB(+2.49),FBLN1(+3.37),GNA13(+1.38),GPC3(-3.6),HAS2(+2.02),HMOX1(+2.48),HPGD(+5.96),ITGA4(+2.06),KLF5(+2.02),LEF1(+1.57),LIF(-1.93),LMX1B(+2.57),LPL(-3.59),MEF2C(+1.86),MMP14(+1.65),MMP2(+1.75),MYCN(+1.68),NGFR(+1.56)…
Cellular Development,Cellular Growth and Proliferation	Cell proliferation of breast cancer cell lines	9.52e-13		1.291	78	59	19	AMOT(+1.93),BCL2(-1.75),BMPR2(+1.45),BTG2(-1.49),CCN1(-1.68),CCN2(-1.95),CCNE1(+1.74),CDH1(+3.75),CDKN1A(-2.27),CEBPD(+2.05),COL6A3(+2.37),CRABP2(+2.03),CXCL12(+2.79),CYP19A1(+1.62),DDB2(-2.0),DLC1(+1.73),EEF1A1(+1.43),EGF(-1.6),EGFR(+2.04),ELMSAN1(+1.41),EPHA2(-2.0),ERBB3(+2.73),ERBB4(-1.47),ETS1(+2.09),FRMD6(+1.41),GATA3(+2.09),GDF15(-1.72),GRB7(+2.16),GRHL2(+3.47),HAS2(+2.02),HPGD(+5.96),HSPB8…
Cancer,Organismal Injury and Abnormalities,Tumor Morphology	Progression of tumor	9.63e-13		-0.144	56	38	18	ABCC4(-1.6),ANGPT2(-1.56),BCL2(-1.75),CCNE1(+1.74),CDH1(+3.75),CDKN1A(-2.27),CLDN4(+2.18),COL11A1(-1.47),COL1A2(+1.62),CSF2RA(+1.76),CSF3R(+2.45),CXCL12(+2.79),CYP19A1(+1.62),EGFR(+2.04),EPHA2(-2.0),EPHA6(+3.83),ERBB3(+2.73),ERBB4(-1.47),EZR(+1.43),FGFR3(-2.03),FOXO4(+2.24),FRK(+2.17),GATA3(+2.09),GDF15(-1.72),IGFBP4(+1.76),ITGA4(+2.06),KLF8(+1.66),LOXL2(-1.35),MAPK11(-2.2),MET(+2.2),MMP14(+1.65)…
Cell-To-Cell Signaling and Interaction,Tissue Development	Adhesion of extracellular matrix	1.04e-12		0.389	28	20	8	BCAM(+1.81),BCAN(+2.49),BCL6(-1.88),CCN2(-1.95),CD9(+2.35),CDH1(+3.75),COL13A1(+2.31),COL17A1(+8.54),COL3A1(+4.11),COL5A3(-1.78),CXCL12(+2.79),DLL1(-3.35),EPHA2(-2.0),FREM1(+2.08),ITGA4(+2.06),ITGA7(-1.63),ITGA8(+1.78),ITGB4(+4.53),JAG1(-2.0),NPNT(+3.5),PIK3R1(+1.53),POSTN(+4.07),SEMA3E(+2.11),SIRPA(+1.66),SORBS1(+1.57),SPP1(+2.77),TNXB(-1.62),VCAN(+1.43)
Cardiovascular System Development and Function	Morphology of vasculature	1.06e-12			64	43	21	ADM(-1.88),AMOT(+1.93),ANGPT1(+2.67),ANGPT2(-1.56),BCAM(+1.81),BCL2(-1.75),BMPR2(+1.45),CACNA1H(-1.37),COL3A1(+4.11),COL5A1(+1.57),CRELD1(-1.47),CXCL12(+2.79),DLC1(+1.73),DLK1(-3.84),DLX5(+6.01),E2F7(-1.42),ECE1(+1.48),EDNRA(+3.0),EDNRB(+2.49),EPAS1(+3.88),FBLN1(+3.37),FZD5(-1.48),GNA13(+1.38),GPC3(-3.6),HAS2(+2.02),HMOX1(+2.48),HPGD(+5.96),ID3(-1.41),IGFBP4(+1.76),ITGA4(+2.06),ITGA7(-1.63),KLF5(…
Gene Expression	Transcription of DNA	1.1e-12	Increased	2.149	176	116	60	AGRN(-1.36),AJUBA(-1.56),ARRB1(+1.61),ARX(-3.65),ATP2B4(+1.83),ATP8B1(+2.33),ATXN1(+1.51),AUTS2(+1.51),BARHL1(-1.41),BCL11A(+3.92),BCL6(-1.88),BCOR(+1.58),BHLHE40(+2.09),BMP5(+2.8),BMPR2(+1.45),BTG2(-1.49),CAPN3(+2.04),CCN1(-1.68),CCNE1(+1.74),CDH1(+3.75),CEBPD(+2.05),CELSR2(-1.39),CHD3(+1.86),CRABP2(+2.03),CREB3L2(+1.48),CXXC5(+1.43),DACT1(+2.69),DDRGK1(-1.71),DLL1(-3.35),DLX5(+6.01),DTX3L(+3.0)…
Cardiovascular System Development and Function,Cellular Movement	Migration of endothelial cells	1.14e-12	Increased	2.334	61	48	13	ADM(-1.88),AMOT(+1.93),ANGPT1(+2.67),ANGPT2(-1.56),ARHGEF4(-1.38),BMPR2(+1.45),CCN1(-1.68),CCN2(-1.95),CD9(+2.35),CXCL12(+2.79),CXXC5(+1.43),DLC1(+1.73),EGF(-1.6),EGFR(+2.04),ETS1(+2.09),FSTL1(+1.45),GADD45A(-1.5),GATA3(+2.09),HSPB1(+1.65),ID3(-1.41),IGF2(+3.58),IQGAP1(+1.47),ITGA4(+2.06),ITGA9(+1.86),ITGB4(+4.53),LOXL2(-1.35),MAPK11(-2.2),MAPK12(-1.98),MDK(+1.39),MEF2C(+1.86),MET(+2.2),MMP14(+1.…
Cancer,Hematological Disease,Organismal Injury and Abnormalities	Bone marrow cancer	1.23e-12		0.464	197	123	74	ABCC2(+4.55),ACSM3(+3.05),ADAMTS17(+2.87),ADAMTS7(-1.47),ADAMTS9(-1.64),ADRA2C(+1.85),AHNAK2(-1.58),AKAP2(+1.49),ANGPT1(+2.67),ANKRD26(-1.63),ANO4(+1.6),AP1G2(-1.56),APCDD1(+3.16),ARHGAP31(+1.66),ATP2B4(+1.83),ATP8B1(+2.33),ATXN1(+1.51),AXIN2(+2.26),B4GALNT3(-1.53),BBC3(-1.74),BCL2(-1.75),BCOR(+1.58),BNC2(+1.68),BTG2(-1.49),CACNA1H(-1.37),CADM1(+1.47),CDH23(-1.88),CDH8(-1.55),CDKN1A(-2.27),CDKN2B…
Organismal Injury and Abnormalities,Renal and Urological Disease	Renal lesion	1.29e-12		-0.866	149	104	45	ADAMTS9(-1.64),ADAMTSL4(+2.09),ADM(-1.88),AJUBA(-1.56),AKAP2(+1.49),ALPK2(+1.81),ANK1(-1.85),ANXA5(+1.5),ARX(-3.65),ATXN1(+1.51),AXIN2(+2.26),B2M(+1.73),BAX(-1.47),BCL2(-1.75),BCOR(+1.58),BHLHE40(+2.09),BTAF1(-1.35),BTG2(-1.49),CADM1(+1.47),CCDC136(-1.59),CCN1(-1.68),CCNO(-1.79),CD9(+2.35),CDC14B(-1.56),CDH1(+3.75),CDH23(-1.88),CDH6(+1.84),CDKN1A(-2.27),CDKN2B(+2.38),CHD3(+1.86),CLDN4(+2.18),COL6…
Embryonic Development	Quantity of embryo	1.35e-12		0.538	35	23	12	ANGPT2(-1.56),BBC3(-1.74),CDKN1A(-2.27),COL6A3(+2.37),CSF3R(+2.45),EDNRB(+2.49),EGFR(+2.04),ERBB3(+2.73),FST(-2.16),FSTL1(+1.45),IGF2(+3.58),INHBA(+3.59),INSC(+2.42),IRX3(+2.0),KLF5(+2.02),KRT19(+2.06),KRT8(+1.71),LIF(-1.93),LMX1B(+2.57),LRRK2(+6.91),MDFI(+1.85),MET(+2.2),NOTCH1(-1.38),NOTCH3(-1.36),NPY2R(-2.39),NR2E1(-3.53),NRARP(-2.15),PRDM16(-2.18),SERPINF1(+1.45),TFAP2C(+2.6),TP63(+8.47),VIT(…
Cancer,Organismal Injury and Abnormalities	Mixed neoplasia	1.57e-12			163	113	50	ABCA4(+3.46),ABCC4(-1.6),ACE2(+2.87),ADAMTS10(+1.88),ADAMTS7(-1.47),ANK1(-1.85),ANKRD24(-2.71),ANKRD26(-1.63),ARHGEF28(-1.78),ATP10D(+1.62),ATP8A1(+1.48),BCAN(+2.49),BCL2(-1.75),BCOR(+1.58),CACNA1G(+1.61),CACNA2D3(+2.77),CAPN6(+3.11),CAST(+1.4),CD9(+2.35),CDH1(+3.75),CDH18(+2.42),CERCAM(+2.1),CHRNA7(+1.67),CLDN4(+2.18),COL11A1(-1.47),COL1A2(+1.62),COL3A1(+4.11),COL5A1(+1.57),COL6A3(+2.37),CSF2RA(…
Cancer,Organismal Injury and Abnormalities	Visceral metastasis	1.61e-12		0.064	68	50	18	ADM(-1.88),BBC3(-1.74),BMPR2(+1.45),CCN1(-1.68),CCN2(-1.95),CD9(+2.35),CDH6(+1.84),CEBPD(+2.05),CLDN4(+2.18),COL6A3(+2.37),CRABP2(+2.03),CRYBG1(+4.68),CXCL12(+2.79),CYP19A1(+1.62),DUSP4(-1.48),EDNRB(+2.49),EGFR(+2.04),EMX2(-1.42),EPAS1(+3.88),EPB41L3(+1.55),EPHA2(-2.0),EPSTI1(+3.0),ERBB3(+2.73),ERCC2(-1.45),FGFR3(-2.03),FRK(+2.17),FST(-2.16),FZD7(-1.49),GDF15(-1.72),GPNMB(+2.43),HMOX1(+2.48),HSPA…
Cellular Movement,Hematological System Development and Function,Immune Cell Trafficking	Cell movement of leukocytes	1.62e-12	Increased	2.246	111	83	28	ABCC4(-1.6),ACKR2(+2.51),ADAMTS13(-1.85),ADM(-1.88),ANGPT1(+2.67),ANGPT2(-1.56),ARHGAP18(+2.54),ARRB1(+1.61),B4GALT1(+1.57),BCL2(-1.75),BCL6(-1.88),BMPR2(+1.45),CAST(+1.4),CCN1(-1.68),CCN2(-1.95),CD9(+2.35),CDC42(+1.35),CDH1(+3.75),CDH3(+1.94),CDKN1A(-2.27),CHRNA7(+1.67),CSF2RA(+1.76),CSF3R(+2.45),CXCL12(+2.79),CXCL13(+2.62),CYP19A1(+1.62),DYSF(+2.74),EDNRA(+3.0),EDNRB(+2.49),EGF(-1.6),EGFR(+2.04…
Cellular Movement	Migration of carcinoma cell lines	1.76e-12	Increased	2.012	44	37	7	BCAM(+1.81),BMPR2(+1.45),CCN1(-1.68),CCN2(-1.95),CDC42(+1.35),CDH1(+3.75),CDH3(+1.94),CLDN7(+2.28),CXCL12(+2.79),DSP(+1.5),EGF(-1.6),EGFR(+2.04),ERBB3(+2.73),ETS1(+2.09),EZR(+1.43),HAS2(+2.02),HMOX1(+2.48),ITGB6(+3.3),KLF6(+1.51),MET(+2.2),MITF(+2.67),MTUS1(+4.18),NOS2(-3.17),NOTCH1(-1.38),NRP1(+2.62),NRP2(+2.28),PGF(+1.87),PODXL(-2.35),POSTN(+4.07),PTN(+2.04),RXRA(+1.68),S100A10(+3.68),S100P(+2.…
Neurological Disease	Progressive neurological disorder	1.81e-12		0.156	92	69	23	ADRA2C(+1.85),ANXA5(+1.5),ARHGDIB(+2.93),ARRB1(+1.61),ARX(-3.65),ATP6V1B1(+2.74),ATXN1(+1.51),BAX(-1.47),BCHE(+2.35),BCL2(-1.75),CAPN3(+2.04),CCN1(-1.68),CDKN1A(-2.27),CHRNA7(+1.67),CHRND(+3.69),COL1A2(+1.62),COL3A1(+4.11),COLGALT2(+1.83),CSF3R(+2.45),CXCL12(+2.79),DAB1(-1.75),DDB2(-2.0),DRD4(-3.25),EEF1A1(+1.43),ENO2(-1.55),EPS8L2(-1.61),EPSTI1(+3.0),ERBB4(-1.47),EZR(+1.43),FBLN1(+3.37),FGFR3(-2…
Cell Death and Survival	Neuronal cell death	1.88e-12	Decreased	-2.405	97	66	31	AGRN(-1.36),ANGPT1(+2.67),ARRB1(+1.61),ATXN1(+1.51),BARHL1(-1.41),BAX(-1.47),BBC3(-1.74),BCL2(-1.75),BTG1(+1.43),BTG2(-1.49),CAPN1(+1.58),CAST(+1.4),CCN2(-1.95),CDC42(+1.35),CDKN1A(-2.27),CHRNA7(+1.67),CXCL12(+2.79),EGF(-1.6),EGFR(+2.04),ERBB3(+2.73),FEZF2(-1.95),FGFR3(-2.03),FZD2(-1.42),FZD9(-2.27),GATA3(+2.09),GDF15(-1.72),GDNF(+3.69),GFRA3(+2.53),GRIA2(+2.23),GRID2(+2.46),GRIK2(+2.58),GRM7(+1.…
Neurological Disease	Motor dysfunction or movement disorder	2.02e-12	Decreased	-2.113	141	97	44	ADRA2C(+1.85),AGRN(-1.36),ARHGDIB(+2.93),ARRB1(+1.61),ARX(-3.65),ATXN1(+1.51),B2M(+1.73),BAX(-1.47),BCHE(+2.35),BCL2(-1.75),BCL6(-1.88),BHLHE40(+2.09),CA4(-5.52),CACNA1G(+1.61),CACNA1H(-1.37),CACNA2D3(+2.77),CACNG7(-1.94),CAPN3(+2.04),CCN2(-1.95),CDR1(+1.81),CHRNA7(+1.67),CHRND(+3.69),CKB(-2.25),COL13A1(+2.31),COL6A3(+2.37),COLGALT2(+1.83),CYP19A1(+1.62),DAB1(-1.75),DDB2(-2.0),DMRT3(-2.07),DRD4(-…
Cancer,Hematological Disease,Organismal Injury and Abnormalities	Mature T-cell or NK-cell neoplasm	2.14e-12			72	53	19	ADAMTS9(-1.64),ANGPT2(-1.56),ANOS1(-1.49),ATXN1(+1.51),BAX(-1.47),BCL2(-1.75),BCL6(-1.88),BTG1(+1.43),CADM1(+1.47),CCN1(-1.68),CDH1(+3.75),CDH3(+1.94),COL12A1(+1.64),COL1A2(+1.62),COL3A1(+4.11),CRYBG1(+4.68),CXCL12(+2.79),CXCL13(+2.62),DUSP4(-1.48),EPAS1(+3.88),EPHA2(-2.0),GADD45A(-1.5),GATA3(+2.09),GBP2(+4.23),GP1BA(-1.56),HDAC9(-1.49),IFI6(+2.98),IFITM1(-1.45),IGFBP4(+1.76),IGSF3(+1.47),ITGA9(+…
Cancer,Endocrine System Disorders,Organismal Injury and Abnormalities	Extrapancreatic neuroendocrine tumor	2.22e-12		-0.056	94	57	37	ABCA4(+3.46),ADRA2C(+1.85),AEN(-1.6),ANKRD34B(-4.57),B2M(+1.73),BCL2(-1.75),BCOR(+1.58),BEND4(-2.59),BNC2(+1.68),CCNE1(+1.74),CDH1(+3.75),CDH23(-1.88),CDH6(+1.84),CDKN1A(-2.27),CDKN2B(+2.38),CEBPD(+2.05),CELSR3(-1.6),CHD3(+1.86),CKB(-2.25),COL11A1(-1.47),COL1A2(+1.62),COL5A3(-1.78),CPXM2(+4.02),CSF3R(+2.45),DCT(+4.79),DDB2(-2.0),DLC1(+1.73),DLL1(-3.35),DYSF(+2.74),EGFR(+2.04),ENO2(-1.55),EPAS1(+3…
Cell Death and Survival	Cell death of connective tissue cells	2.23e-12		-1.406	87	61	26	ABCC4(-1.6),ADM(-1.88),BAX(-1.47),BBC3(-1.74),BCL2(-1.75),BCL6(-1.88),BMF(+2.38),CA4(-5.52),CCDC80(+1.41),CCN1(-1.68),CCNE1(+1.74),CDC42(+1.35),CDH1(+3.75),CDKN1A(-2.27),CREB3L2(+1.48),CYP19A1(+1.62),DDB2(-2.0),DHCR24(+1.65),DUSP4(-1.48),ECEL1(+2.58),EEF1A1(+1.43),EGF(-1.6),EGFR(+2.04),ERBB4(-1.47),ETS1(+2.09),FTH1(+1.66),GADD45A(-1.5),GALNT3(+2.84),GALNT5(+2.18),GNA13(+1.38),GNG2(+1.71),GRID2(+2…
Cardiovascular Disease	Hypertension	2.23e-12		-1.714	95	70	25	ACE2(+2.87),ADM(-1.88),ADRA2C(+1.85),ALPL(-1.56),ANGPT1(+2.67),ANGPT2(-1.56),ATP2B4(+1.83),BMPR2(+1.45),C16orf45(-1.57),CA4(-5.52),CACNA1G(+1.61),CACNA1H(-1.37),CCDC136(-1.59),CHRNA7(+1.67),CHRND(+3.69),COL12A1(+1.64),COL16A1(+1.8),CORIN(+2.19),CORO2A(+2.79),CPS1(-1.9),CSF2RA(+1.76),CXCL13(+2.62),CYP19A1(+1.62),ECE1(+1.48),EDNRA(+3.0),EDNRB(+2.49),EGFR(+2.04),EPAS1(+3.88),F5(+2.88),FERMT1(+4.52),…
Cancer,Cell Death and Survival,Organismal Injury and Abnormalities	Cell death of tumor	2.48e-12		-0.86	72	53	19	ANGPT2(-1.56),B2M(+1.73),BAX(-1.47),BCL2(-1.75),BIRC7(+2.51),BMP5(+2.8),BTG1(+1.43),CAPN6(+3.11),CCN1(-1.68),CDH1(+3.75),CDH3(+1.94),CDKN1A(-2.27),CEBPD(+2.05),CSF3R(+2.45),CXCL12(+2.79),EDNRA(+3.0),EEF1A1(+1.43),EGF(-1.6),EGFR(+2.04),ERCC2(-1.45),ETS1(+2.09),FOXO4(+2.24),GADD45A(-1.5),GALNT3(+2.84),GDF15(-1.72),HMOX1(+2.48),HSPA1A/HSPA1B(-1.41),HSPB8(+2.16),INHBA(+3.59),JAG1(-2.0),KITLG(+2.3),LE…
Developmental Disorder	Dysgenesis	2.98e-12	Decreased	-2.338	86	58	28	ABCC4(-1.6),ARHGDIB(+2.93),ARRB1(+1.61),ARX(-3.65),B4GALT1(+1.57),BAX(-1.47),BCL11A(+3.92),BCL2(-1.75),BCL6(-1.88),BMF(+2.38),CCN2(-1.95),CCNE1(+1.74),CELSR3(-1.6),CYP19A1(+1.62),DACT1(+2.69),DLK1(-3.84),DLX5(+6.01),ECE1(+1.48),EDNRA(+3.0),EGFR(+2.04),EMX2(-1.42),ERBB3(+2.73),ETS1(+2.09),ETV5(-1.54),FBLN1(+3.37),FGFR3(-2.03),FGFRL1(-1.92),FOXE3(-4.62),FOXJ1(-1.62),FREM1(+2.08),FUT4(+1.7),GDNF(+3.…
Cancer,Organismal Injury and Abnormalities,Renal and Urological Disease	Bladder carcinoma	3.07e-12			135	83	52	ADAMTS16(-1.61),ADAMTS9(-1.64),AHNAK2(-1.58),AJUBA(-1.56),ANK1(-1.85),ATP10D(+1.62),ATP8B1(+2.33),AUTS2(+1.51),AXIN2(+2.26),BIRC7(+2.51),BMP5(+2.8),BTAF1(-1.35),C3orf70(+2.81),CACNG4(+1.6),CAPN6(+3.11),CCN1(-1.68),CCNO(-1.79),CDH1(+3.75),CDKN1A(-2.27),CDKN2B(+2.38),CELSR3(-1.6),CLDN4(+2.18),COL17A1(+8.54),COL1A2(+1.62),CPED1(+2.31),CPS1(-1.9),CRELD1(-1.47),CROT(-1.84),CSF3R(+2.45),DACT1(+2.69),DS…
Gene Expression	Activation of DNA endogenous promoter	3.41e-12	Increased	2.604	146	98	48	AGRN(-1.36),AJUBA(-1.56),ARRB1(+1.61),ARX(-3.65),ATP2B4(+1.83),ATXN1(+1.51),AUTS2(+1.51),BARHL1(-1.41),BCL11A(+3.92),BCL6(-1.88),BCOR(+1.58),BHLHE40(+2.09),BMP5(+2.8),BMPR2(+1.45),BTG2(-1.49),CCN1(-1.68),CCNE1(+1.74),CEBPD(+2.05),CHD3(+1.86),CREB3L2(+1.48),CXXC5(+1.43),DACT1(+2.69),DDRGK1(-1.71),DLL1(-3.35),DLX5(+6.01),E2F7(-1.42),EDNRB(+2.49),EGFR(+2.04),EPAS1(+3.88),EPCAM(+2.51),ERCC2(-1.45),ET…
Cancer,Hematological Disease,Organismal Injury and Abnormalities	Malignant myeloid neoplasm	3.62e-12		0.616	194	120	74	ACSM3(+3.05),ADAMTS17(+2.87),ADAMTS7(-1.47),ADAMTS9(-1.64),ADRA2C(+1.85),AHNAK2(-1.58),AKAP2(+1.49),ANGPT1(+2.67),ANKRD26(-1.63),ANO4(+1.6),AP1G2(-1.56),APCDD1(+3.16),ARHGAP31(+1.66),ATP2B4(+1.83),ATP8B1(+2.33),ATXN1(+1.51),AXIN2(+2.26),B4GALNT3(-1.53),BBC3(-1.74),BCL2(-1.75),BCOR(+1.58),BNC2(+1.68),BTG2(-1.49),CACNA1H(-1.37),CADM1(+1.47),CDH23(-1.88),CDH8(-1.55),CDKN1A(-2.27),CDKN2B(+2.38),CELSR…
Dermatological Diseases and Conditions,Organ Morphology,Organismal Injury and Abnormalities	Abnormal morphology of skin	3.83e-12			45	37	8	B4GALT1(+1.57),BAX(-1.47),BMF(+2.38),CDKN1A(-2.27),CERS3(+2.98),CLDN7(+2.28),COL5A1(+1.57),COL5A2(+1.37),EDNRB(+2.49),EGF(-1.6),EGFR(+2.04),FERMT1(+4.52),FST(-2.16),GPC3(-3.6),IGF2(+3.58),INHBA(+3.59),ITGB4(+4.53),ITGB6(+3.3),KITLG(+2.3),KRT17(+3.96),LAMC2(+2.14),LEF1(+1.57),LIF(-1.93),LMO4(+1.73),LOXL1(+1.51),LRIG1(-1.43),MLANA(+2.45),MMP14(+1.65),NFKB1(+1.76),NGFR(+1.56),OVOL1(+3.62),PKP3(+4.4)…
Cellular Movement	Migration of tumor cells	4.27e-12	Increased	2.465	43	32	11	ANGPT2(-1.56),BAX(-1.47),BIRC7(+2.51),CCN2(-1.95),CDC42(+1.35),CDH3(+1.94),CSF2RA(+1.76),CSF3R(+2.45),CXCL12(+2.79),CXCL13(+2.62),EGF(-1.6),EGFR(+2.04),EMILIN2(-1.66),EPHA2(-2.0),ERBB3(+2.73),EZR(+1.43),FRK(+2.17),GDNF(+3.69),GSN(+1.9),INPP4B(+2.06),IQGAP1(+1.47),ITGA4(+2.06),KLK6(+3.0),MET(+2.2),MGLL(+2.2),MMP14(+1.65),MMP2(+1.75),NRP1(+2.62),PGF(+1.87),POSTN(+4.07),S100P(+2.38),SFRP1(-1.7),SFRP…
Embryonic Development,Nervous System Development and Function,Organ Development,Organismal Development,Tissue Development	Development of cerebral cortex	4.46e-12		0.326	36	16	20	BAX(-1.47),BCAN(+2.49),BTG2(-1.49),COL3A1(+4.11),DAB1(-1.75),DCX(+1.78),DLL1(-3.35),EMX2(-1.42),ERBB4(-1.47),EZR(+1.43),FEZF2(-1.95),FGFR3(-2.03),FOXP2(+3.51),HSPB8(+2.16),ID4(-1.54),KIF1A(-1.54),LEF1(+1.57),LHX5(-2.15),MDK(+1.39),NEO1(-1.38),NOS2(-3.17),NR2E1(-3.53),NTN1(+2.24),PAX6(-1.42),POU3F3(-2.08),PRDM16(-2.18),PTPRS(-1.4),RELN(+2.23),SEMA3F(-1.7),SLC1A3(+2.38),SOX2(-1.41),ST8SIA4(+1.83),T…
Cellular Movement	Cell movement of tumor cells	5.03e-12	Increased	2.3	38	29	9	ANGPT2(-1.56),BAX(-1.47),CCN2(-1.95),CDC42(+1.35),CSF2RA(+1.76),CSF3R(+2.45),CXCL12(+2.79),CXCL13(+2.62),EGF(-1.6),EGFR(+2.04),EMILIN2(-1.66),ERBB3(+2.73),EZR(+1.43),FRK(+2.17),GDNF(+3.69),GSN(+1.9),INPP4B(+2.06),IQGAP1(+1.47),ITGA4(+2.06),KLK6(+3.0),MET(+2.2),MGLL(+2.2),MMP14(+1.65),MMP2(+1.75),NRP1(+2.62),PGF(+1.87),S100P(+2.38),SFRP1(-1.7),SFRP2(-2.17),SIRPA(+1.66),SLIT2(-1.53),SNAI2(+2.17),SO…
Cellular Development,Nervous System Development and Function	Differentiation of astrocytes	5.05e-12		0.928	21	8	13	BAX(-1.47),DAB1(-1.75),EGF(-1.6),EGFR(+2.04),FGFR3(-2.03),HES5(-6.7),ID4(-1.54),LIF(-1.93),LIFR(+1.56),MYCN(+1.68),NEO1(-1.38),NEUROG1(+2.64),NFIA(+3.6),NOTCH1(-1.38),NOTCH3(-1.36),NR2E1(-3.53),NTRK3(-1.67),PAX6(-1.42),SERPINE2(+1.74),VCAN(+1.43),YAP1(+1.42)
Cancer,Endocrine System Disorders,Organismal Injury and Abnormalities	Neuroendocrine tumor	5.29e-12		0.622	97	59	38	ABCA4(+3.46),ADRA2C(+1.85),AEN(-1.6),ANKRD34B(-4.57),B2M(+1.73),BCL2(-1.75),BCOR(+1.58),BEND4(-2.59),BNC2(+1.68),CCNE1(+1.74),CDH1(+3.75),CDH23(-1.88),CDH6(+1.84),CDKN1A(-2.27),CDKN2B(+2.38),CEBPD(+2.05),CELSR3(-1.6),CHD3(+1.86),CKB(-2.25),COL11A1(-1.47),COL1A2(+1.62),COL5A3(-1.78),CPXM2(+4.02),CSF3R(+2.45),DCT(+4.79),DDB2(-2.0),DLC1(+1.73),DLL1(-3.35),DYSF(+2.74),EGF(-1.6),EGFR(+2.04),ENO2(-1.55…
Neurological Disease	Movement Disorders	5.36e-12		-1.604	138	94	44	ADRA2C(+1.85),AGRN(-1.36),ARHGDIB(+2.93),ARRB1(+1.61),ARX(-3.65),ATXN1(+1.51),B2M(+1.73),BAX(-1.47),BCHE(+2.35),BCL2(-1.75),BCL6(-1.88),BHLHE40(+2.09),CA4(-5.52),CACNA1G(+1.61),CACNA1H(-1.37),CACNA2D3(+2.77),CACNG7(-1.94),CAPN3(+2.04),CCN2(-1.95),CDR1(+1.81),CHRNA7(+1.67),CHRND(+3.69),CKB(-2.25),COL13A1(+2.31),COL6A3(+2.37),COLGALT2(+1.83),CYP19A1(+1.62),DAB1(-1.75),DDB2(-2.0),DMRT3(-2.07),DRD4(-…
Cancer,Cell Death and Survival,Organismal Injury and Abnormalities,Tumor Morphology	Necrosis of tumor	5.5e-12		-1.035	71	53	18	ANGPT2(-1.56),B2M(+1.73),BAX(-1.47),BCL2(-1.75),BIRC7(+2.51),BMP5(+2.8),BTG1(+1.43),CAPN6(+3.11),CCN1(-1.68),CDH1(+3.75),CDH3(+1.94),CDKN1A(-2.27),CEBPD(+2.05),CSF3R(+2.45),CXCL12(+2.79),EDNRA(+3.0),EEF1A1(+1.43),EGF(-1.6),EGFR(+2.04),ERCC2(-1.45),ETS1(+2.09),FOXO4(+2.24),GADD45A(-1.5),GALNT3(+2.84),GDF15(-1.72),HMOX1(+2.48),HSPA1A/HSPA1B(-1.41),HSPB8(+2.16),INHBA(+3.59),JAG1(-2.0),KITLG(+2.3),LE…
Cancer,Organismal Injury and Abnormalities	Invasion of tissue	5.76e-12	Increased	2.718	38	31	7	AFAP1L1(+3.38),CCN2(-1.95),CDC42(+1.35),CDH3(+1.94),CXCL12(+2.79),EDNRB(+2.49),EGF(-1.6),EGFR(+2.04),EPHA2(-2.0),ETS1(+2.09),EZR(+1.43),FRK(+2.17),FST(-2.16),GDNF(+3.69),GRIA2(+2.23),HAS2(+2.02),IGFBP4(+1.76),INHBA(+3.59),ITGA8(+1.78),LOXL2(-1.35),MET(+2.2),MITF(+2.67),MMP14(+1.65),MMP2(+1.75),MRAS(+1.56),NOTCH1(-1.38),NPNT(+3.5),NRP1(+2.62),PAX3(+1.44),PFN2(+1.34),PGF(+1.87),RARG(+1.57),SEMA3F(-…
Cellular Development,Cellular Growth and Proliferation	Cell proliferation of carcinoma cell lines	5.98e-12	Increased	2.636	72	49	23	ABCC2(+4.55),AJUBA(-1.56),BAX(-1.47),BBC3(-1.74),BMP5(+2.8),CCN1(-1.68),CCN2(-1.95),CCNE1(+1.74),CDH1(+3.75),CDKN1A(-2.27),CEMIP2(-1.36),CXCL12(+2.79),DLC1(+1.73),EGF(-1.6),EGFR(+2.04),EPAS1(+3.88),EPB41L3(+1.55),EPCAM(+2.51),EPHA2(-2.0),ERBB3(+2.73),ERBB4(-1.47),EZR(+1.43),FGFR3(-2.03),FZD9(-2.27),GDF15(-1.72),GDNF(+3.69),H19(+4.13),HAS2(+2.02),HMOX1(+2.48),HPGD(+5.96),IGF2(+3.58),INHBA(+3.59),I…
Cell Death and Survival	Cell death of breast cancer cell lines	6.5e-12		0.068	60	35	25	ABCC4(-1.6),ADM(-1.88),ANGPT2(-1.56),B2M(+1.73),BAX(-1.47),BCL2(-1.75),BCL6(-1.88),BHLHE40(+2.09),CCDC80(+1.41),CCN1(-1.68),CCN2(-1.95),CDC42(+1.35),CDH1(+3.75),CDKN1A(-2.27),CRABP2(+2.03),DNAJC15(+1.74),DUSP4(-1.48),EDA2R(-1.91),EGF(-1.6),EGFR(+2.04),EPHA2(-2.0),FBLN1(+3.37),FOXO4(+2.24),FRMD6(+1.41),FTH1(+1.66),GADD45A(-1.5),GRHL2(+3.47),HDAC9(-1.49),HMOX1(+2.48),HSPA1A/HSPA1B(-1.41),HSPB1(+1.6…
Embryonic Development,Organ Development,Organismal Development,Skeletal and Muscular System Development and Function,Tissue Development	Formation of muscle	6.72e-12		0.741	63	43	20	ANGPT1(+2.67),ANXA5(+1.5),BMP5(+2.8),CACNA1H(-1.37),CAPN3(+2.04),CAPN6(+3.11),CDC42(+1.35),CDKN1A(-2.27),COL11A1(-1.47),COL6A3(+2.37),CXCL12(+2.79),DYSF(+2.74),EPHA2(-2.0),ERBB3(+2.73),FGFRL1(-1.92),FLNC(-1.62),FOSL2(-1.66),FST(-2.16),FZD2(-1.42),GSN(+1.9),HAS2(+2.02),HDAC9(-1.49),HOPX(+2.82),IFI16(+1.94),IGF2(+3.58),ITGA8(+1.78),JAG1(-2.0),JPH2(+1.79),KRT17(+3.96),KRT19(+2.06),KRT8(+1.71),LEF1(+…
Cancer,Organismal Injury and Abnormalities	Growth of malignant tumor	6.77e-12		-0.855	70	45	25	ABCC4(-1.6),ADGRG1(+1.48),ADM(-1.88),APCDD1(+3.16),BCAN(+2.49),BCL2(-1.75),BTG2(-1.49),CCN1(-1.68),CCN2(-1.95),CDH1(+3.75),CDH3(+1.94),CSF2RA(+1.76),CSF3R(+2.45),CXCL12(+2.79),CYP19A1(+1.62),DLK1(-3.84),DOCK4(+1.57),EEF1A1(+1.43),EGF(-1.6),EGFR(+2.04),EMX2(-1.42),EPHA2(-2.0),ERBB3(+2.73),EZR(+1.43),FGFR3(-2.03),FOXD3(+2.31),GALNT3(+2.84),GDF15(-1.72),GDNF(+3.69),GPC3(-3.6),HMGB3(+1.39),HMOX1(+2.4…
Cellular Growth and Proliferation	Colony formation of breast cancer cell lines	7.13e-12		-0.352	25	19	6	BBC3(-1.74),BCL2(-1.75),DLC1(+1.73),EDA2R(-1.91),EGF(-1.6),EGFR(+2.04),EPAS1(+3.88),ERBB4(-1.47),ETS1(+2.09),FGFR3(-2.03),FRMD6(+1.41),GDNF(+3.69),GFRA3(+2.53),GRB7(+2.16),HPGD(+5.96),ITGB4(+4.53),KRT19(+2.06),KRT8(+1.71),LY6E(+2.34),PIK3R1(+1.53),SFN(+2.81),SNAI2(+2.17),SPP1(+2.77),TBX3(+3.15),TP63(+8.47)
Behavior,Nervous System Development and Function	Memory	7.66e-12		-0.688	50	34	16	ABCA7(-1.51),ADRA2C(+1.85),ARC(-1.9),ATXN1(+1.51),BAX(-1.47),BCL2(-1.75),CEBPD(+2.05),CHRNA7(+1.67),CYP19A1(+1.62),DRD4(-3.25),DUSP4(-1.48),ERBB4(-1.47),GRIA2(+2.23),GRIK2(+2.58),GRM7(+1.82),HAPLN1(+3.76),HES5(-6.7),HTR2C(-3.83),IGF2(+3.58),IL1R1(+2.07),ITGA8(+1.78),ITPR3(+1.76),KALRN(+1.46),LMX1B(+2.57),LRRC7(+2.26),LZTS1(+1.75),MDK(+1.39),NFKB1(+1.76),NGFR(+1.56),NOS2(-3.17),NOTCH1(-1.38),NPY2R…
Cancer,Hematological Disease,Immunological Disease,Organismal Injury and Abnormalities	Mature T-cell neoplasm	1.04e-11			69	51	18	ADAMTS9(-1.64),ANGPT2(-1.56),ANOS1(-1.49),ATXN1(+1.51),BAX(-1.47),BCL2(-1.75),BCL6(-1.88),BTG1(+1.43),CADM1(+1.47),CCN1(-1.68),CDH1(+3.75),CDH3(+1.94),COL12A1(+1.64),COL1A2(+1.62),COL3A1(+4.11),CRYBG1(+4.68),CXCL12(+2.79),CXCL13(+2.62),DUSP4(-1.48),EPAS1(+3.88),EPHA2(-2.0),GADD45A(-1.5),GATA3(+2.09),GBP2(+4.23),GP1BA(-1.56),HDAC9(-1.49),IFI6(+2.98),IFITM1(-1.45),IGFBP4(+1.76),IGSF3(+1.47),ITGA9(+…
Cardiovascular Disease	Disorder of blood pressure	1.05e-11	Decreased	-2.046	96	70	26	ACE2(+2.87),ADM(-1.88),ADRA2C(+1.85),ALPL(-1.56),ANGPT1(+2.67),ANGPT2(-1.56),ATP2B4(+1.83),BMPR2(+1.45),C16orf45(-1.57),CA4(-5.52),CACNA1G(+1.61),CACNA1H(-1.37),CCDC136(-1.59),CHRNA7(+1.67),CHRND(+3.69),COL12A1(+1.64),COL16A1(+1.8),CORIN(+2.19),CORO2A(+2.79),CPS1(-1.9),CSF2RA(+1.76),CXCL13(+2.62),CYP19A1(+1.62),DRD4(-3.25),ECE1(+1.48),EDNRA(+3.0),EDNRB(+2.49),EGFR(+2.04),EPAS1(+3.88),F5(+2.88),FE…
Cellular Development	Differentiation of stem cells	1.08e-11		1.881	48	30	18	ADAMTS7(-1.47),ANGPT1(+2.67),BTG2(-1.49),CDH1(+3.75),CDKN1A(-2.27),CSF3R(+2.45),EGF(-1.6),EPCAM(+2.51),FEZF2(-1.95),FOXO4(+2.24),GATA3(+2.09),GDNF(+3.69),GRHL2(+3.47),HES5(-6.7),ID3(-1.41),KITLG(+2.3),LEF1(+1.57),LIF(-1.93),LRRK2(+6.91),MDFI(+1.85),MMP14(+1.65),MSX1(+2.12),MYCN(+1.68),NEO1(-1.38),NEUROG1(+2.64),NOTCH1(-1.38),NOTCH3(-1.36),NR2E1(-3.53),NR5A1(-5.27),PAX6(-1.42),PGF(+1.87),PLXNB2(-1…
Cancer,Hematological Disease,Immunological Disease,Organismal Injury and Abnormalities	Myeloid leukemia	1.08e-11		0.333	182	112	70	ABCC2(+4.55),ACSM3(+3.05),ADAMTS7(-1.47),ADAMTS9(-1.64),ADRA2C(+1.85),AHNAK2(-1.58),AKAP2(+1.49),ANGPT1(+2.67),ANKRD26(-1.63),ANO4(+1.6),AP1G2(-1.56),APCDD1(+3.16),ARHGAP31(+1.66),ATP2B4(+1.83),ATP8B1(+2.33),ATXN1(+1.51),AXIN2(+2.26),BBC3(-1.74),BCL2(-1.75),BCOR(+1.58),BNC2(+1.68),BTG2(-1.49),CACNA1H(-1.37),CADM1(+1.47),CDH23(-1.88),CDH8(-1.55),CDKN1A(-2.27),CDKN2B(+2.38),CELSR3(-1.6),CHRND(+3.69…
Auditory and Vestibular System Development and Function,Embryonic Development,Organ Development,Organismal Development,Tissue Development	Development of ear	1.4e-11			36	25	11	ATP6V1B1(+2.74),BCL2(-1.75),BMP5(+2.8),CDH23(-1.88),CEBPD(+2.05),COL11A1(-1.47),DLL1(-3.35),DLX5(+6.01),ECE1(+1.48),FGFR3(-2.03),FREM2(+1.87),FZD2(-1.42),GATA3(+2.09),HES5(-6.7),IFI16(+1.94),ITGA8(+1.78),JAG1(-2.0),LMO4(+1.73),LRIG1(-1.43),MCOLN3(+2.98),MSX1(+2.12),MYCN(+1.68),MYO7A(+2.99),NEUROG1(+2.64),NOTCH1(-1.38),NTN1(+2.24),RARG(+1.57),RDH10(+2.31),ROR1(+1.48),SOX2(-1.41),SOX9(+1.9),SRRM4(+…
Cancer,Hematological Disease,Immunological Disease,Organismal Injury and Abnormalities	T-cell non-Hodgkin lymphoma	1.5e-11		-1.154	70	52	18	ADAMTS9(-1.64),ANGPT2(-1.56),ANOS1(-1.49),BAX(-1.47),BCL2(-1.75),BCL6(-1.88),BMF(+2.38),BTG1(+1.43),CCN1(-1.68),CDH1(+3.75),CDH3(+1.94),CDKN1A(-2.27),COL12A1(+1.64),COL1A2(+1.62),COL3A1(+4.11),CRYBG1(+4.68),CXCL12(+2.79),CXCL13(+2.62),DDB2(-2.0),DUSP4(-1.48),EPAS1(+3.88),EPHA2(-2.0),GADD45A(-1.5),GATA3(+2.09),GP1BA(-1.56),HDAC9(-1.49),IFI6(+2.98),IFITM1(-1.45),IGFBP4(+1.76),IGSF3(+1.47),ITGA9(+1.…
Cellular Development,Embryonic Development,Organismal Development	Differentiation of embryonic cells	1.82e-11	Increased	3.365	45	32	13	ADAMTS7(-1.47),AJUBA(-1.56),ANGPT1(+2.67),BCHE(+2.35),BCOR(+1.58),CDH1(+3.75),CDKN1A(-2.27),E2F7(-1.42),EGF(-1.6),ERBB3(+2.73),FOXD3(+2.31),GAS7(+1.67),GDNF(+3.69),GNA13(+1.38),HOPX(+2.82),ID3(-1.41),ID4(-1.54),IGF2(+3.58),INHBA(+3.59),KITLG(+2.3),LIF(-1.93),LIFR(+1.56),LRRK2(+6.91),MDFI(+1.85),MEF2C(+1.86),MET(+2.2),MMP14(+1.65),MMP2(+1.75),NGFR(+1.56),NR5A1(-5.27),NRP1(+2.62),PGF(+1.87),PNPLA6(…
Cancer,Organismal Injury and Abnormalities	Blue round small cell tumor	1.84e-11		1.352	84	51	33	ABCC4(-1.6),AGRN(-1.36),ARHGEF4(-1.38),ATP2B4(+1.83),ATP6V1B1(+2.74),B2M(+1.73),BBC3(-1.74),BCL2(-1.75),BCOR(+1.58),CACNA1H(-1.37),CDH8(-1.55),CDKN1A(-2.27),CHD3(+1.86),CKB(-2.25),COL11A1(-1.47),COL13A1(+2.31),COL5A3(-1.78),CSF2RA(+1.76),CSF3R(+2.45),DCT(+4.79),DCX(+1.78),DNHD1(-1.45),EGF(-1.6),EGFR(+2.04),ENO2(-1.55),FAT1(-1.59),FDXR(-2.14),FERMT1(+4.52),FGFR3(-2.03),GBP2(+4.23),GDNF(+3.69),GP1B…
Cellular Development,Cellular Growth and Proliferation	Cell proliferation of ovarian cancer cell lines	2.05e-11	Increased	2.615	32	20	12	ABCC2(+4.55),BCL2(-1.75),BMPR2(+1.45),CCN1(-1.68),CDKN1A(-2.27),CXCL12(+2.79),DLC1(+1.73),EGF(-1.6),EGFR(+2.04),EPAS1(+3.88),ERBB3(+2.73),ERBB4(-1.47),FST(-2.16),GDF15(-1.72),GPC3(-3.6),GRB7(+2.16),H19(+4.13),HAS2(+2.02),IGF2(+3.58),INHBA(+3.59),KLF6(+1.51),LRIG1(-1.43),MMP14(+1.65),MYCN(+1.68),NEO1(-1.38),NOTCH3(-1.36),PVT1(-1.49),RXRA(+1.68),SPP1(+2.77),TGM2(+2.34),TMSB10/TMSB4X(+1.65),TP63(+8.…
Organismal Survival	Neonatal death	2.06e-11	Decreased	-3.604	66	48	18	ARRB1(+1.61),B4GALT1(+1.57),BAX(-1.47),BCL11A(+3.92),CCN2(-1.95),CDKN1A(-2.27),CEBPD(+2.05),CELSR3(-1.6),CERS3(+2.98),COL5A2(+1.37),CREB3L2(+1.48),CXCL12(+2.79),DACT1(+2.69),DLK1(-3.84),ECE1(+1.48),ECEL1(+2.58),EMX2(-1.42),EPAS1(+3.88),ESRP1(+3.72),F5(+2.88),FEZF1(-3.72),FGFR3(-2.03),FGFRL1(-1.92),FLNC(-1.62),FST(-2.16),FSTL1(+1.45),GDNF(+3.69),GUCY1B1(-1.46),HAPLN1(+3.76),HPGD(+5.96),IGF2(+3.58)…
Embryonic Development,Organ Development,Organismal Development,Reproductive System Development and Function,Tissue Development	Formation of mammary gland	2.12e-11		-0.475	39	30	9	AFAP1(+1.45),B4GALT1(+1.57),CDH1(+3.75),CDH3(+1.94),CDKN2B(+2.38),CEBPD(+2.05),CYP19A1(+1.62),EGF(-1.6),EGFR(+2.04),ERBB3(+2.73),ERBB4(-1.47),GATA3(+2.09),GSN(+1.9),ID4(-1.54),IFITM2(-1.43),IGF2(+3.58),KALRN(+1.46),LEF1(+1.57),LIF(-1.93),LMO4(+1.73),MET(+2.2),MMP14(+1.65),MST1(-1.58),MSX1(+2.12),NOTCH1(-1.38),NTN1(+2.24),PRLR(+3.62),PTCH1(-1.48),PTN(+2.04),SFN(+2.81),SLIT2(-1.53),SPP1(+2.77),STAT…
Cancer,Gastrointestinal Disease,Organismal Injury and Abnormalities	Esophageal adenocarcinoma	2.26e-11			67	51	16	ABCC4(-1.6),ACSF2(+1.58),ADAMTS16(-1.61),AHNAK2(-1.58),ARHGAP28(+2.23),ATP10D(+1.62),B2M(+1.73),BCHE(+2.35),BCL2(-1.75),CA10(+3.19),CCDC102B(-1.84),CDH23(-1.88),CELSR2(-1.39),CHRNA7(+1.67),COL11A1(-1.47),COL1A2(+1.62),CORIN(+2.19),DAB1(-1.75),DOCK4(+1.57),EGFR(+2.04),F5(+2.88),FAT1(-1.59),FGD5(+1.76),FTH1(+1.66),GRM7(+1.82),GSE1(+1.35),H19(+4.13),HMCN1(+1.75),IFI16(+1.94),INPP4B(+2.06),LCAT(-1.6)…
Cancer,Hematological Disease,Immunological Disease,Organismal Injury and Abnormalities	B cell cancer	2.26e-11		-0.31	131	96	35	ABCA7(-1.51),ARHGEF28(-1.78),ASCC3(-1.53),ATXN1(+1.51),B2M(+1.73),BAX(-1.47),BBC3(-1.74),BCHE(+2.35),BCL11A(+3.92),BCL2(-1.75),BCL6(-1.88),BCOR(+1.58),BMF(+2.38),BNC2(+1.68),BTG1(+1.43),BTG2(-1.49),CDH1(+3.75),CDKN1A(-2.27),CEBPD(+2.05),CELSR2(-1.39),CHD3(+1.86),CNTN4(+1.66),COL11A1(-1.47),COL12A1(+1.64),COL17A1(+8.54),COL3A1(+4.11),CORO2A(+2.79),CSF3R(+2.45),CXCL12(+2.79),CXCL13(+2.62),CXXC5(+1.…
Cellular Development,Cellular Growth and Proliferation,Connective Tissue Development and Function,Tissue Development	Development of connective tissue cells	2.48e-11		1.62	47	30	17	ADAMTS7(-1.47),AXIN2(+2.26),BCL6(-1.88),BMPR2(+1.45),CDC42(+1.35),CDKN1A(-2.27),COL11A1(-1.47),CYP19A1(+1.62),DHCR24(+1.65),DLK1(-3.84),DLX5(+6.01),EGFR(+2.04),FGFR3(-2.03),FST(-2.16),GNA13(+1.38),GPNMB(+2.43),GSN(+1.9),ID3(-1.41),INHBA(+3.59),INPP5D(-1.9),KCNN4(+2.78),KITLG(+2.3),LIF(-1.93),MEF2C(+1.86),MITF(+2.67),MST1(-1.58),NFIA(+3.6),NFKB1(+1.76),NOTCH1(-1.38),PAX6(-1.42),RARG(+1.57),RUNX1(+…
Cardiovascular System Development and Function,Tissue Morphology	Morphology of blood vessel	2.52e-11			53	38	15	ADM(-1.88),AMOT(+1.93),ANGPT1(+2.67),ANGPT2(-1.56),BCAM(+1.81),BCL2(-1.75),BMPR2(+1.45),CACNA1H(-1.37),COL3A1(+4.11),COL5A1(+1.57),CXCL12(+2.79),DLX5(+6.01),E2F7(-1.42),ECE1(+1.48),EDNRA(+3.0),EDNRB(+2.49),FBLN1(+3.37),GNA13(+1.38),GPC3(-3.6),HAS2(+2.02),HMOX1(+2.48),HPGD(+5.96),IGFBP4(+1.76),ITGA4(+2.06),ITGA7(-1.63),KLF5(+2.02),LEF1(+1.57),LIF(-1.93),LMX1B(+2.57),LPL(-3.59),MEF2C(+1.86),MMP14(+…
Cellular Movement	Cell movement of cancer cells	2.79e-11		1.83	32	26	6	CCN2(-1.95),CDC42(+1.35),CSF2RA(+1.76),CSF3R(+2.45),CXCL12(+2.79),CXCL13(+2.62),EGF(-1.6),EMILIN2(-1.66),EZR(+1.43),FRK(+2.17),GDNF(+3.69),GSN(+1.9),INPP4B(+2.06),IQGAP1(+1.47),ITGA4(+2.06),KLK6(+3.0),MET(+2.2),MGLL(+2.2),MMP2(+1.75),NRP1(+2.62),PGF(+1.87),S100P(+2.38),SFRP1(-1.7),SFRP2(-2.17),SIRPA(+1.66),SNAI2(+2.17),SOX2(-1.41),SPP1(+2.77),TNC(+2.21),TP63(+8.47),VCAN(+1.43),WNT5A(+1.66)
Cancer,Hematological Disease,Immunological Disease,Organismal Injury and Abnormalities	Acute myeloid leukemia	3.17e-11		0.725	177	107	70	ACSM3(+3.05),ADAMTS7(-1.47),ADAMTS9(-1.64),AHNAK2(-1.58),AKAP2(+1.49),ANGPT1(+2.67),ANKRD26(-1.63),ANO4(+1.6),AP1G2(-1.56),APCDD1(+3.16),ARHGAP31(+1.66),ATP2B4(+1.83),ATP8B1(+2.33),ATXN1(+1.51),AXIN2(+2.26),BBC3(-1.74),BCL2(-1.75),BCOR(+1.58),BNC2(+1.68),BTG2(-1.49),CACNA1H(-1.37),CADM1(+1.47),CDH23(-1.88),CDH8(-1.55),CDKN1A(-2.27),CDKN2B(+2.38),CELSR3(-1.6),CHRND(+3.69),CLDN7(+2.28),CLMP(+1.51),…
Developmental Disorder	Aplasia or hypoplasia	3.21e-11	Decreased	-2.27	81	55	26	ABCC4(-1.6),ARHGDIB(+2.93),ARRB1(+1.61),ARX(-3.65),B4GALT1(+1.57),BAX(-1.47),BCL11A(+3.92),BCL2(-1.75),BCL6(-1.88),BMF(+2.38),CCN2(-1.95),CCNE1(+1.74),CELSR3(-1.6),CYP19A1(+1.62),DACT1(+2.69),DLK1(-3.84),DLX5(+6.01),ECE1(+1.48),EDNRA(+3.0),EGFR(+2.04),EMX2(-1.42),ERBB3(+2.73),ETS1(+2.09),ETV5(-1.54),FBLN1(+3.37),FGFR3(-2.03),FGFRL1(-1.92),FOXJ1(-1.62),FREM1(+2.08),FUT4(+1.7),GDNF(+3.69),GPC3(-3.6…
Cellular Movement	Cell movement of brain cells	3.28e-11		-1.018	26	16	10	BTG2(-1.49),CELSR2(-1.39),CELSR3(-1.6),CXCL12(+2.79),DAB1(-1.75),DCX(+1.78),EGF(-1.6),GDNF(+3.69),GNA13(+1.38),KITLG(+2.3),LMO4(+1.73),MYL12A(+1.39),NFIA(+3.6),NOTCH1(-1.38),NR2E1(-3.53),NRCAM(+1.53),NRP2(+2.28),POU3F3(-2.08),PREX1(+1.57),PTN(+2.04),RELN(+2.23),ROBO1(+1.42),SEMA3F(-1.7),SKIL(+1.54),SLIT2(-1.53),ST8SIA4(+1.83)
Cell-To-Cell Signaling and Interaction	Aggregation of cells	3.34e-11		1.694	54	38	16	ABCC4(-1.6),ADAMTS13(-1.85),AMOT(+1.93),CADM1(+1.47),CAPN1(+1.58),CAST(+1.4),CD9(+2.35),CDH1(+3.75),CDH3(+1.94),CDKN1A(-2.27),CLMP(+1.51),CXCL12(+2.79),DAB1(-1.75),EGF(-1.6),EGFR(+2.04),EMILIN2(-1.66),EPCAM(+2.51),FZD2(-1.42),GDF15(-1.72),GNA13(+1.38),GP1BA(-1.56),GSN(+1.9),GUCY1B1(-1.46),INPP5D(-1.9),KITLG(+2.3),LEF1(+1.57),LHX5(-2.15),MET(+2.2),MLANA(+2.45),MMP14(+1.65),MPZ(+2.38),MRAS(+1.56),M…
Neurological Disease	Progressive motor neuropathy	3.48e-11			79	60	19	ADRA2C(+1.85),ANXA5(+1.5),ARHGDIB(+2.93),ARRB1(+1.61),ATXN1(+1.51),BAX(-1.47),BCHE(+2.35),BCL2(-1.75),CAPN3(+2.04),CCN1(-1.68),CDKN1A(-2.27),CHRNA7(+1.67),CHRND(+3.69),COL1A2(+1.62),COL3A1(+4.11),COLGALT2(+1.83),CSF3R(+2.45),CXCL12(+2.79),DAB1(-1.75),DRD4(-3.25),EEF1A1(+1.43),ENO2(-1.55),EPSTI1(+3.0),ERBB4(-1.47),EZR(+1.43),FBLN1(+3.37),FGFR3(-2.03),FTH1(+1.66),GABRA3(+4.11),GABRP(+3.27),GADD45A(…
Nervous System Development and Function,Neurological Disease,Organ Morphology,Organismal Development,Organismal Injury and Abnormalities	Abnormal morphology of brain	3.51e-11			69	40	29	ARX(-3.65),ATXN1(+1.51),B2M(+1.73),B4GALT1(+1.57),BAX(-1.47),BTG1(+1.43),CELSR2(-1.39),CELSR3(-1.6),CHRNA7(+1.67),CKB(-2.25),CXCL12(+2.79),DAB1(-1.75),DLX5(+6.01),EGFR(+2.04),EMX2(-1.42),ERBB3(+2.73),ERBB4(-1.47),FEZF1(-3.72),FEZF2(-1.95),FGFRL1(-1.92),FOXJ1(-1.62),FZD9(-2.27),GATA3(+2.09),GRIA2(+2.23),GRID2(+2.46),GRIK2(+2.58),HES5(-6.7),ID3(-1.41),JAG1(-2.0),KALRN(+1.46),LEF1(+1.57),LHX5(-2.15)…
Cell Morphology,Cellular Assembly and Organization,Cellular Function and Maintenance	Extension of cellular protrusions	3.74e-11		1.162	40	26	14	ARRB1(+1.61),ATXN1(+1.51),AUTS2(+1.51),BAX(-1.47),CAST(+1.4),CD9(+2.35),CDC42(+1.35),CDH1(+3.75),CDKN1A(-2.27),CXCL12(+2.79),DCX(+1.78),DOCK4(+1.57),EGF(-1.6),EPHA2(-2.0),ERBB4(-1.47),GSN(+1.9),INHBA(+3.59),INPP5D(-1.9),ITGA4(+2.06),KALRN(+1.46),KITLG(+2.3),MDK(+1.39),MGLL(+2.2),NFIA(+3.6),NOTCH1(-1.38),NRP1(+2.62),NRP2(+2.28),NTN1(+2.24),NTRK3(-1.67),PAX6(-1.42),PLXNB1(-1.5),PTPRS(-1.4),RELN(+2.…
Cellular Movement	Cell movement of central nervous system cells	4.24e-11		-0.904	28	17	11	BTG2(-1.49),CCN2(-1.95),CELSR2(-1.39),CELSR3(-1.6),CXCL12(+2.79),DAB1(-1.75),DCX(+1.78),EGF(-1.6),GDNF(+3.69),GNA13(+1.38),KITLG(+2.3),LMO4(+1.73),MYL12A(+1.39),NFIA(+3.6),NOTCH1(-1.38),NR2E1(-3.53),NRCAM(+1.53),NRP2(+2.28),POU3F3(-2.08),PREX1(+1.57),PTN(+2.04),RELN(+2.23),ROBO1(+1.42),SEMA3F(-1.7),SKIL(+1.54),SLIT2(-1.53),ST8SIA4(+1.83),TNFRSF19(+2.14)
Cellular Development	Epithelial-mesenchymal transition	4.26e-11		-0.546	44	35	9	B2M(+1.73),CCN2(-1.95),CDC42(+1.35),CDH1(+3.75),EGF(-1.6),EGFR(+2.04),ERBB3(+2.73),ESRP1(+3.72),ESRP2(+1.83),ETV5(-1.54),EYA2(+2.51),FTH1(+1.66),FZD7(-1.49),GATA3(+2.09),GRHL2(+3.47),HAS2(+2.02),JAG1(-2.0),KLF8(+1.66),LEF1(+1.57),LIMA1(+2.07),LOXL2(-1.35),MDK(+1.39),MMP2(+1.75),MRAS(+1.56),MSX1(+2.12),MYCN(+1.68),NOTCH1(-1.38),NRP1(+2.62),PDLIM1(+1.85),POSTN(+4.07),PSD4(+2.43),S100A11(+3.26),SKIL…
Embryonic Development,Organ Development,Organ Morphology,Organismal Development,Respiratory System Development and Function,Tissue Development	Morphology of lung	5.32e-11			40	27	13	ACE2(+2.87),ARRB1(+1.61),B4GALT1(+1.57),BMPR2(+1.45),CCN2(-1.95),CD9(+2.35),CDKN1A(-2.27),CELSR3(-1.6),COL3A1(+4.11),EGFR(+2.04),EPAS1(+3.88),FBLN1(+3.37),FGFR3(-2.03),FSTL1(+1.45),GPC3(-3.6),HSPB8(+2.16),INPP5D(-1.9),ITGA8(+1.78),ITGB6(+3.3),LFNG(-1.95),LIF(-1.93),LOXL1(+1.51),LPL(-3.59),LRRK2(+6.91),MMP14(+1.65),MYCN(+1.68),NDST1(+1.35),NOS2(-3.17),NOTCH3(-1.36),PTPRS(-1.4),RASGRP1(+1.78),RDH10…
Cancer,Organismal Injury and Abnormalities,Respiratory Disease	Nonsquamous non-small cell lung carcinoma	5.69e-11		-1.168	143	97	46	AGRN(-1.36),AHNAK2(-1.58),AJUBA(-1.56),ANGPT1(+2.67),ARRB1(+1.61),ATP10B(+2.88),ATRNL1(+1.66),AXIN2(+2.26),B2M(+1.73),BACE2(+2.19),BCHE(+2.35),BCL11A(+3.92),BCL2(-1.75),BCL6(-1.88),BCOR(+1.58),C3orf70(+2.81),CCDC102B(-1.84),CCNE1(+1.74),CCNO(-1.79),CDH1(+3.75),CDH23(-1.88),CDKN1A(-2.27),CLDN4(+2.18),COL11A1(-1.47),COL3A1(+4.11),DLK1(-3.84),DOK5(+1.74),DYSF(+2.74),E2F7(-1.42),EGFR(+2.04),ENPP4(-2.…
Cancer,Organismal Injury and Abnormalities,Respiratory Disease	Lung adenocarcinoma	6.9e-11		-1.168	142	97	45	AGRN(-1.36),AHNAK2(-1.58),AJUBA(-1.56),ANGPT1(+2.67),ARRB1(+1.61),ATP10B(+2.88),ATRNL1(+1.66),AXIN2(+2.26),B2M(+1.73),BACE2(+2.19),BCHE(+2.35),BCL11A(+3.92),BCL2(-1.75),BCL6(-1.88),BCOR(+1.58),C3orf70(+2.81),CCDC102B(-1.84),CCNE1(+1.74),CCNO(-1.79),CDH1(+3.75),CDH23(-1.88),CDKN1A(-2.27),CLDN4(+2.18),COL11A1(-1.47),COL3A1(+4.11),DLK1(-3.84),DOK5(+1.74),DYSF(+2.74),E2F7(-1.42),EGFR(+2.04),ENPP4(-2.…
Embryonic Development,Tissue Morphology	Quantity of embryonic tissue	7.14e-11		0.356	28	18	10	CDKN1A(-2.27),COL6A3(+2.37),EDNRB(+2.49),EGFR(+2.04),ERBB3(+2.73),FST(-2.16),IGF2(+3.58),INHBA(+3.59),INSC(+2.42),KRT19(+2.06),KRT8(+1.71),LIF(-1.93),LMX1B(+2.57),LRRK2(+6.91),MDFI(+1.85),MET(+2.2),NOTCH1(-1.38),NOTCH3(-1.36),NPY2R(-2.39),NR2E1(-3.53),NRARP(-2.15),PRDM16(-2.18),SERPINF1(+1.45),TFAP2C(+2.6),TP63(+8.47),VIT(+2.42),WNT7B(-3.6),ZIC3(+1.61)
Developmental Disorder,Organismal Injury and Abnormalities	Congenital malformation of genitourinary system	7.5e-11		-0.645	64	45	19	ADRA2C(+1.85),ANGPT1(+2.67),ANGPT2(-1.56),ARHGDIB(+2.93),ARX(-3.65),BAX(-1.47),BCL2(-1.75),BMF(+2.38),CCN2(-1.95),CCNE1(+1.74),CDKN1A(-2.27),COL3A1(+4.11),CYP19A1(+1.62),DACT1(+2.69),EGF(-1.6),EGFR(+2.04),EMX2(-1.42),EPAS1(+3.88),ETV5(-1.54),FBLN1(+3.37),FGFRL1(-1.92),FREM1(+2.08),FRMD6(+1.41),FST(-2.16),FSTL1(+1.45),GABRA3(+4.11),GABRP(+3.27),GDNF(+3.69),GPC3(-3.6),GSN(+1.9),H19(+4.13),HMOX1(+2.…
Cancer,Organismal Injury and Abnormalities	Neoplasia of tumor cell lines	7.8e-11		0.814	62	50	12	ACKR2(+2.51),ADAMTS9(-1.64),ANGPT2(-1.56),AXIN2(+2.26),B2M(+1.73),BBC3(-1.74),CCN1(-1.68),CDH1(+3.75),CDKN1A(-2.27),DLC1(+1.73),EGF(-1.6),EGFR(+2.04),EPAS1(+3.88),EPCAM(+2.51),EPHA2(-2.0),ESRP1(+3.72),ETS1(+2.09),EZR(+1.43),FGFR3(-2.03),GRHL2(+3.47),GSE1(+1.35),HAS2(+2.02),HMOX1(+2.48),INHBA(+3.59),ITGA4(+2.06),ITGB4(+4.53),KLF6(+1.51),KRT8(+1.71),LOXL1(+1.51),MET(+2.2),MTUS1(+4.18),MUC16(+2.41),…
Cancer,Dermatological Diseases and Conditions,Organismal Injury and Abnormalities	Skin squamous cell carcinoma	8.45e-11			101	76	25	ABCA4(+3.46),ADAMTS10(+1.88),AKAP2(+1.49),ANGPT1(+2.67),ATXN1(+1.51),B4GALNT3(-1.53),BCL2(-1.75),CDH1(+3.75),CDH18(+2.42),CDH19(+2.28),CDH23(-1.88),COBLL1(+2.04),COL11A1(-1.47),COL1A2(+1.62),COL6A3(+2.37),CRB2(-1.51),DACH2(+2.22),DDB2(-2.0),DLC1(+1.73),DMRT3(-2.07),DNAH12(-2.66),DOCK4(+1.57),DUSP4(-1.48),ECEL1(+2.58),EGFR(+2.04),EPB41L3(+1.55),EPHA10(+2.82),EPHA6(+3.83),EPS8(+1.99),ERBB4(-1.47),E…
Cell Morphology	Morphology of tumor cell lines	8.69e-11			45	35	10	ADM(-1.88),BCAM(+1.81),BCL2(-1.75),CCNE1(+1.74),CD9(+2.35),CDC42(+1.35),CDH1(+3.75),CDKN1A(-2.27),CDKN2B(+2.38),CXCL12(+2.79),EGF(-1.6),EGFR(+2.04),EPCAM(+2.51),EYA2(+2.51),EZR(+1.43),FGFR3(-2.03),GDF15(-1.72),GNA13(+1.38),GRHL2(+3.47),IL32(+2.98),IQGAP1(+1.47),IRF6(+3.84),KITLG(+2.3),KLK6(+3.0),LIF(-1.93),LOXL2(-1.35),MITF(+2.67),MMP14(+1.65),MUC4(-2.41),PAX3(+1.44),PLA2G2A(+3.08),PRKCB(+1.51),P…
Cellular Development,Nervous System Development and Function	Differentiation of neuroglia	8.94e-11		1.828	36	20	16	ADGRG6(+2.79),BAX(-1.47),DAB1(-1.75),EGF(-1.6),EGFR(+2.04),ERBB3(+2.73),FGFR3(-2.03),GPR157(+1.74),HES5(-6.7),ID4(-1.54),LIF(-1.93),LIFR(+1.56),MDK(+1.39),MYCN(+1.68),MYRF(-1.5),NEO1(-1.38),NEUROG1(+2.64),NFIA(+3.6),NOTCH1(-1.38),NOTCH3(-1.36),NR2E1(-3.53),NTRK3(-1.67),PAX3(+1.44),PAX6(-1.42),PLXNB2(-1.49),POU3F1(-2.47),PTN(+2.04),RELN(+2.23),SERPINE2(+1.74),SOX5(+1.42),SOX9(+1.9),SPINT1(+2.39),T…
Cancer,Organismal Injury and Abnormalities,Respiratory Disease	Development of lung tumor	9.43e-11		-0.797	144	98	46	AGRN(-1.36),AHNAK2(-1.58),AJUBA(-1.56),ANGPT1(+2.67),ARRB1(+1.61),ATP10B(+2.88),ATRNL1(+1.66),AXIN2(+2.26),B2M(+1.73),BACE2(+2.19),BCHE(+2.35),BCL11A(+3.92),BCL2(-1.75),BCL6(-1.88),BCOR(+1.58),C3orf70(+2.81),CCDC102B(-1.84),CCNE1(+1.74),CCNO(-1.79),CDH1(+3.75),CDH23(-1.88),CDKN1A(-2.27),CLDN4(+2.18),COL11A1(-1.47),COL3A1(+4.11),DLK1(-3.84),DOK5(+1.74),DYSF(+2.74),E2F7(-1.42),EGFR(+2.04),ENPP4(-2.…
Cellular Development,Cellular Growth and Proliferation,Embryonic Development,Organismal Development	Proliferation of embryonic cells	1.1e-10		0.678	43	28	15	AFAP1L1(+3.38),CDKN1A(-2.27),CXCL12(+2.79),DCT(+4.79),DLL1(-3.35),EGF(-1.6),EGFR(+2.04),ERBB3(+2.73),FSTL1(+1.45),FZD9(-2.27),GATA3(+2.09),GFRA3(+2.53),HHIP(+2.7),ID3(-1.41),ID4(-1.54),IGF2(+3.58),INSC(+2.42),JAG1(-2.0),KITLG(+2.3),KRT19(+2.06),KRT8(+1.71),LIF(-1.93),LRRK2(+6.91),MDFI(+1.85),MET(+2.2),MSX1(+2.12),MYCN(+1.68),NOTCH1(-1.38),PAX6(-1.42),PIK3R1(+1.53),PLXNB2(-1.49),PTCH1(-1.48),PTN(+…
Cell Morphology	Shape change of neurons	1.11e-10		1.79	54	44	10	AGRN(-1.36),ATXN1(+1.51),CCN1(-1.68),CD9(+2.35),CDC42(+1.35),CDKN1A(-2.27),CHRNA7(+1.67),CPT1C(-1.44),CSRP1(+2.15),CXCL12(+2.79),CYP19A1(+1.62),DACT1(+2.69),DCX(+1.78),DOCK10(+2.29),ECEL1(+2.58),EPS8(+1.99),ERBB4(-1.47),EZR(+1.43),FZD9(-2.27),GDNF(+3.69),GNA13(+1.38),IL1R1(+2.07),KALRN(+1.46),LIFR(+1.56),LRRC7(+2.26),LZTS1(+1.75),MET(+2.2),NFKB1(+1.76),NGFR(+1.56),NOTCH1(-1.38),NRCAM(+1.53),NRP2(…
Developmental Disorder,Organismal Injury and Abnormalities,Renal and Urological Disease	Congenital anomalies of kidney and urinary tract	1.12e-10		-0.583	52	36	16	ADRA2C(+1.85),ANGPT1(+2.67),ANGPT2(-1.56),ARX(-3.65),BAX(-1.47),BCL2(-1.75),CCN2(-1.95),CDKN1A(-2.27),COL3A1(+4.11),CYP19A1(+1.62),DACT1(+2.69),EGF(-1.6),EGFR(+2.04),EMX2(-1.42),EPAS1(+3.88),ETV5(-1.54),FBLN1(+3.37),FGFRL1(-1.92),FREM1(+2.08),FRMD6(+1.41),FST(-2.16),FSTL1(+1.45),GDNF(+3.69),GSN(+1.9),H19(+4.13),HMOX1(+2.48),IGF2(+3.58),ITGA7(-1.63),ITGA8(+1.78),KREMEN1(+1.5),KRT19(+2.06),LIFR(+1.…
Skeletal and Muscular System Development and Function	Morphology of axial skeleton	1.13e-10			39	23	16	CCN2(-1.95),CDKN1A(-2.27),COL12A1(+1.64),COL1A2(+1.62),CXXC5(+1.43),DACT1(+2.69),DLL1(-3.35),DLX5(+6.01),FGFR3(-2.03),FGFRL1(-1.92),FOSL2(-1.66),FST(-2.16),FSTL1(+1.45),FZD9(-2.27),GPC3(-3.6),HAPLN1(+3.76),IGF2(+3.58),LFNG(-1.95),LMX1B(+2.57),MDFI(+1.85),MMP14(+1.65),NOTCH1(-1.38),NPR3(+2.1),NRARP(-2.15),PKDCC(+2.34),PTCH1(-1.48),RARG(+1.57),RXRA(+1.68),SFRP1(-1.7),SFRP2(-2.17),SOX5(+1.42),SP8(-2…
Cancer,Organismal Injury and Abnormalities,Skeletal and Muscular Disorders	Muscle tumor	1.18e-10		1.176	87	61	26	ADRA2C(+1.85),AGRN(-1.36),ANGPT1(+2.67),ANGPT2(-1.56),ARHGEF4(-1.38),ATP2B4(+1.83),ATP6V1B1(+2.74),ATRNL1(+1.66),CACNA1H(-1.37),CAPN6(+3.11),CCN1(-1.68),CDH1(+3.75),CDH8(-1.55),CDKN1A(-2.27),COL13A1(+2.31),COL5A3(-1.78),COL6A3(+2.37),CRABP2(+2.03),CSF2RA(+1.76),CSF3R(+2.45),CYP19A1(+1.62),DCT(+4.79),DCX(+1.78),DNHD1(-1.45),EDNRB(+2.49),EGFR(+2.04),ERBB4(-1.47),FDXR(-2.14),FERMT1(+4.52),FGFR3(-2.0…
Cellular Function and Maintenance	Cellular homeostasis	1.18e-10		1.055	181	127	54	ABCC2(+4.55),ACAP1(-1.58),ADM(-1.88),AMOT(+1.93),ANGPT1(+2.67),ANGPT2(-1.56),ANK1(-1.85),ANKRD26(-1.63),APOL6(+3.05),ARRB1(+1.61),ATG9B(+3.26),ATP2B4(+1.83),ATP6V1B1(+2.74),B2M(+1.73),BACE2(+2.19),BAX(-1.47),BBC3(-1.74),BCAT2(-1.56),BCL11A(+3.92),BCL2(-1.75),BCL6(-1.88),BHLHE40(+2.09),BMF(+2.38),BMPR2(+1.45),CACNA1G(+1.61),CACNA1H(-1.37),CADM1(+1.47),CAPN1(+1.58),CAPN3(+2.04),CARMIL2(-2.02),CAST(…
Cancer,Gastrointestinal Disease,Organismal Injury and Abnormalities	Advanced malignant gastrointestinal neoplasm	1.21e-10			53	36	17	BCL2(-1.75),CCN1(-1.68),CCN2(-1.95),CD9(+2.35),CDH6(+1.84),CEBPD(+2.05),CLDN4(+2.18),COL6A3(+2.37),CRABP2(+2.03),CRYBG1(+4.68),CXCL12(+2.79),DUSP4(-1.48),EGFR(+2.04),EMX2(-1.42),EPB41L3(+1.55),EPHA2(-2.0),ERBB3(+2.73),ERBB4(-1.47),ERCC2(-1.45),FEZF1(-3.72),FGFR3(-2.03),FRK(+2.17),FST(-2.16),FZD7(-1.49),GDF15(-1.72),HMOX1(+2.48),ITPR3(+1.76),JAG1(-2.0),KRT18(+1.76),LRRC17(+2.25),MAPK11(-2.2),MET(+…
Cancer,Hematological Disease,Immunological Disease,Organismal Injury and Abnormalities	B-cell non-Hodgkin lymphoma	1.23e-10			105	75	30	ABCA7(-1.51),ARHGEF28(-1.78),ASCC3(-1.53),B2M(+1.73),BAX(-1.47),BBC3(-1.74),BCHE(+2.35),BCL2(-1.75),BCL6(-1.88),BCOR(+1.58),BMF(+2.38),BNC2(+1.68),BTG1(+1.43),BTG2(-1.49),CELSR2(-1.39),CHD3(+1.86),CNTN4(+1.66),COL11A1(-1.47),COL12A1(+1.64),COL17A1(+8.54),COL3A1(+4.11),CORO2A(+2.79),CSF3R(+2.45),CXCL12(+2.79),CXCL13(+2.62),DHCR24(+1.65),DSP(+1.5),DUSP4(-1.48),EGF(-1.6),EGFR(+2.04),EPHA2(-2.0),ERBB…
Cellular Assembly and Organization,Tissue Development	Fibrogenesis	1.23e-10		0.432	71	58	13	ADAMTS10(+1.88),ARHGAP18(+2.54),ARHGAP28(+2.23),ARHGEF3(+1.73),ARRB1(+1.61),CAPN1(+1.58),CAPN3(+2.04),CCN2(-1.95),CDC42(+1.35),CDKN1A(-2.27),COL5A1(+1.57),COL6A3(+2.37),CXCL12(+2.79),CXXC5(+1.43),DCX(+1.78),DLC1(+1.73),DYSF(+2.74),EDNRA(+3.0),EGF(-1.6),EGFR(+2.04),EPAS1(+3.88),GAS7(+1.67),GNA13(+1.38),GNG2(+1.71),GSN(+1.9),HSPB1(+1.65),HTR2C(-3.83),INF2(+1.44),JAG1(-2.0),KANK3(-2.27),KANK4(+1.76)…
Skeletal and Muscular Disorders	Hand deformity	1.27e-10			21	16	5	ADAMTS16(-1.61),ADAMTS19(+4.64),ADAMTS9(-1.64),CDH3(+1.94),COL11A1(-1.47),COL12A1(+1.64),COL13A1(+2.31),COL16A1(+1.8),COL17A1(+8.54),COL1A2(+1.62),COL3A1(+4.11),COL5A1(+1.57),COL5A2(+1.37),COL5A3(-1.78),COL6A3(+2.37),FST(-2.16),HPGD(+5.96),MMP14(+1.65),MMP2(+1.75),SOX9(+1.9),TIMP3(+1.94)
Cancer,Organismal Injury and Abnormalities,Renal and Urological Disease	Urothelial cancer	1.33e-10			52	34	18	AJUBA(-1.56),AXIN2(+2.26),BIRC7(+2.51),BTG2(-1.49),CCNO(-1.79),CDH1(+3.75),CDKN1A(-2.27),CDKN2B(+2.38),CSF3R(+2.45),E2F7(-1.42),EGFR(+2.04),EPCAM(+2.51),ERBB3(+2.73),ERBB4(-1.47),ERCC2(-1.45),FAT1(-1.59),FGFR3(-2.03),FGFRL1(-1.92),GATA3(+2.09),GNA13(+1.38),KLF5(+2.02),KRT7(+6.25),LIFR(+1.56),LRRK2(+6.91),LY6E(+2.34),MET(+2.2),MGLL(+2.2),MMP2(+1.75),NECTIN4(+2.53),NOS2(-3.17),NOTCH1(-1.38),NOTCH3(…
Developmental Disorder	Growth Failure	1.35e-10		-1.296	83	49	34	ACSS1(+2.35),ADGRG6(+2.79),ADRA2C(+1.85),AMOT(+1.93),AP1M2(+3.08),ARC(-1.9),B4GALT1(+1.57),BCL2(-1.75),BCL6(-1.88),BMPR2(+1.45),CCNE1(+1.74),CDKN1A(-2.27),CKB(-2.25),CLDN7(+2.28),COL13A1(+2.31),DLK1(-3.84),E2F7(-1.42),EDNRB(+2.49),EGF(-1.6),EGFR(+2.04),ETS1(+2.09),F5(+2.88),FERMT1(+4.52),FEZF2(-1.95),FGFR3(-2.03),FGFRL1(-1.92),FLRT3(+1.56),FOSL2(-1.66),FOXJ1(-1.62),FST(-2.16),FZD9(-2.27),GADD45A(…
Cellular Development	Differentiation of tumor cell lines	1.37e-10		0.092	58	35	23	AJUBA(-1.56),BCL2(-1.75),BCL6(-1.88),BHLHE40(+2.09),BMPR2(+1.45),BTG2(-1.49),CCN1(-1.68),CCN2(-1.95),CDC42(+1.35),CDKN1A(-2.27),CEBPD(+2.05),CSF2RA(+1.76),DLK1(-3.84),EGF(-1.6),EGFR(+2.04),ERBB4(-1.47),ETV5(-1.54),FST(-2.16),FZD9(-2.27),GATA3(+2.09),GCNT1(-1.61),GRHL2(+3.47),HMOX1(+2.48),ID3(-1.41),IFI16(+1.94),IGF2(+3.58),IL32(+2.98),INHBA(+3.59),INPP5D(-1.9),JAG1(-2.0),KITLG(+2.3),LIF(-1.93),LI…
Cellular Movement	Invasion of carcinoma cell lines	1.47e-10		1.382	44	36	8	BMPR2(+1.45),CCN1(-1.68),CCN2(-1.95),CDC42(+1.35),CDH1(+3.75),CDH3(+1.94),CLDN7(+2.28),CXCL12(+2.79),DLC1(+1.73),DOCK4(+1.57),DSP(+1.5),EGF(-1.6),EGFR(+2.04),EPAS1(+3.88),ERBB3(+2.73),EZR(+1.43),GRB7(+2.16),HAS2(+2.02),IFITM1(-1.45),IQGAP1(+1.47),IRF6(+3.84),ITGB6(+3.3),LOXL2(-1.35),MDK(+1.39),MET(+2.2),MITF(+2.67),MTUS1(+4.18),NRP2(+2.28),POSTN(+4.07),RXRA(+1.68),S100A10(+3.68),SLIT2(-1.53),SOX2…
Cancer,Neurological Disease,Organismal Injury and Abnormalities	Neuroectodermal tumor	1.5e-10	Increased	2.135	43	23	20	ABCC4(-1.6),ATXN1(+1.51),BARHL1(-1.41),BAX(-1.47),BBC3(-1.74),BCL2(-1.75),BCOR(+1.58),BTG2(-1.49),CDKN1A(-2.27),CSF2RA(+1.76),CSF3R(+2.45),ERBB4(-1.47),FAT1(-1.59),FGFR3(-2.03),GDNF(+3.69),HDAC9(-1.49),IGF2(+3.58),LRP1B(+2.42),MET(+2.2),MUC16(+2.41),MYCN(+1.68),NOS2(-3.17),NOTCH1(-1.38),NRP1(+2.62),NTRK3(-1.67),PGF(+1.87),PIK3C2G(+5.48),PIK3R1(+1.53),POU3F1(-2.47),PTCH1(-1.48),PVT1(-1.49),RARG(+1…
Respiratory Disease	Lower respiratory tract disorder	1.51e-10		-0.815	62	45	17	ADRA2C(+1.85),ARRB1(+1.61),ATXN1(+1.51),AXIN2(+2.26),B4GALT1(+1.57),BCL2(-1.75),BMPR2(+1.45),CA4(-5.52),CACNA1H(-1.37),CCN2(-1.95),CD9(+2.35),CDKN1A(-2.27),CELSR3(-1.6),CHRNA7(+1.67),CHRND(+3.69),DLK1(-3.84),EGFR(+2.04),ENPP4(-2.02),EPCAM(+2.51),FBLN1(+3.37),FGFR3(-2.03),FSTL1(+1.45),GABRA3(+4.11),GABRP(+3.27),GATA3(+2.09),HHIP(+2.7),HMCN1(+1.75),HMOX1(+2.48),HPGD(+5.96),IL1R1(+2.07),INPP5D(-1.9)…
Reproductive System Development and Function	Morphology of reproductive system	1.56e-10			90	61	29	ADM(-1.88),AFAP1(+1.45),AMOT(+1.93),ARRB1(+1.61),ARX(-3.65),B4GALT1(+1.57),BAX(-1.47),BCAT2(-1.56),BCL2(-1.75),BMF(+2.38),CADM1(+1.47),CAPN1(+1.58),CCNE1(+1.74),CD9(+2.35),CDH3(+1.94),CDKN1A(-2.27),CDKN2B(+2.38),CEBPD(+2.05),CLMP(+1.51),CYP19A1(+1.62),DACT1(+2.69),DLK1(-3.84),E2F7(-1.42),EGF(-1.6),EGFR(+2.04),EMX2(-1.42),ERBB4(-1.47),ETV5(-1.54),FGFRL1(-1.92),FOXD3(+2.31),FST(-2.16),GALNT3(+2.84)…
Cancer,Gastrointestinal Disease,Organismal Injury and Abnormalities	Metastatic gastrointestinal tract cancer	1.58e-10			52	35	17	BCL2(-1.75),CCN1(-1.68),CCN2(-1.95),CD9(+2.35),CDH6(+1.84),CEBPD(+2.05),CLDN4(+2.18),COL6A3(+2.37),CRABP2(+2.03),CRYBG1(+4.68),CXCL12(+2.79),DUSP4(-1.48),EGFR(+2.04),EMX2(-1.42),EPB41L3(+1.55),EPHA2(-2.0),ERBB3(+2.73),ERBB4(-1.47),ERCC2(-1.45),FEZF1(-3.72),FGFR3(-2.03),FRK(+2.17),FST(-2.16),FZD7(-1.49),GDF15(-1.72),HMOX1(+2.48),ITPR3(+1.76),JAG1(-2.0),KRT18(+1.76),LRRC17(+2.25),MAPK11(-2.2),MET(+…
Cell Signaling	Cell surface receptor linked signal transduction	1.65e-10		0.438	59	34	25	AKAP2(+1.49),ANGPT1(+2.67),ANGPT2(-1.56),BCL2(-1.75),BCL6(-1.88),BMPR2(+1.45),CCN2(-1.95),CDKN1A(-2.27),CEBPD(+2.05),COL16A1(+1.8),COL1A2(+1.62),COL3A1(+4.11),CSF2RA(+1.76),CSF3R(+2.45),DOK5(+1.74),ERBB3(+2.73),ERBB4(-1.47),FGFR3(-2.03),GATA3(+2.09),GDNF(+3.69),GFRA3(+2.53),GPC3(-3.6),HES5(-6.7),HHIP(+2.7),HMOX1(+2.48),IFT27(-1.49),IL1R1(+2.07),IL32(+2.98),INPP5D(-1.9),ITGA7(-1.63),ITGB4(+4.53),K…
Cell Morphology,Cellular Assembly and Organization,Cellular Development,Cellular Function and Maintenance,Cellular Growth and Proliferation,Nervous System Development and Function,Organismal Development,Tissue Development	Branching of neurons	1.7e-10		1.924	53	43	10	AGRN(-1.36),ATXN1(+1.51),CCN1(-1.68),CDC42(+1.35),CDKN1A(-2.27),CHRNA7(+1.67),CPT1C(-1.44),CSRP1(+2.15),CXCL12(+2.79),CYP19A1(+1.62),DACT1(+2.69),DCX(+1.78),DOCK10(+2.29),ECEL1(+2.58),EPS8(+1.99),ERBB4(-1.47),EZR(+1.43),FZD9(-2.27),GDNF(+3.69),GNA13(+1.38),IL1R1(+2.07),KALRN(+1.46),LIFR(+1.56),LRRC7(+2.26),LZTS1(+1.75),MET(+2.2),NFKB1(+1.76),NGFR(+1.56),NOTCH1(-1.38),NRCAM(+1.53),NRP2(+2.28),NSG1…
Embryonic Development,Organismal Development	Growth of embryo	1.75e-10		1.847	70	45	25	AFAP1L1(+3.38),ARC(-1.9),ARX(-3.65),BMPR2(+1.45),CDKN1A(-2.27),CXCL12(+2.79),DCT(+4.79),DLL1(-3.35),EGF(-1.6),EGFR(+2.04),EMX2(-1.42),EPAS1(+3.88),ERBB3(+2.73),FGFR3(-2.03),FSTL1(+1.45),FZD9(-2.27),GATA3(+2.09),GDNF(+3.69),GFRA3(+2.53),GNA13(+1.38),HHIP(+2.7),ID3(-1.41),ID4(-1.54),IGF2(+3.58),INHBA(+3.59),INSC(+2.42),JAG1(-2.0),KIF26A(-1.47),KITLG(+2.3),KRT19(+2.06),KRT8(+1.71),LHX5(-2.15),LIF(-1…
Organ Morphology	Morphology of gland	1.77e-10			64	44	20	AFAP1(+1.45),ARX(-3.65),B2M(+1.73),B4GALT1(+1.57),BAX(-1.47),BCL2(-1.75),CADM1(+1.47),CDH3(+1.94),CDKN1A(-2.27),CDKN2B(+2.38),CEBPD(+2.05),COL5A3(-1.78),CYP19A1(+1.62),EDNRA(+3.0),EGF(-1.6),EGFR(+2.04),EMX2(-1.42),ERBB3(+2.73),ERBB4(-1.47),FOXD3(+2.31),H6PD(+1.37),ID3(-1.41),IGF2(+3.58),IGFBP4(+1.76),IL1R1(+2.07),INPP5D(-1.9),ITPR2(+2.87),ITPR3(+1.76),KCNN4(+2.78),KRT18(+1.76),KRT19(+2.06),KRT8(+…
Cancer,Organismal Injury and Abnormalities	Malignant neoplasm of connective or soft tissue of abdomen	1.8e-10			81	56	25	ANGPT1(+2.67),ANGPT2(-1.56),ANK1(-1.85),ANKRD26(-1.63),ATXN1(+1.51),BCAN(+2.49),BCL2(-1.75),BCOR(+1.58),CACNA1G(+1.61),CCN1(-1.68),CDH1(+3.75),CHRNA7(+1.67),CLDN4(+2.18),COL3A1(+4.11),CSF3R(+2.45),CYP19A1(+1.62),DDRGK1(-1.71),DLK1(-3.84),DRD4(-3.25),DTX3L(+3.0),ECE1(+1.48),EGF(-1.6),EGFR(+2.04),EPS8L1(+1.97),ERBB3(+2.73),FAM72C/FAM72D(-1.86),FGFR3(-2.03),FREM2(+1.87),HAPLN1(+3.76),HHIP(+2.7),HMCN…
Cellular Movement	Cell movement of lung cancer cell lines	2.03e-10	Increased	2.292	31	25	6	BCAM(+1.81),BMPR2(+1.45),CD9(+2.35),CXCL12(+2.79),DOCK4(+1.57),DSP(+1.5),EGF(-1.6),EGFR(+2.04),ERBB3(+2.73),ETS1(+2.09),GRHL2(+3.47),HMOX1(+2.48),MET(+2.2),NOS2(-3.17),NOTCH1(-1.38),NRP1(+2.62),PGF(+1.87),PODXL(-2.35),POSTN(+4.07),PTN(+2.04),RXRA(+1.68),S100A10(+3.68),S100P(+2.38),SLIT2(-1.53),SPINT1(+2.39),SPP1(+2.77),STMN1(+1.51),TGM2(+2.34),TP63(+8.47),TRH(-6.42),WWTR1(+1.7)
Cell Death and Survival	Apoptosis of breast cancer cell lines	2.04e-10		-0.745	51	30	21	ADM(-1.88),ANGPT2(-1.56),B2M(+1.73),BAX(-1.47),BCL2(-1.75),BCL6(-1.88),BHLHE40(+2.09),CCDC80(+1.41),CCN1(-1.68),CCN2(-1.95),CDH1(+3.75),CDKN1A(-2.27),CRABP2(+2.03),DUSP4(-1.48),EDA2R(-1.91),EGF(-1.6),EGFR(+2.04),EPHA2(-2.0),FBLN1(+3.37),FOXO4(+2.24),FTH1(+1.66),GADD45A(-1.5),GRHL2(+3.47),HDAC9(-1.49),HMOX1(+2.48),HSPB1(+1.65),HSPB8(+2.16),IFI16(+1.94),ITGB4(+4.53),KIFC3(+1.65),KLF5(+2.02),KRT18(+…
Cancer,Organismal Injury and Abnormalities,Tumor Morphology	Invasion of tumor	2.3e-10		1.992	41	30	11	BCAN(+2.49),BIRC7(+2.51),CCN2(-1.95),CDH1(+3.75),CLDN4(+2.18),CXCL12(+2.79),DSP(+1.5),EGF(-1.6),EGFR(+2.04),EPHA2(-2.0),ESM1(+3.24),ETS1(+2.09),EZR(+1.43),FRK(+2.17),GDF15(-1.72),HMGB3(+1.39),HMOX1(+2.48),ITGB4(+4.53),KLK6(+3.0),LOXL2(-1.35),MDK(+1.39),MET(+2.2),MMP14(+1.65),MMP2(+1.75),NOTCH1(-1.38),NRP1(+2.62),NUAK2(-1.75),PAK6(+2.79),POSTN(+4.07),RASGRP1(+1.78),S100P(+2.38),SCRIB(-1.34),SFRP1(…
Tissue Morphology	Quantity of stem cells	2.42e-10		-0.662	23	12	11	ANGPT2(-1.56),BBC3(-1.74),CDKN1A(-2.27),CSF3R(+2.45),CXCL12(+2.79),EDNRB(+2.49),FERMT1(+4.52),FST(-2.16),FSTL1(+1.45),GDNF(+3.69),IGF2(+3.58),IRX3(+2.0),KITLG(+2.3),KLF5(+2.02),LIF(-1.93),NOTCH1(-1.38),NOTCH3(-1.36),NR2E1(-3.53),PRDM16(-2.18),SLIT2(-1.53),SOX2(-1.41),TNC(+2.21),WNT5A(+1.66)
Developmental Disorder	Hypoplasia	2.44e-10	Decreased	-2.259	75	52	23	ABCC4(-1.6),ARHGDIB(+2.93),ARRB1(+1.61),ARX(-3.65),B4GALT1(+1.57),BAX(-1.47),BCL11A(+3.92),BCL2(-1.75),BCL6(-1.88),CCN2(-1.95),CCNE1(+1.74),CYP19A1(+1.62),DACT1(+2.69),DLK1(-3.84),DLX5(+6.01),ECE1(+1.48),EDNRA(+3.0),EGFR(+2.04),EMX2(-1.42),ERBB3(+2.73),ETS1(+2.09),ETV5(-1.54),FBLN1(+3.37),FGFR3(-2.03),FGFRL1(-1.92),FOXJ1(-1.62),FREM1(+2.08),FUT4(+1.7),GDNF(+3.69),GPC3(-3.6),HAS2(+2.02),HS6ST2(-1.…
Cancer,Gastrointestinal Disease,Organismal Injury and Abnormalities	Metastatic malignant neoplasm of digestive system	2.57e-10			53	36	17	BCL2(-1.75),CCN1(-1.68),CCN2(-1.95),CD9(+2.35),CDH1(+3.75),CDH6(+1.84),CEBPD(+2.05),CLDN4(+2.18),COL6A3(+2.37),CRABP2(+2.03),CRYBG1(+4.68),CXCL12(+2.79),DUSP4(-1.48),EGFR(+2.04),EMX2(-1.42),EPB41L3(+1.55),EPHA2(-2.0),ERBB3(+2.73),ERBB4(-1.47),ERCC2(-1.45),FEZF1(-3.72),FGFR3(-2.03),FRK(+2.17),FST(-2.16),FZD7(-1.49),GDF15(-1.72),HMOX1(+2.48),ITPR3(+1.76),JAG1(-2.0),KRT18(+1.76),LRRC17(+2.25),MAPK11…
Cancer,Cell Death and Survival,Organismal Injury and Abnormalities,Tumor Morphology	Cell death of tumor cells	2.63e-10		-1.035	66	50	16	B2M(+1.73),BAX(-1.47),BCL2(-1.75),BIRC7(+2.51),BMP5(+2.8),CAPN6(+3.11),CCN1(-1.68),CDH1(+3.75),CDH3(+1.94),CDKN1A(-2.27),CEBPD(+2.05),CXCL12(+2.79),EDNRA(+3.0),EEF1A1(+1.43),EGF(-1.6),EGFR(+2.04),ETS1(+2.09),FOXO4(+2.24),GADD45A(-1.5),GALNT3(+2.84),GDF15(-1.72),HMOX1(+2.48),HSPA1A/HSPA1B(-1.41),HSPB8(+2.16),INHBA(+3.59),JAG1(-2.0),KITLG(+2.3),LEF1(+1.57),LRRK2(+6.91),MEF2C(+1.86),MET(+2.2),MITF(+…
Organismal Injury and Abnormalities,Tissue Morphology	Abnormal morphology of epithelial tissue	2.69e-10			63	46	17	ABCA4(+3.46),ADM(-1.88),AP1M2(+3.08),ARRB1(+1.61),B4GALT1(+1.57),BACE2(+2.19),BAX(-1.47),BCL2(-1.75),CCN2(-1.95),CDKN1A(-2.27),CEBPD(+2.05),CERS3(+2.98),CLDN4(+2.18),COL13A1(+2.31),CYP19A1(+1.62),DLX5(+6.01),EDNRB(+2.49),EGF(-1.6),EGFR(+2.04),EPAS1(+3.88),ERBB3(+2.73),FBLN1(+3.37),FGFR3(-2.03),FLRT3(+1.56),FST(-2.16),FSTL1(+1.45),GADD45A(-1.5),GDNF(+3.69),IL1R1(+2.07),INHBA(+3.59),INPP5D(-1.9),IQ…
Skeletal and Muscular Disorders	Limb defect	2.76e-10		-1.168	47	34	13	ADRA2C(+1.85),CCN2(-1.95),CDH3(+1.94),CELSR2(-1.39),CHRND(+3.69),COL11A1(-1.47),COL12A1(+1.64),CRABP2(+2.03),CXXC5(+1.43),DACT1(+2.69),ETV5(-1.54),FBLN1(+3.37),FGFR3(-2.03),FREM1(+2.08),FSTL1(+1.45),GALNT3(+2.84),GPC3(-3.6),GRIP2(-2.51),H19(+4.13),HTR2C(-3.83),IGF2(+3.58),INPP4B(+2.06),INPP5D(-1.9),IRF6(+3.84),KREMEN1(+1.5),KRT17(+3.96),LMX1B(+2.57),LRRK1(+2.41),MMP14(+1.65),MYCN(+1.68),NECTIN4(+…
Metabolic Disease,Organismal Injury and Abnormalities	Amyloidosis	2.81e-10			83	60	23	ABCA7(-1.51),ADRA2C(+1.85),AGRN(-1.36),AKAP2(+1.49),ARC(-1.9),ATP8A1(+1.48),ATXN1(+1.51),B2M(+1.73),BAX(-1.47),BCHE(+2.35),BCL2(-1.75),BCL6(-1.88),CAPN1(+1.58),CAST(+1.4),CCN2(-1.95),CEMIP2(-1.36),CHRNA7(+1.67),CHRND(+3.69),CSF3R(+2.45),CXCL12(+2.79),DCX(+1.78),DHCR24(+1.65),DLL1(-3.35),DOK5(+1.74),DRD4(-3.25),DYSF(+2.74),FEM1A(-2.98),FGFR3(-2.03),GABRA3(+4.11),GABRP(+3.27),GAS7(+1.67),GBP2(+4.23…
Cell Death and Survival,Organismal Injury and Abnormalities	Necrosis of epithelial tissue	2.83e-10		-1.826	82	56	26	ADM(-1.88),ANGPT1(+2.67),ANGPT2(-1.56),ARHGAP18(+2.54),BAX(-1.47),BBC3(-1.74),BCL2(-1.75),BCL6(-1.88),BMF(+2.38),BMPR2(+1.45),CDC42(+1.35),CDH1(+3.75),CDKN1A(-2.27),CEBPD(+2.05),CXCL12(+2.79),CYP19A1(+1.62),DDB2(-2.0),EEF1A1(+1.43),EGF(-1.6),EGFR(+2.04),EPHA2(-2.0),ERBB3(+2.73),FOXO4(+2.24),FSTL1(+1.45),GADD45A(-1.5),GAS7(+1.67),GATA3(+2.09),GDF15(-1.72),GRHL2(+3.47),GSN(+1.9),HMOX1(+2.48),HSPB1(…
Cancer,Endocrine System Disorders,Organismal Injury and Abnormalities,Reproductive System Disease	Serous ovarian adenocarcinoma	2.83e-10			41	29	12	ATP8B1(+2.33),AXIN2(+2.26),B2M(+1.73),BCL2(-1.75),CDH1(+3.75),CDKN1A(-2.27),CLDN7(+2.28),COL11A1(-1.47),COL5A1(+1.57),CXXC5(+1.43),EGFR(+2.04),EPCAM(+2.51),ERCC2(-1.45),FGFR3(-2.03),GATA3(+2.09),GNA13(+1.38),IFITM2(-1.43),IGFBP4(+1.76),KLK6(+3.0),KRT7(+6.25),LIFR(+1.56),LRIG1(-1.43),LRRK2(+6.91),MET(+2.2),MUC16(+2.41),MYRF(-1.5),NOTCH1(-1.38),NOTCH3(-1.36),PIK3R1(+1.53),POSTN(+4.07),PRLR(+3.62),P…
Cellular Movement	Cell movement of breast cancer cell lines	2.86e-10		1.318	55	44	11	ANGPT2(-1.56),ARHGDIB(+2.93),ARRB1(+1.61),CCN2(-1.95),CD9(+2.35),CDC42(+1.35),CDH1(+3.75),CDH3(+1.94),CEMIP2(-1.36),CXCL12(+2.79),DDB2(-2.0),DLC1(+1.73),EGF(-1.6),EGFR(+2.04),EPHA2(-2.0),ERBB3(+2.73),ETS1(+2.09),EYA2(+2.51),GATA3(+2.09),IL32(+2.98),IQGAP1(+1.47),KRT19(+2.06),KRT8(+1.71),LIMA1(+2.07),LMO7(+2.04),LRIG1(-1.43),MET(+2.2),MMP14(+1.65),MMP2(+1.75),MTUS1(+4.18),MUC4(-2.41),NOS2(-3.17),N…
Cancer,Hematological Disease,Immunological Disease,Organismal Injury and Abnormalities	B-cell lymphoma	3.08e-10		-0.943	109	78	31	ABCA7(-1.51),ARHGEF28(-1.78),ASCC3(-1.53),B2M(+1.73),BAX(-1.47),BBC3(-1.74),BCHE(+2.35),BCL2(-1.75),BCL6(-1.88),BCOR(+1.58),BMF(+2.38),BNC2(+1.68),BTG1(+1.43),BTG2(-1.49),CDKN1A(-2.27),CELSR2(-1.39),CHD3(+1.86),CNTN4(+1.66),COL11A1(-1.47),COL12A1(+1.64),COL17A1(+8.54),COL3A1(+4.11),CORO2A(+2.79),CSF3R(+2.45),CXCL12(+2.79),CXCL13(+2.62),DHCR24(+1.65),DSP(+1.5),DUSP4(-1.48),EGF(-1.6),EGFR(+2.04),EP…
Cell Cycle	Cell cycle progression	3.29e-10		0.722	127	86	41	ADM(-1.88),AJUBA(-1.56),ARRB1(+1.61),ARX(-3.65),B4GALT1(+1.57),BAX(-1.47),BCL2(-1.75),BCL6(-1.88),BMPR2(+1.45),BTG1(+1.43),BTG2(-1.49),CAST(+1.4),CCN1(-1.68),CCNE1(+1.74),CCNO(-1.79),CDC42(+1.35),CDH1(+3.75),CDKN1A(-2.27),CDKN2B(+2.38),CXCL12(+2.79),DDB2(-2.0),EGF(-1.6),EGFR(+2.04),EPCAM(+2.51),EPS8(+1.99),ERBB3(+2.73),ERBB4(-1.47),ETS1(+2.09),EZR(+1.43),FGFR3(-2.03),FGFRL1(-1.92),FOSL2(-1.66),FO…
Cellular Movement	Migration of breast cancer cell lines	3.41e-10		1.197	49	41	8	ANGPT2(-1.56),ARHGDIB(+2.93),ARRB1(+1.61),CCN2(-1.95),CD9(+2.35),CDC42(+1.35),CDH1(+3.75),CDH3(+1.94),CEMIP2(-1.36),CXCL12(+2.79),DLC1(+1.73),EGF(-1.6),EGFR(+2.04),EPHA2(-2.0),ERBB3(+2.73),ETS1(+2.09),EYA2(+2.51),GATA3(+2.09),IL32(+2.98),IQGAP1(+1.47),KRT19(+2.06),KRT8(+1.71),LMO7(+2.04),MET(+2.2),MMP14(+1.65),MMP2(+1.75),MTUS1(+4.18),MUC4(-2.41),NOS2(-3.17),NRP1(+2.62),PDLIM1(+1.85),PIK3R1(+1.53…
Cellular Movement	Cell movement of glioma cells	3.42e-10		1.48	13	9	4	CCN2(-1.95),CSF2RA(+1.76),CSF3R(+2.45),CXCL12(+2.79),EGF(-1.6),EZR(+1.43),FRK(+2.17),GDNF(+3.69),NRP1(+2.62),SFRP1(-1.7),SFRP2(-2.17),SPP1(+2.77),VCAN(+1.43)
Connective Tissue Disorders,Organismal Injury and Abnormalities,Skeletal and Muscular Disorders,Skeletal and Muscular System Development and Function	Abnormal morphology of axial skeleton	3.43e-10			36	21	15	CCN2(-1.95),CDKN1A(-2.27),COL12A1(+1.64),CXXC5(+1.43),DACT1(+2.69),DLL1(-3.35),DLX5(+6.01),FGFR3(-2.03),FGFRL1(-1.92),FOSL2(-1.66),FST(-2.16),FSTL1(+1.45),FZD9(-2.27),GPC3(-3.6),IGF2(+3.58),LFNG(-1.95),LMX1B(+2.57),MDFI(+1.85),MMP14(+1.65),NOTCH1(-1.38),NPR3(+2.1),PKDCC(+2.34),PTCH1(-1.48),RARG(+1.57),RXRA(+1.68),SFRP1(-1.7),SFRP2(-2.17),SOX5(+1.42),SP8(-2.65),TBX3(+3.15),TFAP2A(+2.58),TNFRSF11B(…
Skeletal and Muscular System Development and Function	Quantity of bone	3.56e-10		-1.537	44	28	16	BCL2(-1.75),BMPR2(+1.45),CAPN1(+1.58),CD9(+2.35),CDC42(+1.35),COL1A2(+1.62),CXXC5(+1.43),CYP19A1(+1.62),DACT1(+2.69),EGF(-1.6),EGFR(+2.04),FGFR3(-2.03),FST(-2.16),FZD9(-2.27),GPC3(-3.6),GPNMB(+2.43),H19(+4.13),IL1R1(+2.07),INPP4B(+2.06),INPP5D(-1.9),KREMEN1(+1.5),LFNG(-1.95),LIF(-1.93),LRRK1(+2.41),MDFI(+1.85),MMP14(+1.65),MMP2(+1.75),NFKB1(+1.76),NOS2(-3.17),NOTCH1(-1.38),NPR3(+2.1),NPY2R(-2.39)…
Cellular Movement	Invasion of breast cancer cell lines	3.68e-10	Increased	2.028	51	38	13	BTG2(-1.49),CCN1(-1.68),CDH1(+3.75),CDH3(+1.94),CDKN1A(-2.27),CEMIP2(-1.36),CXCL12(+2.79),DDB2(-2.0),EGF(-1.6),EGFR(+2.04),EPSTI1(+3.0),ERBB3(+2.73),ESRP1(+3.72),ETS1(+2.09),EYA2(+2.51),EZR(+1.43),GATA3(+2.09),HAS2(+2.02),IL32(+2.98),IQGAP1(+1.47),ITGB4(+4.53),KLF6(+1.51),KLF8(+1.66),KRT19(+2.06),KRT8(+1.71),LIMA1(+2.07),LOXL2(-1.35),MAPK12(-1.98),MET(+2.2),MMP14(+1.65),MMP2(+1.75),MST1(-1.58),MU…
Embryonic Development,Hair and Skin Development and Function,Organ Development,Organismal Development,Tissue Development	Formation of epidermis	3.69e-10		-1.129	34	27	7	APCDD1(+3.16),BCL2(-1.75),CCN2(-1.95),CDH1(+3.75),CLDN6(+2.05),COL17A1(+8.54),CRABP2(+2.03),DCT(+4.79),DSP(+1.5),EGF(-1.6),EGFR(+2.04),FERMT1(+4.52),FST(-2.16),GRHL2(+3.47),INHBA(+3.59),KRT17(+3.96),LAMC2(+2.14),LEF1(+1.57),NGFR(+1.56),NOTCH1(-1.38),OVOL1(+3.62),PRSS8(+2.0),PTCH1(-1.48),RUNX1(+2.59),SOX9(+1.9),ST14(+2.63),TFAP2A(+2.58),TFAP2C(+2.6),TNFRSF19(+2.14),TP63(+8.47),TRH(-6.42),TRPS1(+1.…
Cellular Movement	Cell movement of epithelial cells	3.69e-10	Increased	2.679	32	28	4	ANGPT1(+2.67),CCN2(-1.95),CD9(+2.35),CDC42(+1.35),CDH1(+3.75),COL17A1(+8.54),CXCL12(+2.79),EGF(-1.6),EGFR(+2.04),FERMT1(+4.52),FSTL1(+1.45),GADD45A(-1.5),GSN(+1.9),HAS2(+2.02),ITGB4(+4.53),ITGB6(+3.3),KLF5(+2.02),KLK6(+3.0),KRT18(+1.76),MET(+2.2),MMP14(+1.65),MMP2(+1.75),MRAS(+1.56),MST1(-1.58),PAX3(+1.44),PIK3R1(+1.53),POSTN(+4.07),PTN(+2.04),SEMA6D(+1.56),SERPINF1(+1.45),SH3PXD2A(+1.66),TP63(+8…
Cellular Development,Connective Tissue Development and Function,Skeletal and Muscular System Development and Function,Tissue Development	Differentiation of osteoblasts	3.69e-10	Increased	2.157	43	27	16	AXIN2(+2.26),BCL2(-1.75),BMPR2(+1.45),CCN1(-1.68),CEBPD(+2.05),CXXC5(+1.43),DLK1(-3.84),DLX5(+6.01),EDNRA(+3.0),EGFR(+2.04),EPHA2(-2.0),ERBB3(+2.73),FOSL2(-1.66),FZD9(-2.27),GDPD2(+1.63),ID3(-1.41),ID4(-1.54),IFI16(+1.94),IFITM1(-1.45),INHBA(+3.59),JAG1(-2.0),MEF2C(+1.86),MMP14(+1.65),NOTCH1(-1.38),NPNT(+3.5),NRP1(+2.62),POSTN(+4.07),PRKD1(+1.57),PTCH1(-1.48),PTN(+2.04),SERPINF1(+1.45),SFRP1(-1.7…
Cardiovascular System Development and Function	Vascularization	3.8e-10		1.451	42	27	15	ABCA4(+3.46),ANGPT2(-1.56),ARHGEF4(-1.38),B4GALT1(+1.57),BCL2(-1.75),CCN1(-1.68),CCN2(-1.95),CXCL12(+2.79),EGF(-1.6),EPAS1(+3.88),EPHA2(-2.0),FGD5(+1.76),ID3(-1.41),IGF2(+3.58),INHBA(+3.59),ITGA4(+2.06),KLF5(+2.02),LIF(-1.93),LMX1B(+2.57),MDK(+1.39),MMP14(+1.65),MMP2(+1.75),NGFR(+1.56),NOS2(-3.17),NOTCH1(-1.38),NPY2R(-2.39),NRARP(-2.15),NRP1(+2.62),NRP2(+2.28),NTN1(+2.24),PDGFC(+1.85),PGF(+1.87),…
Cancer,Neurological Disease,Organismal Injury and Abnormalities	Astrocytoma	3.83e-10			113	75	38	ADAMTS13(-1.85),ADGRG1(+1.48),AJUBA(-1.56),ALPK2(+1.81),ANGPT1(+2.67),ANGPT2(-1.56),ARRB1(+1.61),ATXN1(+1.51),AXIN2(+2.26),BCAN(+2.49),BCL11A(+3.92),BCOR(+1.58),BMF(+2.38),CADM1(+1.47),CAPN3(+2.04),CDH1(+3.75),CDH18(+2.42),CDH8(-1.55),CDKN1A(-2.27),COL11A1(-1.47),COL1A2(+1.62),COL3A1(+4.11),COL5A3(-1.78),CREB3L2(+1.48),CSF2RA(+1.76),CSF3R(+2.45),CSRP1(+2.15),CXCL12(+2.79),EGFR(+2.04),ENTPD4(-1.38…
Cardiovascular Disease,Organismal Injury and Abnormalities	Peripheral vascular disease	4.11e-10		-0.05	67	51	16	ACE2(+2.87),ADAMTS13(-1.85),ADRA2C(+1.85),ANGPT1(+2.67),ANGPT2(-1.56),ARHGDIB(+2.93),B2M(+1.73),BCHE(+2.35),BCL2(-1.75),BCL6(-1.88),BMPR2(+1.45),BTG2(-1.49),CA4(-5.52),CD83(+2.22),CHRNA7(+1.67),CHRND(+3.69),COL1A2(+1.62),CXCL12(+2.79),DRD4(-3.25),EDNRA(+3.0),EGFR(+2.04),F5(+2.88),FTH1(+1.66),GABRA3(+4.11),GABRP(+3.27),GPRC5A(+2.85),GRIA2(+2.23),GSN(+1.9),HDAC9(-1.49),HSPA1A/HSPA1B(-1.41),HSPB1(+1…
Cell-To-Cell Signaling and Interaction	Binding of connective tissue cells	4.18e-10		1.294	34	27	7	ADM(-1.88),ANGPT1(+2.67),ANGPT2(-1.56),CADM1(+1.47),CCN1(-1.68),CCN2(-1.95),CDC42(+1.35),CDH1(+3.75),CDH3(+1.94),CXCL12(+2.79),DLC1(+1.73),EGF(-1.6),FUT4(+1.7),GRID2(+2.46),GSN(+1.9),IGF2(+3.58),IQGAP1(+1.47),ITGA9(+1.86),JAG1(-2.0),LTBP2(-2.09),MET(+2.2),MME(+4.26),MMP2(+1.75),NTN1(+2.24),POSTN(+4.07),RPL22(+1.48),RUNX1(+2.59),SDC4(+1.56),SPP1(+2.77),TGFBI(+1.82),TGM2(+2.34),TNC(+2.21),TNFRSF11B…
Cellular Development,Cellular Growth and Proliferation,Connective Tissue Development and Function,Hair and Skin Development and Function,Organ Development,Tissue Development	Proliferation of keratinocytes	4.22e-10		1.877	32	23	9	CDH3(+1.94),CDKN1A(-2.27),EGF(-1.6),EGFR(+2.04),EPHA2(-2.0),FERMT1(+4.52),FST(-2.16),GATA3(+2.09),HAS2(+2.02),IRF6(+3.84),KLF5(+2.02),KLK6(+3.0),KRT17(+3.96),LRIG1(-1.43),NOTCH1(-1.38),PKP3(+4.4),POSTN(+4.07),PRKCH(+2.17),PRKD1(+1.57),PTCH1(-1.48),RARG(+1.57),RUNX1(+2.59),RXRA(+1.68),S100A11(+3.26),SFN(+2.81),SNAI2(+2.17),SPP1(+2.77),STMN1(+1.51),TAC1(-2.44),TP63(+8.47),TRH(-6.42),YAP1(+1.42)
Cancer,Organismal Injury and Abnormalities	Advanced stage carcinoma	4.39e-10			48	33	15	ATP8B1(+2.33),B2M(+1.73),BCL2(-1.75),CCN1(-1.68),CSF3R(+2.45),CXXC5(+1.43),CYP19A1(+1.62),EEF1A1(+1.43),EGFR(+2.04),EPHA2(-2.0),EPHA6(+3.83),ERBB3(+2.73),ERBB4(-1.47),ERCC2(-1.45),FGFR3(-2.03),FRK(+2.17),IFITM2(-1.43),IGFBP4(+1.76),KLF6(+1.51),KLF8(+1.66),KLK6(+3.0),LRIG1(-1.43),MAPK11(-2.2),MET(+2.2),MMP14(+1.65),MMP2(+1.75),MUC16(+2.41),MYL12A(+1.39),MYRF(-1.5),NECTIN4(+2.53),NFKB1(+1.76),NTRK3…
Cell Morphology	Morphology of cellular protrusions	4.41e-10			49	39	10	ADGRG6(+2.79),AP1M2(+3.08),ARC(-1.9),ARX(-3.65),ATXN1(+1.51),CADM1(+1.47),CAST(+1.4),CDC42(+1.35),CDH3(+1.94),CKB(-2.25),DCX(+1.78),EGF(-1.6),EPB41L3(+1.55),EPS8(+1.99),EPS8L2(-1.61),ERBB4(-1.47),FEZF2(-1.95),GDNF(+3.69),GRID2(+2.46),IQGAP1(+1.47),KALRN(+1.46),LCP1(+4.92),LRRK2(+6.91),MET(+2.2),MGLL(+2.2),MPZ(+2.38),MYO16(+1.97),NGFR(+1.56),NRCAM(+1.53),NRP2(+2.28),PAK6(+2.79),PCDH9(+1.6),PFN2(+1…
Molecular Transport	Transport of molecule	4.52e-10	Increased	2.536	179	122	57	ABCA4(+3.46),ABCA7(-1.51),ABCC2(+4.55),ABCC4(-1.6),ADM(-1.88),ADRA2C(+1.85),ANGPT1(+2.67),ANGPT2(-1.56),ANK1(-1.85),ANO4(+1.6),AP1G2(-1.56),AP1M2(+3.08),ARRDC4(+1.4),ATP10D(+1.62),ATP2B4(+1.83),ATP6V1B1(+2.74),ATP8A1(+1.48),ATP8B1(+2.33),B2M(+1.73),B4GALT1(+1.57),BCL2(-1.75),BHLHE40(+2.09),CA4(-5.52),CACNA1G(+1.61),CACNA1H(-1.37),CACNA2D3(+2.77),CADM1(+1.47),CDC42(+1.35),CDH1(+3.75),CDH23(-1.88),…
Organismal Injury and Abnormalities	Visceromegaly	4.79e-10			100	69	31	ABCA7(-1.51),ABCC4(-1.6),ACE2(+2.87),ADGRG1(+1.48),ADM(-1.88),ADRA2C(+1.85),ANGPT1(+2.67),ANGPT2(-1.56),ATXN1(+1.51),B4GALT1(+1.57),BAX(-1.47),BCAT2(-1.56),BCL2(-1.75),BMF(+2.38),BMPR2(+1.45),CACNA1H(-1.37),CAST(+1.4),CCN2(-1.95),CDKN1A(-2.27),CDKN2B(+2.38),COL3A1(+4.11),CORIN(+2.19),CXCL12(+2.79),CYP19A1(+1.62),DACT1(+2.69),DLK1(-3.84),DSP(+1.5),ECE1(+1.48),EDNRA(+3.0),EDNRB(+2.49),EGF(-1.6),EGF…
Cancer,Organismal Injury and Abnormalities	Embryonal tumor	5.03e-10	Increased	2.723	52	29	23	ABCC4(-1.6),ATXN1(+1.51),BARHL1(-1.41),BAX(-1.47),BBC3(-1.74),BCL2(-1.75),BCOR(+1.58),BTG2(-1.49),CDH1(+3.75),CDKN1A(-2.27),CDKN2B(+2.38),CSF2RA(+1.76),CSF3R(+2.45),EGFR(+2.04),ERBB4(-1.47),FAT1(-1.59),FGFR3(-2.03),GDNF(+3.69),HDAC9(-1.49),IFITM2(-1.43),IGF2(+3.58),LEF1(+1.57),LRIG1(-1.43),LRP1B(+2.42),MET(+2.2),MUC16(+2.41),MYCN(+1.68),NCKAP5(+1.92),NOS2(-3.17),NOTCH1(-1.38),NRP1(+2.62),NTRK3(-1…
Cellular Movement	Chemorepulsion	5.58e-10		-0.54	14	11	3	CXCL12(+2.79),GDNF(+3.69),NRCAM(+1.53),NRP1(+2.62),NRP2(+2.28),NTN1(+2.24),ROBO1(+1.42),SEMA3B(-1.68),SEMA3E(+2.11),SEMA3F(-1.7),SLIT1(+1.65),SLIT2(-1.53),SLIT3(+1.39),WNT5A(+1.66)
Cancer,Organismal Injury and Abnormalities	Benign connective or soft tissue neoplasm	6.04e-10			57	44	13	ADRA2C(+1.85),ANGPT1(+2.67),ANGPT2(-1.56),ATRNL1(+1.66),AXIN2(+2.26),CAPN6(+3.11),CCN1(-1.68),CCNE1(+1.74),COL11A1(-1.47),COL12A1(+1.64),COL13A1(+2.31),COL16A1(+1.8),COL17A1(+8.54),COL1A2(+1.62),COL3A1(+4.11),COL5A1(+1.57),COL5A2(+1.37),COL5A3(-1.78),COL6A3(+2.37),CRABP2(+2.03),CYP19A1(+1.62),DCX(+1.78),DDB2(-2.0),EDNRB(+2.49),EGF(-1.6),EGFR(+2.04),ERBB4(-1.47),FGFR3(-2.03),FTH1(+1.66),GRIA2(+2.2…
Cellular Assembly and Organization,Tissue Development	Formation of filaments	6.91e-10		0.734	64	52	12	ADAMTS10(+1.88),ARHGAP18(+2.54),ARHGAP28(+2.23),ARHGEF3(+1.73),ARRB1(+1.61),CAPN1(+1.58),CCN2(-1.95),CDC42(+1.35),CDKN1A(-2.27),COL5A1(+1.57),COL6A3(+2.37),CXCL12(+2.79),CXXC5(+1.43),DCX(+1.78),DLC1(+1.73),EDNRA(+3.0),EGF(-1.6),EGFR(+2.04),GAS7(+1.67),GNA13(+1.38),GNG2(+1.71),GSN(+1.9),HSPB1(+1.65),HTR2C(-3.83),INF2(+1.44),JAG1(-2.0),KANK3(-2.27),KANK4(+1.76),KRT18(+1.76),MAPK11(-2.2),MET(+2.2),M…
Embryonic Development,Organ Development,Organ Morphology,Organismal Development,Organismal Injury and Abnormalities,Respiratory Disease,Respiratory System Development and Function,Tissue Development	Abnormal morphology of lung	7.71e-10			34	23	11	ARRB1(+1.61),B4GALT1(+1.57),BMPR2(+1.45),CCN2(-1.95),CD9(+2.35),CDKN1A(-2.27),CELSR3(-1.6),COL3A1(+4.11),EGFR(+2.04),EPAS1(+3.88),FBLN1(+3.37),FGFR3(-2.03),FSTL1(+1.45),INPP5D(-1.9),ITGA8(+1.78),ITGB6(+3.3),LFNG(-1.95),LIF(-1.93),LOXL1(+1.51),LPL(-3.59),LRRK2(+6.91),MMP14(+1.65),MYCN(+1.68),NDST1(+1.35),NOS2(-3.17),PTPRS(-1.4),RDH10(+2.31),ROBO1(+1.42),SP6(+3.57),TGFBI(+1.82),TIMP3(+1.94),TOP3B(-…
Developmental Disorder	Midline defect	7.79e-10		-1.444	45	30	15	ADRA2C(+1.85),CCNE1(+1.74),CDH1(+3.75),CDKN1A(-2.27),DACT1(+2.69),DLC1(+1.73),DLX5(+6.01),ECE1(+1.48),EDNRA(+3.0),EGF(-1.6),EGFR(+2.04),ESRP1(+3.72),FBLN1(+3.37),FREM1(+2.08),GADD45A(-1.5),GPC3(-3.6),H19(+4.13),IRF6(+3.84),IRX4(+3.47),JAG1(-2.0),LMO4(+1.73),MDFI(+1.85),MMP14(+1.65),MSX1(+2.12),NDST1(+1.35),NOTCH1(-1.38),NRP1(+2.62),NUAK2(-1.75),PDGFC(+1.85),PLXNB2(-1.49),PTCH1(-1.48),PTPRS(-1.4),…
Embryonic Development,Organ Development,Organ Morphology,Organismal Development,Organismal Injury and Abnormalities,Respiratory Disease,Respiratory System Development and Function,Tissue Development	Abnormal morphology of pulmonary alveolus	7.97e-10			25	16	9	ARRB1(+1.61),B4GALT1(+1.57),BMPR2(+1.45),CCN2(-1.95),CD9(+2.35),CDKN1A(-2.27),CELSR3(-1.6),EGFR(+2.04),FBLN1(+3.37),FGFR3(-2.03),FSTL1(+1.45),INPP5D(-1.9),ITGB6(+3.3),LFNG(-1.95),LIF(-1.93),LOXL1(+1.51),LPL(-3.59),LRRK2(+6.91),MMP14(+1.65),NDST1(+1.35),PTPRS(-1.4),ROBO1(+1.42),SP6(+3.57),TIMP3(+1.94),TRPS1(+1.4)
Cancer,Cellular Movement,Organismal Injury and Abnormalities,Tumor Morphology	Invasion of tumor cells	7.97e-10		1.557	33	24	9	BCAN(+2.49),BIRC7(+2.51),CDH1(+3.75),CLDN4(+2.18),CXCL12(+2.79),EGF(-1.6),EGFR(+2.04),ESM1(+3.24),EZR(+1.43),FRK(+2.17),GDF15(-1.72),HMGB3(+1.39),HMOX1(+2.48),ITGB4(+4.53),KLK6(+3.0),LOXL2(-1.35),MET(+2.2),MMP14(+1.65),MMP2(+1.75),NOTCH1(-1.38),NRP1(+2.62),NUAK2(-1.75),PAK6(+2.79),POSTN(+4.07),S100P(+2.38),SCRIB(-1.34),SFRP1(-1.7),SLIT2(-1.53),SNAI2(+2.17),SOX2(-1.41),TRPV2(+2.26),VCAN(+1.43),WNT…
Cellular Movement	Migration of epithelial cells	8.16e-10		1.931	27	23	4	ANGPT1(+2.67),CCN2(-1.95),CD9(+2.35),CDC42(+1.35),CDH1(+3.75),COL17A1(+8.54),CXCL12(+2.79),EGF(-1.6),EGFR(+2.04),FERMT1(+4.52),FSTL1(+1.45),GADD45A(-1.5),HAS2(+2.02),ITGB4(+4.53),KLF5(+2.02),KLK6(+3.0),KRT18(+1.76),MET(+2.2),MMP14(+1.65),MMP2(+1.75),MRAS(+1.56),MST1(-1.58),PAX3(+1.44),POSTN(+4.07),PTN(+2.04),SEMA6D(+1.56),SERPINF1(+1.45)
Cancer,Organismal Injury and Abnormalities	Subcutaneous tumor	8.56e-10			56	44	12	ADRA2C(+1.85),ANGPT1(+2.67),ANGPT2(-1.56),ATRNL1(+1.66),AXIN2(+2.26),CAPN6(+3.11),CCN1(-1.68),CCNE1(+1.74),COL11A1(-1.47),COL12A1(+1.64),COL13A1(+2.31),COL16A1(+1.8),COL17A1(+8.54),COL1A2(+1.62),COL3A1(+4.11),COL5A1(+1.57),COL5A2(+1.37),COL5A3(-1.78),COL6A3(+2.37),CRABP2(+2.03),CYP19A1(+1.62),DCX(+1.78),EDNRB(+2.49),EGF(-1.6),EGFR(+2.04),ERBB4(-1.47),FGFR3(-2.03),FTH1(+1.66),GRIA2(+2.23),H19(+4.1…
Cancer,Neurological Disease,Organismal Injury and Abnormalities	Primitive neuroectodermal tumor	8.64e-10	Increased	2.135	41	22	19	ABCC4(-1.6),BARHL1(-1.41),BAX(-1.47),BBC3(-1.74),BCL2(-1.75),BCOR(+1.58),BTG2(-1.49),CDKN1A(-2.27),CSF2RA(+1.76),CSF3R(+2.45),ERBB4(-1.47),FAT1(-1.59),FGFR3(-2.03),GDNF(+3.69),HDAC9(-1.49),IGF2(+3.58),LRP1B(+2.42),MET(+2.2),MUC16(+2.41),MYCN(+1.68),NOS2(-3.17),NOTCH1(-1.38),NRP1(+2.62),NTRK3(-1.67),PGF(+1.87),PIK3C2G(+5.48),PIK3R1(+1.53),PTCH1(-1.48),PVT1(-1.49),RARG(+1.57),SFRP1(-1.7),SNCAIP(+1.…
Cell Death and Survival	Cell viability of tumor cell lines	8.8e-10		1.376	114	76	38	AEN(-1.6),ALPK2(+1.81),ANGPT2(-1.56),ARRB1(+1.61),ASCC3(-1.53),B2M(+1.73),BAX(-1.47),BCL2(-1.75),BCL6(-1.88),BHLHE40(+2.09),BIRC7(+2.51),BMP5(+2.8),BTG2(-1.49),CADM1(+1.47),CAPN1(+1.58),CAPN3(+2.04),CCN2(-1.95),CDH1(+3.75),CDKN1A(-2.27),CEBPD(+2.05),CHRNA7(+1.67),CLDN4(+2.18),CXCL12(+2.79),DCT(+4.79),DHCR24(+1.65),EGF(-1.6),EGFR(+2.04),EPAS1(+3.88),EPHA2(-2.0),ERBB3(+2.73),ERBB4(-1.47),ERCC2(-1.4…
Connective Tissue Development and Function,Skeletal and Muscular System Development and Function,Tissue Development	Cartilage development	9.2e-10		1.841	31	20	11	ADAMTS7(-1.47),AXIN2(+2.26),BCAN(+2.49),BMPR2(+1.45),CACNA1H(-1.37),CCN1(-1.68),CCN2(-1.95),CHST9(+2.33),COL11A1(-1.47),COL12A1(+1.64),CREB3L2(+1.48),DDRGK1(-1.71),DLX5(+6.01),FGFR3(-2.03),HAPLN1(+3.76),HES5(-6.7),LMX1B(+2.57),MEF2C(+1.86),MMP14(+1.65),MSX1(+2.12),NCAN(-2.19),PTCH1(-1.48),RARG(+1.57),RXRG(+2.07),SFRP2(-2.17),SNAI2(+2.17),SOX5(+1.42),SOX9(+1.9),SPP1(+2.77),VCAN(+1.43),WNT5A(+1.66)
Skeletal and Muscular System Development and Function	Mineralization of bone	9.2e-10		-0.166	32	21	11	ALPL(-1.56),AXIN2(+2.26),BCOR(+1.58),BMPR2(+1.45),CCN1(-1.68),COL12A1(+1.64),COL1A2(+1.62),DLK1(-3.84),DLX5(+6.01),ERCC2(-1.45),FGFR3(-2.03),FST(-2.16),FZD9(-2.27),GPC3(-3.6),INPP4B(+2.06),LRRK1(+2.41),MEF2C(+1.86),MMP14(+1.65),NOS2(-3.17),NOTCH1(-1.38),NPY2R(-2.39),PKDCC(+2.34),POSTN(+4.07),PRLR(+3.62),PTN(+2.04),SFRP4(+5.89),SOST(+2.55),SOX9(+1.9),SPP1(+2.77),TFAP2A(+2.58),TNFRSF11B(+2.73),WNT4…
Auditory and Vestibular System Development and Function,Embryonic Development,Organ Development,Organismal Development,Tissue Development	Development of inner ear	9.85e-10			29	19	10	ATP6V1B1(+2.74),CDH23(-1.88),CEBPD(+2.05),COL11A1(-1.47),DLL1(-3.35),DLX5(+6.01),FGFR3(-2.03),FREM2(+1.87),FZD2(-1.42),GATA3(+2.09),HES5(-6.7),IFI16(+1.94),ITGA8(+1.78),JAG1(-2.0),LMO4(+1.73),LRIG1(-1.43),MCOLN3(+2.98),MYCN(+1.68),MYO7A(+2.99),NEUROG1(+2.64),NOTCH1(-1.38),NTN1(+2.24),RARG(+1.57),ROR1(+1.48),SOX2(-1.41),SOX9(+1.9),SRRM4(+1.83),TFAP2A(+2.58),WNT5A(+1.66)
Nervous System Development and Function,Neurological Disease	Abnormal morphology of central nervous system	1.08e-09			70	41	29	ARX(-3.65),ATXN1(+1.51),B2M(+1.73),B4GALT1(+1.57),BAX(-1.47),BTG1(+1.43),CELSR2(-1.39),CELSR3(-1.6),CHRNA7(+1.67),CKB(-2.25),CXCL12(+2.79),DAB1(-1.75),DLX5(+6.01),EGFR(+2.04),EMX2(-1.42),ERBB3(+2.73),ERBB4(-1.47),FEZF1(-3.72),FEZF2(-1.95),FGFRL1(-1.92),FOXJ1(-1.62),FZD9(-2.27),GATA3(+2.09),GRIA2(+2.23),GRID2(+2.46),GRIK2(+2.58),HES5(-6.7),ID3(-1.41),JAG1(-2.0),KALRN(+1.46),LEF1(+1.57),LHX5(-2.15)…
Cancer,Neurological Disease,Organismal Injury and Abnormalities	Central nervous system neuroepithelial tumor	1.08e-09			119	78	41	ADAMTS13(-1.85),ADGRG1(+1.48),AJUBA(-1.56),AKAP2(+1.49),ALPK2(+1.81),ANGPT2(-1.56),ARRB1(+1.61),ATXN1(+1.51),AXIN2(+2.26),BCAN(+2.49),BCL11A(+3.92),BCL6(-1.88),BCOR(+1.58),BMF(+2.38),CADM1(+1.47),CAPN3(+2.04),CCDC80(+1.41),CDH1(+3.75),CDH18(+2.42),CDH8(-1.55),CDKN1A(-2.27),COL11A1(-1.47),COL1A2(+1.62),COL3A1(+4.11),COL5A3(-1.78),CPED1(+2.31),CREB3L2(+1.48),CSF2RA(+1.76),CSF3R(+2.45),CSRP1(+2.15),…
Cellular Movement	Migration of lung cancer cell lines	1.11e-09	Increased	2.937	27	22	5	BCAM(+1.81),BMPR2(+1.45),CXCL12(+2.79),DSP(+1.5),EGF(-1.6),EGFR(+2.04),ERBB3(+2.73),ETS1(+2.09),GRHL2(+3.47),HMOX1(+2.48),MET(+2.2),NOS2(-3.17),NRP1(+2.62),PGF(+1.87),PODXL(-2.35),POSTN(+4.07),PTN(+2.04),RXRA(+1.68),S100A10(+3.68),S100P(+2.38),SLIT2(-1.53),SPINT1(+2.39),SPP1(+2.77),STMN1(+1.51),TGM2(+2.34),TRH(-6.42),WWTR1(+1.7)
Cellular Development,Cellular Growth and Proliferation,Hair and Skin Development and Function,Organ Development,Tissue Development	Proliferation of epidermal cells	1.15e-09		1.928	33	24	9	CDH3(+1.94),CDKN1A(-2.27),CLDN6(+2.05),EGF(-1.6),EGFR(+2.04),EPHA2(-2.0),FERMT1(+4.52),FST(-2.16),GATA3(+2.09),HAS2(+2.02),IRF6(+3.84),KLF5(+2.02),KLK6(+3.0),KRT17(+3.96),LRIG1(-1.43),NOTCH1(-1.38),PKP3(+4.4),POSTN(+4.07),PRKCH(+2.17),PRKD1(+1.57),PTCH1(-1.48),RARG(+1.57),RUNX1(+2.59),RXRA(+1.68),S100A11(+3.26),SFN(+2.81),SNAI2(+2.17),SPP1(+2.77),STMN1(+1.51),TAC1(-2.44),TP63(+8.47),TRH(-6.42),YA…

## Sheet: Network
Rank	Top Diseases and Functions	Score	N	Pos	Neg	Molecules in Network
1	Cell Morphology, Embryonic Development, Hair and Skin Development and Function	43	32	25	7	ARHGAP18(+2.54),C1orf115(+1.83),DCX(+1.78),ESM1(+3.24),ETV5(-1.54),FRMD5(-1.78),GSE1(+1.35),HOPX(+2.82),ID4(-1.54),Keratin,KRT17(+3.96),KRT19(+2.06),KRT23(+4.38),KRT7(+6.25),KRT7-AS(+4.21),KRT8(+1.71),LHX5(-2.15),LRIG1(-1.43),MIAT(-1.36),NEUROG1(+2.64),NR2E1(-3.53),NRCAM(+1.53),PCDH10(+1.6),PKDCC(+2.34),RREB1(+1.34),RUNX1T1(+2.29),SLC34A2(+2.85),SLC7A2(+2.98),SLCO2B1(+4.14),SOX2-OCT4-NANOG,TMTC2(…
2	Cell-To-Cell Signaling and Interaction, Cellular Assembly and Organization, Cellular Development	38	29	22	7	ARC(-1.9),ATXN1(+1.51),AXIN2(+2.26),C1orf198(+1.46),calpain,CCDC136(-1.59),CDH1(+3.75),CRYBG1(+4.68),EPB41L3(+1.55),ESRP1(+3.72),ESRP2(+1.83),FAM83B(+2.63),FAM84B(-1.77),IFITM1(-1.45),KIF21B(+1.57),KREMEN1(+1.5),LAD1(+2.39),LRRC7(+2.26),MACC1(+2.19),MTUS1(+4.18),NECTIN4(+2.53),Nucleoporin,NUP210(-1.49),PP2A,Ppp2c,PPP2R3B(-1.43),RELL1(+1.88),RGPD4 (includes others)(-1.61),RSPO3(+1.99),SCN1A(+2.54)…
3	Cell-To-Cell Signaling and Interaction, Cellular Function and Maintenance, Molecular Transport	37	29	22	7	AFAP1(+1.45),AIF1L(+1.58),AKAP2(+1.49),ATP6V1B1(+2.74),Caspase 3/7,Caveolin,CORO2A(+2.79),CPM(+2.23),CXCL12(+2.79),Dynamin,EFHD2(+1.78),FAM110A(+1.96),FSD1(-2.01),FTH1(+1.66),IQGAP,IQGAP1(+1.47),ITPRID2(+1.49),KIF1A(-1.54),LIMA1(+2.07),LMO7(+2.04),MYO1D(+2.06),MYOF(+1.48),PHLDA3(-1.83),PHLDB2(+1.96),SHMT1(-1.71),SSH2(+1.46),STX1A(-1.58),STX1B(-1.83),SUMO,SYNPO(+2.76),Syntaxin,SYT7(+1.46),TES(+1.8…
4	Cancer, Carbohydrate Metabolism, Post-Translational Modification	36	28	19	9	BCAN(+2.49),BTAF1(-1.35),CD83(+2.22),CEMIP2(-1.36),cyclooxygenase,DOCK10(+2.29),DOCK9(+1.86),EGFR(+2.04),EMX2(-1.42),ERBB,FAM129B(+2.1),GABRA3(+4.11),HMGB3(+1.39),Iga,Keratin II, 6,MCOLN3(+2.98),MUC12(-2.24),MUC15(+3.94),MUC16(+2.41),MUC4(-2.41),Mucin,NDST1(+1.35),p38 Sapk,PDE1/2/4,PDE1C(+1.94),PRICKLE1(+1.97),SELENOP(+3.27),SH3D21(-1.51),SLCO3A1(-1.88),SRRM4(+1.83),ST6GALNAC2(+2.31),TMBIM1(+1.76…
5	Cancer, Protein Synthesis, RNA Damage and Repair	36	28	24	4	60S ribosomal subunit,CD9(+2.35),CHD3(+1.86),COBLL1(+2.04),Collagen Alpha1,EPS8(+1.99),FAM83F(+2.19),Focal adhesion kinase,ITGA4(+2.06),KCNN4(+2.78),METTL7A(+2.22),MME(+4.26),MYCN(+1.68),PAN2(-1.78),PHPT1(-1.43),Ribosomal 40s subunit,Rnr,RPL12(+1.39),RPL13A(+1.45),RPL22(+1.48),RPL28(+1.39),RPL35A(+1.35),RPL37(+1.4),RPS12(+1.48),RPS13(+1.48),RPS15A(+1.37),RPS16(+1.4),RPS23(+1.54),RPS27A(+1.45),RPS…
6	Cancer, Organismal Injury and Abnormalities, Skeletal and Muscular Disorders	32	30	20	10	14-3-3,ANXA5(+1.5),CCDC102B(-1.84),CCN1(-1.68),CDCA7(+1.77),Cyclin B,DSP(+1.5),HDAC9(-1.49),Importin alpha,IRS4(-1.56),KLF5(+2.02),KRT18(+1.76),LIF(-1.93),MEF2C(+1.86),MKRN3(-2.52),MPP1(+2.49),NABP1(+1.65),Nfat (family),PGM2L1(+1.54),PIEZO1(+1.95),POU3F1(-2.47),PPP1R3B(+1.82),REV3L(-1.4),SASH1(+1.52),SFN(+2.81),SNAI2(+2.17),SOCS6(+1.41),SP8(-2.65),SPRY1(-1.66),TUBA1A(+1.39),TUBB3(+1.4),tubulin (f…
7	Cell-To-Cell Signaling and Interaction, Cellular Assembly and Organization, Cellular Function and Maintenance	30	25	12	13	AEN(-1.6),Alpha Actinin,Alpha catenin,ANK1(-1.85),ARHGEF,AURK,BCAM(+1.81),CA4(-5.52),Cadherin,CDH18(+2.42),CDH19(+2.28),CDH20(-1.87),CDH23(-1.88),CDH3(+1.94),CDH6(+1.84),CDH8(-1.55),Cebp,CRACR2B(-1.89),EF-1 alpha,FBXO22(-1.45),FDXR(-2.14),Ferritin,INKA2(-1.7),Irp,MBNL1(+1.88),MBNL3(+3.56),MYO7A(+2.99),NEO1(-1.38),NYNRIN(+1.39),P38 MAPK,PTPRM(-1.4),SCRIB(-1.34),SLC40A1(+5.78),SP5(+3.26),SPTB(+1.67)
8	Cardiovascular System Development and Function, Cell Signaling, Cell-To-Cell Signaling and Interaction	30	25	17	8	ACE2(+2.87),ADAMTS13(-1.85),ADAMTS9(-1.64),Angiotensin II receptor type 1,ANGPT1(+2.67),ANGPT2(-1.56),ARHGAP31(+1.66),ARHGDIB(+2.93),CRELD1(-1.47),DUSP4(-1.48),EGLN,EYA2(+2.51),GALNT3(+2.84),GSN(+1.9),KALRN(+1.46),MDK(+1.39),NADPH oxidase,PAM(+1.52),phosphatase,Plc beta,Pld,PLS3(+1.57),PPFIA4(-1.52),PTN(+2.04),PTPRS(-1.4),Rab11,Rab5,Rac,RIPPLY3(+2.34),SDC4(+1.56),SIRPA(+1.66),SNCAIP(+1.73),STC2(-…
9	Cellular Development, Cellular Growth and Proliferation, Connective Tissue Development and Function	29	26	16	10	ANOS1(-1.49),ARMH4(+1.52),ARRB1(+1.61),ARRDC4(+1.4),BIRC7(+2.51),BMPR2(+1.45),caspase,Complement,CSF2RA(+1.76),DNAJC15(+1.74),ERBB3(+2.73),ERBB4(-1.47),EXPH5(+1.97),FGFR3(-2.03),Hdac,HSP,Hsp70,Hsp90,HSPA1A/HSPA1B(-1.41),HSPA6(-2.2),HSPB8(+2.16),KIF26A(-1.47),MITF(+2.67),MLANA(+2.45),NTRK3(-1.67),PAX6(-1.42),PDZRN3(+1.86),PFN1(+1.41),PTK,RAX(-5.42),Sapk,SEMA5A(+1.56),Smad1/5/8,ZNF589(-1.44),ZNF711…
10	Cell Signaling, Cellular Assembly and Organization, Cellular Function and Maintenance	28	25	17	8	AMOT(+1.93),AMOTL2(-1.53),ANKRD26(-1.63),ARHGEF28(-1.78),CAPN6(+3.11),CDC42(+1.35),DLC1(+1.73),EPS8L1(+1.97),EPS8L2(-1.61),Erm,EZR(+1.43),F Actin,FGD5(+1.76),Gef,GNA13(+1.38),GTPase,Gα12/13,LRRK2(+6.91),MYO1F(-1.59),NfkB1-RelA,RAB38(+1.74),Ras homolog,RDX(+1.4),RGMA(-1.86),RHOBTB1(+1.71),RHPN1(-1.4),RIN3(+1.99),Rock,SMOC2(+3.62),TNS1(+2.63),TNS2(+1.9),USP46(-1.38),Villin,WWTR1(+1.7),YAP/TAZ
11	Cellular Development, Nervous System Development and Function, Tissue Development	28	24	12	12	ACAP1(-1.58),Akt,ARHGEF3(+1.73),ARHGEF4(-1.38),BMP5(+2.8),CKB(-2.25),FEZF2(-1.95),FOXD4L3/FOXD4L6(-1.94),GPNMB(+2.43),HES5(-6.7),Hif,HIF3A(-1.59),IFT27(-1.49),Igf,INPP4B(+2.06),LRP1B(+2.42),MAML2(+1.73),MYO16(+1.97),Myosin,Notch,NOTCH3(-1.36),NRARP(-2.15),OLFM3(-2.38),Pde4,PDGF (family),Pdgf Ab,PDGF-AA,PDGFC(+1.85),Presenilin,Secretase gamma,SH3BGRL(+1.44),SLC12A4(-1.65),SPATA13(+1.44),STARD13(+1…
12	Embryonic Development, Nervous System Development and Function, Organ Development	28	24	19	5	AHNAK2(-1.58),BCHE(+2.35),CCDC80(+1.41),ERK,FRMD6(+1.41),GCNT1(-1.61),GPC3(-3.6),GUCY,JUN/JUNB/JUND,LATS,LOC102724788/PRODH(-1.51),LOXL1(+1.51),ME1(+2.14),MOXD1(+3.35),Mst/krs,MST1(-1.58),OSBPL10(+1.64),RhoGap,S100,S100A10(+3.68),S100A11(+3.26),S100B(+2.91),S100P(+2.38),SEMA6D(+1.56),SH2D4A(+3.77),SLC6A4(+2.88),T3-TR-RXR,TACC1(+2.02),TET3(+1.44),TFAP2C(+2.6),thyroid hormone receptor,TRP,TRPV6(+2.…
13	Cancer, Neurological Disease, Organismal Injury and Abnormalities	28	24	14	10	BAX(-1.47),BBC3(-1.74),BHLHE40(+2.09),BNC2(+1.68),Calcineurin A,Calcineurin B,Calcineurin protein(s),CAPN1(+1.58),CSRP1(+2.15),cytochrome C,DDB2(-2.0),DMRT3(-2.07),EPAS1(+3.88),HIST3H2BB(-2.02),IFITM2(-1.43),Ikb,IKK (complex),IL1R1(+2.07),IRF6(+3.84),ITGB4(+4.53),Mek,NFKB1(+1.76),PARP,PNPLA6(-1.39),PPP3CA(+1.74),PRKD1(+1.57),Rsk,RUNX1(+2.59),SLC25A4(-1.52),TFAP2A(+2.58),TLX2(-2.12),Tnf (family),T…
14	Cardiovascular Disease, Cell Signaling, Developmental Disorder	26	23	14	9	ARHGAP28(+2.23),BMP,BMPR (family),c-Src,CAPN3(+2.04),Cop9 Signalosome,DDRGK1(-1.71),death receptor,DOK5(+1.74),E2F7(-1.42),EDA2R(-1.91),EPSTI1(+3.0),Fascin,Filamin,FOXE3(-4.62),FOXJ1(-1.62),GRAMD2B(+1.73),INF2(+1.44),Integrin alpha 3 beta 1,KLF8(+1.66),Lymphotoxin,NFkB (complex),NfkB-RelA,NUAK2(-1.75),PDLIM1(+1.85),PIDD1(-1.9),PLEKHG4(-1.94),ST3GAL1(+2.38),TBC1D32(-1.48),TMSB10/TMSB4X(+1.65),TNFR…
15	Connective Tissue Development and Function, Connective Tissue Disorders, Organ Morphology	26	23	17	6	APC (complex),APCDD1(+3.16),ASCC3(-1.53),Cbp/p300,CORIN(+2.19),CXXC5(+1.43),CYP19,DCT(+4.79),DOCK4(+1.57),Ggtase I,HAPLN1(+3.76),HIPK3(+1.41),Hspg,IFI6(+2.98),IRX3(+2.0),LMX1B(+2.57),LZTS1(+1.75),MITF-p300/CBP,NR5A1(-5.27),Pka,potassium channel,Rap,Rho gdi,SALL3(-1.76),SALL4(-1.48),SKIL(+1.54),SLC16A6(+2.36),SLC1A3(+2.38),Smad2/3-Smad4,SOX3(-2.04),SOX5(+1.42),SOX9(+1.9),SVEP1(+2.47),TIP60,ZNF219(…
16	Carbohydrate Metabolism, Lipid Metabolism, Small Molecule Biochemistry	26	23	15	8	Ampa Receptor,CARMIL2(-2.02),cytokine receptor,DAB1(-1.75),ELMSAN1(+1.41),Fc gamma receptor,Fcer1,FOXP2(+3.51),FRK(+2.17),GDF15(-1.72),IgG2b,INPP5D(-1.9),ITPRIP(+1.91),KLHL29(+1.44),LRP,LY6E(+2.34),MAC,MYRF(-1.5),NAV1(-1.34),PAG1(+1.85),PALMD(+3.81),PIK3R1(+1.53),PKP3(+4.4),PROTEASE,PTPase,PWWP3B(+1.98),RHOU(+1.72),SEPT6(+1.47),Septin,SH3KBP1(+1.65),SH3PXD2A(+1.66),SRC (family),SYK/ZAP,ZBTB21(-1.…
17	Cancer, Neurological Disease, Organismal Injury and Abnormalities	25	23	17	6	ACKR2(+2.51),ANKRD24(-2.71),Ap1,C/EBP,Ck2,DNA-PK,DYSF(+2.74),EEF1A1(+1.43),F5(+2.88),GEMIN4(-1.45),HAS2(+2.02),Histone h3,Histone h4,IFI16(+1.94),IFN Beta,IGDCC3(+1.54),IGF2(+3.58),KIFC3(+1.65),NEDD4(+1.7),NFAT (complex),NKD1(+1.78),NREP(+1.41),PGF(+1.87),POLR2J2/POLR2J3(-1.68),PP1 protein complex group,PRKCB(+1.51),Pro-inflammatory Cytokine,PRRT4(+2.1),PTCH1(-1.48),PTCHD4(-1.78),RNA polymerase I…
18	Cancer, Connective Tissue Disorders, Organismal Injury and Abnormalities	25	22	17	5	AJUBA(-1.56),COL11A1(-1.47),COL12A1(+1.64),COL13A1(+2.31),COL16A1(+1.8),COL17A1(+8.54),COL1A2(+1.62),COL3A1(+4.11),COL5A1(+1.57),COL5A2(+1.37),COL5A3(-1.78),COL6A3(+2.37),collagen,Collagen type V,Collagen Type XI,CREB3L2(+1.48),Eph Receptor,FEM1A(-2.98),G-Actin,GAS7(+1.67),Gi-coupled receptor,GPIIB-IIIA,ITGB6(+3.3),JINK1/2,K Channel,LIFR(+1.56),MAP2K1/2,Mapk,NCKIPSD(-1.44),PHLDA1(+1.52),Pmca,POST…
19	Neurological Disease, Organismal Injury and Abnormalities, Psychological Disorders	25	22	12	10	Adaptor protein 2,ADGRG1(+1.48),ADGRG6(+2.79),ADRA2C(+1.85),Beta Arrestin,CELSR2(-1.39),CELSR3(-1.6),DRD4(-3.25),EDNRA(+3.0),EDNRB(+2.49),EGFR ligand,Endothelin,FZD2(-1.42),FZD5(-1.48),FZD7(-1.49),FZD9(-2.27),G protein alphai,G-protein beta,Girk,GNG2(+1.71),GNRH,Gpcr,GPR157(+1.74),GPRC5A(+2.85),GPRC5C(-1.75),GRM7(+1.82),HTR2C(-3.83),IGSF3(+1.47),Metalloprotease,NAALADL2(+2.21),NPY2R(-2.39),PI3Kγ,…
20	Cellular Development, Cellular Growth and Proliferation, Tissue Development	25	22	16	6	ADM(-1.88),ALT,BTG1(+1.43),CALC,CG,CLMN(+1.55),Creb,CYP19A1(+1.62),cytochrome-c oxidase,ECE1(+1.48),FAT1(-1.59),GDNF(+3.69),GFRA3(+2.53),glutathione peroxidase,GOT,H6PD(+1.37),hexokinase,histone deacetylase,HPGD(+5.96),IL32(+2.98),JAK1/2,MEGF10(+2.47),NOS2(-3.17),NPR3(+2.1),NPTXR(-1.66),NSG1(+2.29),PEPCK,PRLR(+3.62),SLC7A5(+1.39),TAC1(-2.44),TENM4(+1.53),TH1 Cytokine,thymidine kinase,TNFRSF11B(+2…
21	Cell Death and Survival, Cellular Development, Cellular Growth and Proliferation	25	22	16	6	AFF2(+1.84),AMT(-1.61),atypical protein kinase C,B2M(+1.73),CEBPD(+2.05),CRABP2(+2.03),EPHA2(-2.0),ERP27(+5.06),estrogen receptor,ETS1(+2.09),Fcgr2,HMCN1(+1.75),ID3(-1.41),Ige,IgG,IgG1,Igg3,Igm,INHBA(+3.59),KITLG(+2.3),KLF6(+1.51),MAPK12(-1.98),MET(+2.2),MIR205HG(+4.04),MVP(-1.7),NRK(+4.17),P110,p85 (pik3r),PTPN5(-2.34),RELN(+2.23),Sfk,Shc,Smad2/3,TGM2(+2.34),TP63(+8.47)
22	Cell-To-Cell Signaling and Interaction, Cellular Assembly and Organization, Cellular Movement	23	21	15	6	BACE2(+2.19),EGFL6(+1.91),ERK1/2,FEZF1(-3.72),FKHR,FREM1(+2.08),FREM2(+1.87),GRHL2(+3.47),Integrin alpha 4 beta 1,Integrinα,Integrinβ,ITGA7(-1.63),ITGA8(+1.78),ITGA9(+1.86),LCP1(+4.92),MNK1/2,Neuropilin,NPNT(+3.5),NRP1(+2.62),NRP2(+2.28),PKC alpha/beta,Plexin A,PLXNA2(+1.6),Sema3,SEMA3B(-1.68),SEMA3E(+2.11),SEMA3F(-1.7),sGC,SLC27A6(+2.75),SMAD1/5,ST8SIA4(+1.83),Talin,TNFRSF10C(-1.91),TNFRSF10D(-1…
23	Digestive System Development and Function, Embryonic Development, Organismal Development	23	21	16	5	DACT1(+2.69),DACT2(+4.22),Dishevelled,FERMT1(+4.52),Fetal Hemoglobin,Frizzled,Gli,Hedgehog,HHIP(+2.7),IQGAP2(+1.48),Jnk,LEF1(+1.57),MARVELD3(+2.35),MLK,MPZ(+2.38),MSX1(+2.12),Patched,PAX3(+1.44),Rbp,ROR1(+1.48),SFRP,SFRP1(-1.7),SFRP2(-2.17),SFRP4(+5.89),Sox,STRA6(+2.66),TEAD,VGLL1(+2.99),Wnt,WNT4(+2.0),Wnt5,WNT5B(-1.9),WNT6(+3.81),WNT7B(-3.6),WNT8B(-2.78)
24	Inflammatory Disease, Organismal Injury and Abnormalities, Respiratory Disease	23	21	15	6	ADAMTSL4(+2.09),APOL6(+3.05),BCL11A(+3.92),BCL6(-1.88),BCOR(+1.58),CD3 group,Ctbp,FBLN1(+3.37),FOSL2(-1.66),GATA3(+2.09),HLA-DR,Ifn,IFN alpha/beta,IFN type 1,IL-2R,IL12 (complex),IL12 (family),JAK,JPH2(+1.79),LITAF(+1.44),LPCAT2(+1.71),LPIN2(+1.44),MHC Class I (complex),PCYOX1L(-2.2),RAB30(+1.53),RECQL5(-1.52),SERPINB9(+2.73),STAT5a/b,STAT6(+1.62),Thrombospondin,Tlr,TMTC1(-1.48),TOP3B(-1.44),TRPM…
25	Lipid Metabolism, Molecular Transport, Small Molecule Biochemistry	21	20	16	4	20s proteasome,ABCA4(+3.46),ABCA7(-1.51),AMER2(+2.37),APC/APC2,ATP10D(+1.62),ATP8A1(+1.48),ATP8B1(+2.33),ATPase,Betacatenin/TCF,DHCR24(+1.65),DLL1(-3.35),DLX5(+6.01),FOXO4(+2.24),Glycogen synthase,Gsk3,JAG1(-2.0),KIR,MAN1A1(+1.77),MAP1LC3,MAP1LC3C(+1.77),Mg2 -ATPase,MHC CLASS I (family),P glycoprotein,PFN2(+1.34),PI3K (family),POU3F3(-2.08),RDH10(+2.31),SMOOTH MUSCLE ACTIN,TMEM30B(+2.21),UBE2,UBE…

## Sheet: Pathway
Pathway	p	State	Z	Ratio	N	Pos	Neg	Molecules
Axonal Guidance Signaling	5.05653e-08		NaN	0.144	70	50	20	ADAMTS10(+1.88),ADAMTS13(-1.85),ADAMTS16(-1.61),ADAMTS17(+2.87),ADAMTS19(+4.64),ADAMTS7(-1.47),ADAMTS9(-1.64),BMP5(+2.8),CDC42(+1.35),CXCL12(+2.79),ECEL1(+2.58),EGF(-1.6),EPHA10(+2.82),EPHA2(-2.0),EPHA6(+3.83),FZD2(-1.42),FZD5(-1.48),FZD7(-1.49),FZD9(-2.27),GNA13(+1.38),GNG2(+1.71),HHIP(+2.7),ITGA4(+2.06),KALRN(+1.46),MET(+2.2),MME(+4.26),MMP14(+1.65),MMP2(+1.75),MRAS(+1.56),MYL12A(+1.39),NGFR(+1…
Human Embryonic Stem Cell Pluripotency	9.14242e-05		NaN	0.191	26	14	12	BMP5(+2.8),BMPR2(+1.45),FGFR3(-2.03),FGFRL1(-1.92),FOXD3(+2.31),FZD2(-1.42),FZD5(-1.48),FZD7(-1.49),FZD9(-2.27),INHBA(+3.59),LEF1(+1.57),MRAS(+1.56),NTRK3(-1.67),PDGFC(+1.85),PIK3C2G(+5.48),PIK3R1(+1.53),SALL4(-1.48),SOX2(-1.41),WNT10A(+4.71),WNT4(+2.0),WNT5A(+1.66),WNT5B(-1.9),WNT6(+3.81),WNT7B(-3.6),WNT8B(-2.78),ZIC3(+1.61)
Hepatic Fibrosis / Hepatic Stellate Cell Activation	0.000158461		NaN	0.161	30	24	6	BAX(-1.47),BCL2(-1.75),CCN2(-1.95),COL11A1(-1.47),COL12A1(+1.64),COL13A1(+2.31),COL16A1(+1.8),COL17A1(+8.54),COL1A2(+1.62),COL3A1(+4.11),COL5A1(+1.57),COL5A2(+1.37),COL5A3(-1.78),COL6A3(+2.37),ECE1(+1.48),EDNRA(+3.0),EDNRB(+2.49),EGF(-1.6),EGFR(+2.04),IGF2(+3.58),IGFBP4(+1.76),IL1R1(+2.07),KLF6(+1.51),MET(+2.2),MMP2(+1.75),NFKB1(+1.76),NGFR(+1.56),PDGFC(+1.85),PGF(+1.87),TNFRSF11B(+2.73)
Glioblastoma Multiforme Signaling	0.000173384		1.8	0.169	28	18	10	CCNE1(+1.74),CDC42(+1.35),CDKN1A(-2.27),E2F7(-1.42),EGF(-1.6),EGFR(+2.04),FZD2(-1.42),FZD5(-1.48),FZD7(-1.49),FZD9(-2.27),IGF2(+3.58),ITPR2(+2.87),ITPR3(+1.76),LEF1(+1.57),MRAS(+1.56),PDGFC(+1.85),PIK3C2G(+5.48),PIK3R1(+1.53),RHOBTB1(+1.71),RHOJ(+2.71),RHOU(+1.72),WNT10A(+4.71),WNT4(+2.0),WNT5A(+1.66),WNT5B(-1.9),WNT6(+3.81),WNT7B(-3.6),WNT8B(-2.78)
Regulation of the Epithelial-Mesenchymal Transition Pathway	0.000246044		NaN	0.155	30	17	13	CDH1(+3.75),EGF(-1.6),EGFR(+2.04),ESRP2(+1.83),ETS1(+2.09),FGFR3(-2.03),FGFRL1(-1.92),FZD2(-1.42),FZD5(-1.48),FZD7(-1.49),FZD9(-2.27),JAG1(-2.0),LEF1(+1.57),MET(+2.2),MMP2(+1.75),MRAS(+1.56),NFKB1(+1.76),NOTCH1(-1.38),NOTCH3(-1.36),PIK3C2G(+5.48),PIK3R1(+1.53),SNAI2(+2.17),WNT10A(+4.71),WNT4(+2.0),WNT5A(+1.66),WNT5B(-1.9),WNT6(+3.81),WNT7B(-3.6),WNT8B(-2.78),ZEB2(+1.5)
Wnt/ beta -catenin Signaling	0.000261259		-0.209	0.162	28	16	12	AXIN2(+2.26),BMPR2(+1.45),CDH1(+3.75),CDH3(+1.94),FZD2(-1.42),FZD5(-1.48),FZD7(-1.49),FZD9(-2.27),KREMEN1(+1.5),LEF1(+1.57),PPP2R3B(-1.43),RARG(+1.57),RPS27A(+1.45),SFRP1(-1.7),SFRP2(-2.17),SFRP4(+5.89),SOX2(-1.41),SOX3(-2.04),SOX5(+1.42),SOX9(+1.9),TLE1(+1.9),WNT10A(+4.71),WNT4(+2.0),WNT5A(+1.66),WNT5B(-1.9),WNT6(+3.81),WNT7B(-3.6),WNT8B(-2.78)
Role of Osteoblasts, Osteoclasts and Chondrocytes in Rheumatoid Arthritis	0.000303539		NaN	0.145	32	20	12	ALPL(-1.56),BCL2(-1.75),BMP5(+2.8),BMPR2(+1.45),DLX5(+6.01),FZD2(-1.42),FZD5(-1.48),FZD7(-1.49),FZD9(-2.27),GSN(+1.9),IL1R1(+2.07),LEF1(+1.57),MAPK12(-1.98),MMP14(+1.65),NFKB1(+1.76),NGFR(+1.56),PIK3C2G(+5.48),PIK3R1(+1.53),PPP3CA(+1.74),SFRP1(-1.7),SFRP2(-2.17),SFRP4(+5.89),SOST(+2.55),SPP1(+2.77),TNFRSF11B(+2.73),WNT10A(+4.71),WNT4(+2.0),WNT5A(+1.66),WNT5B(-1.9),WNT6(+3.81),WNT7B(-3.6),WNT8B(-2…
PCP pathway	0.00032882		-0.5	0.262	16	8	8	FZD2(-1.42),FZD5(-1.48),FZD7(-1.49),FZD9(-2.27),MAPK12(-1.98),PFN1(+1.41),PFN2(+1.34),PRICKLE1(+1.97),RSPO3(+1.99),WNT10A(+4.71),WNT4(+2.0),WNT5A(+1.66),WNT5B(-1.9),WNT6(+3.81),WNT7B(-3.6),WNT8B(-2.78)
Role of NANOG in Mammalian Embryonic Stem Cell Pluripotency	0.000490542		0.333	0.183	22	12	10	BMP5(+2.8),BMPR2(+1.45),FOXD3(+2.31),FZD2(-1.42),FZD5(-1.48),FZD7(-1.49),FZD9(-2.27),LIF(-1.93),LIFR(+1.56),MRAS(+1.56),PIK3C2G(+5.48),PIK3R1(+1.53),SALL4(-1.48),SOX2(-1.41),WNT10A(+4.71),WNT4(+2.0),WNT5A(+1.66),WNT5B(-1.9),WNT6(+3.81),WNT7B(-3.6),WNT8B(-2.78),ZFP42(+2.05)
Signaling by Rho Family GTPases	0.000858778	Activated	2.414	0.131	32	25	7	ARHGEF3(+1.73),ARHGEF4(-1.38),CDC42(+1.35),CDH1(+3.75),CDH18(+2.42),CDH19(+2.28),CDH20(-1.87),CDH23(-1.88),CDH3(+1.94),CDH6(+1.84),CDH8(-1.55),EZR(+1.43),GNA13(+1.38),GNG2(+1.71),IQGAP1(+1.47),ITGA4(+2.06),MAP3K10(-1.47),MAP3K9(-1.41),MAPK12(-1.98),MRAS(+1.56),MYL12A(+1.39),NEDD4(+1.7),NFKB1(+1.76),PAK6(+2.79),PIK3C2G(+5.48),PIK3R1(+1.53),RDX(+1.4),RHOBTB1(+1.71),RHOJ(+2.71),RHOU(+1.72),SEPT6(+1.…
Ovarian Cancer Signaling	0.000893825	Activated	2.53	0.164	23	14	9	ARRB1(+1.61),BCL2(-1.75),EDNRA(+3.0),EGF(-1.6),EGFR(+2.04),FZD2(-1.42),FZD5(-1.48),FZD7(-1.49),FZD9(-2.27),LEF1(+1.57),MMP2(+1.75),MRAS(+1.56),PDGFC(+1.85),PGF(+1.87),PIK3C2G(+5.48),PIK3R1(+1.53),WNT10A(+4.71),WNT4(+2.0),WNT5A(+1.66),WNT5B(-1.9),WNT6(+3.81),WNT7B(-3.6),WNT8B(-2.78)
Molecular Mechanisms of Cancer	0.000958635		NaN	0.11	43	26	17	ARHGEF3(+1.73),ARHGEF4(-1.38),BAX(-1.47),BBC3(-1.74),BCL2(-1.75),BMP5(+2.8),BMPR2(+1.45),CCNE1(+1.74),CDC42(+1.35),CDH1(+3.75),CDKN1A(-2.27),CDKN2B(+2.38),E2F7(-1.42),FZD2(-1.42),FZD5(-1.48),FZD7(-1.49),FZD9(-2.27),GNA13(+1.38),ITGA4(+2.06),LEF1(+1.57),MAPK11(-2.2),MAPK12(-1.98),MRAS(+1.56),NFKB1(+1.76),NOTCH1(-1.38),PAK6(+2.79),PIK3C2G(+5.48),PIK3R1(+1.53),PRKCB(+1.51),PRKCH(+2.17),PRKD1(+1.57),…
Colorectal Cancer Metastasis Signaling	0.00128115		1.461	0.126	32	21	11	ARRB1(+1.61),BAX(-1.47),CDC42(+1.35),CDH1(+3.75),EGF(-1.6),EGFR(+2.04),FZD2(-1.42),FZD5(-1.48),FZD7(-1.49),FZD9(-2.27),GNG2(+1.71),LEF1(+1.57),MAPK12(-1.98),MMP14(+1.65),MMP2(+1.75),MRAS(+1.56),NFKB1(+1.76),NOS2(-3.17),PDGFC(+1.85),PGF(+1.87),PIK3C2G(+5.48),PIK3R1(+1.53),RHOBTB1(+1.71),RHOJ(+2.71),RHOU(+1.72),WNT10A(+4.71),WNT4(+2.0),WNT5A(+1.66),WNT5B(-1.9),WNT6(+3.81),WNT7B(-3.6),WNT8B(-2.78)
Osteoarthritis Pathway	0.0018734		0	0.131	28	17	11	ALPL(-1.56),ANXA5(+1.5),BMPR2(+1.45),DLX5(+6.01),EPAS1(+3.88),FGFR3(-2.03),FZD2(-1.42),FZD5(-1.48),FZD7(-1.49),FZD9(-2.27),H19(+4.13),IL1R1(+2.07),ITGA4(+2.06),JAG1(-2.0),LEF1(+1.57),MEF2C(+1.86),NFKB1(+1.76),NOS2(-3.17),NOTCH1(-1.38),PDGFC(+1.85),PGF(+1.87),PTCH1(-1.48),SDC4(+1.56),SLC39A8(+1.85),SOX9(+1.9),SPP1(+2.77),TIMP3(+1.94),WNT8B(-2.78)
Basal Cell Carcinoma Signaling	0.0023344		-0.577	0.205	15	7	8	BMP5(+2.8),FZD2(-1.42),FZD5(-1.48),FZD7(-1.49),FZD9(-2.27),HHIP(+2.7),LEF1(+1.57),PTCH1(-1.48),WNT10A(+4.71),WNT4(+2.0),WNT5A(+1.66),WNT5B(-1.9),WNT6(+3.81),WNT7B(-3.6),WNT8B(-2.78)
Mouse Embryonic Stem Cell Pluripotency	0.00255424		-0.943	0.173	18	8	10	BMPR2(+1.45),FOXD3(+2.31),FZD2(-1.42),FZD5(-1.48),FZD7(-1.49),FZD9(-2.27),ID3(-1.41),ID4(-1.54),LEF1(+1.57),LIF(-1.93),LIFR(+1.56),MAPK11(-2.2),MAPK12(-1.98),MRAS(+1.56),PIK3C2G(+5.48),PIK3R1(+1.53),SOX2(-1.41),ZFP42(+2.05)
Cardiac Hypertrophy Signaling (Enhanced)	0.00273944	Activated	2.771	0.0965	47	32	15	ADRA2C(+1.85),BMPR2(+1.45),EDNRA(+3.0),EDNRB(+2.49),FGFR3(-2.03),FGFRL1(-1.92),FZD2(-1.42),FZD5(-1.48),FZD7(-1.49),FZD9(-2.27),GNA13(+1.38),GNG2(+1.71),HDAC9(-1.49),HSPB1(+1.65),IL1R1(+2.07),ITGA4(+2.06),ITPR2(+2.87),ITPR3(+1.76),LIF(-1.93),MAP3K10(-1.47),MAP3K9(-1.41),MAPK11(-2.2),MAPK12(-1.98),MEF2C(+1.86),MRAS(+1.56),NFKB1(+1.76),NGFR(+1.56),PDE11A(+2.45),PDE1C(+1.94),PDE4B(+1.95),PDE4D(+3.64)…
IL-8 Signaling	0.00305798	Activated	2.985	0.13	26	21	5	ANGPT1(+2.67),ANGPT2(-1.56),BAX(-1.47),BCL2(-1.75),CDC42(+1.35),CDH1(+3.75),EGF(-1.6),EGFR(+2.04),GNA13(+1.38),GNG2(+1.71),HMOX1(+2.48),IQGAP1(+1.47),MAPK12(-1.98),MMP2(+1.75),MRAS(+1.56),NFKB1(+1.76),PDGFC(+1.85),PGF(+1.87),PIK3C2G(+5.48),PIK3R1(+1.53),PRKCB(+1.51),PRKCH(+2.17),PRKD1(+1.57),RHOBTB1(+1.71),RHOJ(+2.71),RHOU(+1.72)
RhoGDI Signaling	0.00373503	Inhibited	-2.4	0.133	24	20	4	ARHGDIB(+2.93),ARHGEF3(+1.73),ARHGEF4(-1.38),CDC42(+1.35),CDH1(+3.75),CDH18(+2.42),CDH19(+2.28),CDH20(-1.87),CDH23(-1.88),CDH3(+1.94),CDH6(+1.84),CDH8(-1.55),DLC1(+1.73),EZR(+1.43),GNA13(+1.38),GNG2(+1.71),ITGA4(+2.06),MRAS(+1.56),MYL12A(+1.39),PAK6(+2.79),RDX(+1.4),RHOBTB1(+1.71),RHOJ(+2.71),RHOU(+1.72)
HER-2 Signaling in Breast Cancer	0.00557201		NaN	0.176	15	13	2	CCNE1(+1.74),CDC42(+1.35),CDKN1A(-2.27),EGF(-1.6),EGFR(+2.04),ERBB3(+2.73),ITGB4(+4.53),ITGB6(+3.3),MMP2(+1.75),MRAS(+1.56),PIK3C2G(+5.48),PIK3R1(+1.53),PRKCB(+1.51),PRKCH(+2.17),PRKD1(+1.57)
Role of Macrophages, Fibroblasts and Endothelial Cells in Rheumatoid Arthritis	0.00603608		NaN	0.105	33	23	10	CEBPD(+2.05),CXCL12(+2.79),FZD2(-1.42),FZD5(-1.48),FZD7(-1.49),FZD9(-2.27),IL1R1(+2.07),IL32(+2.98),LEF1(+1.57),MRAS(+1.56),NFKB1(+1.76),NGFR(+1.56),NOS2(-3.17),PDGFC(+1.85),PGF(+1.87),PIK3C2G(+5.48),PIK3R1(+1.53),PPP3CA(+1.74),PRKCB(+1.51),PRKCH(+2.17),PRKD1(+1.57),SFRP1(-1.7),SFRP2(-2.17),SFRP4(+5.89),SOST(+2.55),TNFRSF11B(+2.73),WNT10A(+4.71),WNT4(+2.0),WNT5A(+1.66),WNT5B(-1.9),WNT6(+3.81),WNT…
Sperm Motility	0.0107807	Activated	2.496	0.113	25	18	7	CACNA1G(+1.61),CACNA1H(-1.37),CSF2RA(+1.76),EGFR(+2.04),EPHA2(-2.0),EPHA6(+3.83),ERBB3(+2.73),ERBB4(-1.47),FGFR3(-2.03),FRK(+2.17),GUCY1B1(-1.46),ITPR2(+2.87),ITPR3(+1.76),LCAT(-1.6),MET(+2.2),MRAS(+1.56),NTRK3(-1.67),PDE1C(+1.94),PDE4B(+1.95),PDE4D(+3.64),PLA2G2A(+3.08),PRKCB(+1.51),PRKCH(+2.17),PRKD1(+1.57),ROR1(+1.48)
GP6 Signaling Pathway	0.0113334	Activated	3.153	0.142	17	15	2	COL11A1(-1.47),COL12A1(+1.64),COL13A1(+2.31),COL16A1(+1.8),COL17A1(+8.54),COL1A2(+1.62),COL3A1(+4.11),COL5A1(+1.57),COL5A2(+1.37),COL5A3(-1.78),COL6A3(+2.37),LAMC2(+2.14),PIK3C2G(+5.48),PIK3R1(+1.53),PRKCB(+1.51),PRKCH(+2.17),PRKD1(+1.57)
Amyotrophic Lateral Sclerosis Signaling	0.0120342	Activated	2.84	0.153	15	13	2	BAX(-1.47),BCL2(-1.75),CAPN1(+1.58),CAPN3(+2.04),CAPN6(+3.11),GDNF(+3.69),GRIA2(+2.23),GRID2(+2.46),GRIK1(+3.19),GRIK2(+2.58),PDGFC(+1.85),PGF(+1.87),PIK3C2G(+5.48),PIK3R1(+1.53),PPP3CA(+1.74)
p53 Signaling	0.0120342		-1.732	0.153	15	6	9	BAX(-1.47),BBC3(-1.74),BCL2(-1.75),CDKN1A(-2.27),GADD45A(-1.5),HDAC9(-1.49),PIDD1(-1.9),PIK3C2G(+5.48),PIK3R1(+1.53),RRM2B(-1.61),SERPINE2(+1.74),SFN(+2.81),SNAI2(+2.17),TNFRSF10B(-1.52),TP63(+8.47)
Pancreatic Adenocarcinoma Signaling	0.0122773		0.277	0.145	16	10	6	BCL2(-1.75),CCNE1(+1.74),CDC42(+1.35),CDKN1A(-2.27),CDKN2B(+2.38),E2F7(-1.42),EGF(-1.6),EGFR(+2.04),HMOX1(+2.48),MAPK12(-1.98),NFKB1(+1.76),NOTCH1(-1.38),PDGFC(+1.85),PGF(+1.87),PIK3C2G(+5.48),PIK3R1(+1.53)
GNRH Signaling	0.0129068		1.5	0.121	21	15	6	CACNA1G(+1.61),CACNA1H(-1.37),CACNA2D3(+2.77),CACNG4(+1.6),CACNG7(-1.94),CDC42(+1.35),EGFR(+2.04),GNG2(+1.71),ITPR2(+2.87),ITPR3(+1.76),MAP3K10(-1.47),MAP3K9(-1.41),MAPK11(-2.2),MAPK12(-1.98),MMP2(+1.75),MRAS(+1.56),NFKB1(+1.76),PAK6(+2.79),PRKCB(+1.51),PRKCH(+2.17),PRKD1(+1.57)
ILK Signaling	0.0159229	Activated	3.441	0.115	22	17	5	CDC42(+1.35),CDH1(+3.75),DSP(+1.5),FLNC(-1.62),IRS4(-1.56),ITGB4(+4.53),ITGB6(+3.3),KRT18(+1.76),LEF1(+1.57),MAPK12(-1.98),NFKB1(+1.76),NOS2(-3.17),PDGFC(+1.85),PGF(+1.87),PIK3C2G(+5.48),PIK3R1(+1.53),PPP2R3B(-1.43),RHOBTB1(+1.71),RHOJ(+2.71),RHOU(+1.72),SNAI2(+2.17),TMSB10/TMSB4X(+1.65)
Epithelial Adherens Junction Signaling	0.0160829		NaN	0.124	19	14	5	BMPR2(+1.45),CDC42(+1.35),CDH1(+3.75),DLL1(-3.35),EGF(-1.6),EGFR(+2.04),IQGAP1(+1.47),LEF1(+1.57),LMO7(+2.04),MET(+2.2),MRAS(+1.56),MYO7A(+2.99),NOTCH1(-1.38),NOTCH3(-1.36),PTPRM(-1.4),SNAI2(+2.17),SORBS1(+1.57),TUBA1A(+1.39),TUBB3(+1.4)
Thrombin Signaling	0.0177743	Activated	2.524	0.11	23	19	4	ARHGEF3(+1.73),ARHGEF4(-1.38),CDC42(+1.35),EGF(-1.6),EGFR(+2.04),GATA3(+2.09),GNA13(+1.38),GNG2(+1.71),ITPR2(+2.87),ITPR3(+1.76),MAPK11(-2.2),MAPK12(-1.98),MRAS(+1.56),MYL12A(+1.39),NFKB1(+1.76),PIK3C2G(+5.48),PIK3R1(+1.53),PRKCB(+1.51),PRKCH(+2.17),PRKD1(+1.57),RHOBTB1(+1.71),RHOJ(+2.71),RHOU(+1.72)
G alpha 12/13 Signaling	0.0184997		1.213	0.13	17	13	4	CDC42(+1.35),CDH1(+3.75),CDH18(+2.42),CDH19(+2.28),CDH20(-1.87),CDH23(-1.88),CDH3(+1.94),CDH6(+1.84),CDH8(-1.55),GNA13(+1.38),MAPK12(-1.98),MEF2C(+1.86),MRAS(+1.56),MYL12A(+1.39),NFKB1(+1.76),PIK3C2G(+5.48),PIK3R1(+1.53)
ErbB Signaling	0.0186856		1.604	0.147	14	10	4	CDC42(+1.35),EGF(-1.6),EGFR(+2.04),ERBB3(+2.73),ERBB4(-1.47),MAPK11(-2.2),MAPK12(-1.98),MRAS(+1.56),PAK6(+2.79),PIK3C2G(+5.48),PIK3R1(+1.53),PRKCB(+1.51),PRKCH(+2.17),PRKD1(+1.57)
Synaptic Long Term Depression	0.021068	Activated	2.4	0.112	21	15	6	CACNA1G(+1.61),CACNA1H(-1.37),CACNA2D3(+2.77),CACNG4(+1.6),CACNG7(-1.94),GNA13(+1.38),GRIA2(+2.23),GRID2(+2.46),GRM7(+1.82),GUCY1B1(-1.46),ITPR2(+2.87),ITPR3(+1.76),LCAT(-1.6),MRAS(+1.56),NOS2(-3.17),NPR3(+2.1),PLA2G2A(+3.08),PPP2R3B(-1.43),PRKCB(+1.51),PRKCH(+2.17),PRKD1(+1.57)
Integrin Signaling	0.0214936	Activated	4.025	0.107	23	21	2	CAPN1(+1.58),CAPN3(+2.04),CAPN6(+3.11),CDC42(+1.35),GRB7(+2.16),GSN(+1.9),ITGA4(+2.06),ITGA7(-1.63),ITGA8(+1.78),ITGA9(+1.86),ITGB4(+4.53),ITGB6(+3.3),MRAS(+1.56),MYL12A(+1.39),PAK6(+2.79),PFN1(+1.41),PFN2(+1.34),PIK3C2G(+5.48),PIK3R1(+1.53),RHOBTB1(+1.71),RHOJ(+2.71),RHOU(+1.72),TSPAN4(-1.42)
Macropinocytosis Signaling	0.0239928	Activated	2.828	0.156	12	11	1	CDC42(+1.35),EGF(-1.6),ITGB4(+4.53),ITGB6(+3.3),MET(+2.2),MRAS(+1.56),PDGFC(+1.85),PIK3C2G(+5.48),PIK3R1(+1.53),PRKCB(+1.51),PRKCH(+2.17),PRKD1(+1.57)
Tec Kinase Signaling	0.024972	Activated	2.84	0.115	19	17	2	CDC42(+1.35),FRK(+2.17),GNA13(+1.38),GNG2(+1.71),ITGA4(+2.06),MAPK12(-1.98),MRAS(+1.56),NFKB1(+1.76),PAK6(+2.79),PIK3C2G(+5.48),PIK3R1(+1.53),PRKCB(+1.51),PRKCH(+2.17),PRKD1(+1.57),RHOBTB1(+1.71),RHOJ(+2.71),RHOU(+1.72),STAT6(+1.62),TNFRSF10B(-1.52)
VDR/RXR Activation	0.025223		0.333	0.154	12	9	3	CDKN1A(-2.27),COL13A1(+2.31),GADD45A(-1.5),KLK6(+3.0),PRKCB(+1.51),PRKCH(+2.17),PRKD1(+1.57),RXRA(+1.68),RXRG(+2.07),SEMA3B(-1.68),SPP1(+2.77),TRPV6(+2.41)
Role of Wnt/GSK-3 beta Signaling in the Pathogenesis of Influenza	0.025223		-0.905	0.154	12	5	7	FZD2(-1.42),FZD5(-1.48),FZD7(-1.49),FZD9(-2.27),LEF1(+1.57),WNT10A(+4.71),WNT4(+2.0),WNT5A(+1.66),WNT5B(-1.9),WNT6(+3.81),WNT7B(-3.6),WNT8B(-2.78)
Reelin Signaling in Neurons	0.0267827		NaN	0.152	12	7	5	ARHGEF3(+1.73),ARHGEF4(-1.38),DAB1(-1.75),DCX(+1.78),FRK(+2.17),ITGA4(+2.06),MAP3K10(-1.47),MAP3K9(-1.41),MAPK12(-1.98),PIK3C2G(+5.48),PIK3R1(+1.53),RELN(+2.23)
mTOR Signaling	0.0287246	Activated	3.317	0.104	22	21	1	CDC42(+1.35),HMOX1(+2.48),MRAS(+1.56),PDGFC(+1.85),PGF(+1.87),PIK3C2G(+5.48),PIK3R1(+1.53),PPP2R3B(-1.43),PRKCB(+1.51),PRKCH(+2.17),PRKD1(+1.57),RHOBTB1(+1.71),RHOJ(+2.71),RHOU(+1.72),RPS12(+1.48),RPS13(+1.48),RPS15A(+1.37),RPS16(+1.4),RPS23(+1.54),RPS27A(+1.45),RPS6(+1.41),RPS9(+1.4)
Type II Diabetes Mellitus Signaling	0.0293049	Activated	2.53	0.119	17	13	4	CACNA1G(+1.61),CACNA1H(-1.37),CACNA2D3(+2.77),CACNG4(+1.6),CACNG7(-1.94),IRS4(-1.56),MAPK12(-1.98),NFKB1(+1.76),NGFR(+1.56),PIK3C2G(+5.48),PIK3R1(+1.53),PRKCB(+1.51),PRKCH(+2.17),PRKD1(+1.57),SLC27A6(+2.75),SOCS6(+1.41),TNFRSF11B(+2.73)
Corticotropin Releasing Hormone Signaling	0.0314298		0.258	0.117	17	10	7	CACNA1G(+1.61),CACNA1H(-1.37),CACNA2D3(+2.77),CACNG4(+1.6),CACNG7(-1.94),GUCY1B1(-1.46),ITPR2(+2.87),ITPR3(+1.76),MAPK11(-2.2),MAPK12(-1.98),MEF2C(+1.86),NOS2(-3.17),NPR3(+2.1),PRKCB(+1.51),PRKCH(+2.17),PRKD1(+1.57),PTCH1(-1.48)
Virus Entry via Endocytic Pathways	0.0337087		NaN	0.13	14	12	2	AP1G2(-1.56),AP1M2(+3.08),B2M(+1.73),CDC42(+1.35),FLNC(-1.62),ITGA4(+2.06),ITGB4(+4.53),ITGB6(+3.3),MRAS(+1.56),PIK3C2G(+5.48),PIK3R1(+1.53),PRKCB(+1.51),PRKCH(+2.17),PRKD1(+1.57)
Adipogenesis pathway	0.0340475		NaN	0.119	16	6	10	BMPR2(+1.45),CEBPD(+2.05),DLK1(-3.84),ERCC2(-1.45),FGFR3(-2.03),FGFRL1(-1.92),FZD2(-1.42),FZD5(-1.48),FZD7(-1.49),FZD9(-2.27),HDAC9(-1.49),KLF5(+2.02),LPL(-3.59),RUNX1T1(+2.29),SOX9(+1.9),WNT5A(+1.66)
Synaptogenesis Signaling Pathway	0.0395575		1.89	0.0895	28	19	9	AP1G2(-1.56),CADM1(+1.47),CDC42(+1.35),CDH1(+3.75),CDH18(+2.42),CDH19(+2.28),CDH20(-1.87),CDH23(-1.88),CDH3(+1.94),CDH6(+1.84),CDH8(-1.55),DAB1(-1.75),EPHA10(+2.82),EPHA2(-2.0),EPHA6(+3.83),GRIA2(+2.23),GRM7(+1.82),KALRN(+1.46),MRAS(+1.56),PIK3C2G(+5.48),PIK3R1(+1.53),RASGRP1(+1.78),RELN(+2.23),STX1A(-1.58),STX1B(-1.83),SYT10(+3.01),SYT11(-1.82),SYT7(+1.46)
CREB Signaling in Neurons	0.0395575	Activated	3.606	0.101	21	18	3	CACNA1G(+1.61),CACNA1H(-1.37),CACNA2D3(+2.77),CACNG4(+1.6),CACNG7(-1.94),GNA13(+1.38),GNG2(+1.71),GRIA2(+2.23),GRID2(+2.46),GRIK1(+3.19),GRIK2(+2.58),GRM7(+1.82),ITPR2(+2.87),ITPR3(+1.76),MRAS(+1.56),PIK3C2G(+5.48),PIK3R1(+1.53),POLR2J2/POLR2J3(-1.68),PRKCB(+1.51),PRKCH(+2.17),PRKD1(+1.57)
HGF Signaling	0.0395575		1.941	0.125	14	10	4	CDC42(+1.35),CDKN1A(-2.27),ETS1(+2.09),ITGA4(+2.06),MAP3K10(-1.47),MAP3K9(-1.41),MAPK12(-1.98),MET(+2.2),MRAS(+1.56),PIK3C2G(+5.48),PIK3R1(+1.53),PRKCB(+1.51),PRKCH(+2.17),PRKD1(+1.57)
Transcriptional Regulatory Network in Embryonic Stem Cells	0.0428521		NaN	0.167	9	5	4	FOXD3(+2.31),LHX5(-2.15),NEUROG1(+2.64),PAX6(-1.42),RFX4(+1.59),SIX3(-5.49),SKIL(+1.54),SOX2(-1.41),ZIC3(+1.61)
CXCR4 Signaling	0.0428521	Activated	3.5	0.107	18	17	1	CDC42(+1.35),CXCL12(+2.79),GNA13(+1.38),GNG2(+1.71),ITPR2(+2.87),ITPR3(+1.76),MAPK12(-1.98),MRAS(+1.56),MYL12A(+1.39),PAK6(+2.79),PIK3C2G(+5.48),PIK3R1(+1.53),PRKCB(+1.51),PRKCH(+2.17),PRKD1(+1.57),RHOBTB1(+1.71),RHOJ(+2.71),RHOU(+1.72)
Regulation of Cellular Mechanics by Calpain Protease	0.0450492		1.414	0.152	10	9	1	CAPN1(+1.58),CAPN3(+2.04),CAPN6(+3.11),CAST(+1.4),CCNE1(+1.74),EGF(-1.6),EGFR(+2.04),EZR(+1.43),ITGA4(+2.06),MRAS(+1.56)
Leukocyte Extravasation Signaling	0.0459593	Activated	2.183	0.101	20	18	2	CDC42(+1.35),CLDN4(+2.18),CLDN6(+2.05),CLDN7(+2.28),CXCL12(+2.79),DLC1(+1.73),EZR(+1.43),ITGA4(+2.06),MAPK11(-2.2),MAPK12(-1.98),MMP14(+1.65),MMP2(+1.75),PIK3C2G(+5.48),PIK3R1(+1.53),PRKCB(+1.51),PRKCH(+2.17),PRKD1(+1.57),RASGRP1(+1.78),RDX(+1.4),TIMP3(+1.94)
G alpha q Signaling	0.0483156	Activated	3.357	0.108	17	16	1	CDC42(+1.35),GNG2(+1.71),HMOX1(+2.48),HTR2C(-3.83),ITPR2(+2.87),ITPR3(+1.76),MRAS(+1.56),NFKB1(+1.76),PIK3C2G(+5.48),PIK3R1(+1.53),PPP3CA(+1.74),PRKCB(+1.51),PRKCH(+2.17),PRKD1(+1.57),RHOBTB1(+1.71),RHOJ(+2.71),RHOU(+1.72)
Breast Cancer Regulation by Stathmin1	0.0488012		NaN	0.0995	20	16	4	ARHGEF3(+1.73),ARHGEF4(-1.38),CCNE1(+1.74),CDC42(+1.35),CDKN1A(-2.27),E2F7(-1.42),GNA13(+1.38),GNG2(+1.71),ITPR2(+2.87),ITPR3(+1.76),MRAS(+1.56),PIK3C2G(+5.48),PIK3R1(+1.53),PPP2R3B(-1.43),PRKCB(+1.51),PRKCH(+2.17),PRKD1(+1.57),STMN1(+1.51),TUBA1A(+1.39),TUBB3(+1.4)
Endothelin-1 Signaling	0.0492917	Activated	2.357	0.102	19	14	5	ECE1(+1.48),EDNRA(+3.0),EDNRB(+2.49),GNA13(+1.38),GUCY1B1(-1.46),HMOX1(+2.48),ITPR2(+2.87),ITPR3(+1.76),LCAT(-1.6),MAPK11(-2.2),MAPK12(-1.98),MRAS(+1.56),NOS2(-3.17),PIK3C2G(+5.48),PIK3R1(+1.53),PLA2G2A(+3.08),PRKCB(+1.51),PRKCH(+2.17),PRKD1(+1.57)
Germ Cell-Sertoli Cell Junction Signaling	0.0497871		NaN	0.104	18	15	3	CDC42(+1.35),CDH1(+3.75),GSN(+1.9),IQGAP1(+1.47),MAP3K10(-1.47),MAP3K9(-1.41),MAPK12(-1.98),MRAS(+1.56),MYO7A(+2.99),PAK6(+2.79),PIK3C2G(+5.48),PIK3R1(+1.53),RHOBTB1(+1.71),RHOJ(+2.71),RHOU(+1.72),SORBS1(+1.57),TUBA1A(+1.39),TUBB3(+1.4)

## Sheet: Regulator
Type	Regulator	p	FC	State	Z	N	Pos	Neg	Molecules
transporter	NRXN1	1.21e-07				11	7	4	CLDN6(+2.05),CXCL12(+2.79),DLX5(+6.01),ITGA7(-1.63),LHX5(-2.15),LMX1B(+2.57),NCAN(-2.19),PCDH19(-2.23),SLC1A3(+2.38),SOX9(+1.9),TNC(+2.21)
transporter	SFTPA1	1.66e-05			0.359	14	8	6	AMOT(+1.93),CCN1(-1.68),CCN2(-1.95),ESM1(+3.24),FRMD6(+1.41),GABRP(+3.27),HSPA6(-2.2),LRIG1(-1.43),NOS2(-3.17),PHLDA1(+1.52),PLIN2(+1.42),SFRP2(-2.17),SH3PXD2A(+1.66),ST3GAL1(+2.38)
transporter	AP2A2	0.000103				3	0	3	BAX(-1.47),BCL2(-1.75),CDKN1A(-2.27)
transporter	TFRC	0.000125			-0.971	13	8	5	ADGRG1(+1.48),BBC3(-1.74),CDKN1A(-2.27),ECEL1(+2.58),FTH1(+1.66),GADD45A(-1.5),GAS7(+1.67),HMOX1(+2.48),ME1(+2.14),MS4A6A(+2.38),PFKFB3(-1.43),PTN(+2.04),STC2(-1.5)
transporter	APOE	0.000328			-0.396	30	21	9	ADGRG1(+1.48),BAX(-1.47),BCAM(+1.81),CCN1(-1.68),CCN2(-1.95),CSRP1(+2.15),GAS7(+1.67),GATA3(+2.09),GRIA2(+2.23),HMOX1(+2.48),HSPA1A/HSPA1B(-1.41),KREMEN1(+1.5),LPL(-3.59),LTBP2(-2.09),MMP2(+1.75),MYLIP(+2.43),NELL2(-1.41),NOS2(-3.17),NPNT(+3.5),PCDH9(+1.6),PHLDA1(+1.52),PIDD1(-1.9),PMEPA1(+2.45),PRKCB(+1.51),RELN(+2.23),SDC4(+1.56),SORBS1(+1.57),SP5(+3.26),SPP1(+2.77),STAT6(+1.62)
transporter	ANKH	0.000399				3	3	0	SOX9(+1.9),SPP1(+2.77),WNT5A(+1.66)
transporter	LCN2	0.000643			1.074	11	9	2	BAX(-1.47),CDH1(+3.75),CYP19A1(+1.62),HMOX1(+2.48),MMP2(+1.75),NOS2(-3.17),RXRA(+1.68),STRA6(+2.66),TAGLN2(+1.45),TINAGL1(+3.84),TNFRSF11B(+2.73)
transporter	SLC29A1	0.00151		Inhibited	-2.219	5	0	5	BAX(-1.47),CDKN1A(-2.27),FDXR(-2.14),GADD45A(-1.5),RRM2B(-1.61)
transporter	SYVN1	0.00184			1.291	15	10	5	ABCC4(-1.6),AMOTL2(-1.53),BHLHE40(+2.09),EPHA2(-2.0),GPRC5A(+2.85),HSPB1(+1.65),IFITM2(-1.43),ITGB4(+4.53),KCNN4(+2.78),MYOF(+1.48),OLR1(+6.07),PFN1(+1.41),PODXL(-2.35),SLC7A2(+2.98),SLC7A5(+1.39)
transporter	SLC5A8	0.00313				3	0	3	BAX(-1.47),BCL2(-1.75),TNFRSF10B(-1.52)
transporter	ITGB1BP1	0.00313				3	0	3	CDKN1A(-2.27),DLL1(-3.35),HES5(-6.7)
transporter	SLCO1B3	0.00313				3	1	2	BBC3(-1.74),CDKN1A(-2.27),SLCO2B1(+4.14)
transporter	GJA1	0.00335			1.432	6	3	3	CDH1(+3.75),CDKN1A(-2.27),FGFR3(-2.03),NOS2(-3.17),SPP1(+2.77),TNFRSF11B(+2.73)
transporter	ECM1	0.00435			0.149	4	3	1	ADAMTS7(-1.47),CDH1(+3.75),SNAI2(+2.17),ZEB2(+1.5)
transporter	LASP1	0.00484				3	3	0	CDH1(+3.75),EPCAM(+2.51),ITGA4(+2.06)
transporter	RACGAP1	0.0064				2	1	1	CDC42(+1.35),CDKN1A(-2.27)
transporter	AKAP12	0.00701				3	3	0	ANGPT1(+2.67),CDH1(+3.75),MMP2(+1.75)
transporter	ERP29	0.00701				3	2	1	SCRIB(-1.34),SNAI2(+2.17),ZEB2(+1.5)
transporter	FOLR1	0.0127				10	7	3	ARHGDIB(+2.93),BCAT2(-1.56),CD9(+2.35),EPCAM(+2.51),MDK(+1.39),PFN1(+1.41),PRLR(+3.62),PVT1(-1.49),TAC1(-2.44),TAGLN2(+1.45)
transporter	XPO1	0.0128				3	1	2	CDKN1A(-2.27),MET(+2.2),NOS2(-3.17)
transmembrane receptor	ITGB1	1.68e-06			-0.469	21	15	6	BCAN(+2.49),BCL2(-1.75),CDH1(+3.75),CDKN1A(-2.27),COL1A2(+1.62),COL5A2(+1.37),FGFR3(-2.03),IGF2(+3.58),ITGA7(-1.63),ITGA9(+1.86),ITGB4(+4.53),LOXL1(+1.51),MMP2(+1.75),NOS2(-3.17),OLFML3(+2.77),RELN(+2.23),ROBO1(+1.42),TGM2(+2.34),TNFAIP3(+1.82),TNXB(-1.62),WNT5A(+1.66)
transmembrane receptor	CAV1	3.04e-06			1.652	21	17	4	CCNE1(+1.74),CDH1(+3.75),CDKN1A(-2.27),CLDN7(+2.28),FOXD3(+2.31),HMOX1(+2.48),INHBA(+3.59),KRT18(+1.76),KRT19(+2.06),KRT7(+6.25),KRT8(+1.71),NOS2(-3.17),NOTCH1(-1.38),PRLR(+3.62),RPS13(+1.48),RPS9(+1.4),SKIL(+1.54),SLC7A2(+2.98),SOX2(-1.41),WNT6(+3.81),ZFP42(+2.05)
transmembrane receptor	PTCH1	4.58e-06	-1.48		-0.984	9	4	5	BTG2(-1.49),DLL1(-3.35),ERBB4(-1.47),GADD45A(-1.5),IGF2(+3.58),MYCN(+1.68),PTCH1(-1.48),SOX5(+1.42),SOX9(+1.9)
transmembrane receptor	FAS	4.15e-05		Inhibited	-2.551	36	28	8	AKAP2(+1.49),BAX(-1.47),BCL11A(+3.92),BCL2(-1.75),CAST(+1.4),CCN2(-1.95),CD83(+2.22),CDKN1A(-2.27),CEBPD(+2.05),COL1A2(+1.62),COL3A1(+4.11),COL5A1(+1.57),COL6A3(+2.37),CRYBG1(+4.68),F5(+2.88),GBP2(+4.23),GPNMB(+2.43),INPP5D(-1.9),IQGAP2(+1.48),ITGA7(-1.63),MEF2C(+1.86),MET(+2.2),MME(+4.26),NOS2(-3.17),NUAK2(-1.75),PLIN2(+1.42),PRKCB(+1.51),PSD4(+2.43),RDX(+1.4),SERPINB9(+2.73),SKIL(+1.54),SPP1(+2…
transmembrane receptor	F3	6.89e-05			1.286	12	9	3	ANGPT1(+2.67),CCN1(-1.68),CCN2(-1.95),CDC42(+1.35),DOCK4(+1.57),LCP1(+4.92),LEF1(+1.57),MDK(+1.39),MMP2(+1.75),SPRY1(-1.66),TGM2(+2.34),UBASH3B(+1.97)
transmembrane receptor	SFRP1	0.000154	-1.703		1.667	10	7	3	BAX(-1.47),CDH1(+3.75),EPCAM(+2.51),GATA3(+2.09),KRT18(+1.76),MMP2(+1.75),PRLR(+3.62),SFRP1(-1.7),SOX9(+1.9),TTYH1(-2.0)
transmembrane receptor	IL10RA	0.000171			0.73	30	23	7	ACSM3(+3.05),B4GALNT3(-1.53),BAX(-1.47),BCL2(-1.75),CCN1(-1.68),CSF3R(+2.45),EDNRB(+2.49),EGF(-1.6),FAM83B(+2.63),FERMT1(+4.52),FSTL1(+1.45),GBP2(+4.23),HMCN1(+1.75),HPGD(+5.96),IFI16(+1.94),INHBA(+3.59),KITLG(+2.3),LMO4(+1.73),NOS2(-3.17),OLR1(+6.07),PAM(+1.52),POSTN(+4.07),SERPINB9(+2.73),SLC7A11(+2.11),SLCO2B1(+4.14),ST6GALNAC2(+2.31),TAC1(-2.44),TGM2(+2.34),TMEM30B(+2.21),TTR(+5.31)
transmembrane receptor	ITGAV	0.000215			0.259	8	5	3	BAX(-1.47),BCL2(-1.75),CDH1(+3.75),CDKN1A(-2.27),COL1A2(+1.62),HAS2(+2.02),MMP2(+1.75),SOST(+2.55)
transmembrane receptor	CD4	0.000263			-0.447	8	2	6	BAX(-1.47),BCL2(-1.75),CXCL13(+2.62),ID3(-1.41),MME(+4.26),NOS2(-3.17),TAC1(-2.44),TNFRSF10B(-1.52)
transmembrane receptor	LRP6	0.00032			0	8	7	1	AXIN2(+2.26),EPCAM(+2.51),GATA3(+2.09),KRT18(+1.76),MMP14(+1.65),MMP2(+1.75),PRLR(+3.62),TTYH1(-2.0)
transmembrane receptor	PTCH2	0.000399				3	2	1	CXCL12(+2.79),JAG1(-2.0),KITLG(+2.3)
transmembrane receptor	TENM1	0.000504		Activated	2	4	4	0	EDNRB(+2.49),ERBB3(+2.73),GPNMB(+2.43),SOX5(+1.42)
transmembrane receptor	TREM1	0.00108			-0.51	20	13	7	ARRDC4(+1.4),BCL2(-1.75),CD83(+2.22),CDKN2B(+2.38),DUSP4(-1.48),E2F7(-1.42),GPRC5A(+2.85),HES4(-2.43),IL1R1(+2.07),INHBA(+3.59),LIF(-1.93),LPL(-3.59),MCF2L2(-1.75),PHLDA1(+1.52),RHOBTB3(+1.89),RHOU(+1.72),SFMBT2(+1.71),SLC1A3(+2.38),SPP1(+2.77),WNT5A(+1.66)
transmembrane receptor	CHRNA3	0.00122			-0.044	4	2	2	BCL2(-1.75),CDKN1A(-2.27),GATA3(+2.09),NFKB1(+1.76)
transmembrane receptor	LILRB1	0.00305			0.2	5	2	3	ADM(-1.88),BCL2(-1.75),FGFR3(-2.03),HSPB1(+1.65),MMP2(+1.75)
transmembrane receptor	GHR	0.00315			-0.152	7	5	2	CCNE1(+1.74),CDKN1A(-2.27),IGFBP4(+1.76),LPL(-3.59),PRLR(+3.62),SOST(+2.55),SPP1(+2.77)
transmembrane receptor	TLR4	0.00414			0.675	30	21	9	ADM(-1.88),BAX(-1.47),BCL2(-1.75),CAST(+1.4),CCN1(-1.68),CDC42(+1.35),CDH1(+3.75),CEBPD(+2.05),DLK1(-3.84),EGF(-1.6),GBP2(+4.23),GDNF(+3.69),HMOX1(+2.48),IFI16(+1.94),INHBA(+3.59),JAG1(-2.0),LMO4(+1.73),LRRK2(+6.91),MET(+2.2),NFKB1(+1.76),NOS2(-3.17),RUNX1(+2.59),RXRA(+1.68),SLC7A11(+2.11),SLCO3A1(-1.88),SMPDL3A(+2.14),SPP1(+2.77),ST3GAL1(+2.38),TNFAIP3(+1.82),TRIM38(+2.35)
transmembrane receptor	OLR1	0.006	6.068		-0.99	7	7	0	HAS2(+2.02),OLR1(+6.07),RARG(+1.57),RXRA(+1.68),RXRG(+2.07),SPP1(+2.77),STRA6(+2.66)
transmembrane receptor	ITGA5	0.00675				7	4	3	BCL2(-1.75),CDKN1A(-2.27),IGF2(+3.58),MMP14(+1.65),MMP2(+1.75),NOS2(-3.17),PAX3(+1.44)
transmembrane receptor	LRP1	0.00756			0	7	6	1	CDH1(+3.75),COL3A1(+4.11),MMP2(+1.75),NOS2(-3.17),PLIN2(+1.42),SERPINF1(+1.45),WNT5A(+1.66)
transmembrane receptor	IGF1R	0.00845			0.376	22	15	7	ABCC4(-1.6),BAX(-1.47),BCL2(-1.75),CDC42(+1.35),CDH1(+3.75),CDKN1A(-2.27),COL3A1(+4.11),DLK1(-3.84),FLNC(-1.62),FTH1(+1.66),H19(+4.13),IGF2(+3.58),IGFBP4(+1.76),KRT19(+2.06),MYCN(+1.68),RPL35A(+1.35),RTL1(-2.96),SDC4(+1.56),SFMBT2(+1.71),SLC16A2(+1.47),TGFBI(+1.82),TIMP3(+1.94)
transmembrane receptor	ITGA6	0.00872			0.152	4	1	3	BAX(-1.47),BCL2(-1.75),ITGA7(-1.63),ITGB4(+4.53)
transmembrane receptor	ITGA4	0.00967	2.059			3	3	0	ITGA4(+2.06),MMP2(+1.75),TNFAIP3(+1.82)
transmembrane receptor	LGR4	0.0116			1.353	6	6	0	AXIN2(+2.26),CDH1(+3.75),LEF1(+1.57),WNT4(+2.0),WNT5A(+1.66),ZEB2(+1.5)
translation regulator	EIF4G2	1.75e-06			-0.113	8	6	2	CDKN1A(-2.27),IGF2(+3.58),KLF5(+2.02),KRT19(+2.06),SERPINE2(+1.74),SOX2(-1.41),TBX3(+3.15),TFCP2L1(+3.18)
translation regulator	IGF2BP1	0.000148			1.664	7	7	0	AXIN2(+2.26),COL1A2(+1.62),COL5A1(+1.57),COL6A3(+2.37),IGF2(+3.58),SOX9(+1.9),TNC(+2.21)
translation regulator	EIF5A	0.00186				3	0	3	BAX(-1.47),CDKN1A(-2.27),NOS2(-3.17)
translation regulator	CPEB3	0.0064				2	2	0	EGFR(+2.04),GRIA2(+2.23)
translation regulator	EEF1D	0.0064				2	2	0	CDH1(+3.75),ITGA4(+2.06)
transcription regulator	CTNNB1	1.2e-27		Activated	4.084	115	85	30	ACAP1(-1.58),ADRA2C(+1.85),AGRN(-1.36),APCDD1(+3.16),ARMH4(+1.52),AXIN2(+2.26),BBC3(-1.74),BCL2(-1.75),BHLHE40(+2.09),BMF(+2.38),CACNA1G(+1.61),CADM1(+1.47),CAPN1(+1.58),CCN1(-1.68),CCN2(-1.95),CCNE1(+1.74),CDH1(+3.75),CDKN1A(-2.27),CDKN2B(+2.38),CEMIP2(-1.36),CRABP2(+2.03),CRYBG1(+4.68),CXCL12(+2.79),CYP19A1(+1.62),DCT(+4.79),DLK1(-3.84),EGFR(+2.04),EMX2(-1.42),ENO2(-1.55),EPCAM(+2.51),ERBB3(+2.…
transcription regulator	SOX2	1.25e-22	-1.411		-1.202	78	56	22	AMOT(+1.93),ANGPT1(+2.67),APCDD1(+3.16),AXIN2(+2.26),BCAN(+2.49),BHLHE40(+2.09),CCN2(-1.95),CD9(+2.35),CDH1(+3.75),CDKN1A(-2.27),CLDN7(+2.28),COBLL1(+2.04),CRABP2(+2.03),CREB3L2(+1.48),DLL1(-3.35),DLX5(+6.01),DOCK10(+2.29),DSP(+1.5),DUSP4(-1.48),EGFR(+2.04),EMX2(-1.42),EPCAM(+2.51),EPHA2(-2.0),ETV5(-1.54),FOXD3(+2.31),FOXO4(+2.24),FST(-2.16),FUT4(+1.7),GATA3(+2.09),GSN(+1.9),H19(+4.13),HES5(-6.7)…
transcription regulator	TP53	1.41e-18			-0.752	174	111	63	ABCC2(+4.55),ACSF2(+1.58),ACSS1(+2.35),ADAMTSL4(+2.09),AEN(-1.6),AMOTL2(-1.53),ANGPT1(+2.67),ANK1(-1.85),ARHGEF4(-1.38),ARRB1(+1.61),ATXN1(+1.51),AXIN2(+2.26),BAX(-1.47),BBC3(-1.74),BCL2(-1.75),BHLHE40(+2.09),BMF(+2.38),BTG1(+1.43),BTG2(-1.49),CCDC80(+1.41),CCN1(-1.68),CCN2(-1.95),CCNE1(+1.74),CDH1(+3.75),CDH3(+1.94),CDKN1A(-2.27),CEBPD(+2.05),CELSR3(-1.6),CHD3(+1.86),CKB(-2.25),COL1A2(+1.62),COL…
transcription regulator	TP73	1.5e-14			-1.171	58	37	21	AEN(-1.6),B2M(+1.73),BAX(-1.47),BBC3(-1.74),BCL2(-1.75),BHLHE40(+2.09),BTG2(-1.49),CADM1(+1.47),CCN1(-1.68),CD83(+2.22),CDH1(+3.75),CDKN1A(-2.27),CLMN(+1.55),COL5A2(+1.37),DAB1(-1.75),EGFR(+2.04),EPHA2(-2.0),ERCC2(-1.45),FDXR(-2.14),FGFR3(-2.03),FOXJ1(-1.62),FST(-2.16),GADD45A(-1.5),GPNMB(+2.43),HSPA1A/HSPA1B(-1.41),HSPB8(+2.16),IGFBP4(+1.76),IGSF3(+1.47),ITGB4(+4.53),JAG1(-2.0),KLF5(+2.02),LCP1(…
transcription regulator	POU5F1	3.92e-14			1.611	52	36	16	ANGPT1(+2.67),APCDD1(+3.16),BAX(-1.47),BCL2(-1.75),CDH1(+3.75),CDKN1A(-2.27),CLDN7(+2.28),COBLL1(+2.04),CRABP2(+2.03),DLX5(+6.01),DSP(+1.5),DUSP4(-1.48),EPCAM(+2.51),EPHA2(-2.0),FOXD3(+2.31),FUT4(+1.7),GADD45A(-1.5),H19(+4.13),HOPX(+2.82),ID3(-1.41),INHBA(+3.59),IRF6(+3.84),IRX3(+2.0),KRT17(+3.96),KRT18(+1.76),LHX5(-2.15),LOXL1(+1.51),MEF2C(+1.86),MIAT(-1.36),MMP2(+1.75),MYCN(+1.68),NRP1(+2.62),O…
transcription regulator	MYC	5.95e-14			1.224	112	79	33	ABCA7(-1.51),ABCC4(-1.6),ACSS1(+2.35),ADM(-1.88),ANGPT1(+2.67),ANGPT2(-1.56),ANXA5(+1.5),APCDD1(+3.16),BAX(-1.47),BBC3(-1.74),BCL2(-1.75),BCL6(-1.88),BCOR(+1.58),CAST(+1.4),CCNE1(+1.74),CD9(+2.35),CDCA7(+1.77),CDH1(+3.75),CDKN1A(-2.27),CDKN2B(+2.38),CEBPD(+2.05),CLDN7(+2.28),COBLL1(+2.04),COL1A2(+1.62),COL3A1(+4.11),COL5A1(+1.57),COL5A2(+1.37),COL6A3(+2.37),CRABP2(+2.03),DDB2(-2.0),DSP(+1.5),DUSP…
transcription regulator	STAT3	2.28e-12			-1.026	69	45	24	ADM(-1.88),ANGPT2(-1.56),BCL2(-1.75),BCL6(-1.88),BMF(+2.38),CCN2(-1.95),CCNE1(+1.74),CD83(+2.22),CD9(+2.35),CDH1(+3.75),CDKN1A(-2.27),CDKN2B(+2.38),CEBPD(+2.05),COL1A2(+1.62),COL3A1(+4.11),COL5A1(+1.57),CXCL13(+2.62),DLL1(-3.35),EPAS1(+3.88),FLRT3(+1.56),FST(-2.16),FUT4(+1.7),GADD45A(-1.5),GATA3(+2.09),GBP2(+4.23),HAS2(+2.02),HES5(-6.7),HMOX1(+2.48),IFI16(+1.94),IFI6(+2.98),IFITM1(-1.45),IFITM2(-…
transcription regulator	KLF4	4.77e-12		Activated	2.231	42	28	14	ALPL(-1.56),ANGPT1(+2.67),APCDD1(+3.16),BAX(-1.47),CDH1(+3.75),CDKN1A(-2.27),CDKN2B(+2.38),CLDN7(+2.28),COBLL1(+2.04),CRABP2(+2.03),DLL1(-3.35),DSP(+1.5),DUSP4(-1.48),EMX2(-1.42),EPCAM(+2.51),EPHA2(-2.0),HSPB1(+1.65),ID3(-1.41),INHBA(+3.59),IRF6(+3.84),IRX3(+2.0),KLF5(+2.02),KRT17(+3.96),KRT19(+2.06),KRT7(+6.25),LHX5(-2.15),MEF2C(+1.86),NOS2(-3.17),NOTCH1(-1.38),NRP1(+2.62),OVOL1(+3.62),PAX3(+1.4…
transcription regulator	NOTCH1	6.94e-12	-1.376		-0.094	41	27	14	ANGPT1(+2.67),BCL2(-1.75),BCL6(-1.88),CCN1(-1.68),CCN2(-1.95),CCNE1(+1.74),CDCA7(+1.77),CDH1(+3.75),CDKN1A(-2.27),CEBPD(+2.05),COL1A2(+1.62),DLK1(-3.84),DLL1(-3.35),EGFR(+2.04),ENO2(-1.55),ERBB3(+2.73),ESM1(+3.24),GATA3(+2.09),HES5(-6.7),HMOX1(+2.48),IFI16(+1.94),IGFBP4(+1.76),ITGB4(+4.53),JAG1(-2.0),KRT8(+1.71),LEF1(+1.57),LFNG(-1.95),MMP2(+1.75),MPZ(+2.38),MYCN(+1.68),NFKB1(+1.76),NGFR(+1.56),N…
transcription regulator	TP63	9.37e-12	8.471		-1.992	52	28	24	ADM(-1.88),AEN(-1.6),ANOS1(-1.49),BAX(-1.47),BBC3(-1.74),BHLHE40(+2.09),CA4(-5.52),CAST(+1.4),CCN1(-1.68),CCNE1(+1.74),CDC42(+1.35),CDH1(+3.75),CDKN1A(-2.27),CDKN2B(+2.38),COL5A1(+1.57),DDB2(-2.0),DLL1(-3.35),EGFR(+2.04),EPHA2(-2.0),FDXR(-2.14),FGFR3(-2.03),FOXD4L3/FOXD4L6(-1.94),FST(-2.16),GADD45A(-1.5),GRHL2(+3.47),HES5(-6.7),ID3(-1.41),INHBA(+3.59),ITGA4(+2.06),ITGA7(-1.63),ITGB4(+4.53),JAG1(-…
transcription regulator	FOS	9.4e-12		Activated	2.671	65	55	10	B4GALT1(+1.57),CADM1(+1.47),CAST(+1.4),CCN2(-1.95),CCNE1(+1.74),CDH1(+3.75),COBLL1(+2.04),COL16A1(+1.8),CRABP2(+2.03),CRB3(+3.1),EPS8(+1.99),ESM1(+3.24),EZR(+1.43),FSTL1(+1.45),FTH1(+1.66),FZD5(-1.48),GRIK2(+2.58),HAS2(+2.02),HIPK3(+1.41),HMOX1(+2.48),HPGD(+5.96),HSPB8(+2.16),IGDCC3(+1.54),ITGB4(+4.53),KCNN4(+2.78),KITLG(+2.3),KLF6(+1.51),KRT8(+1.71),LPL(-3.59),LTBP2(-2.09),MAOA(+2.94),MET(+2.2),…
transcription regulator	SMAD4	1.12e-11			1.268	39	23	16	ANGPT1(+2.67),ANGPT2(-1.56),BBC3(-1.74),CCN2(-1.95),CCNE1(+1.74),CDH1(+3.75),CDH3(+1.94),CDKN1A(-2.27),CDKN2B(+2.38),CLDN7(+2.28),COL1A2(+1.62),CYP19A1(+1.62),DOCK4(+1.57),EGFR(+2.04),FGFR3(-2.03),FST(-2.16),GADD45A(-1.5),GCNT1(-1.61),HAS2(+2.02),HMOX1(+2.48),INPP5D(-1.9),JAG1(-2.0),LEF1(+1.57),LOC102724788/PRODH(-1.51),MET(+2.2),MUC4(-2.41),MYCN(+1.68),NOTCH3(-1.36),OVOL1(+3.62),PAX6(-1.42),RUNX…
transcription regulator	ETV5	1.32e-11	-1.543		0.349	24	21	3	AGRN(-1.36),BAX(-1.47),CDH1(+3.75),CLDN4(+2.18),CLDN7(+2.28),CXCL12(+2.79),EGFL6(+1.91),ETV5(-1.54),HOPX(+2.82),KRT19(+2.06),KRT23(+4.38),KRT7(+6.25),LMO7(+2.04),MET(+2.2),MMP14(+1.65),MMP2(+1.75),NRCAM(+1.53),PKP3(+4.4),SLC34A2(+2.85),SNAI2(+2.17),SPP1(+2.77),TIMP3(+1.94),TINAGL1(+3.84),WWTR1(+1.7)
transcription regulator	NFKBIA	4.04e-11			0.922	55	42	13	ATP6V1B1(+2.74),BAX(-1.47),BCL11A(+3.92),BCL2(-1.75),BTG2(-1.49),CDH1(+3.75),CDH3(+1.94),CDKN1A(-2.27),CEBPD(+2.05),COL1A2(+1.62),COL3A1(+4.11),COL5A2(+1.37),CXCL12(+2.79),ESM1(+3.24),FZD7(-1.49),GADD45A(-1.5),GBP2(+4.23),HMOX1(+2.48),IFI16(+1.94),IFI6(+2.98),IGF2(+3.58),IRX3(+2.0),KCNN4(+2.78),KLF5(+2.02),KRT18(+1.76),KRT8(+1.71),LIF(-1.93),LIFR(+1.56),LIMA1(+2.07),LITAF(+1.44),LY6E(+2.34),MMP14…
transcription regulator	SP1	8.35e-11			1.912	64	45	19	ACSS1(+2.35),AFAP1L1(+3.38),ALPL(-1.56),ANK1(-1.85),BACE2(+2.19),BAX(-1.47),BBC3(-1.74),BCL2(-1.75),CCN2(-1.95),CDH1(+3.75),CDKN1A(-2.27),CDKN2B(+2.38),CEBPD(+2.05),CKB(-2.25),COL1A2(+1.62),CRABP2(+2.03),CXCL12(+2.79),CYP19A1(+1.62),DHCR24(+1.65),DLC1(+1.73),EGFR(+2.04),EZR(+1.43),GDF15(-1.72),GRIA2(+2.23),HAS2(+2.02),HMOX1(+2.48),ID4(-1.54),IGF2(+3.58),IGFBP4(+1.76),KLF6(+1.51),KRT18(+1.76),KRT1…
transcription regulator	EP300	9.43e-11			1.032	54	36	18	ANGPT1(+2.67),ARHGEF3(+1.73),AXIN2(+2.26),B2M(+1.73),BANK1(+3.13),BAX(-1.47),BBC3(-1.74),BCL6(-1.88),BMF(+2.38),CCNE1(+1.74),CDKN1A(-2.27),CDKN2B(+2.38),CKB(-2.25),COL1A2(+1.62),CRABP2(+2.03),CRISPLD2(+2.7),CYP19A1(+1.62),DUSP4(-1.48),EPSTI1(+3.0),EYA2(+2.51),FOSL2(-1.66),FTH1(+1.66),GATA3(+2.09),GNG2(+1.71),GRAMD2B(+1.73),H6PD(+1.37),HMOX1(+2.48),ID3(-1.41),IL1R1(+2.07),IRF6(+3.84),ITGA9(+1.86),…
transcription regulator	SMAD7	3.48e-10			-0.848	28	16	12	BMP5(+2.8),BMPR2(+1.45),CCN2(-1.95),CCNE1(+1.74),CDKN1A(-2.27),CDKN2B(+2.38),COL1A2(+1.62),COL3A1(+4.11),COL6A3(+2.37),CXCL12(+2.79),FST(-2.16),GADD45A(-1.5),HDAC9(-1.49),HMOX1(+2.48),ID3(-1.41),ITGA7(-1.63),KRT8(+1.71),LTBP2(-2.09),MET(+2.2),MMP2(+1.75),MUC4(-2.41),NOS2(-3.17),PMEPA1(+2.45),SEMA3F(-1.7),SOX2(-1.41),SOX9(+1.9),TGFBI(+1.82),TIMP3(+1.94)
transcription regulator	SNAI2	1.75e-09	2.169		-0.262	17	13	4	BBC3(-1.74),CCN1(-1.68),CCN2(-1.95),CDC42(+1.35),CDH1(+3.75),CXCL12(+2.79),DSP(+1.5),HPGD(+5.96),ID4(-1.54),ITGB4(+4.53),KRT18(+1.76),MEF2C(+1.86),MMP14(+1.65),SNAI2(+2.17),SOX9(+1.9),TP63(+8.47),TRPS1(+1.4)
transcription regulator	SMARCA4	1.77e-09		Activated	3.645	65	46	19	ACE2(+2.87),ADGRG1(+1.48),ARHGDIB(+2.93),ARRDC4(+1.4),ATP2B4(+1.83),ATP6V1B1(+2.74),AXIN2(+2.26),BCL2(-1.75),BIRC7(+2.51),CCN2(-1.95),CDH1(+3.75),CDKN1A(-2.27),CDKN2B(+2.38),CPM(+2.23),CPS1(-1.9),CRYBG1(+4.68),CSF2RA(+1.76),DCT(+4.79),DLL1(-3.35),DUSP4(-1.48),DYSF(+2.74),EDNRA(+3.0),FOSL2(-1.66),GADD45A(-1.5),GSTO1(+1.67),HHIP(+2.7),HNMT(+2.22),HPGD(+5.96),ID3(-1.41),IFI16(+1.94),IFITM1(-1.45),IF…
transcription regulator	SNAI1	2.1e-09			-0.963	24	20	4	AFAP1(+1.45),CCN1(-1.68),CCN2(-1.95),CCNE1(+1.74),CDC42(+1.35),CDH1(+3.75),CDKN1A(-2.27),CLDN4(+2.18),CLDN7(+2.28),COL1A2(+1.62),CYP19A1(+1.62),ESRP1(+3.72),FLNC(-1.62),GSN(+1.9),HPGD(+5.96),KRT17(+3.96),KRT18(+1.76),KRT8(+1.71),LEF1(+1.57),LIMA1(+2.07),MMP14(+1.65),SNAI2(+2.17),TP63(+8.47),ZEB2(+1.5)
transcription regulator	CDX2	3.61e-09			0.028	26	19	7	AXIN2(+2.26),BCL2(-1.75),CD9(+2.35),CDH1(+3.75),CDKN1A(-2.27),DLL1(-3.35),ETS1(+2.09),EZR(+1.43),FXYD3(+2.98),ITGB4(+4.53),KLF5(+2.02),KRT23(+4.38),LAMC2(+2.14),LEF1(+1.57),MTUS1(+4.18),MUC4(-2.41),MYCN(+1.68),NEUROG1(+2.64),PAX3(+1.44),SALL4(-1.48),SH3PXD2A(+1.66),SOX2(-1.41),SOX5(+1.42),SOX9(+1.9),SYNPO(+2.76),TAC1(-2.44)
transcription regulator	CREBBP	4.23e-09			-0.879	47	28	19	ANGPT1(+2.67),ARHGEF3(+1.73),B2M(+1.73),BANK1(+3.13),BCL2(-1.75),BCL6(-1.88),CCN1(-1.68),CDH1(+3.75),CDKN1A(-2.27),CKB(-2.25),COL1A2(+1.62),CRISPLD2(+2.7),CXCL12(+2.79),DCX(+1.78),DUSP4(-1.48),EPSTI1(+3.0),EYA2(+2.51),FGFR3(-2.03),FOSL2(-1.66),GNG2(+1.71),GRAMD2B(+1.73),GRIA2(+2.23),HAS2(+2.02),IRF6(+3.84),ITGA9(+1.86),LPL(-3.59),MEF2C(+1.86),MPZ(+2.38),MST1(-1.58),MSX1(+2.12),MYO1F(-1.59),NOS2(-…
transcription regulator	LEF1	5.1e-09	1.566	Activated	2.046	17	14	3	AXIN2(+2.26),BCL2(-1.75),CACNA1G(+1.61),CDH1(+3.75),CDKN1A(-2.27),DCT(+4.79),GATA3(+2.09),HAS2(+2.02),LEF1(+1.57),MITF(+2.67),MMP2(+1.75),NRCAM(+1.53),PTCH1(-1.48),SGK1(+1.64),SOX9(+1.9),SP5(+3.26),SPP1(+2.77)
transcription regulator	TWIST1	6.21e-09			0.689	27	23	4	BAX(-1.47),BCL2(-1.75),CDH1(+3.75),CDKN1A(-2.27),CLDN4(+2.18),CXCL12(+2.79),EGFL6(+1.91),ETS1(+2.09),FGFR3(-2.03),FREM2(+1.87),GSN(+1.9),HEG1(+1.5),IGFBP4(+1.76),ITGA8(+1.78),KCNN4(+2.78),MET(+2.2),MME(+4.26),MMP2(+1.75),OLFML3(+2.77),PAM(+1.52),SEMA5A(+1.56),SNAI2(+2.17),SPP1(+2.77),TGFBI(+1.82),TIMP3(+1.94),VCAN(+1.43),ZEB2(+1.5)
transcription regulator	RUNX2	9.02e-09			1.576	23	18	5	ALPL(-1.56),AXIN2(+2.26),BAX(-1.47),BCL2(-1.75),CCNE1(+1.74),CDH1(+3.75),CDKN1A(-2.27),CEBPD(+2.05),COL11A1(-1.47),COL1A2(+1.62),CYP19A1(+1.62),GALNT3(+2.84),HAPLN1(+3.76),ITGB4(+4.53),LEF1(+1.57),MMP14(+1.65),MMP2(+1.75),RUNX1(+2.59),SNAI2(+2.17),SOST(+2.55),SOX5(+1.42),SPP1(+2.77),TNFRSF11B(+2.73)
transcription regulator	SOX3	1.56e-08	-2.04	Inhibited	-2.324	18	12	6	ANGPT1(+2.67),APCDD1(+3.16),COBLL1(+2.04),DLL1(-3.35),DSP(+1.5),DUSP4(-1.48),EPHA2(-2.0),INHBA(+3.59),IRX3(+2.0),LMX1B(+2.57),NR5A1(-5.27),NRP1(+2.62),SOX2(-1.41),SOX9(+1.9),TNFRSF19(+2.14),WNT5A(+1.66),WNT8B(-2.78),YAP1(+1.42)
transcription regulator	RBPJ	1.64e-08			-1.695	25	15	10	ARHGEF4(-1.38),CDCA7(+1.77),CDKN1A(-2.27),CXCL12(+2.79),DLL1(-3.35),EGF(-1.6),ETS1(+2.09),GDNF(+3.69),HAS2(+2.02),HES5(-6.7),IGF2(+3.58),INHBA(+3.59),JAG1(-2.0),KITLG(+2.3),LEF1(+1.57),LFNG(-1.95),LIF(-1.93),MDK(+1.39),NFKB1(+1.76),NRARP(-2.15),PGF(+1.87),SOX2(-1.41),SOX9(+1.9),TNC(+2.21),WNT5A(+1.66)
transcription regulator	TCF7L2	1.65e-08		Activated	3.99	41	31	10	ADGRG1(+1.48),ATP8B1(+2.33),AXIN2(+2.26),CCN2(-1.95),CDKN1A(-2.27),CEMIP2(-1.36),CREB3L2(+1.48),CSRP1(+2.15),DHCR24(+1.65),DOCK10(+2.29),DOCK9(+1.86),EGFR(+2.04),ENPP4(-2.02),EPAS1(+3.88),EPCAM(+2.51),ERBB3(+2.73),FTH1(+1.66),GRAMD2B(+1.73),GSN(+1.9),HHIP(+2.7),ID3(-1.41),ID4(-1.54),JAG1(-2.0),LAMC2(+2.14),LDLRAP1(+1.59),LEF1(+1.57),MAN1A1(+1.77),ME1(+2.14),MYRF(-1.5),NUDT4(+1.85),PLEKHA1(-1.6),P…
transcription regulator	HDAC1	3.41e-08			-0.026	35	21	14	ANGPT2(-1.56),ARC(-1.9),AXIN2(+2.26),BAX(-1.47),BBC3(-1.74),BCL6(-1.88),BMF(+2.38),CCNE1(+1.74),CDH1(+3.75),CDKN1A(-2.27),COL1A2(+1.62),EGFR(+2.04),ITGB4(+4.53),MEF2C(+1.86),MME(+4.26),MPZ(+2.38),MUC4(-2.41),MYO1F(-1.59),NKD1(+1.78),NOS2(-3.17),PAX3(+1.44),PFKFB3(-1.43),PREX1(+1.57),RRM2B(-1.61),SFRP1(-1.7),SGK1(+1.64),SNAI2(+2.17),SOX2(-1.41),SOX9(+1.9),SPP1(+2.77),STX1A(-1.58),TGM2(+2.34),TNFRS…
transcription regulator	ARID1A	3.68e-08			-1.257	11	6	5	ALPL(-1.56),AXIN2(+2.26),CDKN1A(-2.27),FZD2(-1.42),FZD5(-1.48),FZD9(-2.27),MEF2C(+1.86),SOX9(+1.9),WNT4(+2.0),WNT5A(+1.66),WNT6(+3.81)
transcription regulator	HIF1A	4.27e-08			0.46	47	28	19	ADM(-1.88),AXIN2(+2.26),BAX(-1.47),BCL2(-1.75),BHLHE40(+2.09),CCN1(-1.68),CCN2(-1.95),CDH1(+3.75),CDKN1A(-2.27),CXCL12(+2.79),CYP19A1(+1.62),EDNRB(+2.49),EGFR(+2.04),ENO2(-1.55),EPAS1(+3.88),ERBB4(-1.47),ETS1(+2.09),FZD2(-1.42),HIF3A(-1.59),HMOX1(+2.48),HSPB1(+1.65),IGF2(+3.58),KITLG(+2.3),KRT18(+1.76),KRT19(+2.06),LIFR(+1.56),LOXL2(-1.35),MEF2C(+1.86),MET(+2.2),MITF(+2.67),MMP2(+1.75),NOS2(-3.17…
transcription regulator	ASCL1	4.32e-08			-0.411	19	11	8	CACNA2D3(+2.77),CDCA7(+1.77),CDKN1A(-2.27),DCX(+1.78),DLL1(-3.35),DLX5(+6.01),EPHA2(-2.0),GRIK2(+2.58),HES5(-6.7),ID3(-1.41),LHX5(-2.15),LMX1B(+2.57),PAX3(+1.44),PLXNA2(+1.6),RELN(+2.23),SALL3(-1.76),SOX2(-1.41),WWTR1(+1.7),YAP1(+1.42)
transcription regulator	MYCN	5.78e-08	1.681		0.009	36	29	7	ABCA7(-1.51),ABCC4(-1.6),AMOTL2(-1.53),B2M(+1.73),BAX(-1.47),CCN2(-1.95),CDC42(+1.35),CDKN1A(-2.27),COL5A2(+1.37),EEF1A1(+1.43),EGFR(+2.04),FRMD6(+1.41),INHBA(+3.59),MMP2(+1.75),MYCN(+1.68),MYL12A(+1.39),NGFR(+1.56),PRKN(+1.73),RPL12(+1.39),RPL13A(+1.45),RPL22(+1.48),RPL28(+1.39),RPL35A(+1.35),RPL37(+1.4),RPS12(+1.48),RPS13(+1.48),RPS16(+1.4),RPS23(+1.54),RPS6(+1.41),RPS9(+1.4),S100A10(+3.68),SLI…
transcription regulator	BRCA1	9.18e-08			1.367	27	18	9	ANGPT1(+2.67),BAX(-1.47),BCL2(-1.75),CCNE1(+1.74),CDH3(+1.94),CDKN1A(-2.27),CYP19A1(+1.62),DDB2(-2.0),EGFR(+2.04),EZR(+1.43),FXYD3(+2.98),GADD45A(-1.5),GDF15(-1.72),HMOX1(+2.48),HSPB1(+1.65),IFI6(+2.98),IFITM1(-1.45),KRT17(+3.96),NOTCH1(-1.38),PHLDA1(+1.52),ROBO1(+1.42),RRM2B(-1.61),SERPINE2(+1.74),SFN(+2.81),SNAI2(+2.17),TP63(+8.47),VCAN(+1.43)
transcription regulator	RUNX3	9.31e-08			-1.69	22	13	9	ABCC2(+4.55),BAX(-1.47),BBC3(-1.74),CAPN6(+3.11),CCN1(-1.68),CCN2(-1.95),CDKN1A(-2.27),COL12A1(+1.64),FSTL1(+1.45),FZD2(-1.42),JAG1(-2.0),LIFR(+1.56),MMP2(+1.75),NUAK1(+1.53),RHOBTB1(+1.71),RHOBTB3(+1.89),RUNX1(+2.59),SLIT2(-1.53),SNAI2(+2.17),SPP1(+2.77),STC2(-1.5),SVEP1(+2.47)
transcription regulator	EPAS1	1.29e-07	3.879		1.741	30	13	17	ADM(-1.88),ANGPT2(-1.56),BBC3(-1.74),BCL2(-1.75),BHLHE40(+2.09),CCN1(-1.68),CCN2(-1.95),CDKN1A(-2.27),CKB(-2.25),EGFR(+2.04),ENO2(-1.55),LOXL2(-1.35),LPL(-3.59),MMP14(+1.65),MYO7A(+2.99),NOTCH1(-1.38),NRARP(-2.15),PAN2(-1.78),PCDH10(+1.6),PFKFB3(-1.43),PGF(+1.87),PLIN2(+1.42),SLC40A1(+5.78),SLC7A5(+1.39),SOX2(-1.41),SOX9(+1.9),STC2(-1.5),TNFAIP3(+1.82),TNFRSF11B(+2.73),YAP1(+1.42)
transcription regulator	MYB	1.43e-07			0.493	22	15	7	ADM(-1.88),AXIN2(+2.26),BANK1(+3.13),BAX(-1.47),BCL2(-1.75),CCNE1(+1.74),CDH1(+3.75),CDKN2B(+2.38),COL1A2(+1.62),CXCL12(+2.79),FOXJ1(-1.62),GATA3(+2.09),IGF2(+3.58),IQGAP1(+1.47),KITLG(+2.3),NOTCH1(-1.38),PAX6(-1.42),PPP3CA(+1.74),SDC4(+1.56),SNAI2(+2.17),SOX2(-1.41),SPP1(+2.77)
transcription regulator	CREB1	1.49e-07			0.468	56	39	17	ADM(-1.88),ARC(-1.9),ATP2B4(+1.83),BCL2(-1.75),BHLHE40(+2.09),BTG2(-1.49),CA10(+3.19),CCN1(-1.68),CD9(+2.35),CDH8(-1.55),CDKN1A(-2.27),CEBPD(+2.05),CLMP(+1.51),CYP19A1(+1.62),DCX(+1.78),ECEL1(+2.58),FRMD6(+1.41),GADD45A(-1.5),GPNMB(+2.43),GRIK2(+2.58),HAS2(+2.02),HMOX1(+2.48),HPGD(+5.96),HTR2C(-3.83),IGSF10(+2.93),INHBA(+3.59),KLF5(+2.02),LITAF(+1.44),LPL(-3.59),NEO1(-1.38),NOS2(-3.17),NOTCH1(-1.…
transcription regulator	PAX3	1.7e-07	1.437		1.736	28	20	8	ANOS1(-1.49),ARC(-1.9),ARHGDIB(+2.93),ATP2B4(+1.83),CAPN1(+1.58),CCNE1(+1.74),CDH3(+1.94),CDKN1A(-2.27),COL1A2(+1.62),DCT(+4.79),EYA2(+2.51),FOXD3(+2.31),ID3(-1.41),ID4(-1.54),IFITM2(-1.43),LRRC17(+2.25),MCC(+1.63),MDFI(+1.85),MET(+2.2),MITF(+2.67),PAX3(+1.44),PGF(+1.87),POU3F1(-2.47),SFN(+2.81),SHMT1(-1.71),TIMP3(+1.94),TNC(+2.21),VCAN(+1.43)
transcription regulator	SCX	1.89e-07		Inhibited	-2.417	9	9	0	HAPLN1(+3.76),MSX1(+2.12),POSTN(+4.07),SNAI2(+2.17),SOX5(+1.42),SOX9(+1.9),SPP1(+2.77),TIMP3(+1.94),TNC(+2.21)
transcription regulator	SMAD3	2.05e-07			0.999	32	20	12	AXIN2(+2.26),BCL2(-1.75),CCN2(-1.95),CCNE1(+1.74),CDH1(+3.75),CDKN1A(-2.27),CDKN2B(+2.38),COL1A2(+1.62),COL3A1(+4.11),COL6A3(+2.37),CYP19A1(+1.62),DOCK4(+1.57),DUSP4(-1.48),FST(-2.16),GATA3(+2.09),HAS2(+2.02),HMOX1(+2.48),ID3(-1.41),INPP5D(-1.9),JAG1(-2.0),NOS2(-3.17),NR5A1(-5.27),PMEPA1(+2.45),SKIL(+1.54),SLC25A4(-1.52),SNAI2(+2.17),SOX2(-1.41),SPP1(+2.77),TBX3(+3.15),TIMP3(+1.94),TNC(+2.21),ZEB…
transcription regulator	ZEB1	2.12e-07		Inhibited	-2.393	14	14	0	CDH1(+3.75),CDKN2B(+2.38),COL1A2(+1.62),ESRP1(+3.72),ESRP2(+1.83),GATA3(+2.09),GRHL2(+3.47),ITGB4(+4.53),KRT18(+1.76),KRT19(+2.06),LAMC2(+2.14),NRP2(+2.28),ST14(+2.63),TP63(+8.47)
transcription regulator	GMNN	2.5e-07			-1.846	17	11	6	ANGPT1(+2.67),APCDD1(+3.16),CDH1(+3.75),CDKN1A(-2.27),COBLL1(+2.04),DSP(+1.5),DUSP4(-1.48),EPHA2(-2.0),FOXJ1(-1.62),INHBA(+3.59),IRX3(+2.0),NRP1(+2.62),SOX2(-1.41),TNFRSF19(+2.14),WNT5A(+1.66),WNT8B(-2.78),YAP1(+1.42)
transcription regulator	EMX2	2.73e-07	-1.423		0.765	6	3	3	CDH6(+1.84),CDH8(-1.55),EGFR(+2.04),PAX6(-1.42),RELN(+2.23),SOX2(-1.41)
transcription regulator	VHL	3.26e-07			-0.379	22	15	7	ADGRG1(+1.48),BBC3(-1.74),BCL2(-1.75),BHLHE40(+2.09),CCN2(-1.95),CDH1(+3.75),CDKN1A(-2.27),CLDN4(+2.18),CXCL12(+2.79),EGFR(+2.04),ENO2(-1.55),EPAS1(+3.88),FTH1(+1.66),HMOX1(+2.48),LOXL2(-1.35),MMP14(+1.65),NREP(+1.41),PFKFB3(-1.43),RPS6(+1.41),RUNX1(+2.59),SLC1A3(+2.38),SLC40A1(+5.78)
transcription regulator	ZNF217	3.78e-07			-1.066	16	12	4	ADM(-1.88),ATP10D(+1.62),CDKN2B(+2.38),ERBB3(+2.73),FRK(+2.17),GPRC5A(+2.85),HAPLN1(+3.76),IFI16(+1.94),IGDCC3(+1.54),KRT18(+1.76),MYCN(+1.68),NRK(+4.17),PAX6(-1.42),STRA6(+2.66),TP53TG1(-1.87),WNT5B(-1.9)
transcription regulator	TAF4	3.84e-07			0.067	18	14	4	BCL6(-1.88),CCN2(-1.95),CDH1(+3.75),CDH3(+1.94),COL6A3(+2.37),EGFR(+2.04),ETS1(+2.09),HOPX(+2.82),KLF5(+2.02),MLANA(+2.45),MMP2(+1.75),OLFML3(+2.77),PDGFC(+1.85),PTN(+2.04),RUNX1(+2.59),SCUBE1(-2.01),SFRP2(-2.17),SPP1(+2.77)
transcription regulator	GLI1	3.93e-07			0.332	28	18	10	ARC(-1.9),BCL2(-1.75),CDH1(+3.75),CDKN1A(-2.27),EZR(+1.43),GPC3(-3.6),HHIP(+2.7),IGF2(+3.58),KRT19(+2.06),LZTS1(+1.75),MAPK11(-2.2),MEF2C(+1.86),MMP2(+1.75),MYCN(+1.68),NPDC1(-1.5),NREP(+1.41),PDZRN3(+1.86),PGM2L1(+1.54),PTCH1(-1.48),RXRA(+1.68),SFRP1(-1.7),SOX2(-1.41),SOX5(+1.42),SOX9(+1.9),SPP1(+2.77),TIMP3(+1.94),TNC(+2.21),TNFRSF10B(-1.52)
transcription regulator	MED1	4.17e-07			0.632	24	14	10	ACP6(-1.67),BAX(-1.47),BCL11A(+3.92),BCL6(-1.88),BHLHE40(+2.09),CCNE1(+1.74),CDKN1A(-2.27),GADD45A(-1.5),HAS2(+2.02),LAD1(+2.39),LEF1(+1.57),LIF(-1.93),MET(+2.2),MYCN(+1.68),OLR1(+6.07),PODXL(-2.35),PRLR(+3.62),SALL4(-1.48),SEPT6(+1.47),SOX2(-1.41),STC2(-1.5),TBX3(+3.15),TRPV6(+2.41),ZFP42(+2.05)
transcription regulator	HNF1B	5.81e-07			-1.306	20	13	7	BHLHE40(+2.09),CDH1(+3.75),CLDN7(+2.28),COL5A1(+1.57),COL5A2(+1.37),EPS8(+1.99),FZD2(-1.42),ID3(-1.41),ID4(-1.54),ITGB6(+3.3),JAG1(-2.0),MET(+2.2),MMP2(+1.75),MUC4(-2.41),PODXL(-2.35),PTPRM(-1.4),S100P(+2.38),SNAI2(+2.17),TTR(+5.31),ZEB2(+1.5)
transcription regulator	GLI2	6.12e-07			0.597	19	13	6	BCL2(-1.75),CDH1(+3.75),CDKN1A(-2.27),GATA3(+2.09),HHIP(+2.7),JAG1(-2.0),KRT17(+3.96),MEF2C(+1.86),MITF(+2.67),MYCN(+1.68),NTN1(+2.24),PAX3(+1.44),PFKFB3(-1.43),PRKCH(+2.17),PTCH1(-1.48),SFRP1(-1.7),SOX9(+1.9),SPP1(+2.77),TP63(+8.47)
transcription regulator	WT1	6.71e-07			-0.128	30	20	10	BCL2(-1.75),BTAF1(-1.35),BTG2(-1.49),CCN2(-1.95),CCNE1(+1.74),CDH1(+3.75),CDKN1A(-2.27),CYP19A1(+1.62),EGFR(+2.04),ENO2(-1.55),EPS8(+1.99),ETS1(+2.09),EZR(+1.43),GSN(+1.9),IGF2(+3.58),MGST1(+2.1),MMP14(+1.65),MMP2(+1.75),MPP1(+2.49),MYCN(+1.68),NOTCH3(-1.36),NR5A1(-5.27),PHLDA1(+1.52),PODXL(-2.35),SNAI2(+2.17),SOX9(+1.9),SPRY1(-1.66),TFAP2A(+2.58),TIMP3(+1.94),WNT4(+2.0)
transcription regulator	EOMES	7.09e-07		Inhibited	-2.132	19	12	7	ADM(-1.88),AFAP1(+1.45),BCL6(-1.88),CDH8(-1.55),CEMIP2(-1.36),CHRNA7(+1.67),COL3A1(+4.11),COL6A3(+2.37),DNAJC15(+1.74),DUSP4(-1.48),EGFLAM(+3.23),FREM1(+2.08),H19(+4.13),NRP2(+2.28),PCDH19(-2.23),PREX1(+1.57),SOX2(-1.41),TGFBI(+1.82),TSHZ1(+1.95)
transcription regulator	GRHL2	7.4e-07	3.468		1.214	9	6	3	BCL2(-1.75),CDH1(+3.75),CLDN4(+2.18),ERBB3(+2.73),MMP14(+1.65),NOTCH3(-1.36),NRP2(+2.28),SEMA3B(-1.68),TP63(+8.47)
transcription regulator	TWIST2	8.68e-07			-0.229	11	9	2	BCL11A(+3.92),CDH1(+3.75),CDKN1A(-2.27),H19(+4.13),KLF6(+1.51),MYCN(+1.68),POSTN(+4.07),RNF43(+2.2),SNAI2(+2.17),SOX2(-1.41),ZEB2(+1.5)
transcription regulator	TCF4	8.9e-07			1.028	42	33	9	ADAMTS9(-1.64),AEN(-1.6),AXIN2(+2.26),B4GALT1(+1.57),BCL6(-1.88),BHLHE40(+2.09),CADM1(+1.47),CD9(+2.35),CDKN1A(-2.27),CDKN2B(+2.38),CREB3L2(+1.48),DCT(+4.79),ECEL1(+2.58),EPCAM(+2.51),GRB7(+2.16),ID3(-1.41),IFI16(+1.94),IGF2(+3.58),IGFBP4(+1.76),INHBA(+3.59),JAG1(-2.0),KALRN(+1.46),KCNN4(+2.78),LAMC2(+2.14),LEF1(+1.57),MEF2C(+1.86),MITF(+2.67),MVP(-1.7),NGFR(+1.56),NOS2(-3.17),NOTCH1(-1.38),RPL35…
transcription regulator	BRD7	1.09e-06			-0.785	8	2	6	BAX(-1.47),BBC3(-1.74),CDKN1A(-2.27),KRT8(+1.71),PIDD1(-1.9),RRM2B(-1.61),VCAN(+1.43),ZMAT3(-1.66)
transcription regulator	EZH2	1.49e-06			-0.467	39	30	9	ALPL(-1.56),AXIN2(+2.26),BCL2(-1.75),CACNG4(+1.6),CDH1(+3.75),CDKN1A(-2.27),CDKN2B(+2.38),CRISPLD2(+2.7),CSF3R(+2.45),EGFR(+2.04),EPAS1(+3.88),ERBB4(-1.47),EZR(+1.43),FBLN1(+3.37),FOXJ1(-1.62),GATA3(+2.09),GDF15(-1.72),LAMC2(+2.14),MMP2(+1.75),MSX1(+2.12),NGFR(+1.56),NKD1(+1.78),PAX3(+1.44),PAX6(-1.42),PCDH10(+1.6),PRICKLE1(+1.97),PRRT4(+2.1),PTN(+2.04),RAD51C(-1.81),RUNX1(+2.59),SFN(+2.81),SFRP2…
transcription regulator	HTT	2.03e-06		Activated	2.559	62	43	19	AGRN(-1.36),ATP8A1(+1.48),B2M(+1.73),BBC3(-1.74),BCL2(-1.75),BCL6(-1.88),BHLHE40(+2.09),CA4(-5.52),CACNA2D3(+2.77),CAST(+1.4),CCN2(-1.95),CD9(+2.35),CDH8(-1.55),CDKN1A(-2.27),CLDN6(+2.05),COL16A1(+1.8),COL6A3(+2.37),DLL1(-3.35),DRD4(-3.25),EDNRB(+2.49),EEF1A1(+1.43),ENO2(-1.55),EPB41L3(+1.55),GAS7(+1.67),GSN(+1.9),IFI16(+1.94),IGF2(+3.58),KLF5(+2.02),LTBP2(-2.09),MAN1A1(+1.77),MMP14(+1.65),MMP2(+…
transcription regulator	SOX4	2.19e-06			0.501	25	15	10	AIF1L(+1.58),BAX(-1.47),BBC3(-1.74),BCL2(-1.75),BMPR2(+1.45),CACNA1H(-1.37),CEMIP2(-1.36),DUSP4(-1.48),GGA2(-1.37),GRB7(+2.16),GRIA2(+2.23),IGF2(+3.58),IGFBP4(+1.76),LMO7(+2.04),NAV1(-1.34),NREP(+1.41),NUAK1(+1.53),PLEKHA1(-1.6),SERPINE2(+1.74),TDRKH(-2.58),TENM4(+1.53),TES(+1.85),TNFRSF19(+2.14),TRMT9B(+2.05),TUBA1A(+1.39)
transcription regulator	SPDEF	2.66e-06		Inhibited	-2.884	14	11	3	CCN2(-1.95),CDKN1A(-2.27),CLDN7(+2.28),COL13A1(+2.31),COL16A1(+1.8),COL5A1(+1.57),COL5A2(+1.37),COL6A3(+2.37),EGFR(+2.04),FOXJ1(-1.62),LEF1(+1.57),SNAI2(+2.17),TNC(+2.21),WNT5A(+1.66)
transcription regulator	GATA4	2.86e-06			-0.283	26	19	7	ACE2(+2.87),BCL2(-1.75),CCN2(-1.95),CDKN2B(+2.38),COL1A2(+1.62),COL3A1(+4.11),CORIN(+2.19),CRABP2(+2.03),CYP19A1(+1.62),EMX2(-1.42),GATA3(+2.09),IFI16(+1.94),IRF6(+3.84),KRT17(+3.96),KRT7(+6.25),LHX5(-2.15),LTBP2(-2.09),MEF2C(+1.86),MUC4(-2.41),NR5A1(-5.27),OVOL1(+3.62),PLA2G2A(+3.08),POSTN(+4.07),SOX9(+1.9),SPP1(+2.77),TGFBI(+1.82)
transcription regulator	ID2	3.92e-06			1.04	25	14	11	ADM(-1.88),BCL2(-1.75),BCL6(-1.88),BTG2(-1.49),CCNE1(+1.74),CD83(+2.22),CDH1(+3.75),CDKN1A(-2.27),DUSP4(-1.48),FGFR3(-2.03),HES5(-6.7),IFI16(+1.94),IGFBP4(+1.76),IRF6(+3.84),KLF6(+1.51),LMO4(+1.73),MMP2(+1.75),MPZ(+2.38),NGFR(+1.56),NOTCH1(-1.38),PIK3R1(+1.53),PTPN5(-2.34),SEMA3F(-1.7),SOX5(+1.42),TUBA1A(+1.39)
transcription regulator	FOXM1	4e-06			1.994	20	16	4	ACE2(+2.87),AXIN2(+2.26),CCNE1(+1.74),CDH1(+3.75),CDKN1A(-2.27),CXCL12(+2.79),FUT4(+1.7),LEF1(+1.57),MET(+2.2),MMP2(+1.75),MYCN(+1.68),NEDD4(+1.7),NFKB1(+1.76),PTCH1(-1.48),SFRP1(-1.7),SNAI2(+2.17),SOX2(-1.41),STMN1(+1.51),VCAN(+1.43),ZEB2(+1.5)
transcription regulator	EGR3	4.27e-06			-0.131	11	7	4	BCL6(-1.88),BHLHE40(+2.09),GDNF(+3.69),ID3(-1.41),INSC(+2.42),LMO7(+2.04),NGFR(+1.56),NOTCH1(-1.38),SLIT2(-1.53),SOX9(+1.9),ZEB2(+1.5)
transcription regulator	KLF2	4.87e-06			1.885	24	13	11	ADM(-1.88),ANGPT2(-1.56),CCN2(-1.95),CDKN1A(-2.27),CDKN2B(+2.38),DLL1(-3.35),EPAS1(+3.88),FBLN1(+3.37),FUT4(+1.7),GADD45A(-1.5),ID3(-1.41),IGF2(+3.58),ITGA4(+2.06),ITGB4(+4.53),KCNN4(+2.78),KITLG(+2.3),MMP14(+1.65),MVP(-1.7),NOTCH1(-1.38),NOTCH3(-1.36),PGF(+1.87),SEMA3F(-1.7),SERPINB9(+2.73),SOX9(+1.9)
transcription regulator	ERG	4.94e-06			1.686	26	22	4	ABCC4(-1.6),ADGRG1(+1.48),ARHGAP28(+2.23),ARHGAP31(+1.66),AXIN2(+2.26),CDH1(+3.75),DOCK10(+2.29),EPB41L3(+1.55),ETS1(+2.09),FLNC(-1.62),GFRA3(+2.53),GUCY1B1(-1.46),HPGD(+5.96),LEF1(+1.57),MET(+2.2),MYCN(+1.68),MYO1D(+2.06),NRCAM(+1.53),RHOBTB1(+1.71),RHOJ(+2.71),RPL22(+1.48),SLIT2(-1.53),SOX9(+1.9),SPP1(+2.77),TACC1(+2.02),TMPRSS2(+3.16)
transcription regulator	HDAC2	5.05e-06			0.064	20	9	11	BBC3(-1.74),BCL6(-1.88),CDH1(+3.75),CDKN1A(-2.27),COL11A1(-1.47),COL1A2(+1.62),FDXR(-2.14),MPZ(+2.38),MYCN(+1.68),MYO1F(-1.59),NOS2(-3.17),PAX3(+1.44),PREX1(+1.57),RRM2B(-1.61),SFRP1(-1.7),SIX3(-5.49),SOX9(+1.9),STX1A(-1.58),TNFRSF19(+2.14),TP63(+8.47)
transcription regulator	PPARGC1A	5.24e-06			-1.686	36	28	8	ADGRG1(+1.48),BAX(-1.47),BBC3(-1.74),BCAT2(-1.56),CCN2(-1.95),CDKN1A(-2.27),CEBPD(+2.05),COL1A2(+1.62),COL6A3(+2.37),EGFL6(+1.91),EGFR(+2.04),EMILIN2(-1.66),EPAS1(+3.88),FBLN1(+3.37),FREM1(+2.08),HAPLN1(+3.76),INHBA(+3.59),LIFR(+1.56),LPL(-3.59),ME1(+2.14),MITF(+2.67),MMP2(+1.75),NR5A1(-5.27),OLFML3(+2.77),OLR1(+6.07),PIK3R1(+1.53),PLIN2(+1.42),POSTN(+4.07),PTN(+2.04),RXRA(+1.68),SERPINE2(+1.74),…
transcription regulator	HTATIP2	6e-06			-1.067	8	5	3	ANGPT1(+2.67),ANGPT2(-1.56),CDH1(+3.75),DDB2(-2.0),EGFR(+2.04),MMP2(+1.75),SOX2(-1.41),SPP1(+2.77)
transcription regulator	SKI	6e-06			1.755	8	6	2	CDH1(+3.75),CDKN1A(-2.27),MITF(+2.67),MPZ(+2.38),MUC4(-2.41),NRCAM(+1.53),PAX3(+1.44),ZEB2(+1.5)
transcription regulator	EGR1	7.8e-06			0.087	24	17	7	ARC(-1.9),BAX(-1.47),CACNA1H(-1.37),CDH1(+3.75),CDKN1A(-2.27),CHRNA7(+1.67),COL1A2(+1.62),DUSP4(-1.48),EGFR(+2.04),GADD45A(-1.5),GDF15(-1.72),GDNF(+3.69),HMOX1(+2.48),HPGD(+5.96),IGF2(+3.58),ME1(+2.14),MMP14(+1.65),NFKB1(+1.76),PDGFC(+1.85),SGK1(+1.64),SNAI2(+2.17),SPP1(+2.77),SV2C(+1.77),WNT4(+2.0)
transcription regulator	CCND1	8.3e-06			0.03	35	23	12	ABCC4(-1.6),AFAP1(+1.45),BCL2(-1.75),CCNE1(+1.74),CDCA7(+1.77),CDH1(+3.75),CDKN1A(-2.27),CDKN2B(+2.38),COL5A2(+1.37),CPED1(+2.31),DHCR24(+1.65),E2F7(-1.42),EGFR(+2.04),EPHA2(-2.0),EPS8(+1.99),FAM129B(+2.1),FZD7(-1.49),GPRC5A(+2.85),HECTD2(+1.48),HERC3(+1.77),HSPA1A/HSPA1B(-1.41),HSPB1(+1.65),HSPB8(+2.16),ID3(-1.41),ITGB6(+3.3),MMP2(+1.75),MYO7A(+2.99),NOTCH1(-1.38),PMEPA1(+2.45),RPS6(+1.41),SOX2(…
transcription regulator	SOX10	8.47e-06			1.944	9	8	1	EDNRB(+2.49),ERBB3(+2.73),GAS7(+1.67),MITF(+2.67),MPZ(+2.38),NGFR(+1.56),NOTCH1(-1.38),PAX3(+1.44),PTN(+2.04)
transcription regulator	TFAP2C	8.93e-06	2.595		0.651	14	9	5	CCN2(-1.95),CDH1(+3.75),CDKN1A(-2.27),EGFR(+2.04),FREM2(+1.87),FST(-2.16),JAG1(-2.0),KRT8(+1.71),MMP14(+1.65),MMP2(+1.75),NRP1(+2.62),SEMA3B(-1.68),TACC1(+2.02),TNFAIP3(+1.82)
transcription regulator	TFAP4	9.13e-06			-0.674	10	7	3	CDH1(+3.75),CDKN1A(-2.27),CLDN4(+2.18),CLDN7(+2.28),ESRP2(+1.83),GDF15(-1.72),LEF1(+1.57),LIF(-1.93),PKP3(+4.4),RHOBTB3(+1.89)
transcription regulator	MYOD1	1.12e-05			0.482	24	18	6	BCL2(-1.75),BCL6(-1.88),CCNE1(+1.74),CDKN1A(-2.27),CHRND(+3.69),DYSF(+2.74),FSTL1(+1.45),GADD45A(-1.5),HIPK3(+1.41),HSPB8(+2.16),IFI16(+1.94),IGF2(+3.58),ITGA7(-1.63),KIFC3(+1.65),KLF6(+1.51),MEF2C(+1.86),MMP2(+1.75),PAX3(+1.44),PMEPA1(+2.45),POSTN(+4.07),PRDM16(-2.18),RUNX1(+2.59),SUSD2(+1.8),TNS1(+2.63)
transcription regulator	YAP1	1.18e-05	1.421		0.822	19	12	7	AMOTL2(-1.53),BAX(-1.47),CCDC80(+1.41),CCN1(-1.68),CCN2(-1.95),CDC42(+1.35),CDH1(+3.75),CDKN1A(-2.27),EGFR(+2.04),IGF2(+3.58),LIFR(+1.56),LPL(-3.59),PPP1R3B(+1.82),SFN(+2.81),SNAI2(+2.17),SOX2(-1.41),SOX9(+1.9),TP63(+8.47),WWTR1(+1.7)
transcription regulator	SMAD2	1.18e-05			0.527	15	10	5	CCN2(-1.95),CDH1(+3.75),CDKN1A(-2.27),CDKN2B(+2.38),COL1A2(+1.62),HAS2(+2.02),HMOX1(+2.48),INPP5D(-1.9),MET(+2.2),MMP2(+1.75),MUC4(-2.41),SKIL(+1.54),SNAI2(+2.17),SOX2(-1.41),TIMP3(+1.94)
transcription regulator	SATB1	1.21e-05			0.087	22	15	7	BCL2(-1.75),CDH1(+3.75),CDKN1A(-2.27),CEMIP2(-1.36),CSF3R(+2.45),DUSP4(-1.48),EPAS1(+3.88),EPSTI1(+3.0),ETS1(+2.09),F5(+2.88),FAM110A(+1.96),GATA3(+2.09),GDF15(-1.72),ID3(-1.41),KITLG(+2.3),LPIN2(+1.44),PRKCB(+1.51),RUNX1(+2.59),SGK1(+1.64),SIPA1L2(-1.45),TMEM117(+3.36),TRPS1(+1.4)
transcription regulator	ID4	1.36e-05	-1.54			6	3	3	BAX(-1.47),BBC3(-1.74),CDH1(+3.75),CDKN1A(-2.27),CDKN2B(+2.38),MMP2(+1.75)
transcription regulator	HOXA10	1.41e-05			-0.068	23	15	8	ADM(-1.88),ALPL(-1.56),BCHE(+2.35),CDKN1A(-2.27),CDKN2B(+2.38),COL3A1(+4.11),CSF3R(+2.45),EGFR(+2.04),EMX2(-1.42),FST(-2.16),FZD5(-1.48),IL1R1(+2.07),IRX3(+2.0),KRT18(+1.76),MAPK12(-1.98),ME1(+2.14),MYCN(+1.68),PIK3R1(+1.53),S100B(+2.91),SFRP4(+5.89),SLC27A6(+2.75),TNXB(-1.62),WNT4(+2.0)
transcription regulator	JUN	1.57e-05			1.868	43	32	11	BAX(-1.47),BBC3(-1.74),BTG1(+1.43),CCN1(-1.68),CCN2(-1.95),CDH1(+3.75),CDKN1A(-2.27),COL1A2(+1.62),CYP19A1(+1.62),EGFR(+2.04),EZR(+1.43),FLNC(-1.62),FTH1(+1.66),GADD45A(-1.5),GDNF(+3.69),HMOX1(+2.48),HPGD(+5.96),IFI16(+1.94),IGFBP4(+1.76),ITGB4(+4.53),LIF(-1.93),MET(+2.2),MMP2(+1.75),MPZ(+2.38),NOS2(-3.17),NRCAM(+1.53),RARG(+1.57),RXRA(+1.68),S100A10(+3.68),SERPINB9(+2.73),SGK1(+1.64),SNAI2(+2.17…
transcription regulator	EGR2	1.83e-05			0.485	21	14	7	BCL2(-1.75),BCL6(-1.88),BHLHE40(+2.09),CAST(+1.4),CDH6(+1.84),CDKN1A(-2.27),CHRNA7(+1.67),COL11A1(-1.47),CYP19A1(+1.62),GATA3(+2.09),GRIA2(+2.23),ID3(-1.41),ID4(-1.54),IGF2(+3.58),KITLG(+2.3),MME(+4.26),MPZ(+2.38),NOTCH1(-1.38),ROBO1(+1.42),SLC1A3(+2.38),ZEB2(+1.5)
transcription regulator	CUX1	1.87e-05			0.626	12	10	2	ARHGDIB(+2.93),CDH1(+3.75),CDKN1A(-2.27),LIMA1(+2.07),MMP2(+1.75),PCDH10(+1.6),RHOBTB3(+1.89),SNAI2(+2.17),WNT10A(+4.71),WNT5A(+1.66),WNT6(+3.81),WNT8B(-2.78)
transcription regulator	MITF	2e-05	2.665	Activated	3.515	27	24	3	BCL2(-1.75),BIRC7(+2.51),CAPN3(+2.04),CRYBG1(+4.68),DCT(+4.79),EDNRB(+2.49),ESRP1(+3.72),FOXD3(+2.31),GPNMB(+2.43),HAPLN1(+3.76),HPGD(+5.96),INPP4B(+2.06),ITGA4(+2.06),MET(+2.2),MITF(+2.67),MLANA(+2.45),MMP14(+1.65),NGFR(+1.56),PAX6(-1.42),SERPINF1(+1.45),SIX3(-5.49),SOX5(+1.42),SOX9(+1.9),TFAP2A(+2.58),TRPM1(+4.83),UBL3(+1.52),YAP1(+1.42)
transcription regulator	CEBPA	2.04e-05			0.559	42	33	9	APCDD1(+3.16),BCL2(-1.75),BTG1(+1.43),BTG2(-1.49),CDH1(+3.75),CDKN1A(-2.27),CEBPD(+2.05),COL1A2(+1.62),CPS1(-1.9),CRABP2(+2.03),CSF2RA(+1.76),CSF3R(+2.45),CYP19A1(+1.62),EMX2(-1.42),GADD45A(-1.5),HAS2(+2.02),HMOX1(+2.48),HPGD(+5.96),IFI6(+2.98),IGFBP4(+1.76),IRF6(+3.84),KLF5(+2.02),KRT17(+3.96),KRT7(+6.25),LHX5(-2.15),LITAF(+1.44),LPL(-3.59),MYCN(+1.68),NRP1(+2.62),OLR1(+6.07),OVOL1(+3.62),PFN2(+…
transcription regulator	ETV4	2.51e-05			1.02	9	7	2	B4GALT1(+1.57),BAX(-1.47),CDH1(+3.75),HPGD(+5.96),MET(+2.2),MMP14(+1.65),MUC4(-2.41),SPP1(+2.77),WWTR1(+1.7)
transcription regulator	SOX1	3.14e-05			-1.941	13	10	3	ANGPT1(+2.67),APCDD1(+3.16),COBLL1(+2.04),DSP(+1.5),DUSP4(-1.48),EPHA2(-2.0),INHBA(+3.59),IRX3(+2.0),NRP1(+2.62),TNFRSF19(+2.14),WNT5A(+1.66),WNT8B(-2.78),YAP1(+1.42)
transcription regulator	SIRT1	3.31e-05			0.752	36	22	14	ABCC2(+4.55),ACAP1(-1.58),BAX(-1.47),BBC3(-1.74),BCL2(-1.75),CD83(+2.22),CDH1(+3.75),CDKN1A(-2.27),CDKN2B(+2.38),CYP19A1(+1.62),EPAS1(+3.88),FGFR3(-2.03),GADD45A(-1.5),HES5(-6.7),HMOX1(+2.48),KALRN(+1.46),KIF1A(-1.54),LTBP2(-2.09),LY6E(+2.34),MAOA(+2.94),MEF2C(+1.86),MMP2(+1.75),NECTIN4(+2.53),NELL2(-1.41),NPNT(+3.5),PARP14(+2.4),PRDM16(-2.18),PTN(+2.04),SFRP2(-2.17),SFRP4(+5.89),SHANK2(+1.76),SL…
transcription regulator	BMI1	4.34e-05			0.304	12	9	3	BTG2(-1.49),CADM1(+1.47),CCNE1(+1.74),CDH1(+3.75),CDKN1A(-2.27),CDKN2B(+2.38),DLC1(+1.73),ID4(-1.54),MET(+2.2),NFKB1(+1.76),NGFR(+1.56),SFN(+2.81)
transcription regulator	NEUROG1	4.34e-05	2.638		0.302	12	10	2	C1orf115(+1.83),COL3A1(+4.11),DCX(+1.78),DSP(+1.5),EPAS1(+3.88),HAS2(+2.02),INHBA(+3.59),LCP1(+4.92),LRIG1(-1.43),NEO1(-1.38),SERPINF1(+1.45),TMTC2(+1.45)
transcription regulator	OTX2	4.34e-05			1.929	12	9	3	CPXM2(+4.02),DCT(+4.79),GPNMB(+2.43),MITF(+2.67),PAX6(-1.42),RDH10(+2.31),SIX3(-5.49),SOX2(-1.41),STRA6(+2.66),TNC(+2.21),TRPM1(+4.83),TTR(+5.31)
transcription regulator	NOTCH3	4.95e-05	-1.359		-1.129	11	3	8	ARHGEF4(-1.38),BCL2(-1.75),CDH1(+3.75),CDKN1A(-2.27),COL5A1(+1.57),GUCY1B1(-1.46),HES5(-6.7),NOS2(-3.17),NOTCH1(-1.38),NRARP(-2.15),SNAI2(+2.17)
transcription regulator	FOXC2	4.95e-05			-0.303	11	5	6	BAX(-1.47),CDH1(+3.75),DLL1(-3.35),HES5(-6.7),LEF1(+1.57),LFNG(-1.95),LPL(-3.59),MET(+2.2),MMP2(+1.75),NOTCH1(-1.38),WNT5A(+1.66)
transcription regulator	MEIS2	6.72e-05				4	3	1	CDH1(+3.75),CDKN2B(+2.38),PAX3(+1.44),PAX6(-1.42)
transcription regulator	ELF3	6.91e-05			0.984	8	6	2	ANGPT1(+2.67),CLDN7(+2.28),KRT8(+1.71),MET(+2.2),NFKB1(+1.76),NOS2(-3.17),ST6GALNAC5(-1.84),TIMP3(+1.94)
transcription regulator	SOX9	7.99e-05	1.899	Activated	2.548	12	9	3	CCN2(-1.95),CDKN1A(-2.27),CREB3L2(+1.48),DCT(+4.79),GAS7(+1.67),H19(+4.13),HAPLN1(+3.76),MITF(+2.67),NR5A1(-5.27),SNAI2(+2.17),SOX5(+1.42),SOX9(+1.9)
transcription regulator	ZFP57	8.24e-05				5	3	2	DLK1(-3.84),H19(+4.13),IGF2(+3.58),MPZ(+2.38),SNRPN(-1.42)
transcription regulator	SIX5	8.45e-05			1.89	7	6	1	IGF2(+3.58),KRT18(+1.76),MDFI(+1.85),PTN(+2.04),SFRP2(-2.17),ST14(+2.63),WNT4(+2.0)
transcription regulator	UXT	8.83e-05			-0.726	8	6	2	B4GALT1(+1.57),ENO2(-1.55),F5(+2.88),HPGD(+5.96),KRT18(+1.76),PMEPA1(+2.45),TNFAIP3(+1.82),TNFRSF10B(-1.52)
transcription regulator	GLI3	0.000106			-0.24	12	8	4	BCL2(-1.75),EMX2(-1.42),HHIP(+2.7),MYCN(+1.68),PTCH1(-1.48),RUNX1(+2.59),SFRP1(-1.7),SOX9(+1.9),STMN1(+1.51),TNFAIP3(+1.82),TP63(+8.47),WNT5A(+1.66)
transcription regulator	HIC1	0.000112			0.451	11	5	6	AHNAK2(-1.58),CDKN1A(-2.27),EPHA2(-2.0),FST(-2.16),ID4(-1.54),INHBA(+3.59),LIF(-1.93),SLC7A11(+2.11),SMPDL3A(+2.14),SOX9(+1.9),SPP1(+2.77)
transcription regulator	GATA6	0.000113			0.757	22	16	6	BCAM(+1.81),BMP5(+2.8),BMPR2(+1.45),CDKN1A(-2.27),CRABP2(+2.03),CRYL1(+1.85),CXCL13(+2.62),CYP19A1(+1.62),DLK1(-3.84),EMX2(-1.42),FOXD3(+2.31),IRF6(+3.84),KRT17(+3.96),KRT7(+6.25),LHX5(-2.15),MEF2C(+1.86),NFIA(+3.6),OVOL1(+3.62),PIK3C2G(+5.48),SOX2(-1.41),STARD13(+1.93),WNT7B(-3.6)
transcription regulator	FOXP3	0.000114			-0.913	15	8	7	BBC3(-1.74),BCL2(-1.75),CDKN1A(-2.27),CXCL13(+2.62),DDB2(-2.0),DUSP4(-1.48),IGSF3(+1.47),MMP2(+1.75),NFKB1(+1.76),NRP1(+2.62),NTRK3(-1.67),RRM2B(-1.61),RUNX1(+2.59),TNFAIP3(+1.82),TTR(+5.31)
transcription regulator	NFIB	0.000118				9	7	2	ADAMTSL4(+2.09),CHD3(+1.86),DCT(+4.79),FOXJ1(-1.62),GRIK1(+3.19),KRT8(+1.71),LZTS1(+1.75),PVT1(-1.49),TNS1(+2.63)
transcription regulator	LYL1	0.000121				6	2	4	ADGRG1(+1.48),ANGPT2(-1.56),BTG2(-1.49),ID3(-1.41),ID4(-1.54),NFKB1(+1.76)
transcription regulator	MDM4	0.000121			0.839	6	3	3	BAX(-1.47),BBC3(-1.74),CCNE1(+1.74),CDKN1A(-2.27),ITGB4(+4.53),KRT8(+1.71)
transcription regulator	NUPR1	0.00013			-0.152	43	26	17	ACSS1(+2.35),ADGRG1(+1.48),ADM(-1.88),AEN(-1.6),AGRN(-1.36),ANK1(-1.85),ATP8B1(+2.33),BTG1(+1.43),CCN1(-1.68),COL1A2(+1.62),COL3A1(+4.11),CROT(-1.84),DHCR24(+1.65),ENO2(-1.55),ETS1(+2.09),FAM72C/FAM72D(-1.86),GADD45A(-1.5),GBP2(+4.23),GDF15(-1.72),GRAMD2B(+1.73),GSTA4(+1.47),ITPR3(+1.76),KLF6(+1.51),LHFPL2(+1.46),LIF(-1.93),MGLL(+2.2),NCKIPSD(-1.44),NGFR(+1.56),NT5DC3(+1.89),PFKFB3(-1.43),PHLDA1(…
transcription regulator	ZBED6	0.00014			-1.901	8	7	1	COL13A1(+2.31),FOSL2(-1.66),IGF2(+3.58),KITLG(+2.3),PMEPA1(+2.45),SGK1(+1.64),TUBB3(+1.4),WWTR1(+1.7)
transcription regulator	HSF1	0.000142			0.876	22	16	6	B2M(+1.73),BAX(-1.47),BCL2(-1.75),CCN2(-1.95),CCNE1(+1.74),CHD3(+1.86),CLDN7(+2.28),FBLN1(+3.37),HMOX1(+2.48),HSPA1A/HSPA1B(-1.41),HSPB1(+1.65),LIF(-1.93),MITF(+2.67),POSTN(+4.07),PPP3CA(+1.74),RAD51B(-1.58),RPL22(+1.48),SLIT3(+1.39),SNCAIP(+1.73),STAT6(+1.62),TTR(+5.31),VCAN(+1.43)
transcription regulator	NKX2-1	0.000146			-0.483	21	17	4	CA4(-5.52),CDKN2B(+2.38),CHRNA7(+1.67),FXYD3(+2.98),GRHL2(+3.47),KITLG(+2.3),LEF1(+1.57),MMP2(+1.75),MTUS1(+4.18),NKD1(+1.78),PFN2(+1.34),ROR1(+1.48),SERPINB9(+2.73),SH3PXD2A(+1.66),SLC34A2(+2.85),SNAI2(+2.17),SOX2(-1.41),TP63(+8.47),WNT4(+2.0),WNT5B(-1.9),WNT7B(-3.6)
transcription regulator	FOXO3	0.000164			-0.407	31	18	13	ANGPT1(+2.67),ANGPT2(-1.56),BAX(-1.47),BBC3(-1.74),BCL2(-1.75),BCL6(-1.88),BTG1(+1.43),CCN1(-1.68),CCN2(-1.95),CDH1(+3.75),CDKN1A(-2.27),CDKN2B(+2.38),DOK5(+1.74),EDNRB(+2.49),ENO2(-1.55),FOXO4(+2.24),GADD45A(-1.5),IL1R1(+2.07),INHBA(+3.59),JAG1(-2.0),MBNL1(+1.88),MEF2C(+1.86),MET(+2.2),MXD4(+1.51),NOS2(-3.17),NPNT(+3.5),NRP2(+2.28),OVOL1(+3.62),SGK1(+1.64),SLC40A1(+5.78),SLIT2(-1.53)
transcription regulator	SMAD1	0.000172			-0.164	9	4	5	ALPL(-1.56),BTG2(-1.49),CCN2(-1.95),CDKN1A(-2.27),CDKN2B(+2.38),COL1A2(+1.62),SOX9(+1.9),SPP1(+2.77),TLX2(-2.12)
transcription regulator	POU2F1	0.000173				16	11	5	BBC3(-1.74),BCL6(-1.88),GADD45A(-1.5),GBP2(+4.23),LPL(-3.59),LY6E(+2.34),NFKB1(+1.76),NOS2(-3.17),OLR1(+6.07),SELENOP(+3.27),SLC7A11(+2.11),SPP1(+2.77),TIMP3(+1.94),TMPRSS2(+3.16),TNFAIP3(+1.82),ZFP42(+2.05)
transcription regulator	SMARCA2	0.000202	3.757		1.757	11	7	4	ALPL(-1.56),BCL2(-1.75),BIRC7(+2.51),CCNE1(+1.74),CDH1(+3.75),COL11A1(-1.47),CXCL13(+2.62),DCT(+4.79),HES5(-6.7),MEF2C(+1.86),MSX1(+2.12)
transcription regulator	PLAG1	0.000212			-1.134	10	3	7	BCL2(-1.75),FLNC(-1.62),IGF2(+3.58),KRT19(+2.06),MAPK11(-2.2),MYRF(-1.5),NPTXR(-1.66),STX1A(-1.58),TGM2(+2.34),TSPAN4(-1.42)
transcription regulator	SS18	0.000215			1.134	8	5	3	CACNA1G(+1.61),DLL1(-3.35),HES4(-2.43),IGF2(+3.58),MSX1(+2.12),NGFR(+1.56),SLC34A2(+2.85),SOX2(-1.41)
transcription regulator	PCGF2	0.000215			1.506	8	5	3	CCNE1(+1.74),GATA3(+2.09),JAG1(-2.0),MSX1(+2.12),NFKB1(+1.76),NOTCH1(-1.38),NOTCH3(-1.36),PAX3(+1.44)
transcription regulator	HMGA1	0.000224			-0.423	18	11	7	ALPL(-1.56),B2M(+1.73),CCN1(-1.68),COL1A2(+1.62),FOSL2(-1.66),FSTL1(+1.45),GSN(+1.9),H19(+4.13),ID3(-1.41),IGFBP4(+1.76),KITLG(+2.3),LY6E(+2.34),MYO1F(-1.59),NOS2(-3.17),SDC4(+1.56),TFAP2C(+2.6),TRH(-6.42),WNT6(+3.81)
transcription regulator	PITX2	0.00023			1.219	16	11	5	CACNA1G(+1.61),CDH1(+3.75),COL1A2(+1.62),DACT2(+4.22),FZD2(-1.42),FZD9(-2.27),GADD45A(-1.5),HPGD(+5.96),IRF6(+3.84),LEF1(+1.57),NR5A1(-5.27),SOX2(-1.41),TBX3(+3.15),WNT5A(+1.66),WNT6(+3.81),ZEB2(+1.5)
transcription regulator	NEUROG2	0.000317			0	5	3	2	DCX(+1.78),DLL1(-3.35),IRX3(+2.0),PAX6(-1.42),YAP1(+1.42)
transcription regulator	FOXA1	0.000337			-0.977	18	12	6	CDH1(+3.75),CDKN1A(-2.27),CPS1(-1.9),DCT(+4.79),DCX(+1.78),ERBB3(+2.73),FSTL1(+1.45),GBP2(+4.23),HHIP(+2.7),JAG1(-2.0),MUC4(-2.41),PAM(+1.52),PAX6(-1.42),SNAI2(+2.17),SOX9(+1.9),TMPRSS2(+3.16),TTR(+5.31),WNT7B(-3.6)
transcription regulator	TAL1	0.000376			0	23	15	8	ADGRG1(+1.48),ATP6AP1L(-2.66),BCL2(-1.75),BCL6(-1.88),BCOR(+1.58),CACNG4(+1.6),CCNE1(+1.74),CDH23(-1.88),CDKN1A(-2.27),ETS1(+2.09),GATA3(+2.09),HMGB3(+1.39),MUC16(+2.41),NFKB1(+1.76),NOTCH1(-1.38),PLA2G2A(+3.08),PPP3CA(+1.74),PRSS8(+2.0),RUNX1(+2.59),SLC4A11(-2.59),SSH2(+1.46),TNFAIP3(+1.82),ZBTB21(-1.51)
transcription regulator	NCOA4	0.000388			-1.912	7	4	3	CCN2(-1.95),CDH1(+3.75),CLDN7(+2.28),FGFR3(-2.03),JAG1(-2.0),MME(+4.26),ST14(+2.63)
transcription regulator	RUNX1	0.000396	2.59		0.26	20	16	4	ADAMTSL4(+2.09),ADGRG1(+1.48),BAX(-1.47),BBC3(-1.74),BTG2(-1.49),CDKN1A(-2.27),CDKN2B(+2.38),CSF2RA(+1.76),EPAS1(+3.88),GATA3(+2.09),HAPLN1(+3.76),ITGA4(+2.06),ITGA9(+1.86),LMO4(+1.73),MET(+2.2),PRKCB(+1.51),RUNX1(+2.59),SHANK2(+1.76),SOX5(+1.42),SPP1(+2.77)
transcription regulator	BCL6	0.000431	-1.88		0	22	15	7	BAX(-1.47),BCL2(-1.75),BCL6(-1.88),CDKN1A(-2.27),DOCK10(+2.29),FTH1(+1.66),GADD45A(-1.5),GATA3(+2.09),HAPLN1(+3.76),HDAC9(-1.49),ITPRIP(+1.91),KLF6(+1.51),LITAF(+1.44),MITF(+2.67),NFKB1(+1.76),NOS2(-3.17),PLA2G2A(+3.08),SH2D4A(+3.77),SLC39A8(+1.85),SOX5(+1.42),SOX9(+1.9),STAT6(+1.62)
transcription regulator	FOXO4	0.000441	2.243		-1.352	13	8	5	ANGPT1(+2.67),BCL6(-1.88),CCN2(-1.95),CDKN1A(-2.27),CDKN2B(+2.38),DHCR24(+1.65),EDNRB(+2.49),GADD45A(-1.5),IL1R1(+2.07),JAG1(-2.0),NRP2(+2.28),OVOL1(+3.62),SGK1(+1.64)
transcription regulator	HES1	0.000443			1.549	10	3	7	BBC3(-1.74),BCL2(-1.75),CDKN1A(-2.27),DLK1(-3.84),DLL1(-3.35),NEUROG1(+2.64),NOTCH1(-1.38),PAX6(-1.42),SPP1(+2.77),TUBB3(+1.4)
transcription regulator	ZBTB33	0.000458			-1	5	1	4	BAX(-1.47),BBC3(-1.74),BCL6(-1.88),CDH1(+3.75),CDKN1A(-2.27)
transcription regulator	ID3	0.000461	-1.405		0.495	21	11	10	ADGRG1(+1.48),ADM(-1.88),BCL2(-1.75),BCL6(-1.88),BTG2(-1.49),CCNE1(+1.74),CD83(+2.22),CDKN1A(-2.27),DUSP4(-1.48),HES5(-6.7),ID3(-1.41),IFI16(+1.94),IGFBP4(+1.76),IRF6(+3.84),KLF6(+1.51),LMO4(+1.73),MMP2(+1.75),NOTCH1(-1.38),PIK3R1(+1.53),PTPN5(-2.34),SOX5(+1.42)
transcription regulator	PBX1	0.000481			1.532	7	4	3	ANGPT2(-1.56),CDH1(+3.75),CDKN1A(-2.27),CDKN2B(+2.38),COL5A2(+1.37),PAX3(+1.44),SOX3(-2.04)
transcription regulator	MKX	0.000504				4	4	0	COL1A2(+1.62),COL3A1(+4.11),SOX5(+1.42),SOX9(+1.9)
transcription regulator	MED15	0.000504			-1	4	1	3	BAX(-1.47),BBC3(-1.74),CDKN1A(-2.27),LIMA1(+2.07)
transcription regulator	SP3	0.000557			1.065	22	15	7	AFAP1L1(+3.38),ANGPT2(-1.56),BMF(+2.38),CDKN1A(-2.27),COL1A2(+1.62),EGFR(+2.04),GDF15(-1.72),HAS2(+2.02),IGF2(+3.58),LCAT(-1.6),LPL(-3.59),MET(+2.2),MMP2(+1.75),MUC4(-2.41),MYCN(+1.68),NFKB1(+1.76),NPTXR(-1.66),PREX1(+1.57),PRLR(+3.62),SGK1(+1.64),SLC39A8(+1.85),TNC(+2.21)
transcription regulator	ATN1	0.000557				16	9	7	ARHGEF28(-1.78),BCL6(-1.88),BHLHE40(+2.09),CA4(-5.52),CDH8(-1.55),ENO2(-1.55),GAS7(+1.67),GRIK1(+3.19),GSN(+1.9),IFI16(+1.94),LTBP2(-2.09),NREP(+1.41),SPP1(+2.77),STMN1(+1.51),STX1B(-1.83),ZIC3(+1.61)
transcription regulator	IKZF1	0.000596			-1.399	17	10	7	AJUBA(-1.56),BCL6(-1.88),CDKN1A(-2.27),DOCK9(+1.86),GATA3(+2.09),GP1BA(-1.56),IFI16(+1.94),KITLG(+2.3),LHFPL2(+1.46),MMP14(+1.65),NGFR(+1.56),NOTCH1(-1.38),NOTCH3(-1.36),NRARP(-2.15),RUNX1(+2.59),SASH1(+1.52),TSHZ1(+1.95)
transcription regulator	NKX2-3	0.000631			0.464	22	14	8	ADM(-1.88),AIF1L(+1.58),ALPL(-1.56),ANGPT2(-1.56),ARHGDIB(+2.93),BCHE(+2.35),BTG1(+1.43),GBP2(+4.23),GDF15(-1.72),LY6E(+2.34),MAMDC2(-2.08),PARP14(+2.4),POSTN(+4.07),PRSS12(+2.26),RPS23(+1.54),SERPINE2(+1.74),SLC40A1(+5.78),SNCAIP(+1.73),SYT11(-1.82),TNFRSF10D(-1.57),ZMAT3(-1.66),ZNF704(+1.58)
transcription regulator	ETS1	0.000631	2.091		1.735	22	16	6	ARHGDIB(+2.93),BAX(-1.47),BCL11A(+3.92),CCN2(-1.95),CCNE1(+1.74),CDKN1A(-2.27),COL1A2(+1.62),ETS1(+2.09),HMOX1(+2.48),HPGD(+5.96),HSPA1A/HSPA1B(-1.41),HSPA6(-2.2),HSPB8(+2.16),ITGB6(+3.3),KRT8(+1.71),MET(+2.2),MMP2(+1.75),MUC4(-2.41),RHOBTB3(+1.89),RUNX1(+2.59),SPP1(+2.77),ZEB2(+1.5)
transcription regulator	FOXA2	0.000713			-0.423	22	15	7	CDH1(+3.75),CLDN4(+2.18),CPM(+2.23),DCT(+4.79),DCX(+1.78),DLK1(-3.84),EFHD2(+1.78),EPCAM(+2.51),GPRC5C(-1.75),HHIP(+2.7),HPGD(+5.96),LPL(-3.59),MTUS1(+4.18),MUC4(-2.41),PAX6(-1.42),RARG(+1.57),SH3PXD2A(+1.66),TMPRSS2(+3.16),TRH(-6.42),TTR(+5.31),WNT5A(+1.66),WNT7B(-3.6)
transcription regulator	NFYA	0.000741			-0.426	12	3	9	BBC3(-1.74),BCL2(-1.75),CDC42(+1.35),CDKN1A(-2.27),COL11A1(-1.47),COL1A2(+1.62),COL5A3(-1.78),FTH1(+1.66),GADD45A(-1.5),GUCY1B1(-1.46),NOTCH1(-1.38),PIDD1(-1.9)
transcription regulator	ZEB2	0.000848	1.496		-1.392	9	6	3	ALPL(-1.56),CDH1(+3.75),CDKN2B(+2.38),ESRP1(+3.72),ESRP2(+1.83),INPP5D(-1.9),KRT18(+1.76),KRT19(+2.06),SFRP1(-1.7)
transcription regulator	SUPT16H	0.000867				6	1	5	CDKN1A(-2.27),HSPA1A/HSPA1B(-1.41),IFITM1(-1.45),KRT8(+1.71),LOXL2(-1.35),TMTC1(-1.48)
transcription regulator	MESP2	0.000872		Activated	2	5	5	0	LMO4(+1.73),MEF2C(+1.86),PAX3(+1.44),SNAI2(+2.17),ZEB2(+1.5)
transcription regulator	KDM4A	0.000872			0	5	2	3	CDKN1A(-2.27),CSF2RA(+1.76),KLF5(+2.02),SOX2(-1.41),TTYH1(-2.0)
transcription regulator	KLF10	0.000872			-1.253	5	2	3	BAX(-1.47),BCL2(-1.75),CDKN1A(-2.27),EGFR(+2.04),GATA3(+2.09)
transcription regulator	KLF8	0.000961	1.657			3	2	1	CDH1(+3.75),EPSTI1(+3.0),USP44(-1.95)
transcription regulator	BRCA2	0.000961				3	0	3	BAX(-1.47),BBC3(-1.74),CDKN1A(-2.27)
transcription regulator	REST	0.00101			-0.921	17	11	6	CACNA1H(-1.37),CXCL12(+2.79),DCX(+1.78),EPHA10(+2.82),GRIA2(+2.23),HPGD(+5.96),LHX5(-2.15),NPTXR(-1.66),NRP1(+2.62),NTRK3(-1.67),PAX3(+1.44),S100B(+2.91),SRRM4(+1.83),STX1A(-1.58),SYT7(+1.46),TAC1(-2.44),TUBB3(+1.4)
transcription regulator	STAT5B	0.00104			0.55	26	17	9	BAX(-1.47),BCL2(-1.75),BCL6(-1.88),BMF(+2.38),CCNE1(+1.74),CDH1(+3.75),CDKN1A(-2.27),CORIN(+2.19),EGFR(+2.04),FAM89A(+2.1),FBLN1(+3.37),FOSL2(-1.66),GADD45A(-1.5),KRT19(+2.06),ME1(+2.14),MOXD1(+3.35),NRP2(+2.28),PDZRN3(+1.86),PRLR(+3.62),PVT1(-1.49),RAB30(+1.53),RAD51B(-1.58),RFX4(+1.59),SLC34A2(+2.85),ST8SIA4(+1.83),YBX2(-2.34)
transcription regulator	SIM1	0.00105			0.655	21	12	9	ANGPT2(-1.56),CDH3(+1.94),COL11A1(-1.47),COL12A1(+1.64),CPXM2(+4.02),DLL1(-3.35),EGF(-1.6),EGFR(+2.04),GDNF(+3.69),IFI16(+1.94),IGFBP4(+1.76),LCAT(-1.6),LCP1(+4.92),LIFR(+1.56),NR5A1(-5.27),PFN1(+1.41),POSTN(+4.07),SYT7(+1.46),TLX2(-2.12),TRH(-6.42),WNT7B(-3.6)
transcription regulator	TCF7	0.00105			1.309	8	6	2	AXIN2(+2.26),BCL6(-1.88),CEBPD(+2.05),GATA3(+2.09),MET(+2.2),SNHG16(+1.44),SOX2(-1.41),SPP1(+2.77)
transcription regulator	TFAP2A	0.00106	2.578		-0.751	13	9	4	BAX(-1.47),BCL2(-1.75),CDH1(+3.75),CDKN1A(-2.27),CHRNA7(+1.67),EGFR(+2.04),FREM2(+1.87),HIPK3(+1.41),IGF2(+3.58),MMP14(+1.65),MMP2(+1.75),PAG1(+1.85),PODXL(-2.35)
transcription regulator	NANOG	0.00108			0.234	15	10	5	COL3A1(+4.11),DLX5(+6.01),FOXD3(+2.31),HOPX(+2.82),HSPA1A/HSPA1B(-1.41),LHX5(-2.15),MYCN(+1.68),PAX6(-1.42),RIPPLY3(+2.34),SALL4(-1.48),SOX2(-1.41),TBX3(+3.15),VIT(+2.42),ZFP42(+2.05),ZIC3(+1.61)
transcription regulator	KLF11	0.00108			0.816	15	10	5	ADAMTS13(-1.85),APOL6(+3.05),BCL2(-1.75),CCN2(-1.95),CHRND(+3.69),COL1A2(+1.62),COL3A1(+4.11),DRD4(-3.25),EGF(-1.6),ITGB6(+3.3),MMP14(+1.65),MMP2(+1.75),NFKB1(+1.76),STAT6(+1.62),TIMP3(+1.94)
transcription regulator	LHX2	0.00108			-1.091	6	1	5	FOXJ1(-1.62),LIF(-1.93),PAX6(-1.42),RAX(-5.42),ROBO1(+1.42),SIX3(-5.49)
transcription regulator	PROX1	0.00108			-0.521	6	4	2	ANGPT2(-1.56),CCNE1(+1.74),FGFR3(-2.03),ITGA9(+1.86),NRP1(+2.62),STAT6(+1.62)
transcription regulator	NCOR1	0.00111			-0.104	12	10	2	CDH1(+3.75),CDKN1A(-2.27),CSF3R(+2.45),DHCR24(+1.65),FXYD3(+2.98),HAS2(+2.02),ME1(+2.14),MME(+4.26),PLA2G2A(+3.08),PMEPA1(+2.45),SERPINF1(+1.45),TRH(-6.42)
transcription regulator	DDIT3	0.00118			-0.925	14	8	6	BBC3(-1.74),BCL2(-1.75),CCDC80(+1.41),CEBPD(+2.05),DOCK4(+1.57),H6PD(+1.37),HMOX1(+2.48),JAG1(-2.0),SNAI2(+2.17),SOX2(-1.41),STX1A(-1.58),TENM4(+1.53),TGM2(+2.34),TNFRSF10B(-1.52)
transcription regulator	PAX1	0.00122			-0.707	8	6	2	CRABP2(+2.03),EMX2(-1.42),IRF6(+3.84),KRT17(+3.96),KRT7(+6.25),LHX5(-2.15),OVOL1(+3.62),SOX9(+1.9)
transcription regulator	RELA	0.00128			1.719	35	24	11	ARHGDIB(+2.93),B2M(+1.73),BAX(-1.47),BBC3(-1.74),BCL2(-1.75),BHLHE40(+2.09),BTG2(-1.49),CCN2(-1.95),CDKN1A(-2.27),COL1A2(+1.62),CYP19A1(+1.62),EPAS1(+3.88),EPCAM(+2.51),GDF15(-1.72),HAS2(+2.02),HMOX1(+2.48),IL32(+2.98),KRT18(+1.76),KRT8(+1.71),NFKB1(+1.76),NOS2(-3.17),NOTCH1(-1.38),OLR1(+6.07),PDE4B(+1.95),SDC4(+1.56),SERPINE2(+1.74),SMOC2(+3.62),SOX9(+1.9),TAC1(-2.44),TGM2(+2.34),TNFAIP3(+1.82),…
transcription regulator	PRDM1	0.00128			1.513	22	15	7	ADGRG1(+1.48),ALPL(-1.56),AXIN2(+2.26),BCL6(-1.88),BMP5(+2.8),CRISPLD2(+2.7),F5(+2.88),FTH1(+1.66),FZD2(-1.42),ID3(-1.41),ITGA4(+2.06),JAG1(-2.0),ME1(+2.14),METTL7A(+2.22),NOS2(-3.17),RELN(+2.23),SLCO2B1(+4.14),ST14(+2.63),STAT6(+1.62),TNFRSF10D(-1.57),TRIM38(+2.35),TTR(+5.31)
transcription regulator	PML	0.00134			-1.211	17	11	6	BAX(-1.47),CCNE1(+1.74),CDKN1A(-2.27),CDKN2B(+2.38),EGFR(+2.04),EPSTI1(+3.0),GADD45A(-1.5),HMOX1(+2.48),HSPB1(+1.65),IFITM1(-1.45),LPL(-3.59),MAPK11(-2.2),PRKCH(+2.17),RXRA(+1.68),SNAI2(+2.17),STMN1(+1.51),TNFAIP3(+1.82)
transcription regulator	POU2AF1	0.00144			0.901	9	5	4	B4GALT1(+1.57),BCL6(-1.88),ID3(-1.41),IFITM1(-1.45),KCNN4(+2.78),MS4A6A(+2.38),PTPRS(-1.4),S100A10(+3.68),SPP1(+2.77)
transcription regulator	MSX2	0.00147				7	3	4	ALPL(-1.56),FOXE3(-4.62),LEF1(+1.57),SIX3(-5.49),SPP1(+2.77),TP63(+8.47),WNT7B(-3.6)
transcription regulator	PDX1	0.0015		Activated	2.121	19	14	5	ACE2(+2.87),ARRDC4(+1.4),BBC3(-1.74),CKB(-2.25),COL3A1(+4.11),CROT(-1.84),DLK1(-3.84),ID3(-1.41),KLF6(+1.51),KRT18(+1.76),KRT8(+1.71),MAN1A1(+1.77),MITF(+2.67),NFKB1(+1.76),PDE4B(+1.95),RABGAP1L(+1.42),RHOBTB1(+1.71),SLIT3(+1.39),SPP1(+2.77)
transcription regulator	BACH1	0.00151			-0.689	5	5	0	FTH1(+1.66),HMOX1(+2.48),ME1(+2.14),SLC7A11(+2.11),SPP1(+2.77)
transcription regulator	ID1	0.00153			1.111	10	5	5	CCN2(-1.95),CDKN1A(-2.27),FGFR3(-2.03),GATA3(+2.09),IFI16(+1.94),IGF2(+3.58),MMP14(+1.65),MMP2(+1.75),NOTCH1(-1.38),SOX2(-1.41)
transcription regulator	KLF5	0.00163	2.02		0.776	9	6	3	CDH1(+3.75),CDKN1A(-2.27),EPAS1(+3.88),FAM110A(+1.96),KLF5(+2.02),NOTCH1(-1.38),RUNX1(+2.59),SOX2(-1.41),WNT10A(+4.71)
transcription regulator	ARNT2	0.00174			0.894	20	12	8	ANGPT2(-1.56),CDH3(+1.94),COL11A1(-1.47),COL12A1(+1.64),CPXM2(+4.02),DLL1(-3.35),EGF(-1.6),EGFR(+2.04),GDNF(+3.69),IFI16(+1.94),IGFBP4(+1.76),LCAT(-1.6),LCP1(+4.92),LIFR(+1.56),NR5A1(-5.27),PFN1(+1.41),POSTN(+4.07),SYT7(+1.46),TLX2(-2.12),WNT7B(-3.6)
transcription regulator	SOX11	0.00178			1.391	12	11	1	CD9(+2.35),HMGB3(+1.39),ITGA4(+2.06),LEF1(+1.57),MPZ(+2.38),NREP(+1.41),PAG1(+1.85),PPP3CA(+1.74),TMSB15A(-1.65),TUBA1A(+1.39),TUBB3(+1.4),WNT4(+2.0)
transcription regulator	SMARCD1	0.00186				3	1	2	BAX(-1.47),CDKN1A(-2.27),TMPRSS2(+3.16)
transcription regulator	CDKN2A	0.00187			-1.052	26	16	10	BAX(-1.47),BBC3(-1.74),BCL2(-1.75),BTG2(-1.49),CCN2(-1.95),CCNE1(+1.74),CDKN1A(-2.27),CDKN2B(+2.38),CEBPD(+2.05),COL1A2(+1.62),CXCL13(+2.62),EEF1A1(+1.43),EPS8(+1.99),FST(-2.16),GAS7(+1.67),GNA13(+1.38),GPRC5A(+2.85),LEF1(+1.57),MMP2(+1.75),MYCN(+1.68),PMEPA1(+2.45),RRM2B(-1.61),SOX2(-1.41),TP63(+8.47),ZMAT3(-1.66),ZNF385A(+1.48)
transcription regulator	SMARCD3	0.00194		Activated	2	5	5	0	HAPLN1(+3.76),MITF(+2.67),SOX5(+1.42),SOX9(+1.9),WNT5A(+1.66)
transcription regulator	PHB	0.00194			-1.446	5	3	2	BAX(-1.47),BCL2(-1.75),CYP19A1(+1.62),H19(+4.13),IGF2(+3.58)
transcription regulator	RRP1B	0.00195				13	11	2	CCNE1(+1.74),CDKN1A(-2.27),GADD45A(-1.5),MRAS(+1.56),PDGFC(+1.85),PRKD1(+1.57),RARG(+1.57),RPL13A(+1.45),RPL22(+1.48),RPL37(+1.4),RPS9(+1.4),SERPINE2(+1.74),SPP1(+2.77)
transcription regulator	SRF	0.00203			-0.497	29	20	9	ABCA4(+3.46),ARC(-1.9),BCL2(-1.75),CCN2(-1.95),CDKN1A(-2.27),CDKN2B(+2.38),CEBPD(+2.05),CORIN(+2.19),CPM(+2.23),CSRP1(+2.15),ETS1(+2.09),EYA2(+2.51),EZR(+1.43),FST(-2.16),GADD45A(-1.5),GP1BA(-1.56),GSN(+1.9),HIF3A(-1.59),HMOX1(+2.48),ITGA9(+1.86),LPL(-3.59),MGST1(+2.1),OPN3(+1.59),SEMA6D(+1.56),SLC37A1(+1.74),SLC6A4(+2.88),TMEM40(+4.29),TNC(+2.21),VCAN(+1.43)
transcription regulator	SALL2	0.0022				2	0	2	BAX(-1.47),CDKN1A(-2.27)
transcription regulator	JUNB	0.00223			1.993	14	14	0	COL1A2(+1.62),CYP19A1(+1.62),FTH1(+1.66),HMOX1(+2.48),HPGD(+5.96),INHBA(+3.59),ITGB4(+4.53),MMP2(+1.75),MYL12A(+1.39),SGK1(+1.64),SNAI2(+2.17),TBX3(+3.15),TIMP3(+1.94),VAMP8(+2.42)
transcription regulator	EED	0.00236				7	7	0	EGFR(+2.04),GATA3(+2.09),GDNF(+3.69),MMP2(+1.75),NKD1(+1.78),PAX3(+1.44),TBX3(+3.15)
transcription regulator	SIAH2	0.00238				6	6	0	ANGPT1(+2.67),DHCR24(+1.65),FXYD3(+2.98),MME(+4.26),PMEPA1(+2.45),TMPRSS2(+3.16)
transcription regulator	DLX2	0.00245			0.14	5	1	4	ARX(-3.65),CDKN1A(-2.27),DLX5(+6.01),FOXJ1(-1.62),POU3F3(-2.08)
transcription regulator	SP110	0.00258			-0.535	14	12	2	ANXA5(+1.5),ARRB1(+1.61),CCN1(-1.68),CDKN2B(+2.38),ETS1(+2.09),GNA13(+1.38),IFI6(+2.98),IFITM1(-1.45),IL1R1(+2.07),MAOA(+2.94),MYCN(+1.68),PDGFC(+1.85),RXRA(+1.68),YAP1(+1.42)
transcription regulator	STAT6	0.00268	1.616		0.886	31	22	9	BAX(-1.47),BCL2(-1.75),BCL6(-1.88),CDKN1A(-2.27),COBLL1(+2.04),COL1A2(+1.62),DOCK10(+2.29),EFHD2(+1.78),GATA3(+2.09),GBP2(+4.23),IFI16(+1.94),JAG1(-2.0),LIF(-1.93),LIFR(+1.56),LMO7(+2.04),LPIN2(+1.44),MMP14(+1.65),MMP2(+1.75),MOV10(-1.59),PCYOX1L(-2.2),PDGFC(+1.85),PREX1(+1.57),RAB30(+1.53),S100A10(+3.68),SERPINF1(+1.45),STAT6(+1.62),TES(+1.85),TLE1(+1.9),TMTC1(-1.48),TRPV2(+2.26),UBL3(+1.52)
transcription regulator	SOX7	0.00274			-1.134	7	5	2	CRABP2(+2.03),EMX2(-1.42),IRF6(+3.84),KRT17(+3.96),KRT7(+6.25),LHX5(-2.15),OVOL1(+3.62)
transcription regulator	NKX2-5	0.00274		Activated	2.171	7	5	2	BAX(-1.47),BCL2(-1.75),ECE1(+1.48),HOPX(+2.82),IFI16(+1.94),MEF2C(+1.86),MYCN(+1.68)
transcription regulator	MYOG	0.00283			1.408	6	5	1	CDKN1A(-2.27),CHRND(+3.69),IFI16(+1.94),IGF2(+3.58),MEF2C(+1.86),S100B(+2.91)
transcription regulator	FOXC1	0.00305		Inhibited	-2	5	1	4	DLL1(-3.35),HES5(-6.7),LFNG(-1.95),NOTCH1(-1.38),SNAI2(+2.17)
transcription regulator	PAX2	0.00305			1.467	5	3	2	GRIK2(+2.58),MITF(+2.67),PAX6(-1.42),SFRP2(-2.17),WNT4(+2.0)
transcription regulator	SMARCB1	0.00309			-0.036	17	10	7	BTG1(+1.43),CCNE1(+1.74),CDH1(+3.75),CDKN1A(-2.27),COL1A2(+1.62),COL5A2(+1.37),DOCK4(+1.57),FZD7(-1.49),GADD45A(-1.5),GSN(+1.9),HES5(-6.7),IFI16(+1.94),IFITM1(-1.45),NEO1(-1.38),PLXNB2(-1.49),POSTN(+4.07),PTN(+2.04)
transcription regulator	NKX3-2	0.00313				3	2	1	FGFR3(-2.03),POSTN(+4.07),SOX9(+1.9)
transcription regulator	HESX1	0.00313				3	3	0	AXIN2(+2.26),RUNX1(+2.59),SP5(+3.26)
transcription regulator	FOXL2	0.00322			0.435	9	5	4	CPM(+2.23),FST(-2.16),INHBA(+3.59),LIF(-1.93),NR5A1(-5.27),RSPO3(+1.99),SOX9(+1.9),SPRY1(-1.66),TNFAIP3(+1.82)
transcription regulator	CBX2	0.00331				4	2	2	CDKN1A(-2.27),NR5A1(-5.27),RUNX1(+2.59),SOX9(+1.9)
transcription regulator	NKX3-1	0.00351				8	7	1	BTG2(-1.49),CXCL13(+2.62),ETS1(+2.09),PIK3R1(+1.53),PRKCB(+1.51),RUNX1(+2.59),SDC4(+1.56),TMPRSS2(+3.16)
transcription regulator	HDAC6	0.00362			-0.128	7	2	5	BAX(-1.47),BCL2(-1.75),CDH1(+3.75),LTBP2(-2.09),MST1(-1.58),NOS2(-3.17),TGFBI(+1.82)
transcription regulator	MBD1	0.00375				5	1	4	BCAT2(-1.56),CDH1(+3.75),PTPRM(-1.4),SLCO3A1(-1.88),SNRPN(-1.42)
transcription regulator	ATF4	0.00382			-0.089	16	8	8	BBC3(-1.74),CDKN1A(-2.27),GADD45A(-1.5),GDF15(-1.72),JAG1(-2.0),MGST1(+2.1),MITF(+2.67),PRKN(+1.73),PYCR1(-1.62),SERPINF1(+1.45),SLC7A11(+2.11),SLC7A5(+1.39),SNAI2(+2.17),STC2(-1.5),TNFRSF10B(-1.52),TNFRSF11B(+2.73)
transcription regulator	NFE2L2	0.0039		Activated	2.661	33	25	8	ABCC2(+4.55),ABCC4(-1.6),ARHGEF3(+1.73),BCL2(-1.75),CCN2(-1.95),CDH1(+3.75),CDKN1A(-2.27),COL3A1(+4.11),EPAS1(+3.88),FTH1(+1.66),GSTA4(+1.47),GSTO1(+1.67),HMOX1(+2.48),KCND1(-1.62),LPL(-3.59),LY6E(+2.34),ME1(+2.14),MEF2C(+1.86),MGLL(+2.2),MGST1(+2.1),MKRN3(-2.52),NOS2(-3.17),PFN2(+1.34),PLIN2(+1.42),PRKCB(+1.51),RELN(+2.23),RPS16(+1.4),S100P(+2.38),SLC16A2(+1.47),SLC30A4(+1.72),SLC7A11(+2.11),SNA…
transcription regulator	HOXA9	0.00392			0.707	17	15	2	ADGRG1(+1.48),BCL2(-1.75),CDH1(+3.75),DCT(+4.79),EDNRA(+3.0),EPS8(+1.99),FZD5(-1.48),IRX3(+2.0),KRT18(+1.76),MBNL1(+1.88),NFIA(+3.6),RDX(+1.4),SDC4(+1.56),SERPINB9(+2.73),SLC27A6(+2.75),SPP1(+2.77),TACC1(+2.02)
transcription regulator	SKIL	0.00413	1.542	Activated	2.412	7	6	1	CDH1(+3.75),CDKN1A(-2.27),COL1A2(+1.62),CXCL12(+2.79),RHOBTB1(+1.71),SKIL(+1.54),SLC16A6(+2.36)
transcription regulator	YBX1	0.00419			-0.581	11	7	4	CDH20(-1.87),CDKN1A(-2.27),COL1A2(+1.62),CYP19A1(+1.62),EGFR(+2.04),MMP2(+1.75),MVP(-1.7),PLXNA2(+1.6),RELN(+2.23),STC2(-1.5),SV2C(+1.77)
transcription regulator	FOXG1	0.00435			-0.083	4	1	3	CDKN1A(-2.27),CDKN2B(+2.38),FST(-2.16),WNT8B(-2.78)
transcription regulator	EHF	0.00455			0.694	11	8	3	CDH3(+1.94),CRABP2(+2.03),HMOX1(+2.48),HOPX(+2.82),JAG1(-2.0),KLF5(+2.02),KLK6(+3.0),MET(+2.2),NOTCH3(-1.36),TNC(+2.21),TNFRSF10B(-1.52)
transcription regulator	JARID2	0.00456				5	3	2	CDH1(+3.75),LHX5(-2.15),NOTCH1(-1.38),TBX3(+3.15),ZEB2(+1.5)
transcription regulator	HNRNPK	0.00469		Inhibited	-2.219	7	4	3	CCN2(-1.95),CDKN1A(-2.27),COL12A1(+1.64),IGSF10(+2.93),PRELP(+2.99),SOX2(-1.41),VCAN(+1.43)
transcription regulator	HDAC10	0.00484				3	3	0	DCT(+4.79),MITF(+2.67),MMP2(+1.75)
transcription regulator	SMARCA1	0.00484				3	1	2	CDKN1A(-2.27),GADD45A(-1.5),SFN(+2.81)
transcription regulator	GRIP1	0.00484				3	3	0	FREM1(+2.08),FREM2(+1.87),GRIA2(+2.23)
transcription regulator	ELK1	0.00493			-0.199	8	5	3	BMPR2(+1.45),CDKN1A(-2.27),FUT4(+1.7),ITGB6(+3.3),MUC4(-2.41),SLC7A11(+2.11),SPP1(+2.77),TNFRSF10B(-1.52)
transcription regulator	MTPN	0.00498			1.177	10	7	3	BAX(-1.47),BCL2(-1.75),COL1A2(+1.62),FBLN1(+3.37),H6PD(+1.37),NFKB1(+1.76),S100A10(+3.68),SOX2(-1.41),SPP1(+2.77),TUBA1A(+1.39)
transcription regulator	GATA3	0.0053	2.089		-0.231	20	14	6	ADM(-1.88),BCL11A(+3.92),BCL2(-1.75),BMF(+2.38),CDH1(+3.75),CDKN1A(-2.27),CRABP2(+2.03),CYP19A1(+1.62),ETS1(+2.09),GATA3(+2.09),IRF6(+3.84),KRT17(+3.96),LHX5(-2.15),LOC102724788/PRODH(-1.51),NFKB1(+1.76),NOTCH1(-1.38),OVOL1(+3.62),RUNX1(+2.59),STAT6(+1.62),ZEB2(+1.5)
transcription regulator	HEXIM1	0.00548			-1.231	5	2	3	ACE2(+2.87),ANGPT1(+2.67),BBC3(-1.74),CDKN1A(-2.27),LOXL2(-1.35)
transcription regulator	POU4F1	0.00551			-0.907	12	3	9	BAX(-1.47),BCL2(-1.75),CDKN1A(-2.27),DAB1(-1.75),ETV5(-1.54),GATA3(+2.09),IRX3(+2.0),NTRK3(-1.67),RGMA(-1.86),RUNX1(+2.59),SALL3(-1.76),TAC1(-2.44)
transcription regulator	NFKB1	0.00553	1.763		-0.191	23	12	11	B2M(+1.73),BAX(-1.47),BCL2(-1.75),BHLHE40(+2.09),BTG2(-1.49),CCN1(-1.68),CCN2(-1.95),CDKN1A(-2.27),COL1A2(+1.62),CSF2RA(+1.76),EGFR(+2.04),GADD45A(-1.5),GATA3(+2.09),HAS2(+2.02),HES5(-6.7),HMOX1(+2.48),JAG1(-2.0),NFKB1(+1.76),NOS2(-3.17),SDC4(+1.56),SLC25A4(-1.52),SOX9(+1.9),TNFAIP3(+1.82)
transcription regulator	SATB2	0.00559				4	2	2	AUTS2(+1.51),BAX(-1.47),BBC3(-1.74),SPP1(+2.77)
transcription regulator	MESP1	0.00559		Activated	2	4	4	0	MEF2C(+1.86),PRICKLE1(+1.97),SNAI2(+2.17),ZEB2(+1.5)
transcription regulator	HOXA11	0.00559			1.981	4	4	0	EGFR(+2.04),GDNF(+3.69),ITGA8(+1.78),NRCAM(+1.53)
transcription regulator	IRF8	0.00622			-1.721	14	7	7	B2M(+1.73),BANK1(+3.13),BAX(-1.47),BCL6(-1.88),BCOR(+1.58),CD83(+2.22),CDKN1A(-2.27),CSF3R(+2.45),ID3(-1.41),IFI6(+2.98),KLF6(+1.51),LHX5(-2.15),LIF(-1.93),NOS2(-3.17)
transcription regulator	ARID1B	0.0064				2	0	2	ALPL(-1.56),ARC(-1.9)
transcription regulator	SOX21	0.0064				2	0	2	HES5(-6.7),SOX2(-1.41)
transcription regulator	ELOA	0.0064				2	1	1	CCNE1(+1.74),CDKN1A(-2.27)
transcription regulator	GCM1	0.0064				2	1	1	FZD5(-1.48),S100B(+2.91)
transcription regulator	JMY	0.0064				2	1	1	BAX(-1.47),CDH1(+3.75)
transcription regulator	TAF4B	0.00653			1.121	5	3	2	CCN2(-1.95),FST(-2.16),INHBA(+3.59),SPP1(+2.77),TNFAIP3(+1.82)
transcription regulator	HMGB2	0.00653				5	3	2	BAX(-1.47),FZD2(-1.42),INHBA(+3.59),MMP14(+1.65),PHLDA1(+1.52)
transcription regulator	MSGN1	0.00701				3	0	3	DLL1(-3.35),LFNG(-1.95),NOTCH1(-1.38)
transcription regulator	DLX1	0.00701				3	1	2	ARX(-3.65),DLX5(+6.01),POU3F3(-2.08)
transcription regulator	Hmgb1	0.00704			-1.103	4	1	3	BCL2(-1.75),CDKN1A(-2.27),NOS2(-3.17),TUBB3(+1.4)
transcription regulator	DNAJB6	0.00704			-0.826	4	4	0	CCNE1(+1.74),KRT18(+1.76),SNAI2(+2.17),SPP1(+2.77)
transcription regulator	STAT1	0.00718			0.166	28	18	10	ANGPT2(-1.56),APOL6(+3.05),B2M(+1.73),BAX(-1.47),BCL6(-1.88),BTG1(+1.43),CCNE1(+1.74),CDKN1A(-2.27),CEBPD(+2.05),CSF3R(+2.45),EPSTI1(+3.0),GATA3(+2.09),GBP2(+4.23),IFI16(+1.94),IFI6(+2.98),IFITM1(-1.45),IFITM2(-1.43),IL1R1(+2.07),LY6E(+2.34),MUC4(-2.41),NOS2(-3.17),PAX6(-1.42),PDGFC(+1.85),PTN(+2.04),RUNX1(+2.59),S100A10(+3.68),SLFN5(+1.61),TNFRSF10B(-1.52)
transcription regulator	KMT2A	0.00755			1	10	7	3	BCL2(-1.75),CDKN1A(-2.27),ETS1(+2.09),IGFBP4(+1.76),KLF6(+1.51),MGLL(+2.2),PRDM16(-2.18),SCN1A(+2.54),SLC16A6(+2.36),ZIC1(+1.49)
transcription regulator	MDM2	0.00766			0.982	9	5	4	BAX(-1.47),BBC3(-1.74),BCL2(-1.75),CDKN1A(-2.27),ETS1(+2.09),MYCN(+1.68),SFN(+2.81),SNAI2(+2.17),TP63(+8.47)
transcription regulator	ECSIT	0.0077			1.109	5	4	1	CD83(+2.22),HMOX1(+2.48),NFKB1(+1.76),TLX2(-2.12),TNFAIP3(+1.82)
transcription regulator	DACH1	0.00805			-1.342	6	3	3	CDKN1A(-2.27),MEF2C(+1.86),RELN(+2.23),SOX2(-1.41),STC2(-1.5),TNFAIP3(+1.82)
transcription regulator	POU4F2	0.00805				6	2	4	BCL2(-1.75),IRX4(+3.47),NOS2(-3.17),PAX6(-1.42),SIX3(-5.49),TFAP2A(+2.58)
transcription regulator	GLIS2	0.00872			0	4	2	2	CCN2(-1.95),LTBP2(-2.09),MMP14(+1.65),SNAI2(+2.17)
transcription regulator	TFEC	0.00872				4	4	0	BCL11A(+3.92),COL6A3(+2.37),CSF3R(+2.45),DCT(+4.79)
transcription regulator	REL	0.0088			1.451	20	12	8	ATXN1(+1.51),B2M(+1.73),BBC3(-1.74),BCL2(-1.75),CDH1(+3.75),CDKN1A(-2.27),ETV5(-1.54),INSC(+2.42),IRF6(+3.84),NFKB1(+1.76),NOS2(-3.17),NRARP(-2.15),PARP14(+2.4),PCBP4(+1.55),RDH10(+2.31),SNAI2(+2.17),SORBS1(+1.57),TNFAIP3(+1.82),TNFRSF10B(-1.52),TNFRSF10C(-1.91)
transcription regulator	SIX1	0.00902			-1.964	5	4	1	CDH1(+3.75),DACH2(+2.22),DLX5(+6.01),GATA3(+2.09),LFNG(-1.95)
transcription regulator	CARM1	0.00914			0.151	6	3	3	CCNE1(+1.74),CDKN1A(-2.27),FTH1(+1.66),GADD45A(-1.5),IGFBP4(+1.76),STC2(-1.5)
transcription regulator	MEOX2	0.00914			-0.928	6	3	3	ANGPT1(+2.67),CDKN1A(-2.27),ID3(-1.41),ID4(-1.54),MMP14(+1.65),TNFAIP3(+1.82)
transcription regulator	TSC22D3	0.0094			0.218	7	3	4	BBC3(-1.74),BCL2(-1.75),CD83(+2.22),CDKN1A(-2.27),NFKB1(+1.76),SALL4(-1.48),SGK1(+1.64)
transcription regulator	CDX1	0.0094			0.128	7	4	3	BCL2(-1.75),FXYD3(+2.98),KRT23(+4.38),MUC4(-2.41),NEUROG1(+2.64),PAX3(+1.44),TAC1(-2.44)
transcription regulator	ZFHX3	0.00953				10	7	3	ID3(-1.41),LRRC17(+2.25),NAA38(+1.61),NGFR(+1.56),RPL37(+1.4),RPS12(+1.48),TAC1(-2.44),TRH(-6.42),TUBA1A(+1.39),TUBB3(+1.4)
transcription regulator	RYBP	0.00967				3	3	0	MSX1(+2.12),PAX3(+1.44),RUNX1(+2.59)
transcription regulator	LCOR	0.00967				3	2	1	CDH1(+3.75),CDKN1A(-2.27),IGFBP4(+1.76)
transcription regulator	SMAD5	0.0105				5	2	3	ALPL(-1.56),CCN2(-1.95),CSF2RA(+1.76),ID3(-1.41),RUNX1(+2.59)
transcription regulator	TBXT	0.0106		Activated	2	4	4	0	HAPLN1(+3.76),MITF(+2.67),SOX5(+1.42),SOX9(+1.9)
transcription regulator	MECP2	0.0108			-1.195	12	10	2	BCAT2(-1.56),CDH1(+3.75),CDKN2B(+2.38),DLX5(+6.01),ENPP4(-2.02),FOXP2(+3.51),GSTO1(+1.67),PCDH10(+1.6),RELN(+2.23),SGK1(+1.64),UNC5C(+2.54),YWHAB(+1.45)
transcription regulator	PAX6	0.0108	-1.42		0.391	18	14	4	CDCA7(+1.77),CDH6(+1.84),CDH8(-1.55),CRISPLD2(+2.7),GNG2(+1.71),HAS2(+2.02),MET(+2.2),MITF(+2.67),NAV1(-1.34),NEUROG1(+2.64),NTN1(+2.24),PAX3(+1.44),SEMA5A(+1.56),SIX3(-5.49),SOX2(-1.41),TNC(+2.21),TUBB3(+1.4),ZNF711(+1.46)
transcription regulator	CTCF	0.0116			-0.425	9	6	3	BAX(-1.47),CDH1(+3.75),CDKN1A(-2.27),H19(+4.13),IGF2(+3.58),IL1R1(+2.07),MMP14(+1.65),MYCN(+1.68),PAX6(-1.42)
transcription regulator	PDLIM1	0.0124	1.848			2	2	0	CDH1(+3.75),PDLIM1(+1.85)
transcription regulator	TBR1	0.0124				2	1	1	FEZF2(-1.95),RELN(+2.23)
transcription regulator	SUFU	0.0124				2	1	1	HHIP(+2.7),PTCH1(-1.48)
transcription regulator	HOXD11	0.0124				2	2	0	GDNF(+3.69),ITGA8(+1.78)
transcription regulator	Pou3f1	0.0124				2	2	0	MPZ(+2.38),ZFP42(+2.05)
transcription regulator	NOC2L	0.0124				2	0	2	BAX(-1.47),CDKN1A(-2.27)
transcription regulator	HDAC3	0.0127			1.237	10	7	3	CDH1(+3.75),CDKN1A(-2.27),COL1A2(+1.62),GUCY1B1(-1.46),HMOX1(+2.48),ME1(+2.14),MUC4(-2.41),PLIN2(+1.42),SMARCA2(+3.76),SPP1(+2.77)
transcription regulator	SP100	0.0128				4	1	3	CCN2(-1.95),CDKN1A(-2.27),HSPA6(-2.2),HSPB8(+2.16)
transcription regulator	PPP1R13L	0.0128			0.254	4	2	2	BBC3(-1.74),CDKN1A(-2.27),DSP(+1.5),TP63(+8.47)
transcription regulator	HOXD3	0.0128			1	4	4	0	DSP(+1.5),MMP2(+1.75),TGFBI(+1.82),TGM2(+2.34)
transcription regulator	NONO	0.0128		Inhibited	-2	4	4	0	PDE11A(+2.45),PDE1C(+1.94),PDE4B(+1.95),PDE4D(+3.64)
transcription regulator	TRIM25	0.0128				3	1	2	BAX(-1.47),CDKN1A(-2.27),SFN(+2.81)
transcription regulator	TCF21	0.0128				3	1	2	CDKN1A(-2.27),MMP2(+1.75),NR5A1(-5.27)
phosphatase	PTEN	3.28e-09			-0.91	66	42	24	ABCC4(-1.6),ADM(-1.88),ANGPT1(+2.67),ANGPT2(-1.56),BACE2(+2.19),BAX(-1.47),BBC3(-1.74),BCL2(-1.75),BTG1(+1.43),BTG2(-1.49),CCNE1(+1.74),CDH1(+3.75),CDKN1A(-2.27),CDKN2B(+2.38),CELSR3(-1.6),CSRP1(+2.15),CXCL13(+2.62),EGF(-1.6),EGFR(+2.04),EPAS1(+3.88),ERBB3(+2.73),ETS1(+2.09),FGFR3(-2.03),FTH1(+1.66),GNG2(+1.71),GPR157(+1.74),GPRC5C(-1.75),HSPA1A/HSPA1B(-1.41),ID4(-1.54),IFT27(-1.49),IGF2(+3.58),I…
phosphatase	PTP4A1	4.09e-05			-0.407	17	13	4	ANXA5(+1.5),BAX(-1.47),COL5A1(+1.57),EEF1A1(+1.43),FAM84B(-1.77),FLRT1(+1.71),HSPA1A/HSPA1B(-1.41),HSPA6(-2.2),IFI16(+1.94),ITGA4(+2.06),ITGB4(+4.53),MMP14(+1.65),MMP2(+1.75),PIK3R1(+1.53),STMN1(+1.51),TAGLN2(+1.45),VCAN(+1.43)
phosphatase	PPP3CA	0.000302	1.739		1.154	12	9	3	BCL2(-1.75),CD9(+2.35),CDKN1A(-2.27),CSRP1(+2.15),KRT18(+1.76),KRT8(+1.71),LCAT(-1.6),LITAF(+1.44),MGST1(+2.1),S100B(+2.91),SDC4(+1.56),SPP1(+2.77)
phosphatase	PPP1R13B	0.000961				3	0	3	BAX(-1.47),BBC3(-1.74),CDKN1A(-2.27)
phosphatase	PTPN3	0.00305			0.557	5	3	2	CDKN1A(-2.27),CDKN2B(+2.38),JAG1(-2.0),TGFBI(+1.82),TGM2(+2.34)
phosphatase	PPP1CA	0.00484				3	2	1	CCN2(-1.95),SPP1(+2.77),WWTR1(+1.7)
phosphatase	ALPL	0.0064	-1.564			2	1	1	ALPL(-1.56),SPP1(+2.77)
phosphatase	DUSP1	0.00731			1.127	12	9	3	APOL6(+3.05),BCL2(-1.75),COL3A1(+4.11),EGFR(+2.04),GDF15(-1.72),MGLL(+2.2),NOS2(-3.17),NRP1(+2.62),OLR1(+6.07),PIK3R1(+1.53),PLIN2(+1.42),SYNPO(+2.76)
phosphatase	LPIN1	0.0121			0.106	5	2	3	CDKN1A(-2.27),DLK1(-3.84),LPIN2(+1.44),MPZ(+2.38),NOS2(-3.17)
peptidase	F2	4.15e-09			0.908	37	24	13	ADAMTS9(-1.64),ANGPT1(+2.67),ANGPT2(-1.56),B4GALT1(+1.57),BAX(-1.47),CCN1(-1.68),CCN2(-1.95),CDKN1A(-2.27),CXCL13(+2.62),DOCK10(+2.29),DOK5(+1.74),E2F7(-1.42),ECE1(+1.48),EDNRB(+2.49),ESM1(+3.24),ETS1(+2.09),FOSL2(-1.66),GNA13(+1.38),HAS2(+2.02),HDAC9(-1.49),HMOX1(+2.48),IGFBP4(+1.76),IL32(+2.98),KLF6(+1.51),LOXL2(-1.35),MGLL(+2.2),MMP2(+1.75),NOS2(-3.17),NUAK2(-1.75),PGM2L1(+1.54),RHOJ(+2.71),S1…
peptidase	SHH	4.59e-09		Activated	2.181	29	19	10	ANGPT1(+2.67),ANGPT2(-1.56),BAX(-1.47),BCL2(-1.75),CCNE1(+1.74),DLX5(+6.01),EGFR(+2.04),ERBB4(-1.47),GDNF(+3.69),HES5(-6.7),HHIP(+2.7),IGF2(+3.58),LFNG(-1.95),MEF2C(+1.86),MSX1(+2.12),MYCN(+1.68),NEUROG1(+2.64),PAX3(+1.44),PAX6(-1.42),PFN1(+1.41),PGF(+1.87),PTCH1(-1.48),SFRP1(-1.7),SFRP2(-2.17),SNAI2(+2.17),SOX9(+1.9),SPP1(+2.77),TUBB3(+1.4),YAP1(+1.42)
peptidase	F7	0.000263			-1.107	8	3	5	CCN1(-1.68),CCN2(-1.95),EEF1A1(+1.43),GADD45A(-1.5),JAG1(-2.0),KLF5(+2.02),LIF(-1.93),MMP14(+1.65)
peptidase	ADAM17	0.000395			1.387	11	8	3	AXIN2(+2.26),COL3A1(+4.11),EGFR(+2.04),ERBB4(-1.47),MMP2(+1.75),MYCN(+1.68),NOTCH1(-1.38),SOX2(-1.41),SOX9(+1.9),TNFRSF11B(+2.73),WNT5A(+1.66)
peptidase	RCE1	0.000551				8	7	1	B2M(+1.73),CXCL12(+2.79),FSTL1(+1.45),HS6ST2(-1.39),MGST1(+2.1),PLIN2(+1.42),SLIT3(+1.39),TGFBI(+1.82)
peptidase	MMP9	0.00112			-0.615	11	8	3	CDH1(+3.75),CDKN1A(-2.27),CXCL12(+2.79),EGFR(+2.04),GADD45A(-1.5),HPGD(+5.96),JAG1(-2.0),MMP14(+1.65),MMP2(+1.75),SDC4(+1.56),SERPINE2(+1.74)
peptidase	PROC	0.00122			1.414	8	6	2	ACE2(+2.87),ANGPT1(+2.67),ANGPT2(-1.56),F5(+2.88),MMP2(+1.75),NOS2(-3.17),PLA2G2A(+3.08),TNFAIP3(+1.82)
peptidase	DHH	0.00484				3	1	2	HHIP(+2.7),NR5A1(-5.27),PTCH1(-1.48)
peptidase	CPE	0.0077				5	2	3	BCL2(-1.75),PAM(+1.52),SOX9(+1.9),TAC1(-2.44),TRH(-6.42)
peptidase	USP8	0.00967				3	3	0	EGFR(+2.04),ERBB3(+2.73),MET(+2.2)
peptidase	MMP1	0.0115			0.342	7	4	3	ANGPT1(+2.67),BAX(-1.47),BCL2(-1.75),CCNE1(+1.74),CDKN1A(-2.27),CXCL12(+2.79),NFKB1(+1.76)
peptidase	CASP3	0.0121			1	5	1	4	BAX(-1.47),BCL2(-1.75),CAPN1(+1.58),CDKN1A(-2.27),NOS2(-3.17)
peptidase	USP22	0.0124				2	0	2	CDKN1A(-2.27),MVP(-1.7)
peptidase	ACE	0.0128				3	1	2	CCN2(-1.95),MDK(+1.39),TAC1(-2.44)
other	APP	5.62e-13			-0.059	94	73	21	ANXA5(+1.5),ARC(-1.9),AXIN2(+2.26),BAX(-1.47),BBC3(-1.74),BCL2(-1.75),BMF(+2.38),CAPN1(+1.58),CAST(+1.4),CCN2(-1.95),CCNE1(+1.74),CDC42(+1.35),CDH1(+3.75),CDH3(+1.94),CHRNA7(+1.67),CKB(-2.25),COL13A1(+2.31),CRABP2(+2.03),CRYL1(+1.85),CXCL12(+2.79),DCX(+1.78),EGFR(+2.04),ENO2(-1.55),EPAS1(+3.88),FEZF2(-1.95),FZD7(-1.49),GBP2(+4.23),GDF15(-1.72),GDNF(+3.69),GNG2(+1.71),H19(+4.13),HMOX1(+2.48),HSPA1…
other	S100A8	5.4e-11			1.694	32	24	8	ACSS1(+2.35),ALPL(-1.56),BCHE(+2.35),BCL2(-1.75),BHLHE40(+2.09),BMF(+2.38),CDH3(+1.94),CPM(+2.23),EPCAM(+2.51),ETV5(-1.54),GFRA3(+2.53),GPRC5A(+2.85),H19(+4.13),HMOX1(+2.48),ITGB4(+4.53),LOC102724788/PRODH(-1.51),MMP14(+1.65),MMP2(+1.75),NFKB1(+1.76),NGFR(+1.56),NOS2(-3.17),NTRK3(-1.67),OLR1(+6.07),PDGFC(+1.85),PHLDA1(+1.52),POSTN(+4.07),PRSS12(+2.26),RXRG(+2.07),SCUBE1(-2.01),SEMA3B(-1.68),SGK1(…
other	S100A9	2.97e-10		Activated	2.111	30	23	7	ACSS1(+2.35),ALPL(-1.56),BACE2(+2.19),BCHE(+2.35),BHLHE40(+2.09),BMF(+2.38),CDH3(+1.94),CPM(+2.23),EPCAM(+2.51),ETV5(-1.54),GFRA3(+2.53),GPRC5A(+2.85),H19(+4.13),ITGB4(+4.53),LOC102724788/PRODH(-1.51),MMP14(+1.65),MMP2(+1.75),NGFR(+1.56),NOS2(-3.17),NTRK3(-1.67),OLR1(+6.07),PDGFC(+1.85),PHLDA1(+1.52),POSTN(+4.07),PRSS12(+2.26),RXRG(+2.07),SCUBE1(-2.01),SEMA3B(-1.68),SGK1(+1.64),VCAN(+1.43)
other	PTH	4.76e-10			0.008	29	21	8	ALPL(-1.56),ANGPT1(+2.67),BCL2(-1.75),BHLHE40(+2.09),CCN2(-1.95),CDKN1A(-2.27),COL1A2(+1.62),CXCL12(+2.79),EGFR(+2.04),FOSL2(-1.66),GALNT3(+2.84),ID4(-1.54),KIF26A(-1.47),LEF1(+1.57),LIMA1(+2.07),MME(+4.26),MMP2(+1.75),PHLDB2(+1.96),POSTN(+4.07),RUNX1(+2.59),SDC4(+1.56),SFRP2(-2.17),SFRP4(+5.89),SOST(+2.55),SPP1(+2.77),ST14(+2.63),TNFRSF11B(+2.73),TNS1(+2.63),WNT4(+2.0)
other	RASSF1	5.05e-09			0.442	20	16	4	BCL2(-1.75),BHLHE40(+2.09),BMPR2(+1.45),CDKN1A(-2.27),COL13A1(+2.31),CRABP2(+2.03),EGFR(+2.04),EPB41L3(+1.55),GDF15(-1.72),GSN(+1.9),LIF(-1.93),LITAF(+1.44),MDK(+1.39),MMP2(+1.75),MRAS(+1.56),MTUS1(+4.18),SELENOP(+3.27),SOX9(+1.9),SPP1(+2.77),TGM2(+2.34)
other	SPRY2	9.06e-09			0.56	13	8	5	AXIN2(+2.26),CDKN1A(-2.27),CLDN7(+2.28),EGFR(+2.04),EPAS1(+3.88),ESRP1(+3.72),ETS1(+2.09),ETV5(-1.54),FGFR3(-2.03),LMO4(+1.73),MET(+2.2),PFKFB3(-1.43),SP8(-2.65)
other	HNRNPA2B1	2.18e-08				25	20	5	CADM1(+1.47),CDH1(+3.75),CPS1(-1.9),ERBB3(+2.73),GDF15(-1.72),GSN(+1.9),H19(+4.13),HMGB3(+1.39),HNMT(+2.22),ITPRID2(+1.49),NPR3(+2.1),NRCAM(+1.53),NTRK3(-1.67),PDGFC(+1.85),PGM2L1(+1.54),ROR1(+1.48),SEMA3B(-1.68),SNAI2(+2.17),ST8SIA4(+1.83),SVEP1(+2.47),TLE1(+1.9),TOX3(-2.11),UBASH3B(+1.97),VCAN(+1.43),WNT4(+2.0)
other	SFN	2.39e-08	2.815		1.509	11	9	2	AMOT(+1.93),BCL6(-1.88),BTG2(-1.49),CDH1(+3.75),DSP(+1.5),IL1R1(+2.07),KRT18(+1.76),KRT8(+1.71),PKP3(+4.4),SGK1(+1.64),SNAI2(+2.17)
other	IQGAP2	5.37e-08	1.48		-0.563	8	6	2	CDH1(+3.75),IQGAP1(+1.47),LEF1(+1.57),NKD1(+1.78),SFRP1(-1.7),SFRP2(-2.17),WNT4(+2.0),WNT5A(+1.66)
other	ANLN	5.89e-08		Activated	3.207	14	1	13	AEN(-1.6),ANK1(-1.85),BAX(-1.47),BBC3(-1.74),BTG2(-1.49),CDKN1A(-2.27),CRACR2B(-1.89),EDA2R(-1.91),FBXO22(-1.45),FDXR(-2.14),INKA2(-1.7),NYNRIN(+1.39),SCRIB(-1.34),TNFRSF10B(-1.52)
other	ADCYAP1	7.06e-08			0.309	32	23	9	ANGPT1(+2.67),BCAM(+1.81),BCL2(-1.75),BTG2(-1.49),CACNA2D3(+2.77),CEBPD(+2.05),COL3A1(+4.11),COL5A1(+1.57),COL5A2(+1.37),EPHA2(-2.0),FST(-2.16),GATA3(+2.09),GPC3(-3.6),HAPLN1(+3.76),ID3(-1.41),KCNN4(+2.78),KRT8(+1.71),MAN1A1(+1.77),MME(+4.26),NOS2(-3.17),NPR3(+2.1),NR5A1(-5.27),POSTN(+4.07),PPP1R3B(+1.82),S100A10(+3.68),SERPINE2(+1.74),SERPINF1(+1.45),SLC1A3(+2.38),TGFBI(+1.82),TMSB10/TMSB4X(+1.6…
other	MIR17HG	2.33e-07			-0.276	21	14	7	ALPL(-1.56),APCDD1(+3.16),BMPR2(+1.45),CCNE1(+1.74),CDKN1A(-2.27),COL5A1(+1.57),DLL1(-3.35),ECE1(+1.48),FZD2(-1.42),GPC3(-3.6),HEG1(+1.5),HOPX(+2.82),JAG1(-2.0),MDFI(+1.85),MYCN(+1.68),RGMA(-1.86),SEMA3E(+2.11),SP5(+3.26),TBX3(+3.15),TNFAIP3(+1.82),WNT5A(+1.66)
other	CDK2AP1	4.28e-07				12	7	5	FZD5(-1.48),FZD7(-1.49),KREMEN1(+1.5),NKD1(+1.78),PRICKLE1(+1.97),RHOU(+1.72),SFRP2(-2.17),WNT10A(+4.71),WNT5A(+1.66),WNT6(+3.81),WNT7B(-3.6),WNT8B(-2.78)
other	FANCC	5.62e-07			0.128	15	8	7	AXIN2(+2.26),CXCL12(+2.79),FZD2(-1.42),FZD9(-2.27),GDF15(-1.72),IL1R1(+2.07),JAG1(-2.0),MYOF(+1.48),MYRF(-1.5),NKD1(+1.78),NOS2(-3.17),NUAK1(+1.53),PRKCB(+1.51),SFRP1(-1.7),WWTR1(+1.7)
other	CDH1	1.12e-06	3.749		-0.663	16	13	3	CDC42(+1.35),CDH1(+3.75),CDH3(+1.94),EGFR(+2.04),ERBB3(+2.73),ERBB4(-1.47),IFITM1(-1.45),KRT18(+1.76),KRT19(+2.06),KRT7(+6.25),MMP14(+1.65),MUC16(+2.41),PFKFB3(-1.43),PIK3R1(+1.53),SNAI2(+2.17),SOX9(+1.9)
other	VCAN	1.55e-06	1.425		0	23	15	8	ADAMTS9(-1.64),ADM(-1.88),AGRN(-1.36),CDKN1A(-2.27),CRISPLD2(+2.7),CXCL12(+2.79),EGFR(+2.04),FST(-2.16),GUCY1B1(-1.46),HAS2(+2.02),IFI6(+2.98),IFITM1(-1.45),IGFBP4(+1.76),MEF2C(+1.86),NFKB1(+1.76),NOTCH3(-1.36),PAM(+1.52),PARP14(+2.4),PLA2G2A(+3.08),PRELP(+2.99),RXRA(+1.68),VCAN(+1.43),WNT4(+2.0)
other	PDLIM2	1.59e-06			-0.158	17	11	6	BCL2(-1.75),C4orf19(+3.35),CDH1(+3.75),CRISPLD2(+2.7),DMRT3(-2.07),DNAJC15(+1.74),FSTL1(+1.45),GNG2(+1.71),KIAA1257(-1.75),MME(+4.26),NAV1(-1.34),NPR3(+2.1),PHLDA1(+1.52),PHLDA3(-1.83),SLC40A1(+5.78),STC2(-1.5),TNS1(+2.63)
other	SLC9A3R1	1.75e-06		Activated	2.184	8	8	0	ABCC2(+4.55),CDH1(+3.75),EGFR(+2.04),ERBB3(+2.73),EZR(+1.43),KRT19(+2.06),SLC34A2(+2.85),SNAI2(+2.17)
other	CST5	2.64e-06			-0.354	32	29	3	ANXA5(+1.5),AP1M2(+3.08),ATP8B1(+2.33),CDH1(+3.75),CHD3(+1.86),CLDN7(+2.28),COL12A1(+1.64),DOCK9(+1.86),DSP(+1.5),ESRP1(+3.72),EZR(+1.43),GALNT5(+2.18),GPRC5A(+2.85),ID3(-1.41),IQGAP2(+1.48),ITPR3(+1.76),ITPRID2(+1.49),KRT23(+4.38),MEF2C(+1.86),MVP(-1.7),NRP1(+2.62),NT5DC3(+1.89),PLS3(+1.57),POLR2J2/POLR2J3(-1.68),PRSS8(+2.0),RUNX1(+2.59),S100A11(+3.26),SLC1A3(+2.38),SLC7A11(+2.11),SNX30(+1.39),S…
other	FBN1	2.71e-06			-1.091	8	6	2	CCN1(-1.68),CCN2(-1.95),COL1A2(+1.62),COL3A1(+4.11),COL6A3(+2.37),INHBA(+3.59),MMP2(+1.75),TIMP3(+1.94)
other	FERMT1	4.39e-06	4.524		-1.387	5	4	1	LEF1(+1.57),WNT4(+2.0),WNT5A(+1.66),WNT6(+3.81),WNT7B(-3.6)
other	MBD3	5.59e-06				15	7	8	BCAT2(-1.56),FZD5(-1.48),FZD7(-1.49),KREMEN1(+1.5),NKD1(+1.78),PAX6(-1.42),PRICKLE1(+1.97),RHOU(+1.72),SFRP1(-1.7),SFRP2(-2.17),WNT10A(+4.71),WNT5A(+1.66),WNT6(+3.81),WNT7B(-3.6),WNT8B(-2.78)
other	VGLL3	7.65e-06	2.264		1.633	6	5	1	ADM(-1.88),COL12A1(+1.64),COL1A2(+1.62),SNAI2(+2.17),SOX9(+1.9),SPP1(+2.77)
other	SERPINF1	1.08e-05	1.447		-0.262	12	6	6	AXIN2(+2.26),BAX(-1.47),BCL2(-1.75),CCN2(-1.95),ENO2(-1.55),GDNF(+3.69),LOXL1(+1.51),LOXL2(-1.35),NFKB1(+1.76),NOS2(-3.17),SERPINF1(+1.45),TNFRSF11B(+2.73)
other	SPARC	1.27e-05			-0.548	17	14	3	ABCC4(-1.6),BHLHE40(+2.09),CDH1(+3.75),CDH3(+1.94),CEBPD(+2.05),CLDN4(+2.18),COL1A2(+1.62),DAB1(-1.75),LEF1(+1.57),MMP2(+1.75),NOTCH1(-1.38),PAG1(+1.85),PIK3C2G(+5.48),SLC34A2(+2.85),SLC7A11(+2.11),SNAI2(+2.17),SOX9(+1.9)
other	RASSF6	2.33e-05		Inhibited	-2	4	0	4	BAX(-1.47),BBC3(-1.74),BTG2(-1.49),CDKN1A(-2.27)
other	BANP	2.43e-05			1.127	5	2	3	BAX(-1.47),BBC3(-1.74),CDH1(+3.75),CDKN1A(-2.27),SNAI2(+2.17)
other	PTHLH	2.69e-05			-0.798	13	8	5	ADAMTS7(-1.47),ANGPT1(+2.67),BCL2(-1.75),CDKN1A(-2.27),CDKN2B(+2.38),FOSL2(-1.66),HAPLN1(+3.76),HSPA1A/HSPA1B(-1.41),LEF1(+1.57),RUNX1(+2.59),SOX9(+1.9),TNC(+2.21),TNFRSF11B(+2.73)
other	CRNDE	3.2e-05			0.492	9	4	5	CDKN1A(-2.27),DUSP4(-1.48),EGFR(+2.04),EPHA2(-2.0),FGFR3(-2.03),FOXO4(+2.24),HSPA6(-2.2),IL1R1(+2.07),PGF(+1.87)
other	RASSF3	6.72e-05			-0.865	4	0	4	BAX(-1.47),BBC3(-1.74),BCL2(-1.75),CDKN1A(-2.27)
other	LRIG1	6.72e-05	-1.429			4	2	2	BCL2(-1.75),EGFR(+2.04),ERBB3(+2.73),ERBB4(-1.47)
other	VTN	6.91e-05			1.845	8	6	2	BCL2(-1.75),BHLHE40(+2.09),CDKN1A(-2.27),COL1A2(+1.62),ITGA4(+2.06),MMP2(+1.75),S100A10(+3.68),SFN(+2.81)
other	COLQ	7.99e-05			0.588	12	8	4	AGRN(-1.36),CHRND(+3.69),COL11A1(-1.47),COL5A2(+1.37),COL6A3(+2.37),ITGA7(-1.63),LTBP4(-1.48),MMP2(+1.75),PRELP(+2.99),SDC4(+1.56),VCAN(+1.43),WNT4(+2.0)
other	LNX2	8.24e-05		Inhibited	-2.219	5	0	5	BCL2(-1.75),HES5(-6.7),JAG1(-2.0),LFNG(-1.95),NOTCH1(-1.38)
other	GNL3	8.45e-05			-0.655	7	6	1	CCNE1(+1.74),CDKN1A(-2.27),CDKN2B(+2.38),EDNRA(+3.0),KRT18(+1.76),MSX1(+2.12),ZFP42(+2.05)
other	Cdkn1c	8.45e-05				7	4	3	BAX(-1.47),CDKN1A(-2.27),ITGB4(+4.53),LGI4(+1.69),MPZ(+2.38),NGFR(+1.56),POU3F1(-2.47)
other	POSTN	8.83e-05	4.066		-0.967	8	6	2	CDH1(+3.75),DLK1(-3.84),EGFR(+2.04),MEF2C(+1.86),NOTCH1(-1.38),PTN(+2.04),SOST(+2.55),SPP1(+2.77)
other	UIMC1	0.000103				3	0	3	BAX(-1.47),BBC3(-1.74),CDKN1A(-2.27)
other	CD44	0.000127			1.387	23	16	7	BCAM(+1.81),BCL2(-1.75),CDH1(+3.75),CDKN1A(-2.27),COL3A1(+4.11),COL5A2(+1.37),CRABP2(+2.03),GADD45A(-1.5),IFITM2(-1.43),ITGA4(+2.06),KREMEN1(+1.5),LTBP2(-2.09),MBNL3(+3.56),MET(+2.2),MMP14(+1.65),MMP2(+1.75),NPNT(+3.5),PMEPA1(+2.45),SDC4(+1.56),SFRP2(-2.17),SOX2(-1.41),SPP1(+2.77),WNT5A(+1.66)
other	SPRY1	0.000148	-1.657		-0.342	7	4	3	AXIN2(+2.26),ETV5(-1.54),FGFR3(-2.03),LMO4(+1.73),MMP14(+1.65),MMP2(+1.75),SP8(-2.65)
other	DCN	0.000154			-1.708	10	5	5	BAX(-1.47),CCN2(-1.95),CDH1(+3.75),CDKN1A(-2.27),COL1A2(+1.62),FST(-2.16),MET(+2.2),MMP2(+1.75),NOS2(-3.17),TIMP3(+1.94)
other	PRNP	0.000183		Inhibited	-2.111	12	6	6	BAX(-1.47),BCL2(-1.75),EPS8(+1.99),FST(-2.16),HSPA1A/HSPA1B(-1.41),HSPB1(+1.65),IGF2(+3.58),MMP2(+1.75),NOS2(-3.17),NOTCH1(-1.38),SOX9(+1.9),TLE1(+1.9)
other	MYOC	0.000228			1.982	13	9	4	CLDN7(+2.28),DLX5(+6.01),EPHA2(-2.0),ESRP1(+3.72),HHIP(+2.7),MPZ(+2.38),PRKCB(+1.51),S100B(+2.91),SFRP1(-1.7),SLC7A11(+2.11),SOX3(-2.04),SPP1(+2.77),STC2(-1.5)
other	BIRC5	0.000248				10	6	4	BAX(-1.47),BCL2(-1.75),CCN2(-1.95),CDKN1A(-2.27),COL3A1(+4.11),COL5A2(+1.37),CXCL13(+2.62),FBLN1(+3.37),MMP2(+1.75),TP63(+8.47)
other	MAD2L1	0.000291				4	1	3	BAX(-1.47),BCL2(-1.75),LRIG1(-1.43),SOX9(+1.9)
other	ALCAM	0.000291				4	3	1	AMOT(+1.93),BCL2(-1.75),CDH1(+3.75),YAP1(+1.42)
other	LMNA	0.00034			1.387	25	19	6	ADAMTS10(+1.88),ARRDC4(+1.4),BCL2(-1.75),CCN2(-1.95),COL11A1(-1.47),COL12A1(+1.64),COL3A1(+4.11),DUSP4(-1.48),EPB41L3(+1.55),FGD5(+1.76),FUT4(+1.7),ID3(-1.41),KANK3(-2.27),KLF5(+2.02),KRT18(+1.76),MMP14(+1.65),MXD4(+1.51),PWWP3B(+1.98),SMARCA2(+3.76),SPP1(+2.77),TIMP3(+1.94),TNS2(+1.9),TUBB3(+1.4),ZBTB38(+1.59),ZNF704(+1.58)
other	NEDD9	0.000386			0.394	8	6	2	ADM(-1.88),BHLHE40(+2.09),CDH1(+3.75),GDF15(-1.72),MMP14(+1.65),MMP2(+1.75),PLIN2(+1.42),PPP1R3B(+1.82)
other	GNL3L	0.000399				3	1	2	BAX(-1.47),CDKN1A(-2.27),YWHAB(+1.45)
other	BOK	0.000399				3	3	0	CCNE1(+1.74),ITPR2(+2.87),ITPR3(+1.76)
other	FSHB	0.000412		Activated	2.384	6	5	1	CCN2(-1.95),CYP19A1(+1.62),EGFR(+2.04),INHBA(+3.59),KITLG(+2.3),SGK1(+1.64)
other	PMP22	0.000458			-0.882	5	2	3	MPZ(+2.38),NGFR(+1.56),NOTCH1(-1.38),POU3F1(-2.47),SOX2(-1.41)
other	TOPBP1	0.000458			1.544	5	1	4	BAX(-1.47),BBC3(-1.74),CDKN1A(-2.27),CDKN2B(+2.38),GADD45A(-1.5)
other	CGA	0.000481			0.44	7	5	2	BAX(-1.47),MMP14(+1.65),MMP2(+1.75),NR5A1(-5.27),SFRP4(+5.89),SGK1(+1.64),TIMP3(+1.94)
other	HOXA11-AS	0.000504			0.954	4	3	1	CDH1(+3.75),CDKN1A(-2.27),SNAI2(+2.17),ZEB2(+1.5)
other	GAS2L3	0.00064		Activated	2.219	5	0	5	BTG2(-1.49),CDKN1A(-2.27),LIF(-1.93),PVT1(-1.49),ZMAT3(-1.66)
other	CGB3 (includes others)	0.00064			0.234	5	3	2	MMP2(+1.75),RUNX1(+2.59),SGK1(+1.64),WNT5B(-1.9),WNT7B(-3.6)
other	DSP	0.00064	1.496		-1.342	5	4	1	AXIN2(+2.26),COL1A2(+1.62),COL3A1(+4.11),LPL(-3.59),MMP14(+1.65)
other	TAC1	0.000667	-2.435		0.283	12	7	5	BAX(-1.47),CCN1(-1.68),EGFR(+2.04),HMOX1(+2.48),KITLG(+2.3),MME(+4.26),NFKB1(+1.76),NOS2(-3.17),PDE1C(+1.94),PTCH1(-1.48),TAC1(-2.44),TNFRSF11B(+2.73)
other	CCN1	0.000667	-1.676		-1.353	12	5	7	BAX(-1.47),CCN1(-1.68),CDKN1A(-2.27),COL1A2(+1.62),FZD7(-1.49),MMP2(+1.75),MSX1(+2.12),NOS2(-3.17),SFRP1(-1.7),TLE1(+1.9),WNT5A(+1.66),WNT7B(-3.6)
other	EZR	0.00072	1.428		1.287	7	5	2	BAX(-1.47),BCL2(-1.75),CDH1(+3.75),ITGB4(+4.53),MMP14(+1.65),MMP2(+1.75),SMOC2(+3.62)
other	CAMK2N2	0.000808			-1.067	4	1	3	BAX(-1.47),BCL2(-1.75),CCNE1(+1.74),CDKN1A(-2.27)
other	TP53BP2	0.000808			-0.816	4	1	3	BAX(-1.47),BBC3(-1.74),CCN2(-1.95),CDH1(+3.75)
other	SBDS	0.000822				12	8	4	CCN2(-1.95),ERBB3(+2.73),HES5(-6.7),HSPA6(-2.2),IFI16(+1.94),KIF1A(-1.54),MAOA(+2.94),OPN3(+1.59),SNAI2(+2.17),SORCS1(+1.68),SPP1(+2.77),TNC(+2.21)
other	SHC1	0.000848			0.227	9	5	4	BAX(-1.47),BCL2(-1.75),BMF(+2.38),CDKN1A(-2.27),FST(-2.16),FTH1(+1.66),KRT7(+6.25),PHLDA1(+1.52),SDC4(+1.56)
other	ANXA2	0.000871		Activated	2.4	7	2	5	BAX(-1.47),CDKN1A(-2.27),GADD45A(-1.5),MMP2(+1.75),S100A10(+3.68),TNFRSF10B(-1.52),ZMAT3(-1.66)
other	TNC	0.000903	2.215		1.912	8	6	2	BCL2(-1.75),CDKN1A(-2.27),CXCL12(+2.79),EDNRA(+3.0),EGFR(+2.04),MET(+2.2),MMP14(+1.65),MMP2(+1.75)
other	MYD88	0.000942		Activated	2.569	25	19	6	CCN1(-1.68),CD83(+2.22),CEBPD(+2.05),CXCL12(+2.79),CXCL13(+2.62),EDNRB(+2.49),GDF15(-1.72),HMOX1(+2.48),IL32(+2.98),INHBA(+3.59),INPP5D(-1.9),ITGA4(+2.06),ITPR2(+2.87),JAG1(-2.0),MET(+2.2),MMP14(+1.65),MMP2(+1.75),NFKB1(+1.76),NOS2(-3.17),OLR1(+6.07),PDE4B(+1.95),SLC7A2(+2.98),SLCO3A1(-1.88),SPP1(+2.77),TNFAIP3(+1.82)
other	CDH4	0.000961				3	3	0	CDH1(+3.75),CDH3(+1.94),MMP2(+1.75)
other	VGLL4	0.000961				3	2	1	CCN2(-1.95),LEF1(+1.57),YAP1(+1.42)
other	MYCT1	0.000961				3	2	1	CD9(+2.35),GP1BA(-1.56),MXD4(+1.51)
other	Cox5b	0.000961				3	3	0	CAPN6(+3.11),POSTN(+4.07),PPP3CA(+1.74)
other	NORAD	0.00104			1.89	7	6	1	BHLHE40(+2.09),COL5A1(+1.57),ID3(-1.41),IGFBP4(+1.76),IL32(+2.98),SGK1(+1.64),SLIT3(+1.39)
other	SEL1L	0.00116		Inhibited	-2.219	5	1	4	HES5(-6.7),NOTCH1(-1.38),PAX6(-1.42),SOX2(-1.41),TUBB3(+1.4)
other	LINC-ROR	0.00122			0.152	4	0	4	BCL2(-1.75),CDKN1A(-2.27),NOTCH1(-1.38),SOX2(-1.41)
other	LIMA1	0.00122	2.071			4	4	0	CDH1(+3.75),KRT18(+1.76),KRT8(+1.71),VCAN(+1.43)
other	DMD	0.00141				21	16	5	BTG2(-1.49),CAPN3(+2.04),CDKN1A(-2.27),COL1A2(+1.62),COL3A1(+4.11),DCX(+1.78),EEF1A1(+1.43),EGF(-1.6),FTH1(+1.66),H19(+4.13),IGF2(+3.58),KRT18(+1.76),LIF(-1.93),MAP3K9(-1.41),MEF2C(+1.86),OPN3(+1.59),POSTN(+4.07),S100A10(+3.68),SELENOP(+3.27),SPTB(+1.67),TBC1D4(+1.58)
other	MUC4	0.00151	-2.414		-0.692	5	4	1	CDH1(+3.75),CDKN1A(-2.27),EGFR(+2.04),ERBB3(+2.73),KRT18(+1.76)
other	L1CAM	0.00177			0.277	4	2	2	FDXR(-2.14),MMP2(+1.75),NOS2(-3.17),SMOC2(+3.62)
other	JUP	0.00177				4	3	1	AXIN2(+2.26),BCL2(-1.75),NRCAM(+1.53),SPINT1(+2.39)
other	BICC1	0.00186				3	1	2	EGF(-1.6),EGFR(+2.04),ERBB4(-1.47)
other	AMER1	0.00186				3	1	2	AXIN2(+2.26),BAX(-1.47),CDKN1A(-2.27)
other	DVL2	0.00186				3	3	0	AXIN2(+2.26),LEF1(+1.57),PLXNA2(+1.6)
other	HOTAIR	0.00194			1.438	5	2	3	CDKN1A(-2.27),GDF15(-1.72),IFITM1(-1.45),LAMC2(+2.14),PCDH10(+1.6)
other	CHADL	0.00198			0	6	4	2	CADM1(+1.47),CDKN1A(-2.27),MEF2C(+1.86),MET(+2.2),NTRK3(-1.67),SOX9(+1.9)
other	NF2	0.00198				6	4	2	CDH1(+3.75),CDKN1A(-2.27),HMOX1(+2.48),MMP2(+1.75),SEMA3F(-1.7),YAP1(+1.42)
other	ARRB1	0.00198	1.614		1.387	6	3	3	BCL2(-1.75),EGFR(+2.04),LEF1(+1.57),LPL(-3.59),NOS2(-3.17),SPP1(+2.77)
other	l9Rl3	0.0022				2	1	1	HMOX1(+2.48),NOS2(-3.17)
other	MAGEA2/MAGEA2B	0.0022				2	0	2	BAX(-1.47),CDKN1A(-2.27)
other	PCDH9	0.0022	1.604			2	0	2	BAX(-1.47),BCL2(-1.75)
other	EHD3	0.0022				2	1	1	CACNA1G(+1.61),CACNA1H(-1.37)
other	PLIN3	0.0022				2	0	2	BAX(-1.47),BCL2(-1.75)
other	CCT5	0.0022				2	0	2	BBC3(-1.74),CDKN1A(-2.27)
other	LAMC2	0.0022	2.139			2	2	0	LAMC2(+2.14),MMP2(+1.75)
other	KRT18	0.0022	1.761			2	2	0	KRT18(+1.76),KRT7(+6.25)
other	UPF2	0.00238			-1.664	6	5	1	BMP5(+2.8),DSP(+1.5),NEO1(-1.38),NRP1(+2.62),TNFAIP3(+1.82),TNFRSF11B(+2.73)
other	TSC2	0.0024			-1.839	14	9	5	ARC(-1.9),BAX(-1.47),CDKN1A(-2.27),GGA2(-1.37),GPNMB(+2.43),GSN(+1.9),HMOX1(+2.48),HSPB1(+1.65),NTRK3(-1.67),PGM2L1(+1.54),PRELP(+2.99),S100A11(+3.26),SMPDL3A(+2.14),VAMP8(+2.42)
other	IGFBP2	0.00243			0	8	5	3	CADM1(+1.47),COL11A1(-1.47),EGFR(+2.04),GDF15(-1.72),IGFBP4(+1.76),MMP2(+1.75),NUP210(-1.49),POSTN(+4.07)
other	LMNB1	0.00243				8	7	1	B2M(+1.73),CXCL12(+2.79),FSTL1(+1.45),HS6ST2(-1.39),MGST1(+2.1),PLIN2(+1.42),SLIT3(+1.39),TGFBI(+1.82)
other	PROCR	0.00245			-0.537	5	3	2	ANGPT1(+2.67),ANGPT2(-1.56),GBP2(+4.23),IL1R1(+2.07),LIF(-1.93)
other	IGFBP5	0.00245			1.35	5	3	2	BAX(-1.47),BCL2(-1.75),BHLHE40(+2.09),MPZ(+2.38),SFN(+2.81)
other	SERPINB5	0.00246			-0.985	4	2	2	BAX(-1.47),CDC42(+1.35),CDKN1A(-2.27),KRT18(+1.76)
other	MRPS18B	0.00313				3	2	1	FUT4(+1.7),SOX2(-1.41),TUBB3(+1.4)
other	DLC1	0.00313	1.73			3	3	0	CDH1(+3.75),CDKN2B(+2.38),S100A10(+3.68)
other	TMPO	0.00313				3	2	1	COL11A1(-1.47),COL12A1(+1.64),COL3A1(+4.11)
other	ERBIN	0.00313				3	2	1	CDKN1A(-2.27),CDKN2B(+2.38),MPZ(+2.38)
other	MFAP2	0.00313				3	2	1	ITGA4(+2.06),PTCH1(-1.48),VCAN(+1.43)
other	LAMC1	0.00331			-1.131	4	3	1	ETV5(-1.54),IGF2(+3.58),SNAI2(+2.17),WNT5A(+1.66)
other	CR1L	0.00335			-1.353	6	5	1	CCN2(-1.95),COL1A2(+1.62),COL3A1(+4.11),COL5A1(+1.57),COL6A3(+2.37),TNC(+2.21)
other	SAFB	0.00351			-1.294	8	7	1	B2M(+1.73),BBC3(-1.74),CDH1(+3.75),CHD3(+1.86),HMOX1(+2.48),RPL35A(+1.35),S100P(+2.38),TNFRSF11B(+2.73)
other	EFNA1	0.00358			0	9	5	4	CCN2(-1.95),CRABP2(+2.03),DUSP4(-1.48),EPHA2(-2.0),ETV5(-1.54),ITGB4(+4.53),ITGB6(+3.3),KRT18(+1.76),SOX9(+1.9)
other	HSPA9	0.00375			1	5	3	2	CDKN1A(-2.27),CLMN(+1.55),CRABP2(+2.03),MYCN(+1.68),PRDM16(-2.18)
other	FNDC5	0.00435			-0.655	4	2	2	ALPL(-1.56),PRDM16(-2.18),SOST(+2.55),SPP1(+2.77)
other	H2AFY	0.00441			0.113	8	4	4	CDKN1A(-2.27),CDKN2B(+2.38),ETS1(+2.09),GADD45A(-1.5),KRT23(+4.38),LPL(-3.59),SOX2(-1.41),TBX3(+3.15)
other	COL4A3	0.00456				5	4	1	CCN2(-1.95),COL1A2(+1.62),COL3A1(+4.11),MMP14(+1.65),MMP2(+1.75)
other	FOXD2-AS1	0.00484				3	2	1	CDC42(+1.35),CDH1(+3.75),NOTCH1(-1.38)
other	SAV1	0.00484				3	1	2	CCN2(-1.95),GPC3(-3.6),SPP1(+2.77)
other	DUOXA1	0.00484				3	3	0	DCX(+1.78),NEUROG1(+2.64),TUBB3(+1.4)
other	CTNNBIP1	0.00484				3	2	1	AXIN2(+2.26),CDKN1A(-2.27),TUBB3(+1.4)
other	DES	0.00484				3	3	0	KRT18(+1.76),KRT8(+1.71),SPP1(+2.77)
other	MSI1	0.00484				3	0	3	CDKN1A(-2.27),NR2E1(-3.53),TAC1(-2.44)
other	ACTA2	0.00484				3	2	1	CCN2(-1.95),CDH1(+3.75),MET(+2.2)
other	PRKAG3	0.00515				16	12	4	BTG2(-1.49),IRX3(+2.0),METTL7A(+2.22),NEO1(-1.38),PAM(+1.52),PHLDA3(-1.83),REV3L(-1.4),RHOU(+1.72),RPL12(+1.39),RPL13A(+1.45),RPL22(+1.48),SH3KBP1(+1.65),SLC40A1(+5.78),SLC7A2(+2.98),WNT4(+2.0),ZEB2(+1.5)
other	CDC73	0.00548				5	5	0	CDH1(+3.75),H19(+4.13),IGF2(+3.58),IGFBP4(+1.76),RUNX1(+2.59)
other	BAG1	0.00548			-1.963	5	2	3	BCL2(-1.75),CDKN1A(-2.27),EGFR(+2.04),FRK(+2.17),GADD45A(-1.5)
other	LGALS3	0.00577			0.063	11	6	5	BAX(-1.47),BCL2(-1.75),CDKN1A(-2.27),COL3A1(+4.11),COL5A2(+1.37),ITPR3(+1.76),KRT18(+1.76),KRT19(+2.06),MAP3K10(-1.47),MGST1(+2.1),NOS2(-3.17)
other	GRB2	0.006			-1.134	7	5	2	CRABP2(+2.03),EMX2(-1.42),IRF6(+3.84),KRT17(+3.96),KRT7(+6.25),LHX5(-2.15),OVOL1(+3.62)
other	AMOT	0.0064	1.934			2	0	2	CCN1(-1.68),CCN2(-1.95)
other	ZNF346	0.0064				2	0	2	BAX(-1.47),CDKN1A(-2.27)
other	FREM1	0.0064	2.084			2	2	0	FREM2(+1.87),NPNT(+3.5)
other	TTC5	0.0064				2	0	2	BAX(-1.47),CDKN1A(-2.27)
other	AMOTL2	0.0064	-1.526			2	0	2	CCN1(-1.68),CCN2(-1.95)
other	HIST1H1D	0.0064				2	2	0	AXIN2(+2.26),H19(+4.13)
other	FREM2	0.0064	1.873			2	2	0	FREM1(+2.08),FREM2(+1.87)
other	LAPTM4B	0.0064				2	0	2	BAX(-1.47),BCL2(-1.75)
other	ESRP2	0.0064	1.827			2	2	0	CDH1(+3.75),ZEB2(+1.5)
other	AMOTL1	0.0064				2	0	2	CCN1(-1.68),CCN2(-1.95)
other	U2AF2	0.0064				2	0	2	BBC3(-1.74),CDKN1A(-2.27)
other	EID2	0.0064				2	1	1	CDKN1A(-2.27),CDKN2B(+2.38)
other	CCNL2	0.0064				2	0	2	BAX(-1.47),BCL2(-1.75)
other	RBFOX1	0.0064				2	2	0	GSN(+1.9),SCN8A(+1.47)
other	TCP1	0.0064				2	0	2	BBC3(-1.74),CDKN1A(-2.27)
other	MT3	0.0064				2	0	2	BAX(-1.47),BCL2(-1.75)
other	Trp53cor1	0.00653			-1.4	5	1	4	BAX(-1.47),BBC3(-1.74),CDKN1A(-2.27),LHX5(-2.15),NTN1(+2.24)
other	MEG3	0.00701				3	2	1	CDH1(+3.75),GDF15(-1.72),ZEB2(+1.5)
other	ZFAS1	0.00701				3	3	0	CDH1(+3.75),MMP14(+1.65),ZEB2(+1.5)
other	ZNF503	0.00701				3	3	0	CDH1(+3.75),GATA3(+2.09),KRT18(+1.76)
other	MCAM	0.00701				3	3	0	CDH1(+3.75),MMP2(+1.75),SNAI2(+2.17)
other	TRAF3IP2	0.00701			1.51	9	7	2	CCN2(-1.95),CDH3(+1.94),CEBPD(+2.05),COL3A1(+4.11),GATA3(+2.09),MMP2(+1.75),NOS2(-3.17),POSTN(+4.07),TP63(+8.47)
other	GIP	0.00704			0.119	4	1	3	BAX(-1.47),BCL2(-1.75),LPL(-3.59),SPP1(+2.77)
other	ITGB6	0.00704	3.296		0.771	4	4	0	CDH1(+3.75),COL1A2(+1.62),COL3A1(+4.11),MMP2(+1.75)
other	BGN	0.0077			1.982	5	4	1	AXIN2(+2.26),BAX(-1.47),CXCL13(+2.62),EGFR(+2.04),MMP14(+1.65)
other	CAMP	0.00779			0.315	11	7	4	BAX(-1.47),BCL2(-1.75),CD83(+2.22),CSF3R(+2.45),CXCL13(+2.62),LIFR(+1.56),NFKB1(+1.76),NOS2(-3.17),SNAI2(+2.17),TAC1(-2.44),TNFAIP3(+1.82)
other	DEF6	0.00872			0.887	4	4	0	CDH1(+3.75),MMP2(+1.75),SNAI2(+2.17),ZEB2(+1.5)
other	LIN28B	0.00902			-0.132	5	4	1	AXIN2(+2.26),BCL11A(+3.92),MYCN(+1.68),SOX2(-1.41),SOX9(+1.9)
other	CDH11	0.00902			0.447	5	3	2	CD9(+2.35),EGF(-1.6),NOS2(-3.17),PIK3R1(+1.53),TFAP2C(+2.6)
other	H2AFB3 (includes others)	0.0094			-0.378	7	3	4	ARC(-1.9),BBC3(-1.74),CDKN1A(-2.27),MSX1(+2.12),PAQR9(-2.37),PCDH9(+1.6),SERPINB9(+2.73)
other	TIMP3	0.0094	1.939		1.134	7	7	0	ITGB6(+3.3),LAMC2(+2.14),MET(+2.2),MMP2(+1.75),NFKB1(+1.76),SKIL(+1.54),ZEB2(+1.5)
other	DPY30	0.00967				3	1	2	CDKN1A(-2.27),CDKN2B(+2.38),ID3(-1.41)
other	LINC00963	0.00967				3	1	2	BAX(-1.47),BCL2(-1.75),EGFR(+2.04)
other	DAB2IP	0.00967				3	2	1	CDH1(+3.75),CDKN1A(-2.27),EPAS1(+3.88)
other	HGS	0.00967				3	3	0	CDH1(+3.75),EGFR(+2.04),MMP14(+1.65)
other	PCBP2	0.00967				3	1	2	CCN1(-1.68),CCN2(-1.95),CSF3R(+2.45)
other	S100P	0.00967	2.384			3	3	0	KRT18(+1.76),KRT19(+2.06),KRT8(+1.71)
other	ADM	0.0104	-1.881		0.267	7	2	5	ADM(-1.88),BAX(-1.47),BCL2(-1.75),NOS2(-3.17),SPP1(+2.77),TAC1(-2.44),TNFRSF11B(+2.73)
other	ACTL6A	0.0105			-1	5	3	2	BBC3(-1.74),CDH1(+3.75),CDKN1A(-2.27),HMOX1(+2.48),SFN(+2.81)
other	DNAJB4	0.0124				2	1	1	CDH1(+3.75),CDKN1A(-2.27)
other	GLIPR2	0.0124				2	2	0	CDH1(+3.75),EGFR(+2.04)
other	MAL	0.0124				2	2	0	NGFR(+1.56),RPS6(+1.41)
other	FBLN2	0.0124				2	2	0	FBLN1(+3.37),MMP2(+1.75)
other	DLL3	0.0124				2	0	2	HES5(-6.7),LFNG(-1.95)
other	H3F3A/H3F3B	0.0124				2	0	2	BBC3(-1.74),CDKN1A(-2.27)
other	CANX	0.0124				2	0	2	BAX(-1.47),BCL2(-1.75)
other	CELF2	0.0124				2	0	2	BAX(-1.47),BCL2(-1.75)
other	LETMD1	0.0124				2	0	2	BAX(-1.47),CDKN1A(-2.27)
other	LGALS2	0.0124				2	0	2	BAX(-1.47),BCL2(-1.75)
other	COL1A2	0.0124	1.623			2	1	1	CDKN1A(-2.27),COL1A2(+1.62)
other	TSN	0.0124				2	0	2	BCL2(-1.75),BCL6(-1.88)
other	LAMTOR3	0.0124				2	1	1	SOX2(-1.41),ZFP42(+2.05)
other	VIM	0.0128				4	3	1	CDH1(+3.75),ITGB4(+4.53),SNAI2(+2.17),SOX2(-1.41)
other	TP53COR1	0.0128			-1.98	4	0	4	BAX(-1.47),BBC3(-1.74),RRM2B(-1.61),TNFRSF10B(-1.52)
other	PBRM1	0.0128				3	2	1	CDKN1A(-2.27),CRABP2(+2.03),IGFBP4(+1.76)
other	SNHG20	0.0128				3	2	1	CDH1(+3.75),CDKN1A(-2.27),ZEB2(+1.5)
other	DMP1	0.0131			-0.106	6	4	2	ALPL(-1.56),DLX5(+6.01),EPCAM(+2.51),PIANP(-1.56),S100B(+2.91),SPP1(+2.77)
microRNA	mir-8	3.7e-08		Inhibited	-2.138	23	17	6	BAX(-1.47),BBC3(-1.74),CDH1(+3.75),CDKN1A(-2.27),CLDN7(+2.28),DLX5(+6.01),EPCAM(+2.51),ESM1(+3.24),ETS1(+2.09),FTH1(+1.66),GNA13(+1.38),GRB7(+2.16),GSE1(+1.35),HMOX1(+2.48),KITLG(+2.3),MAPK12(-1.98),PCDH10(+1.6),PHLDA3(-1.83),SOX2(-1.41),SOX9(+1.9),YAP1(+1.42),YWHAB(+1.45),ZEB2(+1.5)
microRNA	mir-9	4.52e-05			-1.998	7	4	3	BCL6(-1.88),ETS1(+2.09),NFKB1(+1.76),NR2E1(-3.53),PAX6(-1.42),RUNX1(+2.59),RUNX1T1(+2.29)
microRNA	mir-221	8.45e-05			-1.259	7	6	1	BBC3(-1.74),BMF(+2.38),MMP2(+1.75),PIK3R1(+1.53),TFAP2A(+2.58),TIMP3(+1.94),ZEB2(+1.5)
microRNA	mir-25	0.000112			0.543	8	3	5	BAX(-1.47),BBC3(-1.74),CDKN1A(-2.27),GADD45A(-1.5),HIPK3(+1.41),MYLIP(+2.43),REV3L(-1.4),TP63(+8.47)
microRNA	mir-126	0.00014			1.484	8	6	2	CDH1(+3.75),CXCL12(+2.79),DLK1(-3.84),GATA3(+2.09),MITF(+2.67),SNAI2(+2.17),SOX2(-1.41),TAGLN2(+1.45)
microRNA	mir-29	0.000302			-0.343	12	8	4	ADAMTS9(-1.64),BCL2(-1.75),CDC42(+1.35),CDH1(+3.75),COL3A1(+4.11),LPL(-3.59),MMP2(+1.75),OLR1(+6.07),PIK3R1(+1.53),SFRP2(-2.17),TIMP3(+1.94),TNFAIP3(+1.82)
microRNA	Mir218	0.000504			0.728	4	3	1	LEF1(+1.57),SFRP2(-2.17),SOST(+2.55),SPP1(+2.77)
microRNA	mir-205	0.00064			-0.181	5	5	0	AXIN2(+2.26),CDH1(+3.75),ERBB3(+2.73),IL32(+2.98),ZEB2(+1.5)
microRNA	mir-34	0.000752			-0.664	10	7	3	BCL2(-1.75),CCNE1(+1.74),DLL1(-3.35),GFRA3(+2.53),GRM7(+1.82),LEF1(+1.57),MET(+2.2),MYCN(+1.68),NOTCH1(-1.38),TUBB3(+1.4)
microRNA	mir-124	0.000867			-1.664	6	4	2	BAX(-1.47),BCL2(-1.75),DLX5(+6.01),IQGAP1(+1.47),SNAI2(+2.17),SOX9(+1.9)
microRNA	mir-19	0.00104			-1.153	7	5	2	CCN2(-1.95),CDKN1A(-2.27),HIPK3(+1.41),MYLIP(+2.43),NEUROG1(+2.64),TNFAIP3(+1.82),TP63(+8.47)
microRNA	mir-181	0.00142			-1.859	8	7	1	BCL2(-1.75),DLX5(+6.01),GRIA2(+2.23),KLF6(+1.51),MME(+4.26),TGM2(+2.34),TIMP3(+1.94),ZEB2(+1.5)
microRNA	let-7	0.0032			-1.69	19	15	4	BTG2(-1.49),CDCA7(+1.77),CEBPD(+2.05),COL1A2(+1.62),COL3A1(+4.11),CPED1(+2.31),DLC1(+1.73),ITGA4(+2.06),LEF1(+1.57),MYCN(+1.68),NFKB1(+1.76),NR2E1(-3.53),RDH10(+2.31),SALL4(-1.48),SNHG16(+1.44),SOX2(-1.41),SOX9(+1.9),STARD13(+1.93),YAP1(+1.42)
microRNA	mir-193	0.00335			0	6	3	3	ERBB4(-1.47),FAT1(-1.59),INF2(+1.44),NOTCH1(-1.38),STMN1(+1.51),SYNPO(+2.76)
microRNA	mir-223	0.00395			0.962	14	11	3	CA4(-5.52),EGF(-1.6),IFI16(+1.94),LEF1(+1.57),LPL(-3.59),MEF2C(+1.86),MYO1D(+2.06),MYOF(+1.48),NFIA(+3.6),POSTN(+4.07),RAB38(+1.74),SLC40A1(+5.78),STMN1(+1.51),TGFBI(+1.82)
microRNA	mir-133	0.00483			-1.762	9	7	2	CCN2(-1.95),CDC42(+1.35),ITPR2(+2.87),LPGAT1(+1.71),MET(+2.2),MMP14(+1.65),TNFRSF10B(-1.52),TRPS1(+1.4),VCAN(+1.43)
microRNA	mir-218	0.00559			-1.181	4	4	0	CDH1(+3.75),LEF1(+1.57),SASH1(+1.52),ZEB2(+1.5)
microRNA	mir-224	0.00701				3	2	1	CDC42(+1.35),CDKN1A(-2.27),CYP19A1(+1.62)
microRNA	mir-22	0.0077			-0.314	5	3	2	ARRB1(+1.61),CCN1(-1.68),CDKN1A(-2.27),ERBB3(+2.73),LEF1(+1.57)
microRNA	mir-30	0.0103			1.326	6	1	5	BAX(-1.47),BBC3(-1.74),CCN2(-1.95),CDKN1A(-2.27),GADD45A(-1.5),RAB38(+1.74)
microRNA	mir-135	0.0105		Inhibited	-2.189	5	5	0	CDH1(+3.75),CXCL12(+2.79),IL1R1(+2.07),SLC6A4(+2.88),SPP1(+2.77)
microRNA	mir-143	0.0106			1	4	3	1	BCL2(-1.75),CDH1(+3.75),COL3A1(+4.11),MMP2(+1.75)
mature microRNA	miR-199a-5p (and other miRNAs w/seed CCAGUGU)	6.85e-07			-0.974	15	9	6	BCAM(+1.81),CDH1(+3.75),CDKN1A(-2.27),ETS1(+2.09),GPRC5A(+2.85),ID3(-1.41),ITGB4(+4.53),JAG1(-2.0),KRT17(+3.96),LAMC2(+2.14),MUC4(-2.41),MYRF(-1.5),TMPRSS2(+3.16),WNT5B(-1.9),WNT6(+3.81)
mature microRNA	miR-141-3p (and other miRNAs w/seed AACACUG)	4.57e-06			-1.567	14	10	4	BAX(-1.47),CACNA1G(+1.61),CDH1(+3.75),COL1A2(+1.62),DLX5(+6.01),EPCAM(+2.51),GADD45A(-1.5),GRB7(+2.16),IRF6(+3.84),JAG1(-2.0),LEF1(+1.57),SOX2(-1.41),YAP1(+1.42),ZEB2(+1.5)
mature microRNA	miR-34a-5p (and other miRNAs w/seed GGCAGUG)	4.15e-05			0.664	11	5	6	AXIN2(+2.26),BCL2(-1.75),CDKN1A(-2.27),DLL1(-3.35),GRM7(+1.82),JAG1(-2.0),MET(+2.2),MYCN(+1.68),NOTCH1(-1.38),SOX2(-1.41),TRPS1(+1.4)
mature microRNA	miR-21-5p (and other miRNAs w/seed AGCUUAU)	0.000131			-0.896	11	7	4	BMPR2(+1.45),BTG2(-1.49),CDKN1A(-2.27),HIPK3(+1.41),JAG1(-2.0),MMP2(+1.75),PIK3R1(+1.53),SOX5(+1.42),SPRY1(-1.66),TIMP3(+1.94),TNFRSF11B(+2.73)
mature microRNA	miR-124-3p (and other miRNAs w/seed AAGGCAC)	0.000208		Inhibited	-2.981	24	19	5	AP1M2(+3.08),B4GALT1(+1.57),CCN2(-1.95),CDC14B(-1.56),CDCA7(+1.77),CREB3L2(+1.48),DHCR24(+1.65),FAM129B(+2.1),GSN(+1.9),IQGAP1(+1.47),ITPRID2(+1.49),JAG1(-2.0),LDLRAP1(+1.59),LITAF(+1.44),PGF(+1.87),PODXL(-2.35),PRKD1(+1.57),RARG(+1.57),RDH10(+2.31),SNAI2(+2.17),SOX9(+1.9),TMBIM1(+1.76),USP49(-1.45),ZCCHC24(+1.6)
mature microRNA	miR-19b-3p (and other miRNAs w/seed GUGCAAA)	0.000458			-0.398	5	3	2	BMPR2(+1.45),CCN2(-1.95),ERBB4(-1.47),HIPK3(+1.41),MYLIP(+2.43)
mature microRNA	miR-27a-3p (and other miRNAs w/seed UCACAGU)	0.000463			-0.629	8	5	3	BAX(-1.47),BBC3(-1.74),IFI16(+1.94),MEF2C(+1.86),NOTCH1(-1.38),RUNX1(+2.59),RXRA(+1.68),ST14(+2.63)
mature microRNA	miR-92a-3p (and other miRNAs w/seed AUUGCAC)	0.000591			-1.941	7	6	1	BMPR2(+1.45),CCNE1(+1.74),CDKN1A(-2.27),HIPK3(+1.41),MYLIP(+2.43),TP63(+8.47),ZEB2(+1.5)
mature microRNA	miR-1-3p (and other miRNAs w/seed GGAAUGU)	0.000734			-1.754	20	14	6	AGRN(-1.36),BCL2(-1.75),CSRP1(+2.15),EGFR(+2.04),FSTL1(+1.45),ITGB4(+4.53),MET(+2.2),MOV10(-1.59),MXD4(+1.51),NOTCH3(-1.36),NRP1(+2.62),PREX1(+1.57),RABGAP1L(+1.42),SDC4(+1.56),SH2D4A(+3.77),TAC1(-2.44),TAGLN2(+1.45),TIMP3(+1.94),TMSB10/TMSB4X(+1.65),TSPAN4(-1.42)
mature microRNA	miR-296-5p (miRNAs w/seed GGGCCCC)	0.00194			0.796	5	2	3	BAX(-1.47),BCL2(-1.75),CRB3(+3.1),SCRIB(-1.34),TNC(+2.21)
mature microRNA	miR-221-3p (and other miRNAs w/seed GCUACAU)	0.00198			-0.655	6	4	2	BBC3(-1.74),BMF(+2.38),MITF(+2.67),PIK3R1(+1.53),PTPRM(-1.4),TIMP3(+1.94)
mature microRNA	miR-30c-5p (and other miRNAs w/seed GUAAACA)	0.00212			-0.576	13	8	5	BCL6(-1.88),CCN2(-1.95),KRT7(+6.25),MBNL1(+1.88),MET(+2.2),NPR3(+2.1),PPP3CA(+1.74),SLC12A4(-1.65),SLC7A11(+2.11),STX1A(-1.58),TNFRSF10B(-1.52),TRPS1(+1.4),WNT5A(+1.66)
mature microRNA	miR-29b-3p (and other miRNAs w/seed AGCACCA)	0.00396			-1.859	9	7	2	CDC42(+1.35),COL1A2(+1.62),COL3A1(+4.11),COL5A2(+1.37),COL5A3(-1.78),GAS7(+1.67),LOXL2(-1.35),PIK3R1(+1.53),TNFAIP3(+1.82)
mature microRNA	miR-223-3p (miRNAs w/seed GUCAGUU)	0.00435			-1.96	4	4	0	CNTN4(+1.66),MEF2C(+1.86),NFIA(+3.6),STMN1(+1.51)
mature microRNA	miR-125b-5p (and other miRNAs w/seed CCCUGAG)	0.00455			-0.606	11	6	5	ACSS1(+2.35),AJUBA(-1.56),ATP6AP1L(-2.66),BMF(+2.38),ENTPD4(-1.38),ERBB3(+2.73),ID3(-1.41),KRT19(+2.06),MAN1A1(+1.77),NOS2(-3.17),ZNF385A(+1.48)
mature microRNA	miR-181a-5p (and other miRNAs w/seed ACAUUCA)	0.00456			-1.278	5	4	1	BCL2(-1.75),EPCAM(+2.51),GRIA2(+2.23),MMP14(+1.65),TIMP3(+1.94)
mature microRNA	miR-145-5p (and other miRNAs w/seed UCCAGUU)	0.00548			-0.831	8	5	3	KLF5(+2.02),KRT7(+6.25),MDFI(+1.85),PODXL(-2.35),PPP3CA(+1.74),SOX2(-1.41),SPTB(+1.67),USP46(-1.38)
mature microRNA	miR-515-3p (and other miRNAs w/seed AGUGCCU)	0.0064				2	2	0	BCOR(+1.58),BTG1(+1.43)
mature microRNA	miR-136-5p (miRNAs w/seed CUCCAUU)	0.0064				2	0	2	BCL2(-1.75),RTL1(-2.96)
mature microRNA	miR-199a-3p (and other miRNAs w/seed CAGUAGU)	0.00704			-1.982	4	4	0	MET(+2.2),PON2(+1.43),RUNX1(+2.59),VCAN(+1.43)
mature microRNA	miR-205-5p (and other miRNAs w/seed CCUUCAU)	0.00704			-1.993	4	4	0	ABCC2(+4.55),ERBB3(+2.73),TRPS1(+1.4),ZEB2(+1.5)
mature microRNA	miR-17-5p (and other miRNAs w/seed AAAGUGC)	0.00821			-1.254	8	6	2	BCL2(-1.75),BMPR2(+1.45),CCNE1(+1.74),CDKN1A(-2.27),HIPK3(+1.41),MYLIP(+2.43),RUNX1(+2.59),TP63(+8.47)
mature microRNA	miR-127-3p (miRNAs w/seed CGGAUCC)	0.0124				2	0	2	BCL6(-1.88),RTL1(-2.96)
mature microRNA	miR-23a-3p (and other miRNAs w/seed UCACAUU)	0.0128			-1.214	4	3	1	CXCL12(+2.79),MET(+2.2),NOTCH1(-1.38),TRPS1(+1.4)
ligand-dependent nuclear receptor	ESR2	4.21e-14			1.665	60	39	21	ANK1(-1.85),ARRDC4(+1.4),BBC3(-1.74),BCL2(-1.75),BMPR2(+1.45),CCN2(-1.95),CDH1(+3.75),CDKN1A(-2.27),CEBPD(+2.05),CEMIP2(-1.36),CLDN4(+2.18),COL11A1(-1.47),COL13A1(+2.31),COL16A1(+1.8),CPM(+2.23),CXCL12(+2.79),CYP19A1(+1.62),DDB2(-2.0),EGFR(+2.04),FBLN1(+3.37),FZD2(-1.42),HPGD(+5.96),IGFBP4(+1.76),JAG1(-2.0),KRT17(+3.96),KRT19(+2.06),KRT8(+1.71),LPL(-3.59),LRP1B(+2.42),MAOA(+2.94),MEGF10(+2.47),MM…
ligand-dependent nuclear receptor	ESR1	1e-13		Activated	2.829	124	82	42	ABCA4(+3.46),ADAMTS13(-1.85),ADGRG6(+2.79),AP1G2(-1.56),ARHGAP18(+2.54),ARRB1(+1.61),AXIN2(+2.26),BAX(-1.47),BCL2(-1.75),BCL6(-1.88),BMPR2(+1.45),CCN1(-1.68),CCNE1(+1.74),CD83(+2.22),CDC42(+1.35),CDH1(+3.75),CDKN1A(-2.27),CDKN2B(+2.38),CEBPD(+2.05),CELSR2(-1.39),CEMIP2(-1.36),CKB(-2.25),CLDN4(+2.18),COL13A1(+2.31),COL16A1(+1.8),COL5A2(+1.37),CPM(+2.23),CRABP2(+2.03),CXCL12(+2.79),CYP19A1(+1.62),D…
ligand-dependent nuclear receptor	PGR	3.14e-10		Activated	2.747	40	36	4	ATXN1(+1.51),BCL6(-1.88),BTG1(+1.43),CDKN1A(-2.27),CEBPD(+2.05),CLDN7(+2.28),CREB3L2(+1.48),CSRP1(+2.15),CYP19A1(+1.62),EDNRA(+3.0),EGFR(+2.04),EPAS1(+3.88),EZR(+1.43),GATA3(+2.09),GPRC5A(+2.85),H19(+4.13),HPGD(+5.96),IL1R1(+2.07),ITGB4(+4.53),KLF5(+2.02),KRT18(+1.76),MVP(-1.7),MYCN(+1.68),PDLIM1(+1.85),PFKFB3(-1.43),PFN2(+1.34),POSTN(+4.07),PRKCH(+2.17),PRLR(+3.62),RUNX1(+2.59),S100P(+2.38),SELE…
ligand-dependent nuclear receptor	AR	2.8e-09		Activated	2.569	55	43	12	ABCC4(-1.6),ADM(-1.88),BMF(+2.38),BMPR2(+1.45),CA4(-5.52),CAST(+1.4),CDH1(+3.75),CDKN1A(-2.27),COL3A1(+4.11),CORIN(+2.19),CXCL12(+2.79),DHCR24(+1.65),DRD4(-3.25),EDNRA(+3.0),EDNRB(+2.49),EGFR(+2.04),ENO2(-1.55),EPAS1(+3.88),ERBB3(+2.73),FXYD3(+2.98),GDF15(-1.72),GDNF(+3.69),GSN(+1.9),HOPX(+2.82),IGF2(+3.58),IL1R1(+2.07),INPP4B(+2.06),ITGB4(+4.53),KITLG(+2.3),LRIG1(-1.43),LRRK1(+2.41),MAOA(+2.94),…
ligand-dependent nuclear receptor	RARA	1.84e-08			-0.033	43	31	12	ABCC2(+4.55),CD9(+2.35),CDKN1A(-2.27),CLMN(+1.55),CRABP2(+2.03),CYP19A1(+1.62),E2F7(-1.42),FOSL2(-1.66),FOXD3(+2.31),FUT4(+1.7),GATA3(+2.09),GDF15(-1.72),IL1R1(+2.07),IRF6(+3.84),ITGA4(+2.06),KLF8(+1.66),LIFR(+1.56),MAP3K10(-1.47),METTL7A(+2.22),MXD4(+1.51),MYCN(+1.68),NRP1(+2.62),NTN1(+2.24),PLXNA2(+1.6),RARG(+1.57),RUNX1(+2.59),SALL4(-1.48),SHANK2(+1.76),SLC16A2(+1.47),SLC17A9(-3.46),SLC7A11(+2…
ligand-dependent nuclear receptor	NR3C1	4.97e-08			0.547	65	50	15	ADM(-1.88),ARHGEF3(+1.73),ARRB1(+1.61),ATXN1(+1.51),B2M(+1.73),BAX(-1.47),BCL2(-1.75),BCL6(-1.88),BCOR(+1.58),BHLHE40(+2.09),BMF(+2.38),BTG1(+1.43),CACNA2D3(+2.77),CCN1(-1.68),CD83(+2.22),CDKN1A(-2.27),CORO2A(+2.79),CPS1(-1.9),CRABP2(+2.03),CYP19A1(+1.62),DNAJC15(+1.74),DUSP4(-1.48),GADD45A(-1.5),GATA3(+2.09),GBP2(+4.23),GRIA2(+2.23),GRM7(+1.82),H6PD(+1.37),HSPA6(-2.2),IFI6(+2.98),INHBA(+3.59),IT…
ligand-dependent nuclear receptor	RARB	1.03e-06			0.087	21	13	8	CCNE1(+1.74),CDKN1A(-2.27),CDKN2B(+2.38),CXCL12(+2.79),EGFR(+2.04),ETS1(+2.09),EZR(+1.43),FOXD3(+2.31),GADD45A(-1.5),ID3(-1.41),IFITM1(-1.45),NTN1(+2.24),SALL4(-1.48),SLC16A2(+1.47),SLC17A9(-3.46),SOX2(-1.41),SPP1(+2.77),STAT6(+1.62),STRA6(+2.66),TAC1(-2.44),ZFP42(+2.05)
ligand-dependent nuclear receptor	AHR	1.13e-06			-0.499	39	22	17	ABCC4(-1.6),ADM(-1.88),BAX(-1.47),BTG2(-1.49),CCNE1(+1.74),CDH1(+3.75),CDKN1A(-2.27),CDKN2B(+2.38),COL11A1(-1.47),COL12A1(+1.64),COL13A1(+2.31),COL16A1(+1.8),COL1A2(+1.62),COL3A1(+4.11),COL5A1(+1.57),COL5A2(+1.37),COL6A3(+2.37),CYP19A1(+1.62),DACT2(+4.22),EMILIN2(-1.66),FZD7(-1.49),GADD45A(-1.5),HDAC9(-1.49),HECTD2(+1.48),ITGA7(-1.63),JAG1(-2.0),LTBP2(-2.09),MMP2(+1.75),NOS2(-3.17),NOTCH1(-1.38),…
ligand-dependent nuclear receptor	THRB	1.17e-05			-0.075	26	15	11	BTG2(-1.49),CCNE1(+1.74),EGF(-1.6),EGFR(+2.04),ERBB3(+2.73),FGFR3(-2.03),FSTL1(+1.45),FZD7(-1.49),FZD9(-2.27),GSN(+1.9),LEF1(+1.57),LPL(-3.59),ME1(+2.14),MET(+2.2),MMP2(+1.75),NKD1(+1.78),PAM(+1.52),PLA2G2A(+3.08),SFRP1(-1.7),SFRP2(-2.17),SFRP4(+5.89),TGFBI(+1.82),TRH(-6.42),WNT4(+2.0),WNT5B(-1.9),WNT8B(-2.78)
ligand-dependent nuclear receptor	NR2F1	6.35e-05			-1.526	9	2	7	CDH1(+3.75),CDH8(-1.55),CYP19A1(+1.62),GDF15(-1.72),HES5(-6.7),JAG1(-2.0),LFNG(-1.95),LPL(-3.59),SPRY1(-1.66)
ligand-dependent nuclear receptor	PPARG	0.000714			0.629	39	26	13	BAX(-1.47),BCL2(-1.75),BCL6(-1.88),CCN2(-1.95),CDH1(+3.75),CDKN1A(-2.27),COL1A2(+1.62),CORIN(+2.19),CRABP2(+2.03),CYP19A1(+1.62),DLK1(-3.84),EGFR(+2.04),ENO2(-1.55),EPAS1(+3.88),ETS1(+2.09),FST(-2.16),GDF15(-1.72),H6PD(+1.37),HMOX1(+2.48),KLF6(+1.51),KLK6(+3.0),KRT18(+1.76),KRT19(+2.06),LOC102724788/PRODH(-1.51),LPL(-3.59),MBNL1(+1.88),ME1(+2.14),MGLL(+2.2),MGST1(+2.1),MMP14(+1.65),NOS2(-3.17),OL…
ligand-dependent nuclear receptor	RARG	0.000822	1.568		0.362	12	8	4	CCN2(-1.95),CRABP2(+2.03),CYP19A1(+1.62),FOXD3(+2.31),HAS2(+2.02),NTN1(+2.24),SALL4(-1.48),SLC16A2(+1.47),SLC17A9(-3.46),SOX2(-1.41),STRA6(+2.66),ZFP42(+2.05)
[truncated: 755 more rows]
